# Supplementary material for: Integrated Single-cell Multiomic Analysis of HIV Latency Reversal Reveals Novel Regulators of Viral Reactivation
Source: Genomics Proteomics Bioinformatics. 2024 Jun 20;22(1):qzae003. doi: 10.1093/gpbjnl/qzae003 (PMC11189801; doi:10.1093/gpbjnl/qzae003)
Supplement: qzae003_Supplementary_Data [file qzae003_supplementary_data.zip › Table S1.xlsx]

## Sheet: 2D10 cel line
Table S1A Cluster-specific transcripts for 2D10 cell line data
Note: The first 10 transcripts that define clusters via differential expression for each dataset are listed. Average log2FC: log fold-chage of the average expression between the two groups. Positive values indicate that the feature is more highly expressed in the first group. pct.1 : The percentage of cells where the feature is detected in the first group. pct.2 : The percentage of cells where th…
P value	Average log2FC	pct.1	pct.2	Adjusted P value	Cluster	Gene
2.33445e-231	2.3098	0.89	0.446	8.5434e-227	0	DPF3
2.28587e-217	1.77451	0.995	0.935	8.3656e-213	0	STT3B
9.85098e-181	1.18206	0.999	0.985	3.60516e-176	0	CHST11
1.59214e-170	1.26456	0.993	0.954	5.82674e-166	0	CELF2
1.88881e-157	1.83251	0.81	0.424	6.91247e-153	0	PREX2
3.57071e-153	1.19921	1	0.959	1.30677e-148	0	TOX
4.12766e-152	1.34477	0.984	0.897	1.5106e-147	0	JARID2
1.17945e-135	1.14215	0.993	0.931	4.31645e-131	0	MACF1
1.19509e-131	1.24073	0.991	0.931	4.37369e-127	0	VAV3
1.09607e-125	1.18229	0.926	0.68	4.01128e-121	0	IQGAP2
3.04757e-36	0.686771	0.809	0.599	1.11532e-31	1	LSAMP
1.35355e-23	0.358176	0.278	0.127	4.95358e-19	1	AC233296.1
1.99785e-21	0.374214	0.897	0.807	7.31155e-17	1	ARID5B
6.80546e-21	0.44509	0.8	0.629	2.4906e-16	1	AC092691.1
8.57796e-20	0.440061	0.409	0.25	3.13927e-15	1	MAML3
2.69222e-19	0.340669	0.456	0.287	9.85273e-15	1	ATXN1
3.13219e-19	0.416487	0.925	0.869	1.14629e-14	1	IKZF2
5.88912e-15	0.288973	0.395	0.25	2.15524e-10	1	AC091078.1
7.79593e-15	0.258271	0.344	0.21	2.85308e-10	1	RHEX
7.94911e-15	0.441934	0.618	0.469	2.90914e-10	1	EPHA3
1.20595e-96	1.17976	0.907	0.557	4.41343e-92	2	CCDC26
1.36341e-75	0.783699	0.795	0.456	4.98966e-71	2	TRBC1
6.31042e-72	0.839571	0.992	0.922	2.30942e-67	2	WWOX
2.87105e-46	0.70837	0.724	0.477	1.05072e-41	2	PUDP
3.7864e-45	0.97475	0.685	0.438	1.38571e-40	2	AL365295.1
6.28598e-45	0.583858	0.965	0.814	2.30048e-40	2	CENPP
2.25436e-43	0.673183	0.944	0.789	8.25028e-39	2	IMMP2L
7.15687e-43	0.55232	0.908	0.677	2.6192e-38	2	MIR924HG
5.98812e-41	0.563562	0.795	0.548	2.19147e-36	2	POLQ
4.78907e-40	0.490349	0.998	0.987	1.75266e-35	2	CDK6
8.04302e-241	2.15624	1	0.881	2.94351e-236	3	MT-ND3
3.0936e-236	1.79312	1	0.774	1.13217e-231	3	RPL37A
3.42217e-233	1.61351	0.993	0.58	1.25241e-228	3	RPS21
3.22876e-230	1.61982	0.969	0.485	1.18163e-225	3	RPS27
9.03645e-227	1.55531	0.985	0.511	3.30707e-222	3	RPS28
6.24959e-220	1.64482	1	0.83	2.28716e-215	3	RPL41
5.47468e-205	1.47852	0.987	0.683	2.00357e-200	3	RPL37
1.03043e-204	1.43087	0.97	0.556	3.77107e-200	3	RPL36
4.62156e-204	1.4306	0.948	0.454	1.69135e-199	3	RPL38
3.94269e-198	1.42108	0.982	0.631	1.44291e-193	3	RPS29
2.05966e-151	2.29234	0.9	0.331	7.53775e-147	4	GPC5
2.45269e-84	1.11962	0.646	0.211	8.97613e-80	4	MECOM
7.18177e-76	1.1093	0.965	0.772	2.62831e-71	4	AUTS2
4.88968e-65	0.939122	0.975	0.736	1.78948e-60	4	DPP10
8.17767e-59	0.982676	0.828	0.458	2.99278e-54	4	EPHA3
3.12584e-53	0.884727	0.963	0.811	1.14396e-48	4	PDE3B
2.35625e-47	0.692593	0.898	0.587	8.62317e-43	4	RRM2
1.81682e-40	0.65554	0.93	0.685	6.64901e-36	4	DIAPH3
3.19259e-35	0.573703	0.978	0.957	1.16839e-30	4	ACTG1
1.45987e-33	0.64489	0.87	0.62	5.3427e-29	4	ANO5
5.16601e-13	0.345026	0.804	0.618	1.8906e-08	5	CENPF
3.12259e-11	0.326146	0.362	0.201	1.14277e-06	5	NFE2L3
3.65578e-07	0.275998	0.859	0.783	0.0133791	5	TOP1
0.000678087	0.253008	0.623	0.547	1	5	INTS6
3.3287e-298	2.87017	0.976	0.128	1.2182e-293	6	2D10-Env
2.44151e-274	3.32901	0.996	0.167	8.93519e-270	6	2D10-Tat
2.85053e-225	2.94849	1	0.235	1.04321e-220	6	2D10-LTR3
2.78658e-122	0.512724	0.333	0.023	1.0198e-117	6	2D10-d2EGFP
3.02098e-122	0.68607	0.333	0.023	1.10559e-117	6	2D10-LTR5
4.49799e-19	0.710772	0.459	0.225	1.64613e-14	6	ZFPM2-AS1
3.31724e-14	0.546432	0.878	0.731	1.21401e-09	6	NEAT1
3.61485e-10	0.376776	0.42	0.256	1.32293e-05	6	TSPOAP1
7.42117e-08	0.495678	0.369	0.233	0.00271592	6	ANXA1
4.1769e-05	0.293029	0.478	0.347	1	6	AC007100.1
5.47431e-96	2.06814	1	0.892	2.00343e-91	7	MT-ND3
3.48225e-81	1.37475	1	0.845	1.2744e-76	7	RPL41
6.01879e-76	1.27626	0.975	0.529	2.2027e-71	7	RPS27
2.17909e-75	1.3628	1	0.795	7.97483e-71	7	RPL37A
5.8252e-75	1.30996	0.99	0.618	2.13185e-70	7	RPS21
6.19675e-73	1.23784	0.995	0.71	2.26782e-68	7	RPL37
2.1506e-70	1.20114	0.956	0.556	7.87057e-66	7	RPS28
4.67187e-69	1.39831	1	0.798	1.70976e-64	7	MTRNR2L12
5.45036e-69	1.65028	0.892	0.362	1.99467e-64	7	GPC5
8.32175e-69	1.14386	0.956	0.499	3.04551e-64	7	RPL38
1.53534e-21	0.962146	0.672	0.21	5.61887e-17	8	HMMR
2.34855e-17	1.12675	0.803	0.358	8.59499e-13	8	CCNB1
1.07428e-13	0.659496	0.623	0.255	3.93154e-09	8	C19orf53
1.20156e-13	0.726734	0.623	0.251	4.39734e-09	8	PTTG1
1.29183e-13	1.17294	0.967	0.847	4.7277e-09	8	FTH1
3.03184e-13	0.917605	0.918	0.543	1.10956e-08	8	TOP2A
3.62384e-12	1.14447	1	0.982	1.32622e-07	8	PTMA
2.3541e-11	0.705034	0.885	0.5	8.61529e-07	8	ASPM
1.22556e-10	0.871519	0.967	0.837	4.48518e-06	8	H2AFZ
1.64941e-10	0.927362	0.984	0.89	6.03635e-06	8	HSPA8
4.72782e-109	0.833526	0.327	0.006	1.73024e-104	9	TC2N
9.49927e-25	0.813746	0.327	0.038	3.47645e-20	9	IPCEF1
1.33787e-11	1.02999	0.816	0.447	4.8962e-07	9	UBE2H
3.10764e-11	0.797172	0.429	0.121	1.1373e-06	9	FOXO1
8.68963e-11	1.14291	0.673	0.334	3.18014e-06	9	JAZF1
2.04104e-10	1.14322	0.98	0.789	7.46961e-06	9	AUTS2
2.99657e-10	1.10171	0.776	0.427	1.09665e-05	9	STK17B
6.0343e-10	0.595521	0.265	0.059	2.20837e-05	9	LINC02018
1.24301e-08	0.579028	0.51	0.194	0.000454903	9	SLFN5
2.54493e-08	0.659998	0.388	0.131	0.000931367	9	IKZF3

## Sheet: Primary cell donor 1
Table S1B Cluster-specific transcripts for primary cell donor 1
Note: The first 10 transcripts that define clusters via differential expression for each dataset are listed. Average log2FC: log fold-chage of the average expression between the two groups. Positive values indicate that the feature is more highly expressed in the first group. pct.1 : The percentage of cells where the feature is detected in the first group. pct.2 : The percentage of cells where th…
P value	Average log2FC	pct.1	pct.2	Adjusted P value	Cluster	Gene
0	0.866805	0.825	0.422	0	0	LINC00861
0	0.834094	0.995	0.81	0	0	RIPOR2
0	0.755407	0.957	0.678	0	0	STK38
0	0.721154	0.981	0.645	0	0	IL7R
0	0.66882	0.97	0.751	0	0	SERINC5
0	0.594441	0.937	0.72	0	0	SORL1
0	0.585202	0.944	0.721	0	0	LEF1
0	0.572687	0.982	0.823	0	0	TC2N
0	0.572212	0.969	0.812	0	0	EPB41
0	0.535625	0.509	0.207	0	0	AC119396.1
0	0.507222	0.519	0.264	0	0	EPHA4
0	0.500696	0.662	0.411	0	0	TXK
0	0.487888	0.775	0.518	0	0	RASSF3
0	0.485988	0.777	0.566	0	0	PRMT2
0	0.481437	0.858	0.64	0	0	PLCL2
0	0.474173	0.66	0.369	0	0	RASA3
0	0.470661	0.969	0.866	0	0	SMCHD1
0	0.470318	0.821	0.571	0	0	MGAT4A
0	0.466285	0.724	0.459	0	0	TCF7
0	0.45774	0.994	0.91	0	0	CAMK4
0	0.416521	0.837	0.595	0	0	ADD3
0	0.413775	0.624	0.377	0	0	TMEM63A
0	0.40761	0.327	0.13	0	0	AK5
0	0.40317	0.969	0.804	0	0	FYB1
0	0.348643	0.387	0.175	0	0	DPEP2
0	0.929435	0.493	0.17	0	1	KIAA0825
0	0.804407	0.622	0.302	0	1	ITGB1
0	0.733175	0.261	0.049	0	1	LINC01362
8.36732e-286	0.403282	0.285	0.072	7.32642e-282	1	AC006369.1
3.4973e-240	0.592146	0.834	0.563	3.06224e-236	1	MYO1F
3.12838e-233	0.851882	0.489	0.232	2.73921e-229	1	CCL5
9.10542e-187	0.724788	0.478	0.237	7.9727e-183	1	SNED1
2.39812e-166	0.396017	0.431	0.201	2.09979e-162	1	ZFYVE28
2.69999e-164	0.525435	0.784	0.549	2.36411e-160	1	ERN1
2.1507e-148	0.450235	0.428	0.213	1.88316e-144	1	SLF1
0	2.243	0.968	0.753	0	2	BACH2
0	2.10709	0.82	0.222	0	2	IL12RB2
0	1.96911	0.93	0.702	0	2	DENND4A
0	1.88989	0.978	0.621	0	2	RNF19A
0	1.88334	0.984	0.36	0	2	SNX9
0	1.81352	0.807	0.173	0	2	MIR155HG
0	1.74376	0.911	0.393	0	2	ADGRE5
0	1.57106	0.945	0.4	0	2	SYTL3
0	1.49414	0.944	0.381	0	2	IL2RA
0	1.44848	0.991	0.738	0	2	ETV6
0	1.39927	0.928	0.226	0	2	DUSP4
0	1.39552	0.853	0.225	0	2	AC007384.1
0	1.35173	0.9	0.392	0	2	HIVEP1
0	1.30035	0.838	0.411	0	2	REL
0	1.29463	0.887	0.395	0	2	SREBF2
0	1.23616	0.816	0.338	0	2	JAZF1
0	1.23043	0.914	0.596	0	2	RBPJ
0	1.2111	0.955	0.83	0	2	CD44
0	1.19967	0.505	0.175	0	2	FMNL2
0	1.19863	0.912	0.466	0	2	CYTOR
0	1.19667	0.965	0.766	0	2	NR3C1
0	1.19146	0.814	0.391	0	2	BICDL1
0	1.18241	0.779	0.245	0	2	IRF4
0	1.1738	0.64	0.108	0	2	DUSP2
0	1.15463	0.726	0.24	0	2	CHSY1
0	1.14263	0.984	0.901	0	2	ITK
0	1.14224	0.776	0.441	0	2	ANTXR2
0	1.1199	0.699	0.158	0	2	RGS16
0	1.07965	0.843	0.476	0	2	LYST
0	1.06187	0.895	0.525	0	2	PDE4D
0	1.05617	0.78	0.439	0	2	GNG2
0	1.03077	0.944	0.682	0	2	SIPA1L1
0	1.02651	0.834	0.569	0	2	ARAP2
0	1.02036	0.861	0.42	0	2	HDAC7
0	1.01134	0.884	0.525	0	2	AGO2
0	1.00785	0.668	0.23	0	2	INPP5F
0	1.00436	0.943	0.851	0	2	CBLB
0	0.992829	0.919	0.399	0	2	GZMA
0	0.981145	0.359	0.044	0	2	GNG4
0	0.979372	0.712	0.246	0	2	MICAL2
0	0.976916	0.679	0.33	0	2	TIAM2
0	0.971896	0.92	0.679	0	2	NFKB1
0	0.967708	0.99	0.761	0	2	GAPDH
0	0.956459	0.755	0.395	0	2	RUNX3
0	0.9503	0.648	0.202	0	2	MAN1A1
0	0.943079	0.818	0.462	0	2	ADAM19
0	0.93458	0.938	0.695	0	2	HIVEP3
0	0.9283	0.673	0.239	0	2	IL21R
0	0.928193	0.596	0.135	0	2	MIR222HG
0	0.919454	0.856	0.42	0	2	PTPN7
0	0.911716	0.833	0.407	0	2	PKM
0	0.909619	0.667	0.175	0	2	NDFIP2
0	0.900158	1	0.96	0	2	TMSB10
0	0.89975	0.464	0.074	0	2	LMNA
0	0.890171	0.88	0.477	0	2	SRGN
0	0.88143	0.951	0.815	0	2	RAP1A
0	0.879644	0.936	0.698	0	2	CD6
0	0.875732	0.789	0.37	0	2	CD5
0	0.867007	0.635	0.251	0	2	BCL2L11
0	0.859436	0.72	0.222	0	2	BHLHE40
0	0.849873	0.876	0.428	0	2	ENO1
0	0.839426	0.605	0.218	0	2	SYNJ2
0	0.831104	0.545	0.117	0	2	KDM6B
0	0.82642	0.711	0.371	0	2	EZR
0	0.824096	0.916	0.524	0	2	MIF
0	0.815833	0.823	0.43	0	2	HSP90AB1
0	0.812335	0.687	0.255	0	2	CREM
0	0.811125	0.889	0.475	0	2	MT2A
0	0.796466	0.633	0.269	0	2	CD69
0	0.789774	0.67	0.246	0	2	RGCC
0	0.775131	0.763	0.406	0	2	MCL1
0	0.774246	0.872	0.58	0	2	HIF1A
0	0.770414	0.453	0.12	0	2	AGPAT4
0	0.762134	0.531	0.153	0	2	IER3
0	0.755064	0.575	0.197	0	2	NFATC1
0	0.754556	0.774	0.332	0	2	TPI1
0	0.745749	0.506	0.14	0	2	ARNTL2
0	0.73057	0.55	0.163	0	2	VDR
0	0.719885	1	0.999	0	2	TMSB4X
0	0.709372	0.626	0.155	0	2	TNFRSF4
0	0.703108	0.464	0.072	0	2	LDLR
0	0.687027	0.438	0.099	0	2	PTGIR
0	0.681717	0.999	0.946	0	2	ACTB
0	0.679659	0.44	0.15	0	2	BMERB1
0	0.656293	0.548	0.135	0	2	GZMB
0	0.631408	0.846	0.523	0	2	LGALS1
0	0.619649	0.531	0.199	0	2	KIF3B
0	0.60581	0.526	0.131	0	2	TNFRSF18
0	0.605643	0.464	0.143	0	2	MYADM
0	0.602625	0.5	0.124	0	2	PHLDA1
0	0.591812	0.386	0.076	0	2	AC020916.1
0	0.589666	0.43	0.091	0	2	DUSP5
0	0.585959	0.457	0.111	0	2	CTLA4
0	0.585629	0.635	0.257	0	2	LDHA
0	0.585438	0.59	0.222	0	2	JUND
0	0.539411	0.456	0.11	0	2	SH2D2A
0	0.531586	0.33	0.048	0	2	NR4A1
0	0.523998	0.43	0.114	0	2	PIM3
0	0.514976	0.368	0.09	0	2	SETBP1
0	0.49521	0.469	0.162	0	2	PLK3
0	0.490638	0.355	0.056	0	2	EGR2
0	0.463968	0.352	0.091	0	2	HRH2
0	0.462525	0.315	0.057	0	2	EGR1
0	0.450919	0.39	0.107	0	2	KCNN4
0	0.442305	0.332	0.052	0	2	TRIB1
0	0.441416	0.39	0.104	0	2	GNA15
0	0.433444	0.342	0.064	0	2	TRAF4
0	0.401975	0.36	0.099	0	2	BCL2A1
0	0.77948	1	0.997	0	3	RPS29
0	0.620307	0.485	0.167	0	3	ADAMTS6
0	0.556267	1	0.996	0	3	RPL37
0	0.494173	1	0.996	0	3	RPS27
1.61919e-287	0.750835	0.971	0.828	1.41776e-283	3	THEMIS
2.62323e-275	0.663012	0.95	0.775	2.2969e-271	3	PLCG2
2.2961e-260	0.525568	1	1	2.01046e-256	3	MT-ND3
1.21385e-255	0.769949	0.84	0.55	1.06284e-251	3	LINC01934
6.17614e-255	0.66685	0.983	0.711	5.40783e-251	3	IL7R
2.46909e-252	0.625745	0.986	0.861	2.16193e-248	3	PDE7A
0	1.74404	0.987	0.363	0	4	SNX9
0	1.43648	0.878	0.489	0	4	PALM2-AKAP2
0	1.3781	0.993	0.739	0	4	ETV6
0	1.29234	0.717	0.159	0	4	RGS16
0	1.28141	0.832	0.339	0	4	JAZF1
0	1.27998	0.792	0.241	0	4	BCL2L11
0	1.27191	0.921	0.23	0	4	DUSP4
0	1.21814	0.931	0.524	0	4	PDE4D
0	1.1875	0.975	0.766	0	4	NR3C1
0	1.17352	0.358	0.068	0	4	RBM47
0	1.16457	0.737	0.231	0	4	IL12RB2
0	1.15455	0.934	0.756	0	4	BACH2
0	1.12375	0.763	0.249	0	4	IRF4
0	1.10826	0.726	0.198	0	4	CD38
0	1.09852	0.901	0.469	0	4	CYTOR
0	1.08996	0.962	0.697	0	4	CD6
0	1.08833	0.924	0.401	0	4	GZMA
0	1.08169	0.939	0.576	0	4	HIF1A
0	1.04755	0.818	0.465	0	4	AOAH
0	1.01772	0.86	0.409	0	4	SYTL3
0	1.01162	0.863	0.46	0	4	ADAM19
0	1.0089	0.833	0.428	0	4	GPRIN3
0	1.00663	0.851	0.367	0	4	CD5
0	0.966976	0.719	0.247	0	4	MICAL2
0	0.959787	0.993	0.761	0	4	GAPDH
0	0.956976	0.687	0.267	0	4	CD69
0	0.955641	0.913	0.609	0	4	PPP1R16B
0	0.952141	0.954	0.737	0	4	RERE
0	0.931103	0.883	0.42	0	4	PTPN7
0	0.929061	0.696	0.336	0	4	ZDHHC14
0	0.912225	1	0.961	0	4	TMSB10
0	0.911747	0.858	0.422	0	4	HDAC7
0	0.8829	0.931	0.68	0	4	NFKB1
0	0.872848	0.982	0.902	0	4	ITK
0	0.853901	0.916	0.526	0	4	MIF
0	0.845928	0.893	0.476	0	4	MT2A
0	0.841051	0.964	0.814	0	4	RAP1A
0	0.83064	0.98	0.882	0	4	TNIK
0	0.811359	0.546	0.162	0	4	CDHR3
0	0.796098	0.559	0.209	0	4	PRKD3
0	0.78841	1	0.999	0	4	TMSB4X
0	0.788173	0.642	0.234	0	4	INPP5F
0	0.768135	0.793	0.333	0	4	TPI1
0	0.761833	0.592	0.162	0	4	VDR
0	0.758831	0.485	0.145	0	4	LIMA1
0	0.731683	1	0.947	0	4	ACTB
0	0.729251	0.617	0.246	0	4	IL21R
0	0.727376	0.431	0.101	0	4	PTGIR
0	0.726675	0.833	0.434	0	4	ENO1
0	0.707993	0.573	0.222	0	4	SYNJ2
0	0.683935	0.649	0.26	0	4	CREM
0	0.644765	0.618	0.246	0	4	AC007384.1
0	0.64092	0.599	0.16	0	4	TNFRSF4
0	0.628651	0.594	0.243	0	4	MIR4435-2HG
0	0.618802	0.398	0.089	0	4	SETBP1
0	0.588964	0.611	0.232	0	4	BHLHE40
0	0.580942	0.421	0.078	0	4	SPRED2
0	0.561399	0.453	0.146	0	4	ARNTL2
0	0.542421	0.423	0.116	0	4	DUSP10
0	0.523538	0.439	0.114	0	4	CTLA4
0	0.445435	0.484	0.142	0	4	GZMB
0	1.80378	0.928	0.393	0	5	IL2RA
0	1.72324	0.954	0.407	0	5	GZMA
0	1.37834	0.935	0.631	0	5	RNF19A
0	1.37666	0.894	0.464	0	5	ADAM19
0	1.36285	0.683	0.193	0	5	MB21D2
0	1.34435	0.327	0.07	0	5	GNLY
0	1.29968	0.953	0.375	0	5	SNX9
0	1.28422	0.773	0.372	0	5	RUNX2
0	1.26692	0.789	0.353	0	5	MAML3
0	1.2515	0.84	0.522	0	5	BCL2
0	1.19319	0.729	0.305	0	5	GRAMD1B
0	1.11895	0.853	0.417	0	5	SYTL3
0	1.09135	0.999	0.975	0	5	NEAT1
0	1.05886	0.917	0.483	0	5	SRGN
0	1.05552	0.765	0.252	0	5	MICAL2
0	1.04805	0.97	0.744	0	5	ETV6
0	1.04762	0.993	0.765	0	5	GAPDH
0	1.04622	0.706	0.247	0	5	AC007384.1
0	1.04224	0.632	0.138	0	5	GZMB
0	1.03786	0.856	0.244	0	5	DUSP4
0	1.03765	0.815	0.435	0	5	GPRIN3
0	1.00313	0.89	0.427	0	5	PTPN7
0	0.975629	0.899	0.615	0	5	PPP1R16B
0	0.939733	1	0.961	0	5	TMSB10
0	0.925876	0.677	0.162	0	5	TNFRSF4
0	0.922247	0.622	0.162	0	5	PDE4A
0	0.887006	0.638	0.132	0	5	TNFRSF18
0	0.869572	0.917	0.532	0	5	MIF
0	0.865426	0.899	0.482	0	5	MT2A
0	0.842599	0.739	0.339	0	5	ID2
0	0.808046	0.512	0.113	0	5	FURIN
0	0.801556	0.585	0.127	0	5	PHLDA1
0	0.80131	0.816	0.338	0	5	TPI1
0	0.797923	0.652	0.254	0	5	CHSY1
0	0.797541	0.6	0.175	0	5	RGS16
0	0.79148	0.999	0.999	0	5	TMSB4X
0	0.788612	0.855	0.439	0	5	ENO1
0	0.7731	0.988	0.879	0	5	IL32
0	0.772959	0.532	0.091	0	5	DUSP5
0	0.739661	0.312	0.051	0	5	ZEB2
0	0.737314	0.392	0.058	0	5	LUCAT1
0	0.723709	0.336	0.042	0	5	LINC00299
0	0.71321	0.658	0.235	0	5	BHLHE40
0	0.710545	0.999	0.947	0	5	ACTB
0	0.679181	0.508	0.149	0	5	MIR222HG
0	0.658979	0.463	0.13	0	5	DUSP2
0	0.64985	0.369	0.087	0	5	LMNA
0	0.635044	0.403	0.096	0	5	RDH10
0	0.574027	0.477	0.137	0	5	IL2RB
9.57954e-147	0.644742	0.935	0.761	8.38785e-143	6	SYNE2
1.05156e-143	0.602521	0.997	0.952	9.20745e-140	6	SOS1
7.25878e-136	0.540385	0.984	0.839	6.35578e-132	6	FYB1
5.55197e-131	0.572784	0.886	0.658	4.8613e-127	6	IL6ST
2.78019e-129	0.58487	0.739	0.476	2.43434e-125	6	CERS6
1.58545e-119	0.509219	0.677	0.396	1.38822e-115	6	SCML4
3.57457e-107	0.508678	0.966	0.799	3.12989e-103	6	SERINC5
2.63785e-103	0.461431	0.99	0.888	2.3097e-99	6	ZBTB20
1.66622e-98	0.497465	0.968	0.858	1.45894e-94	6	TC2N
6.72255e-96	0.447854	0.966	0.719	5.88626e-92	6	IL7R
0	1.78492	1	0.868	0	7	HIV
3.01081e-117	0.573056	0.964	0.8	2.63627e-113	7	SERINC5
6.1123e-87	0.440517	0.967	0.72	5.35193e-83	7	IL7R
5.32783e-85	0.456562	0.971	0.847	4.66504e-81	7	EPB41
5.39964e-84	0.439702	0.971	0.841	4.72792e-80	7	FYB1
1.55261e-82	0.435094	0.992	0.929	1.35946e-78	7	CAMK4
4.62536e-71	0.412327	0.831	0.626	4.04997e-67	7	MGAT4A
5.05639e-69	0.425749	0.918	0.742	4.42738e-65	7	STK38
8.95592e-69	0.39439	0.933	0.768	7.84181e-65	7	SORL1
5.93423e-62	0.425526	0.724	0.516	5.19601e-58	7	LINC00861
0	1.90826	1	0.869	0	8	HIV
0	0.817847	1	0.997	0	8	RPS29
8.08301e-229	0.597166	0.999	0.997	7.07748e-225	8	RPL37
1.83954e-201	0.54227	1	0.996	1.6107e-197	8	RPS27
1.28261e-173	0.617488	0.49	0.178	1.12306e-169	8	ADAMTS6
3.28465e-170	0.90925	0.849	0.56	2.87604e-166	8	LINC01934
6.14209e-169	0.602112	0.466	0.166	5.37801e-165	8	AC137810.1
1.11511e-162	0.567549	0.986	0.916	9.76386e-159	8	RPL38
3.38492e-159	0.800324	0.975	0.833	2.96384e-155	8	THEMIS
3.46051e-150	0.661539	0.981	0.866	3.03002e-146	8	PDE7A
0	2.04002	0.792	0.231	0	9	PDE7B
0	1.17263	0.403	0.046	0	9	PIP5K1B
0	0.574054	0.339	0.049	0	9	AL138828.1
2.78847e-248	0.84103	0.315	0.062	2.44158e-244	9	ARHGEF12
6.76198e-217	1.43084	0.994	0.976	5.92079e-213	9	NEAT1
8.45464e-199	1.23348	0.774	0.432	7.40288e-195	9	AHI1
2.18152e-186	0.695979	0.289	0.067	1.91014e-182	9	LINC00271
1.66429e-151	1.37654	0.865	0.705	1.45725e-147	9	DLEU2
1.09749e-146	0.788365	0.902	0.699	9.6096e-143	9	AKT3
7.3569e-143	0.537744	0.273	0.071	6.4417e-139	9	TOX
0	3.4222	0.973	0.229	0	10	PDE7B
0	2.01123	0.928	0.429	0	10	AHI1
0	1.80928	0.879	0.409	0	10	IL2RA
0	1.63804	0.469	0.092	0	10	ATP8B4
0	1.43635	0.959	0.39	0	10	SNX9
0	1.40518	0.94	0.258	0	10	DUSP4
0	1.32245	0.922	0.438	0	10	PTPN7
0	1.24757	0.336	0.051	0	10	PIP5K1B
0	1.16385	0.683	0.184	0	10	RGS16
0	1.13272	0.706	0.221	0	10	CD38
0	1.10624	0.809	0.264	0	10	MICAL2
0	1.06696	0.708	0.196	0	10	NDFIP2
0	1.01554	1	0.962	0	10	TMSB10
0	0.957737	0.53	0.044	0	10	AL138828.1
0	0.916723	1	0.999	0	10	TMSB4X
0	0.864082	0.532	0.123	0	10	FURIN
0	0.847216	0.651	0.177	0	10	TNFRSF4
0	0.724506	0.411	0.064	0	10	LINC00271
0	0.610476	0.407	0.071	0	10	RAMP1
0	3.12285	1	0.108	0	11	LINC02694
0	1.21397	0.673	0.031	0	11	AC013652.1
1.15202e-221	0.652226	0.375	0.08	1.00871e-217	11	AC006369.1
1.48702e-207	0.611191	0.302	0.056	1.30204e-203	11	ST8SIA1
1.6292e-164	1.01045	0.523	0.186	1.42652e-160	11	KIAA0825
1.80729e-160	1.12386	0.575	0.243	1.58246e-156	11	CCL5
1.48494e-154	0.88565	0.907	0.637	1.30021e-150	11	RORA
1.57754e-124	0.541938	0.522	0.21	1.3813e-120	11	ZFYVE28
3.41697e-109	0.658147	0.848	0.577	2.9919e-105	11	MYO1F
5.73862e-107	0.453618	0.253	0.066	5.02474e-103	11	ARHGEF12
0	3.48039	0.948	0.172	0	12	HSPA1A
0	2.99184	0.903	0.084	0	12	HSPA1B
0	2.76889	0.827	0.162	0	12	HSPH1
0	2.53173	0.865	0.271	0	12	HSPD1
0	2.5063	0.976	0.639	0	12	HSP90AA1
0	2.07924	0.79	0.113	0	12	DNAJB1
0	1.85163	0.814	0.214	0	12	HSPE1
0	1.36817	0.772	0.291	0	12	GPI
0	1.34726	0.906	0.447	0	12	HSP90AB1
0	1.33609	0.541	0.075	0	12	BAG3
0	1.32758	0.644	0.194	0	12	CHORDC1
0	1.28288	0.651	0.111	0	12	DDIT4
0	1.18947	0.6	0.098	0	12	HSPB1
0	1.17566	0.527	0.102	0	12	JUN
0	1.15256	0.7	0.199	0	12	CACYBP
0	1.1496	1	0.962	0	12	TMSB10
0	1.0289	0.879	0.35	0	12	TPI1
0	0.974269	0.632	0.159	0	12	STIP1
0	0.913367	0.611	0.111	0	12	GNA15
0	0.699902	0.388	0.054	0	12	ZFAND2A
8.86695e-179	0.851669	1	0.997	7.7639e-175	13	RPS29
2.74552e-151	0.745778	0.999	0.997	2.40398e-147	13	RPL37
6.65263e-127	0.66767	1	0.996	5.82504e-123	13	RPS27
4.00562e-113	0.666077	0.997	0.99	3.50732e-109	13	RPS28
3.73579e-111	0.607812	0.997	0.996	3.27106e-107	13	RPL39
8.93537e-106	0.616466	0.992	0.983	7.82381e-102	13	RPS21
1.12377e-98	0.672278	0.975	0.917	9.83971e-95	13	RPL38
4.19961e-89	0.540821	1	0.997	3.67718e-85	13	RPS15A
1.59312e-87	0.507015	1	0.999	1.39494e-83	13	RPL41
2.4969e-84	0.546205	0.996	0.991	2.18629e-80	13	RPL34
0	2.2879	1	0.046	0	14	AC064834.1
1.5957e-44	0.591744	0.987	0.727	1.39719e-40	14	IL7R
1.31849e-36	0.490123	0.981	0.856	1.15447e-32	14	RIPOR2
7.5336e-28	0.454719	0.983	0.862	6.59642e-24	14	TC2N
2.59015e-27	0.422488	0.981	0.845	2.26793e-23	14	FYB1
4.81478e-27	0.418922	0.938	0.747	4.21582e-23	14	STK38
1.31474e-26	0.407964	0.942	0.776	1.15119e-22	14	LEF1
2.21177e-26	0.424583	0.947	0.805	1.93663e-22	14	SERINC5
4.41991e-25	0.383281	0.774	0.522	3.87007e-21	14	LINC00861
7.04093e-25	0.302283	0.297	0.134	6.16504e-21	14	ANKRD55
0	2.86158	0.993	0.098	0	15	AL136456.1
2.51856e-86	0.537577	0.35	0.085	2.20525e-82	15	AC006369.1
1.7366e-48	0.742595	0.852	0.642	1.52057e-44	15	RORA
2.62127e-31	0.45258	0.766	0.514	2.29518e-27	15	PYHIN1
3.07628e-28	0.341473	0.316	0.133	2.69359e-24	15	LINC02694
1.29296e-27	0.506737	0.448	0.238	1.13212e-23	15	FRY
7.81852e-27	0.459652	0.905	0.721	6.8459e-23	15	PDCD4
2.04004e-24	0.438788	0.78	0.582	1.78626e-20	15	MYO1F
3.89564e-24	0.454222	0.38	0.193	3.41102e-20	15	KIAA0825
3.38375e-23	0.416635	0.766	0.566	2.96282e-19	15	ERN1
0	2.34602	1	0.049	0	16	RTKN2
3.96396e-80	0.417549	0.277	0.059	3.47085e-76	16	ANK1
9.19264e-43	0.586735	0.947	0.773	8.04907e-39	16	SORL1
9.40731e-37	0.543357	0.595	0.326	8.23704e-33	16	EPHA4
1.49777e-29	0.48237	0.954	0.805	1.31145e-25	16	SERINC5
2.75563e-29	0.464092	0.927	0.747	2.41283e-25	16	STK38
3.0391e-26	0.439183	0.961	0.851	2.66103e-22	16	EPB41
2.10299e-24	0.447337	0.941	0.728	1.84138e-20	16	IL7R
1.26218e-20	0.37667	0.977	0.862	1.10517e-16	16	TC2N
6.62221e-20	0.376367	0.762	0.582	5.79841e-16	16	MYO1F
0	2.16848	0.995	0.046	0	17	DISC1FP1
9.73144e-32	0.519622	0.972	0.728	8.52085e-28	17	IL7R
1.60491e-25	0.407481	0.972	0.845	1.40526e-21	17	FYB1
1.62213e-25	0.416952	0.976	0.805	1.42034e-21	17	SERINC5
2.73189e-25	0.420324	0.934	0.747	2.39204e-21	17	STK38
3.94045e-25	0.437689	0.981	0.856	3.45026e-21	17	RIPOR2
1.213e-21	0.410537	0.752	0.522	1.06211e-17	17	LINC00861
1.40452e-20	0.427268	0.667	0.473	1.2298e-16	17	TXK
6.4622e-19	0.368813	0.995	0.892	5.6583e-15	17	ZBTB20
1.52437e-18	0.364749	0.955	0.892	1.33474e-14	17	SMCHD1
0	3.47666	0.979	0.05	0	18	ASPM
0	2.8064	0.984	0.092	0	18	TOP2A
0	2.51119	0.955	0.106	0	18	CENPF
0	2.2925	0.952	0.055	0	18	MKI67
0	2.28847	0.893	0.089	0	18	LINC01572
0	2.17085	0.885	0.064	0	18	CENPE
0	2.14928	0.944	0.091	0	18	NUSAP1
0	2.10594	0.933	0.139	0	18	ARHGAP11B
0	1.97099	0.925	0.083	0	18	C21orf58
0	1.90885	0.797	0.085	0	18	BRIP1
0	1.87421	0.898	0.039	0	18	KIF11
0	1.86136	0.799	0.104	0	18	CENPP
0	1.79499	0.888	0.15	0	18	KIF20B
0	1.72151	0.829	0.116	0	18	GPSM2
0	1.65915	0.856	0.053	0	18	TPX2
0	1.63349	0.81	0.048	0	18	ECT2
0	1.59297	0.805	0.046	0	18	NCAPG2
0	1.5087	0.754	0.116	0	18	FANCI
0	1.46754	0.781	0.079	0	18	PARPBP
0	1.42576	0.786	0.064	0	18	NDC80
0	1.41417	0.754	0.049	0	18	NUF2
0	1.38218	0.751	0.062	0	18	SGO2
0	1.3751	0.759	0.123	0	18	ATAD5
0	1.36064	0.799	0.124	0	18	GEN1
0	1.34353	0.794	0.077	0	18	CIP2A
0	1.30387	0.738	0.049	0	18	ARHGAP11A
0	1.2282	0.754	0.109	0	18	SMC2
0	1.20641	0.714	0.043	0	18	RACGAP1
0	1.20589	0.781	0.131	0	18	STMN1
0	1.01081	0.602	0.05	0	18	BRCA1
0	0.954784	0.537	0.048	0	18	MYBL1
0	0.80599	0.503	0.053	0	18	LIN9
0	2.091	0.743	0.056	0	19	ASPM
0	1.61795	0.768	0.061	0	19	MKI67
0	1.44767	0.785	0.05	0	19	NCAPG2
0	1.14391	0.608	0.053	0	19	BRCA1
0	1.13347	0.616	0.045	0	19	KIF11
8.18187e-298	1.16235	0.616	0.057	7.16405e-294	19	ZNF367
7.67771e-279	1.59327	0.734	0.088	6.7226e-275	19	BRIP1
1.24497e-275	1.9042	0.793	0.107	1.09009e-271	19	CENPP
9.86073e-260	1.37803	0.641	0.069	8.63406e-256	19	CENPE
9.15761e-254	1.20351	0.743	0.097	8.01841e-250	19	NUSAP1
5.15343e-88	0.785353	0.707	0.191	4.51235e-84	20	HSPA1A
5.03752e-70	0.463283	0.484	0.106	4.41085e-66	20	HSPA1B
1.95087e-65	0.632797	0.688	0.196	1.70818e-61	20	RGS16
4.77619e-64	0.979452	0.94	0.436	4.18203e-60	20	GZMA
6.7391e-62	0.844816	0.963	0.404	5.90076e-58	20	SNX9
5.86388e-59	1.03678	1	0.963	5.13442e-55	20	TMSB10
1.2764e-57	0.523249	0.777	0.265	1.11761e-53	20	IL12RB2
3.02025e-55	0.740677	0.805	0.276	2.64453e-51	20	DUSP4
7.80236e-54	0.564631	0.563	0.164	6.83175e-50	20	GZMB
2.91889e-53	0.747073	0.907	0.421	2.55578e-49	20	IL2RA
0	2.54476	0.872	0.057	0	21	ASPM
0	2.41988	0.933	0.062	0	21	MKI67
2.89272e-285	2.96212	0.973	0.113	2.53287e-281	21	CENPF
1.90433e-251	1.69646	0.772	0.07	1.66743e-247	21	CENPE
1.1366e-185	1.21842	0.624	0.06	9.95204e-182	21	TPX2
1.2379e-180	1.112	0.658	0.068	1.0839e-176	21	SGO2
7.48828e-165	2.20416	0.738	0.1	6.55674e-161	21	TOP2A
5.84565e-125	0.959338	0.517	0.06	5.11845e-121	21	PTTG1
1.30338e-109	2.5132	0.899	0.275	1.14124e-105	21	HMGB2
7.22585e-95	0.644364	0.416	0.048	6.32695e-91	21	KIF11

## Sheet: Primary cell donor 2
Table S1C Cluster-specific transcripts for primary cell donor 2
Cluster specific transcripts for primary cell donor 2
Note: The first 10 transcripts that define clusters via differential expression for each dataset are listed. Average log2FC: log fold-chage of the average expression between the two groups. Positive values indicate that the feature is more highly expressed in the first group. pct.1 : The percentage of cells where the feature is detected in the first group. pct.2 : The percentage of cells where th…
P value	Average log2FC	pct.1	pct.2	Adjusted P value	Cluster	Gene
0	0.670999	0.936	0.636	0	0	RIPOR2
0	0.636375	0.644	0.28	0	0	LINC00861
0	0.620727	0.788	0.481	0	0	IL7R
0	0.59206	0.795	0.515	0	0	STK38
0	0.523569	0.879	0.638	0	0	SERINC5
0	0.483031	0.468	0.184	0	0	AC119396.1
0	0.472528	0.885	0.654	0	0	TC2N
0	0.459318	0.548	0.299	0	0	GPR155
3.20712e-298	0.349643	0.445	0.215	2.58622e-294	0	TMEM63A
1.63504e-269	0.42502	0.948	0.762	1.3185e-265	0	CAMK4
0	1.36932	0.863	0.545	0	1	CBFB
0	1.33877	0.775	0.216	0	1	RGS16
0	1.27638	0.498	0.066	0	1	RBM47
0	1.26773	0.97	0.633	0	1	ADAM19
0	1.2535	0.758	0.195	0	1	MICAL2
0	1.23916	0.939	0.591	0	1	HIVEP3
0	1.21433	0.852	0.357	0	1	IL2RA
0	1.1887	0.905	0.548	0	1	SIPA1L1
0	1.1812	0.823	0.492	0	1	RNF19A
0	1.16121	0.663	0.18	0	1	IRF4
0	1.15151	0.877	0.387	0	1	CYTOR
0	1.14727	0.989	0.705	0	1	GAPDH
0	1.10647	0.72	0.147	0	1	DUSP4
0	1.08552	0.882	0.391	0	1	MT2A
0	1.07925	0.902	0.669	0	1	NCOA3
0	1.06824	0.664	0.369	0	1	PALM2-AKAP2
0	1.06287	0.956	0.868	0	1	ANK3
0	1.05018	0.951	0.678	0	1	RAP1A
0	1.0375	0.761	0.286	0	1	SYTL3
0	1.02293	0.906	0.62	0	1	NR3C1
0	1.0216	0.574	0.127	0	1	PPFIBP1
0	1.00042	0.936	0.724	0	1	ITK
0	0.998462	0.88	0.557	0	1	SATB1
0	0.995897	0.83	0.48	0	1	RBPJ
0	0.949367	0.818	0.547	0	1	JARID2
0	0.928097	0.869	0.438	0	1	MIF
0	0.915871	0.853	0.615	0	1	RASA2
0	0.914453	0.88	0.465	0	1	SRGN
0	0.906306	0.92	0.683	0	1	CD6
0	0.897541	0.882	0.628	0	1	CAB39
0	0.894123	0.998	0.97	0	1	MT-ND5
0	0.882363	0.909	0.743	0	1	FUT8
0	0.877106	0.845	0.601	0	1	ETV6
0	0.866025	0.795	0.509	0	1	CHD7
0	0.861982	0.811	0.352	0	1	TPI1
0	0.842289	0.488	0.109	0	1	BCL2L11
0	0.840426	0.717	0.46	0	1	TNFSF10
0	0.835868	0.998	0.946	0	1	TMSB10
0	0.82006	0.936	0.49	0	1	GZMA
0	0.815476	0.623	0.294	0	1	MAML3
0	0.811976	0.593	0.163	0	1	PDE4A
0	0.796285	0.38	0.146	0	1	LTA
0	0.795386	0.798	0.448	0	1	HIF1A
0	0.789065	0.9	0.712	0	1	ZEB1
0	0.773298	0.566	0.216	0	1	SNX9
0	0.764203	0.745	0.369	0	1	HDAC7
0	0.754401	0.852	0.689	0	1	ST6GAL1
0	0.740916	0.372	0.08	0	1	NRP1
0	0.739258	0.763	0.38	0	1	PKM
0	0.738482	0.783	0.418	0	1	PTPN7
0	0.735068	0.49	0.114	0	1	HRH2
0	0.733288	0.766	0.535	0	1	FNDC3A
0	0.727752	0.754	0.426	0	1	CFLAR
0	0.727042	0.883	0.639	0	1	KIF2A
0	0.717368	0.362	0.12	0	1	FMNL2
0	0.717147	0.677	0.338	0	1	HIPK2
0	0.716711	0.864	0.555	0	1	ENO1
0	0.713359	1	1	0	1	MALAT1
0	0.711955	0.638	0.216	0	1	IL2RB
0	0.701948	0.682	0.34	0	1	SLC5A3
0	0.696255	0.432	0.117	0	1	PTGIR
0	0.690877	0.999	0.978	0	1	TMSB4X
0	0.685608	0.97	0.841	0	1	BCL2
0	0.68341	0.651	0.403	0	1	TBL1X
0	0.683146	0.843	0.599	0	1	HSP90AB1
0	0.679303	0.654	0.26	0	1	SOCS1
0	0.674402	0.907	0.199	0	1	GZMB
0	0.671194	0.533	0.188	0	1	IER3
0	0.665203	0.67	0.323	0	1	CD5
0	0.662683	0.545	0.202	0	1	ATP6V0A2
0	0.662529	0.576	0.232	0	1	YWHAQ
0	0.662333	0.46	0.114	0	1	VDR
0	0.661484	0.658	0.418	0	1	GATA3
0	0.654391	0.579	0.307	0	1	SP4
0	0.64733	0.551	0.22	0	1	LINC01588
0	0.647167	0.532	0.173	0	1	CHSY1
0	0.643386	0.632	0.381	0	1	LYST
0	0.639139	0.999	0.985	0	1	TPT1
0	0.628783	0.912	0.741	0	1	CYTIP
0	0.625683	0.674	0.412	0	1	ASAP1
0	0.613497	0.657	0.308	0	1	ID2
0	0.613393	0.471	0.118	0	1	SLC9A7
0	0.611979	0.63	0.268	0	1	LDHA
0	0.609353	0.893	0.718	0	1	LRRFIP1
0	0.60312	0.739	0.413	0	1	PGK1
0	0.599751	0.897	0.751	0	1	LCP2
0	0.596453	0.998	0.975	0	1	ACTB
0	0.596371	0.362	0.073	0	1	SETBP1
0	0.584729	0.426	0.177	0	1	AOAH
0	0.576444	0.878	0.632	0	1	SH3BGRL3
0	0.576117	0.839	0.542	0	1	CKLF
0	0.554916	0.391	0.128	0	1	ELL2
0	0.550217	0.874	0.644	0	1	ACTG1
0	0.539065	1	1	0	1	MT-ATP6
0	0.537723	0.386	0.075	0	1	CTNS
0	0.533084	0.297	0.045	0	1	DIXDC1
0	0.532359	0.654	0.36	0	1	NDFIP2
0	0.516027	0.629	0.347	0	1	MRPS6
0	0.515924	0.464	0.159	0	1	FURIN
0	0.514586	0.449	0.165	0	1	RGCC
0	0.508401	0.766	0.451	0	1	LGALS1
0	0.504138	0.628	0.362	0	1	CD7
0	0.495972	0.485	0.218	0	1	BCL2L1
0	0.485991	0.37	0.111	0	1	AC007384.1
0	0.481814	0.27	0.03	0	1	NPAS2
0	0.47964	0.274	0.056	0	1	BCAR3
0	0.474372	0.422	0.123	0	1	MT1E
0	0.472112	0.382	0.106	0	1	MIR222HG
0	0.466087	0.302	0.053	0	1	GJB2
0	0.462425	0.393	0.099	0	1	PHLDA1
0	0.458949	0.434	0.144	0	1	DUSP6
0	0.452775	0.337	0.124	0	1	MIR155HG
0	0.443475	1	1	0	1	MT-ND4
0	0.435374	0.452	0.177	0	1	ARPC5L
0	0.408968	0.365	0.115	0	1	MT1X
0	0.401492	0.352	0.106	0	1	TNFRSF4
0	0.371454	0.326	0.106	0	1	ARNTL2
0	0.369049	0.327	0.085	0	1	KCNN4
0	0.359977	0.267	0.054	0	1	NEK6
0	0.350362	0.27	0.08	0	1	LIMA1
0	0.349887	0.253	0.052	0	1	HBEGF
0	0.347232	0.294	0.068	0	1	BCL2A1
0	0.33958	0.323	0.111	0	1	LINC02595
0	0.328037	0.314	0.105	0	1	NIBAN2
0	0.321099	0.276	0.07	0	1	DUSP5
5.83262e-304	0.685488	0.714	0.405	4.70343e-300	2	LINC01934
9.41714e-295	0.685378	0.814	0.509	7.59398e-291	2	IL7R
3.45415e-270	0.548614	0.97	0.779	2.78543e-266	2	CAMK4
6.59106e-265	0.602777	0.935	0.742	5.31503e-261	2	INPP4B
9.37402e-264	0.635518	0.893	0.675	7.55921e-260	2	THEMIS
1.32297e-245	0.540825	0.897	0.668	1.06684e-241	2	FYB1
1.32968e-227	0.529053	0.91	0.67	1.07225e-223	2	RIPOR2
1.66629e-225	0.49671	0.449	0.2	1.34369e-221	2	TAFA1
4.65588e-225	0.525663	0.905	0.675	3.7545e-221	2	TC2N
3.16797e-214	0.667474	0.323	0.126	2.55465e-210	2	TSHZ2
0	1.95815	1	0.801	0	3	HIV
6.84407e-132	0.368408	0.949	0.781	5.51906e-128	3	CAMK4
8.27902e-131	0.363498	0.758	0.516	6.6762e-127	3	IL7R
2.53142e-114	0.341291	0.842	0.642	2.04134e-110	3	LEF1
4.85471e-113	0.395534	0.885	0.748	3.91484e-109	3	INPP4B
1.84219e-111	0.335627	0.862	0.664	1.48554e-107	3	SERINC5
1.89762e-103	0.321487	0.855	0.673	1.53024e-99	3	FYB1
4.9454e-99	0.333789	0.902	0.745	3.98797e-95	3	SYNE2
8.71348e-98	0.312719	0.84	0.66	7.02655e-94	3	RUNX1
1.95766e-94	0.291984	0.554	0.366	1.57865e-90	3	TRIM22
0	2.97902	0.979	0.243	0	4	GZMB
0	2.66577	0.984	0.517	0	4	GZMA
0	1.46151	0.979	0.872	0	4	ANK3
0	1.38355	0.776	0.256	0	4	RGS16
0	1.37057	0.95	0.488	0	4	SRGN
0	1.30714	0.9	0.387	0	4	IL2RA
0	1.2236	0.95	0.751	0	4	FUT8
0	1.17933	0.99	0.725	0	4	GAPDH
0	1.17158	0.972	0.657	0	4	ADAM19
0	1.10526	0.914	0.572	0	4	SIPA1L1
0	1.09257	0.892	0.425	0	4	MT2A
0	0.990951	0.849	0.503	0	4	RBPJ
0	0.98695	0.914	0.64	0	4	NR3C1
0	0.986761	0.91	0.618	0	4	HIVEP3
0	0.970229	0.834	0.514	0	4	RNF19A
0	0.966793	0.614	0.22	0	4	RUNX2
0	0.952489	0.918	0.556	0	4	CKLF
0	0.942755	0.611	0.22	0	4	GRAMD1B
0	0.924923	0.841	0.564	0	4	JARID2
0	0.923513	0.709	0.239	0	4	IL2RB
0	0.918381	0.671	0.187	0	4	PDE4A
0	0.894766	0.551	0.1	0	4	TNFRSF18
0	0.882761	0.99	0.962	0	4	NEAT1
0	0.881974	0.749	0.324	0	4	ID2
0	0.880609	0.484	0.106	0	4	MYO1E
0	0.87491	0.763	0.353	0	4	HIPK2
0	0.870582	0.71	0.239	0	4	MICAL2
0	0.852935	0.835	0.469	0	4	HIF1A
0	0.849064	0.93	0.699	0	4	RAP1A
0	0.848114	0.603	0.168	0	4	FURIN
0	0.843486	0.915	0.724	0	4	ZEB1
0	0.842658	0.738	0.322	0	4	SYTL3
0	0.82354	0.607	0.238	0	4	LINC01588
0	0.819603	0.826	0.383	0	4	TPI1
0	0.797511	0.504	0.11	0	4	TNFRSF4
0	0.783962	0.349	0.102	0	4	CCL5
0	0.78163	0.594	0.15	0	4	DUSP6
0	0.78044	0.668	0.3	0	4	ITGB7
0	0.77098	0.38	0.087	0	4	ATP8B4
0	0.770153	0.863	0.469	0	4	MIF
0	0.768759	0.806	0.442	0	4	PTPN7
0	0.715324	0.998	0.95	0	4	TMSB10
0	0.702503	0.799	0.429	0	4	CYTOR
0	0.685901	0.781	0.446	0	4	CFLAR
0	0.677789	0.991	0.943	0	4	IL32
0	0.676582	0.678	0.285	0	4	SOCS1
0	0.669758	0.351	0.058	0	4	GPAT3
0	0.660098	0.864	0.577	0	4	ENO1
0	0.658808	0.555	0.196	0	4	CHSY1
0	0.657386	0.39	0.105	0	4	ITGA2
0	0.654102	0.414	0.097	0	4	NRP1
0	0.633466	0.412	0.089	0	4	SETBP1
0	0.63024	0.81	0.47	0	4	LGALS1
0	0.621493	0.999	0.986	0	4	TPT1
0	0.610808	0.999	0.977	0	4	ACTB
0	0.589202	0.608	0.276	0	4	LINC01871
0	0.584216	0.581	0.2	0	4	DUSP4
0	0.583868	0.331	0.068	0	4	GJB2
0	0.574098	0.409	0.125	0	4	PRDM1
0	0.568521	0.457	0.113	0	4	PHLDA1
0	0.566953	0.407	0.104	0	4	HAVCR2
0	0.532355	0.463	0.133	0	4	ADAM8
0	0.530913	0.414	0.125	0	4	AC007384.1
0	0.495458	0.297	0.03	0	4	CCR1
0	0.495384	0.326	0.068	0	4	DENND3
0	0.468402	0.398	0.124	0	4	MIR222HG
0	0.448136	0.29	0.058	0	4	IL4I1
0	0.43079	0.274	0.042	0	4	FES
0	0.417179	0.297	0.062	0	4	HBEGF
0	0.412569	0.322	0.081	0	4	DUSP5
0	0.395953	0.294	0.055	0	4	CXCR6
0	0.362685	0.281	0.058	0	4	PLAUR
0	0.610706	0.471	0.159	0	5	TOX
5.55915e-209	0.537123	0.983	0.92	4.48289e-205	5	CD96
3.58821e-206	0.660957	0.792	0.55	2.89353e-202	5	SMURF2
9.2931e-203	0.600342	0.94	0.746	7.49396e-199	5	SYNE2
5.2657e-170	0.532072	0.886	0.674	4.24626e-166	5	FYB1
7.76158e-161	0.623273	0.92	0.748	6.25893e-157	5	INPP4B
2.45315e-137	0.483692	0.6	0.374	1.97822e-133	5	SLC20A2
4.34025e-136	0.5057	0.872	0.682	3.49998e-132	5	THEMIS
1.33904e-129	0.424465	0.778	0.585	1.0798e-125	5	PRRC2B
7.87308e-129	0.481731	0.867	0.668	6.34885e-125	5	SERINC5
0	1.8372	0.625	0.089	0	6	LINC02694
0	0.832935	0.66	0.282	0	6	RORA
0	0.790452	0.369	0.031	0	6	AC013652.1
0	0.78975	0.561	0.195	0	6	ITGB1
2.32506e-306	0.582219	0.375	0.107	1.87493e-302	6	FRY
4.78091e-299	0.662214	0.529	0.199	3.85533e-295	6	NCALD
3.55207e-275	0.66507	0.688	0.341	2.86439e-271	6	NIBAN1
6.13022e-253	0.766016	0.972	0.87	4.94341e-249	6	RNF213
2.14363e-237	0.397849	0.363	0.116	1.72863e-233	6	PYHIN1
4.83658e-204	0.878993	0.947	0.842	3.90022e-200	6	LTB
0	2.83969	0.779	0.112	0	7	PDE7B
0	1.91446	0.744	0.203	0	7	AHI1
0	1.53512	0.741	0.234	0	7	GRAMD1B
0	1.3503	0.499	0.097	0	7	ATP8B4
1.59345e-282	1.01286	0.654	0.216	1.28496e-278	7	DUSP4
6.3968e-270	1.71032	0.809	0.416	5.15838e-266	7	IL2RA
7.18808e-245	0.699238	0.376	0.086	5.79647e-241	7	STRIP2
4.67981e-243	1.23267	0.832	0.49	3.7738e-239	7	PHTF2
5.39473e-243	0.660691	0.37	0.083	4.35031e-239	7	MAMLD1
6.36261e-238	0.570653	0.334	0.07	5.13081e-234	7	LAIR2
0	2.21273	0.947	0.133	0	8	FAM13A
4.79766e-142	0.750853	0.962	0.685	3.86883e-138	8	RIPOR2
2.34368e-121	0.599996	0.687	0.339	1.88995e-117	8	LINC00861
7.63014e-77	0.560335	0.614	0.341	6.15295e-73	8	AC139720.1
4.99087e-76	0.424603	0.429	0.197	4.02464e-72	8	GBP1
8.4616e-76	0.549271	0.867	0.659	6.82343e-72	8	STAT1
1.59111e-75	0.567583	0.697	0.46	1.28307e-71	8	JAK2
4.45261e-75	0.453479	0.704	0.436	3.59059e-71	8	PCED1B-AS1
6.20699e-74	0.508042	0.944	0.755	5.00532e-70	8	SYNE2
1.98561e-72	0.439582	0.649	0.376	1.60119e-68	8	TRIM22
0	1.5276	0.811	0.114	0	9	CENPP
0	1.47224	0.72	0.048	0	9	DIAPH3
0	1.46014	0.657	0.065	0	9	RRM2
0	1.43573	0.832	0.15	0	9	ATAD2
0	1.42507	0.999	0.974	0	9	MT-ND5
0	1.41063	0.995	0.741	0	9	GAPDH
0	1.31518	1	1	0	9	MT-CO3
0	1.27586	0.896	0.346	0	9	NSD2
0	1.27489	0.841	0.216	0	9	DUSP4
0	1.27231	0.666	0.115	0	9	TOP2A
0	1.26342	0.809	0.283	0	9	SMC4
0	1.26278	1	1	0	9	MT-ATP6
0	1.22025	0.806	0.248	0	9	EZH2
0	1.20565	0.867	0.361	0	9	TUBA1B
0	1.19433	0.677	0.059	0	9	CLSPN
0	1.19431	0.599	0.082	0	9	MKI67
0	1.16651	0.711	0.121	0	9	POLA1
0	1.11832	0.666	0.096	0	9	HELLS
0	1.10626	0.69	0.1	0	9	FANCI
0	1.08799	0.6	0.042	0	9	DTL
0	1.08619	1	1	0	9	MT-CO2
0	1.04506	0.596	0.067	0	9	BRIP1
0	1.01603	0.583	0.037	0	9	POLQ
0	1.01298	0.76	0.248	0	9	DNMT1
0	0.995627	0.484	0.053	0	9	ASPM
0	0.976945	0.678	0.163	0	9	MMS22L
0	0.958879	0.674	0.121	0	9	ATAD5
0	0.943325	0.58	0.051	0	9	MELK
0	0.937169	0.59	0.065	0	9	BRCA1
0	0.916584	0.555	0.055	0	9	KNL1
0	0.909341	0.652	0.139	0	9	CENPK
0	0.88222	0.632	0.118	0	9	BLM
0	0.84572	0.585	0.09	0	9	NCAPG2
0	0.831359	0.552	0.054	0	9	FANCA
0	0.789981	0.554	0.097	0	9	NUSAP1
0	0.783116	0.562	0.082	0	9	KNTC1
0	0.78291	0.587	0.121	0	9	SMC2
0	0.782616	0.573	0.102	0	9	BARD1
0	0.760688	0.512	0.081	0	9	C21orf58
0	0.756449	0.528	0.071	0	9	WDR76
0	0.747965	0.532	0.102	0	9	MAP3K20
0	0.743525	0.394	0.057	0	9	CENPE
0	0.733254	0.494	0.073	0	9	RFC3
0	0.713638	0.483	0.048	0	9	CHAF1A
0	0.690022	0.473	0.061	0	9	ZNF367
0	0.676624	0.482	0.067	0	9	WDHD1
0	0.660355	0.439	0.064	0	9	RBBP8
0	0.657943	0.416	0.039	0	9	STIL
0	0.650378	0.441	0.042	0	9	MCM8
0	0.646829	0.435	0.057	0	9	AP001347.1
0	0.628369	0.416	0.053	0	9	PCLAF
0	0.623477	0.444	0.057	0	9	CIP2A
0	0.621634	0.433	0.064	0	9	UHRF1
0	0.621106	0.416	0.044	0	9	DNA2
0	0.618142	0.382	0.042	0	9	KIF11
0	0.583948	0.411	0.043	0	9	CHEK1
0	0.571182	0.398	0.045	0	9	BRCA2
0	0.566751	0.409	0.058	0	9	FANCD2
0	0.493375	0.362	0.044	0	9	ZGRF1
0	2.85776	0.944	0.107	0	10	TOP2A
0	2.52004	0.886	0.041	0	10	ASPM
0	2.43944	0.907	0.098	0	10	CENPF
0	2.36484	0.915	0.337	0	10	APOLD1
0	2.30747	0.891	0.058	0	10	RRM2
0	2.15305	0.937	0.279	0	10	SMC4
0	2.13383	0.899	0.073	0	10	MKI67
0	2.10603	0.892	0.043	0	10	DIAPH3
0	1.99832	0.804	0.15	0	10	ATAD2
0	1.99656	0.881	0.087	0	10	NUSAP1
0	1.99627	0.899	0.203	0	10	HMGB2
0	1.91111	0.934	0.358	0	10	TUBA1B
0	1.88692	0.962	0.528	0	10	DLEU2
0	1.88025	0.862	0.046	0	10	KNL1
0	1.83486	0.815	0.074	0	10	LINC01572
0	1.73627	0.891	0.279	0	10	TUBB
0	1.72347	0.888	0.245	0	10	EZH2
0	1.65867	0.79	0.114	0	10	CENPP
0	1.62941	0.968	0.698	0	10	HMGB1
0	1.6157	0.825	0.136	0	10	STMN1
0	1.58249	0.91	0.444	0	10	HIST1H4C
0	1.57454	0.788	0.088	0	10	ARHGAP11B
0	1.56975	0.829	0.071	0	10	C21orf58
0	1.56803	0.89	0.346	0	10	NSD2
0	1.55783	0.717	0.047	0	10	CENPE
0	1.53273	0.849	0.22	0	10	TMPO
0	1.45539	0.89	0.374	0	10	NUCKS1
0	1.44944	0.815	0.247	0	10	HMGN2
0	1.44815	0.743	0.051	0	10	TPX2
0	1.43728	0.818	0.223	0	10	CCDC18
0	1.4331	0.697	0.063	0	10	BRIP1
0	1.39193	0.744	0.102	0	10	KIF20B
0	1.37035	0.73	0.046	0	10	MELK
0	1.3677	0.741	0.032	0	10	POLQ
0	1.342	0.711	0.032	0	10	KIF11
0	1.32548	0.752	0.085	0	10	NCAPG2
0	1.32398	0.845	0.352	0	10	DEK
0	1.30362	0.877	0.356	0	10	MIS18BP1
0	1.30188	0.84	0.303	0	10	H2AFV
0	1.29841	0.711	0.099	0	10	FANCI
0	1.23858	0.81	0.256	0	10	SPATA5
0	1.18001	0.716	0.119	0	10	ATAD5
0	1.15451	0.701	0.144	0	10	NCAPD3
0	1.14868	0.677	0.099	0	10	BARD1
0	1.13765	0.718	0.188	0	10	CKAP5
0	1.13242	0.736	0.136	0	10	CENPK
0	1.11603	0.664	0.041	0	10	PRC1
0	1.10773	0.705	0.176	0	10	CEP128
0	1.10341	0.712	0.136	0	10	TACC3
0	1.10022	0.59	0.061	0	10	CLSPN
0	1.09884	0.61	0.09	0	10	GPSM2
0	1.09129	0.692	0.117	0	10	SMC2
0	1.09115	0.703	0.177	0	10	PKP4
0	1.09106	0.619	0.058	0	10	SGO2
0	1.08716	0.644	0.044	0	10	NDC80
0	1.06022	0.634	0.116	0	10	CKAP2
0	1.04238	0.616	0.033	0	10	STIL
0	1.01225	0.65	0.131	0	10	Z94721.1
0	0.999674	0.644	0.13	0	10	LMNB1
0	0.995954	0.694	0.15	0	10	FAM111A
0	0.981238	0.553	0.04	0	10	NUF2
0	0.968257	0.534	0.047	0	10	PARPBP
0	0.948226	0.568	0.035	0	10	ECT2
0	0.945007	0.558	0.04	0	10	BRCA2
0	0.94081	0.68	0.171	0	10	CDK5RAP2
0	0.938246	0.613	0.094	0	10	NCAPD2
0	0.937836	0.649	0.145	0	10	RFWD3
0	0.928089	0.573	0.052	0	10	CIP2A
0	0.923078	0.546	0.066	0	10	BRCA1
0	0.922658	0.527	0.059	0	10	ZNF367
0	0.916833	0.63	0.137	0	10	ITGB3BP
0	0.914975	0.617	0.133	0	10	LIN54
0	0.904083	0.534	0.043	0	10	ARHGAP11A
0	0.899785	0.518	0.072	0	10	RFC3
0	0.882936	0.535	0.039	0	10	RACGAP1
0	0.870598	0.585	0.075	0	10	GEN1
0	0.865357	0.536	0.044	0	10	H2AFX
0	0.828472	0.508	0.071	0	10	TYMS
0	0.818927	0.506	0.1	0	10	HELLS
0	0.807911	0.482	0.044	0	10	DTL
0	0.805371	0.528	0.082	0	10	ARHGAP19
0	0.804347	0.523	0.084	0	10	CEP152
0	0.79538	0.488	0.072	0	10	WDR76
0	0.788565	0.498	0.067	0	10	MYBL1
0	0.78088	0.55	0.104	0	10	TTF2
0	0.766717	0.509	0.098	0	10	UBE2S
0	0.760649	0.479	0.051	0	10	PCLAF
0	0.750412	0.555	0.117	0	10	RTTN
0	0.733552	0.448	0.056	0	10	AP001347.1
0	0.724428	0.495	0.084	0	10	KNTC1
0	0.672573	0.48	0.074	0	10	KIF22
0	0.664414	0.452	0.078	0	10	C1orf112
0	0.656193	0.421	0.044	0	10	DNA2
0	0.637165	0.45	0.057	0	10	FANCD2
0	0.591949	0.4	0.043	0	10	ZGRF1
0	0.589893	0.397	0.058	0	10	FANCA
0	0.575714	0.397	0.051	0	10	LIN9
0	0.545911	0.336	0.041	0	10	YPEL1
0	0.512235	0.359	0.045	0	10	OIP5
0	0.470061	0.343	0.043	0	10	CENPJ
0	1.51477	0.783	0.117	0	11	CENPP
0	1.44864	0.746	0.064	0	11	BRIP1
0	1.39342	0.807	0.152	0	11	ATAD2
0	1.21091	0.741	0.096	0	11	HELLS
0	1.16486	0.762	0.162	0	11	MMS22L
0	1.08965	0.63	0.042	0	11	DTL
0	1.08442	0.655	0.061	0	11	CLSPN
0	0.995459	0.723	0.139	0	11	CENPK
0	0.993837	0.654	0.103	0	11	FANCI
0	0.976297	0.678	0.123	0	11	ATAD5
0	0.95864	0.63	0.125	0	11	POLA1
0	0.948916	0.612	0.07	0	11	WDR76
0	0.934768	0.573	0.059	0	11	ZNF367
0	0.93132	0.466	0.071	0	11	RRM2
0	0.858235	0.513	0.074	0	11	RFC3
0	0.843425	0.585	0.083	0	11	KNTC1
0	0.822036	0.533	0.068	0	11	BRCA1
0	0.745897	0.494	0.064	0	11	UHRF1
0	0.738694	0.482	0.068	0	11	WDHD1
0	0.72356	0.523	0.093	0	11	NCAPG2
0	0.701839	0.491	0.082	0	11	C21orf58
0	0.68874	0.474	0.049	0	11	CHAF1A
0	0.680312	0.428	0.058	0	11	AP001347.1
0	0.673978	0.472	0.052	0	11	CDCA7
0	0.673004	0.505	0.086	0	11	MCM3
0	0.636301	0.409	0.046	0	11	BRCA2
0	0.632288	0.426	0.061	0	11	POLE2
0	0.625902	0.438	0.058	0	11	FANCA
0	0.598107	0.397	0.044	0	11	CHEK1
0	0.591412	0.421	0.053	0	11	LIG1
0	0.581449	0.42	0.056	0	11	MCM4
0	0.570585	0.399	0.054	0	11	PCLAF
0	0.504766	0.362	0.045	0	11	ZGRF1
0	2.85683	1	0.056	0	12	AL136456.1
0	0.969892	0.495	0.045	0	12	LINC00299
2.26942e-173	1.31579	0.823	0.301	1.83006e-169	12	RORA
2.23607e-160	1.17767	0.55	0.121	1.80317e-156	12	LINC02694
5.88772e-130	0.559928	0.349	0.06	4.74786e-126	12	ARHGEF12
5.92366e-102	0.45872	0.29	0.051	4.77684e-98	12	AC013652.1
4.69096e-73	0.573662	0.41	0.123	3.78279e-69	12	FRY
1.67372e-70	0.596486	0.271	0.062	1.34969e-66	12	PTPRM
2.67188e-69	0.535425	0.38	0.111	2.1546e-65	12	MYO1D
4.68531e-69	0.521084	0.41	0.126	3.77824e-65	12	AUTS2
1.27184e-166	1.83651	1	0.964	1.02561e-162	13	NEAT1
5.47114e-133	1.20005	0.522	0.122	4.41193e-129	13	LINC02694
1.71105e-105	0.704913	0.328	0.062	1.37979e-101	13	SLC8A1-AS1
2.02316e-95	0.530374	0.284	0.052	1.63148e-91	13	AC013652.1
1.20389e-88	0.967149	0.765	0.36	9.70816e-85	13	NIBAN1
8.38263e-88	0.620609	0.473	0.132	6.75975e-84	13	PDE7B
2.486e-87	0.466701	0.32	0.068	2.00471e-83	13	CD70
3.49108e-85	1.3684	0.968	0.848	2.81521e-81	13	LTB
2.55096e-79	1.39219	0.971	0.876	2.0571e-75	13	RNF213
3.07243e-67	0.503636	0.485	0.17	2.47761e-63	13	KLF2
0	2.41177	0.97	0.11	0	14	CENPF
0	1.86523	0.9	0.085	0	14	MKI67
0	1.50668	0.609	0.057	0	14	ASPM
0	1.15577	0.634	0.058	0	14	CENPE
1.36655e-258	0.885047	0.501	0.065	1.10199e-254	14	TPX2
8.20228e-255	1.57071	0.679	0.123	6.61432e-251	14	TOP2A
2.56301e-211	1.78029	0.769	0.215	2.06681e-207	14	HMGB2
5.47592e-210	0.722617	0.396	0.05	4.41578e-206	14	PTTG1
2.40988e-132	0.67763	0.386	0.07	1.94333e-128	14	SGO2
3.34111e-102	1.10814	0.659	0.258	2.69427e-98	14	HMGN2
1.64837e-177	2.10233	1	0.819	1.32925e-173	15	HIV
1.83894e-144	1.12463	0.549	0.122	1.48293e-140	15	LINC02694
8.94773e-93	0.402457	0.29	0.052	7.21545e-89	15	AC013652.1
7.07878e-75	0.817474	0.677	0.304	5.70833e-71	15	RORA
3.67105e-53	0.330989	0.254	0.062	2.96034e-49	15	ARHGEF12
1.75118e-48	0.509251	0.362	0.12	1.41215e-44	15	CCL5
4.71193e-47	0.554133	0.497	0.218	3.7997e-43	15	ITGB1
1.09928e-37	0.329211	0.354	0.131	8.86456e-34	15	PYHIN1
2.4552e-37	0.542935	0.477	0.22	1.97987e-33	15	NCALD
4.53871e-31	0.369886	0.485	0.239	3.66002e-27	15	AHNAK
0	2.17281	1	0.056	0	16	AC064834.1
1.30301e-18	0.488045	0.85	0.663	1.05075e-14	16	STAT1
3.23536e-17	0.45241	0.782	0.538	2.60899e-13	16	IL7R
4.22669e-16	0.399248	0.878	0.696	3.4084e-12	16	TC2N
6.46635e-16	0.403283	0.884	0.692	5.21446e-12	16	RIPOR2
5.9843e-14	0.371413	0.993	0.959	4.82574e-10	16	MBNL1
6.20289e-14	0.303359	0.558	0.348	5.00201e-10	16	LINC00861
1.31663e-11	0.311133	0.527	0.347	1.06173e-07	16	AC139720.1
1.32836e-11	0.278304	0.908	0.757	1.07119e-07	16	ZBTB20
1.93261e-11	0.293655	0.949	0.796	1.55846e-07	16	CAMK4
1.40138e-20	0.489578	1	1	1.13007e-16	17	B2M
1.575e-12	0.47039	0.953	0.848	1.27008e-08	17	LTB
5.84889e-10	0.359105	1	0.997	4.71654e-06	17	RPL41
9.58364e-09	0.310348	0.971	0.961	7.72824e-05	17	RPL30
3.24025e-08	0.311892	0.888	0.827	0.000261294	17	RPS10
1.00372e-07	0.342052	0.971	0.963	0.000809398	17	RPS14
2.23025e-07	0.31135	0.982	0.961	0.00179847	17	RPS3
4.93169e-07	0.32282	0.964	0.962	0.00397691	17	RPS2
5.06927e-07	0.269603	0.986	0.991	0.00408786	17	RPL10
5.76926e-07	0.252024	0.942	0.901	0.00465233	17	FAU
4.88185e-293	1.43901	0.75	0.051	3.93673e-289	18	TSC22D3
9.06025e-163	1.55715	0.75	0.093	7.30618e-159	18	LMNA
3.69241e-98	2.16625	0.947	0.317	2.97756e-94	18	ADGRE5
9.36765e-96	1.19659	0.765	0.147	7.55407e-92	18	AC007384.1
2.91878e-90	0.89645	0.553	0.082	2.3537e-86	18	AGPAT4
8.19317e-81	1.44554	0.788	0.205	6.60697e-77	18	RGCC
3.68009e-78	2.10028	0.962	0.442	2.96762e-74	18	DENND4A
2.54067e-75	1.16399	0.712	0.168	2.0488e-71	18	MYADM
9.80565e-71	0.778025	0.538	0.096	7.90727e-67	18	AC020916.1
7.78992e-68	1.82947	0.985	0.709	6.28179e-64	18	CD44
2.93479e-197	1.80372	1	0.108	2.36661e-193	19	AL136962.1
8.40336e-13	0.531784	0.899	0.568	6.77647e-09	19	STK38
3.05424e-12	0.485101	0.677	0.349	2.46294e-08	19	LINC00861
5.68282e-10	0.446925	0.495	0.238	4.58263e-06	19	AC119396.1
9.94565e-10	0.492195	0.929	0.693	8.02018e-06	19	RIPOR2
2.37931e-08	0.481053	0.869	0.661	0.000191867	19	EPB41
2.67929e-08	0.444556	0.899	0.697	0.000216058	19	TC2N
7.66721e-07	0.347251	0.677	0.443	0.00618284	19	PCED1B-AS1
1.52779e-05	0.329222	0.596	0.384	0.123201	19	TRIM22
2.64715e-05	0.304945	0.747	0.563	0.213466	19	GIMAP7
