# Supplementary material for: Integrated Single-cell Multiomic Analysis of HIV Latency Reversal Reveals Novel Regulators of Viral Reactivation
Source: Genomics Proteomics Bioinformatics. 2024 Jun 20;22(1):qzae003. doi: 10.1093/gpbjnl/qzae003 (PMC11189801; doi:10.1093/gpbjnl/qzae003)
Supplement: qzae003_Supplementary_Data [file qzae003_supplementary_data.zip › Table S2.xlsx]

## Sheet: ibet.down
Table S2 GO term gene enrichment analyses in 2D10 cells upon treatment with LRAs
Table S2A Gene enrichment that were significantly down-regulated upon treatment with iBET151
Note: Analyses of GO enrichment (biological process) were carried out for each condition using DAVID. GO, Gene Ontology; DAVID, the Database for Annotation, Visualization and Integrated Discovery; FDR, false discovery rate.
Category	Term	Count	X.	P value	Genes	List.Total	Pop.Hits	Pop.Total	Fold.Enrichment	Bonferroni	Benjamini	FDR
UP_KW_MOLECULAR_FUNCTION	KW-0687~Ribonucleoprotein	105	27.9255	1.30734e-110	6230, 6232, 6231, 6234, 6233, 9349, 64951, 6632, 6235, 6193, 6194, 6227, 6229, 6228, 11224, 6629, 220988, 200916, 5036, 25873, 27258, 55052, 64969, 51373, 51258, 6634, 6633, 6636, 219927, 6635, 6637, 4736, 6133, 6135, 6134, 6137, 6136, 64975, 64979, 51023, 78988, 55505, 6142, 6141, 6144, 6143, 6146, 6147, 118487, 10528, 6139, 6138, 6152, 6155, 6154, 6157, 6156, 6159, 6158, 2197, 23521, 90480, 615…	219	305	11719	18.422	6.92889e-109	6.92889e-109	6.53669e-109
UP_KW_MOLECULAR_FUNCTION	KW-0689~Ribosomal protein	86	22.8723	3.17989e-100	6230, 6152, 6155, 6232, 6154, 6231, 6157, 6234, 9349, 6156, 6233, 6159, 64951, 6158, 6235, 2197, 23521, 6193, 90480, 6150, 6194, 6227, 6229, 6228, 11224, 6164, 9553, 200916, 6166, 6165, 6168, 6201, 6167, 6203, 6169, 6202, 25873, 116832, 6160, 55052, 6161, 64969, 51373, 51258, 219927, 4736, 6210, 9045, 6133, 6176, 6135, 6134, 6137, 6136, 64975, 6171, 64979, 6170, 6173, 51065, 51023, 6205, 78988, 6…	219	193	11719	23.8445	1.68534e-98	8.42672e-99	7.94974e-99
GOTERM_BP_DIRECT	GO:0002181~cytoplasmic translation	68	18.0851	4.13563e-99	6230, 6152, 6155, 6232, 6154, 6231, 6157, 6234, 9349, 6156, 6233, 6159, 6158, 6235, 2197, 23521, 6193, 6194, 6227, 6229, 6228, 11224, 6164, 200916, 6165, 6168, 6201, 6167, 6203, 6169, 6202, 25873, 6160, 6161, 51372, 4736, 6210, 9045, 6133, 6176, 6135, 6134, 6137, 6136, 6171, 6170, 6173, 6205, 6204, 6207, 6206, 6209, 6208, 6142, 6141, 6144, 6143, 6146, 6223, 7311, 6222, 6147, 6224, 6181, 6139, 613…	353	90	19333	41.38	5.07442e-96	5.07028e-96	4.95035e-96
GOTERM_MF_DIRECT	GO:0003735~structural constituent of ribosome	86	22.8723	9.60927e-99	6230, 6152, 6155, 6232, 6154, 6231, 6157, 6234, 9349, 6156, 6233, 6159, 64951, 6158, 6235, 2197, 23521, 6193, 6150, 6194, 6227, 6229, 6228, 11224, 6164, 9553, 200916, 6166, 6165, 6168, 6201, 6167, 6203, 6169, 6202, 25873, 116832, 6160, 55052, 6161, 64969, 51373, 51258, 219927, 4736, 6210, 9045, 6133, 6176, 6135, 6134, 6137, 6136, 64975, 6171, 64979, 6170, 6173, 51065, 51023, 6205, 78988, 6204, 96…	346	189	18908	24.866	3.25754e-96	3.25754e-96	3.16145e-96
GOTERM_CC_DIRECT	GO:0022626~cytosolic ribosome	61	16.2234	7.04968e-92	6230, 6152, 6155, 6232, 6154, 6157, 9349, 6156, 6233, 6159, 6158, 2197, 23521, 6193, 6194, 6227, 6229, 6228, 11224, 6164, 6165, 6168, 6201, 6167, 6203, 6169, 6202, 25873, 6160, 6161, 4736, 6210, 9045, 6133, 6176, 6135, 6134, 6137, 6136, 6170, 6173, 6205, 6204, 6207, 6206, 6209, 6208, 6142, 6141, 6144, 6143, 6146, 6223, 7311, 6222, 6147, 6224, 6139, 6138, 6218, 6217	360	77	20580	45.2879	2.31935e-89	2.31935e-89	1.86112e-89
GOTERM_BP_DIRECT	GO:0006412~translation	84	22.3404	8.29927e-88	6230, 6152, 6155, 6232, 6154, 6231, 6157, 6234, 9349, 6156, 6233, 6159, 6158, 6235, 2197, 23521, 6193, 6150, 6194, 6227, 6229, 6228, 11224, 6164, 9553, 200916, 6166, 6165, 6168, 6201, 6167, 6203, 6169, 6202, 25873, 116832, 6160, 55052, 6161, 64969, 51373, 51258, 219927, 4736, 6210, 9045, 6133, 6176, 6135, 6134, 6137, 6136, 64975, 6171, 64979, 6170, 6173, 51065, 51023, 6205, 78988, 6204, 4666, 620…	353	223	19333	20.63	1.01832e-84	5.08745e-85	4.96711e-85
KEGG_PATHWAY	hsa03010:Ribosome	78	20.7447	2.32355e-78	6230, 6152, 6155, 6232, 6154, 6231, 6157, 6234, 9349, 6156, 6233, 6159, 6158, 6235, 2197, 23521, 6193, 6150, 6194, 6227, 6229, 6228, 11224, 6164, 9553, 200916, 6166, 6165, 6168, 6201, 6167, 6203, 6169, 6202, 25873, 6160, 55052, 6161, 64969, 51373, 219927, 4736, 6210, 9045, 6133, 6176, 6135, 6134, 6137, 6136, 6171, 64979, 6170, 6173, 51065, 51023, 6205, 6204, 6207, 6206, 6209, 6208, 6142, 6141, 61…	232	166	8205	16.6179	4.13592e-76	4.13592e-76	3.85709e-76
GOTERM_CC_DIRECT	GO:0005840~ribosome	67	17.8191	7.86745e-71	6230, 6152, 6155, 6232, 6231, 6157, 6234, 9349, 6233, 6159, 6158, 6235, 2197, 23521, 6193, 90480, 6150, 6194, 6227, 6229, 6228, 11224, 6164, 200916, 6165, 6168, 6201, 6167, 6203, 6169, 6202, 25873, 6160, 55052, 6161, 51373, 51258, 219927, 4736, 6210, 9045, 6133, 6176, 6135, 6134, 6137, 6171, 6173, 51065, 51023, 6205, 6204, 6207, 6209, 6208, 6142, 6141, 6144, 6146, 6223, 7311, 6222, 6147, 6224, 61…	360	176	20580	21.7623	2.58839e-68	1.2942e-68	1.0385e-68
GOTERM_MF_DIRECT	GO:0003723~RNA binding	134	35.6383	5.21388e-59	6230, 8894, 6232, 9188, 6231, 6234, 6233, 9349, 64951, 6632, 10250, 6235, 64710, 6193, 57062, 6194, 6227, 6229, 6228, 6902, 11224, 6629, 220988, 200916, 5036, 25873, 27258, 55052, 7295, 64969, 79366, 51491, 6634, 5303, 6633, 6636, 219927, 6635, 6637, 4736, 6133, 6135, 6134, 6651, 6137, 6136, 64975, 10514, 280636, 1476, 55505, 5052, 6142, 6141, 6144, 6143, 6146, 8721, 7114, 6147, 23277, 118487, 10…	346	1471	18908	4.97808	1.7675e-56	8.83752e-57	8.57683e-57
GOTERM_CC_DIRECT	GO:0022625~cytosolic large ribosomal subunit	41	10.9043	1.54376e-56	6152, 6155, 9045, 6133, 6154, 6176, 6157, 6135, 9349, 6156, 6134, 6159, 6137, 6158, 6136, 23521, 6171, 6170, 6173, 11224, 6164, 6142, 6141, 6144, 6166, 6165, 6143, 6146, 6168, 7311, 6167, 6147, 6169, 25873, 116832, 6160, 6181, 6161, 6139, 6138, 4736	360	60	20580	39.0639	5.07898e-54	1.69299e-54	1.35851e-54
GOTERM_CC_DIRECT	GO:0005743~mitochondrial inner membrane	81	21.5426	2.47446e-55	26519, 4694, 64951, 4695, 4696, 1340, 90480, 26517, 6150, 1337, 10975, 51241, 126328, 27089, 514, 55967, 516, 517, 518, 4725, 4726, 9553, 9551, 90871, 4541, 92259, 26521, 1351, 1350, 55052, 64969, 1349, 125988, 51373, 521, 1345, 522, 29796, 51258, 205251, 4697, 219927, 100131801, 4536, 4537, 4539, 7388, 64975, 64979, 7381, 4706, 4509, 4707, 4708, 51023, 4709, 78988, 84300, 4700, 4701, 10476, 1063…	360	479	20580	9.66701	8.14098e-53	2.03524e-53	1.63314e-53
KEGG_PATHWAY	hsa05171:Coronavirus disease - COVID-19	71	18.883	3.51446e-55	6230, 6152, 6155, 6232, 6154, 6231, 6157, 6234, 9349, 6156, 6233, 6159, 6158, 6235, 2197, 23521, 6193, 6194, 6227, 5336, 6229, 6228, 11224, 6164, 200916, 6166, 6165, 6168, 6201, 6167, 6203, 6169, 6202, 25873, 6160, 6161, 4736, 6210, 9045, 6133, 6176, 6135, 6134, 6137, 6136, 6171, 6170, 6173, 51065, 6205, 6204, 9636, 6207, 6206, 6209, 6208, 6142, 6141, 6144, 6143, 6146, 6223, 7311, 6222, 6147, 622…	232	232	8205	10.8233	6.25575e-53	3.12787e-53	2.91701e-53
UP_KW_PTM	KW-0007~Acetylation	184	48.9362	3.20358e-53	6230, 8894, 132299, 9188, 6234, 8655, 6233, 4695, 10250, 4696, 6235, 1340, 6193, 57062, 6194, 199, 475, 126328, 2787, 79897, 84326, 27089, 514, 6227, 55967, 6229, 6228, 9978, 6902, 11224, 6629, 4726, 220988, 113246, 5036, 25873, 1350, 27258, 7295, 3094, 4738, 51491, 84316, 1347, 1622, 56943, 2677, 521, 522, 2950, 4697, 6634, 6633, 6636, 10542, 8815, 4736, 6133, 6135, 6651, 10471, 6137, 10591, 613…	267	3465	14109	2.80608	5.44608e-52	5.76644e-52	4.80537e-52
KEGG_PATHWAY	hsa00190:Oxidative phosphorylation	57	15.1596	5.62913e-53	4694, 4695, 4696, 1340, 1337, 10975, 126328, 27089, 514, 55967, 516, 517, 518, 4725, 4726, 9551, 4541, 10063, 1351, 1350, 1349, 1347, 521, 1345, 522, 29796, 4697, 4536, 4537, 4539, 7388, 7381, 4706, 4509, 4707, 4708, 4709, 4700, 4701, 10476, 10632, 54539, 9377, 9296, 1327, 4716, 4717, 4718, 51079, 4710, 4513, 4514, 4712, 4713, 1329, 4714, 4715	232	134	8205	15.0439	1.00198e-50	3.33995e-51	3.11478e-51
UP_KW_CELLULAR_COMPONENT	KW-0496~Mitochondrion	112	29.7872	4.23241e-46	284184, 9188, 8655, 4694, 4695, 64951, 4696, 1340, 1337, 51241, 126328, 27089, 514, 55967, 516, 517, 518, 4725, 4726, 1351, 1350, 55052, 64969, 1349, 125988, 1347, 51373, 521, 1345, 522, 83982, 2950, 29796, 51258, 4697, 205251, 5303, 219927, 93974, 5202, 64975, 64979, 84987, 4509, 51142, 51023, 388962, 51025, 78988, 6647, 10476, 54539, 10632, 9377, 79145, 118487, 54543, 4513, 140823, 4514, 26519,…	321	1310	17641	4.69856	1.48134e-44	1.48134e-44	1.35437e-44
UP_KW_CELLULAR_COMPONENT	KW-0999~Mitochondrion inner membrane	63	16.7553	2.13969e-44	26519, 4694, 4695, 4696, 1340, 440574, 26517, 1337, 10975, 51241, 126328, 27089, 514, 55967, 4725, 4726, 9551, 90871, 4541, 26521, 1351, 1350, 1349, 125988, 1347, 521, 1345, 522, 29796, 205251, 4697, 100131801, 4536, 4537, 4539, 7388, 7381, 4707, 4708, 4709, 51025, 84300, 4700, 4701, 10476, 10632, 54539, 9377, 131118, 1327, 4716, 4717, 4718, 51079, 4710, 4513, 140823, 4514, 4712, 4713, 1329, 4714…	321	339	17641	10.2131	7.48892e-43	3.74446e-43	3.4235e-43
UP_KW_BIOLOGICAL_PROCESS	KW-0679~Respiratory chain	34	9.04255	5.54232e-43	4694, 7388, 4695, 4696, 7381, 10975, 4706, 4707, 4708, 126328, 4709, 27089, 55967, 4700, 4701, 4725, 54539, 4726, 4541, 4716, 4717, 4718, 29796, 51079, 4697, 4710, 4513, 4712, 4536, 4713, 4537, 4714, 4715, 4539	177	66	11229	32.6816	3.49166e-41	3.49166e-41	3.15912e-41
KEGG_PATHWAY	hsa04714:Thermogenesis	61	16.2234	1.50039e-42	284184, 4694, 4695, 4696, 1340, 6194, 1337, 10975, 51241, 126328, 27089, 514, 55967, 516, 517, 518, 4725, 4726, 9551, 4541, 10063, 1351, 1350, 1349, 1347, 521, 1345, 522, 29796, 4697, 4536, 4537, 4539, 7388, 7381, 4706, 84987, 4509, 4707, 4708, 4709, 4700, 4701, 10476, 10632, 54539, 9377, 1327, 4716, 4717, 4718, 388753, 51079, 4710, 4513, 4514, 4712, 4713, 1329, 4714, 4715	232	232	8205	9.29892	2.67069e-40	6.67673e-41	6.22661e-41
GOTERM_BP_DIRECT	GO:0042776~mitochondrial ATP synthesis coupled proton transport	34	9.04255	1.79098e-40	4694, 4695, 4696, 4706, 4509, 4707, 4708, 126328, 4709, 514, 55967, 4700, 4701, 10476, 4725, 10632, 54539, 4726, 9551, 4541, 4716, 4717, 4718, 521, 522, 51079, 4710, 4712, 4536, 4713, 4537, 4714, 4715, 4539	353	65	19333	28.6477	2.19754e-37	7.31915e-38	7.14602e-38
GOTERM_CC_DIRECT	GO:0022627~cytosolic small ribosomal subunit	30	7.97872	4.31622e-40	6230, 6210, 6232, 6231, 6234, 6233, 6235, 2197, 6193, 6194, 51065, 6227, 6205, 6204, 6229, 9636, 6207, 6228, 6206, 6209, 6208, 6223, 6201, 6222, 7311, 6203, 6224, 6202, 6218, 6217	360	46	20580	37.2826	1.42004e-37	2.84008e-38	2.27897e-38
GOTERM_BP_DIRECT	GO:0009060~aerobic respiration	32	8.51064	1.13875e-35	4694, 7388, 4695, 4696, 7381, 2647, 4706, 4707, 4708, 126328, 4709, 55967, 4700, 4701, 4725, 54539, 4726, 4541, 4716, 4717, 4718, 29796, 51079, 4710, 4514, 4712, 4536, 4713, 4537, 4714, 4715, 4539	353	70	19333	25.0367	1.39724e-32	3.49026e-33	3.4077e-33
KEGG_PATHWAY	hsa05012:Parkinson disease	58	15.4255	1.73929e-35	4694, 6233, 4695, 4696, 1340, 1337, 10975, 126328, 27089, 514, 55967, 516, 517, 518, 4725, 4726, 4541, 1351, 1350, 7295, 1349, 1347, 1345, 522, 29796, 4697, 4536, 4537, 4539, 7388, 7381, 4706, 4509, 4707, 4708, 4709, 6647, 4700, 4701, 7979, 10476, 54539, 9377, 7311, 1327, 55630, 4716, 4717, 4718, 51079, 4710, 4513, 4514, 4712, 4713, 1329, 4714, 4715	232	266	8205	7.71147	3.09594e-33	6.19187e-34	5.77444e-34
KEGG_PATHWAY	hsa05415:Diabetic cardiomyopathy	52	13.8298	2.61265e-35	4694, 4695, 4696, 1340, 1337, 10975, 126328, 27089, 514, 55967, 516, 517, 518, 4725, 4726, 4541, 1351, 1350, 1349, 1347, 1345, 522, 29796, 4697, 4536, 4537, 4539, 7388, 7381, 4706, 4509, 4707, 4708, 4709, 4700, 4701, 10476, 54539, 9377, 1327, 4716, 4717, 4718, 51079, 4710, 4513, 4514, 4712, 4713, 1329, 4714, 4715	232	203	8205	9.05937	4.65051e-33	7.75085e-34	7.22832e-34
UP_KW_BIOLOGICAL_PROCESS	KW-0249~Electron transport	35	9.30851	4.60446e-35	4694, 7388, 4695, 4696, 7381, 10975, 4706, 4707, 4708, 126328, 4709, 27089, 55967, 4700, 4701, 4725, 54539, 4726, 4541, 7295, 4716, 4717, 4718, 29796, 51079, 4697, 4710, 4513, 4712, 4536, 4713, 4537, 4714, 4715, 4539	177	113	11229	19.6498	2.90081e-33	1.45041e-33	1.31227e-33
GOTERM_CC_DIRECT	GO:0005747~mitochondrial respiratory chain complex I	28	7.44681	9.27487e-35	4694, 4695, 4696, 4706, 4707, 4708, 126328, 4709, 55967, 4700, 4701, 4725, 54539, 4726, 4541, 4716, 4717, 4718, 51079, 4697, 4710, 4712, 4536, 4713, 4537, 4714, 4715, 4539	360	50	20580	32.0133	3.05143e-32	5.08572e-33	4.08094e-33
KEGG_PATHWAY	hsa05208:Chemical carcinogenesis - reactive oxygen species	53	14.0957	2.9851e-34	4694, 4695, 4696, 1340, 1337, 10975, 126328, 27089, 514, 55967, 516, 517, 518, 4725, 4726, 4541, 1351, 1350, 1349, 1347, 1345, 522, 29796, 4697, 4536, 4537, 4539, 7388, 7381, 4706, 4509, 4707, 4708, 4709, 6647, 4700, 4701, 10476, 54539, 9377, 1327, 4716, 4717, 4718, 51079, 4710, 4513, 4514, 4712, 4713, 1329, 4714, 4715	232	223	8205	8.40546	5.31348e-32	7.59069e-33	7.07896e-33
KEGG_PATHWAY	hsa05016:Huntington disease	60	15.9574	4.73174e-34	4694, 4695, 4696, 1340, 1337, 10975, 126328, 27089, 514, 55967, 516, 517, 518, 4725, 4726, 4541, 1351, 1350, 1349, 1347, 1345, 522, 29796, 4697, 4536, 4537, 4539, 5441, 7388, 7381, 4706, 4509, 4707, 4708, 4709, 7019, 5435, 6647, 4700, 5438, 4701, 1639, 7979, 5439, 10476, 54539, 9377, 1327, 4716, 4717, 4718, 51079, 4710, 4513, 4514, 4712, 4713, 1329, 4714, 4715	232	306	8205	6.93458	8.42249e-32	1.05281e-32	9.81836e-33
GOTERM_MF_DIRECT	GO:0008137~NADH dehydrogenase (ubiquinone) activity	25	6.64894	4.79413e-31	4694, 4695, 4696, 4707, 4708, 4709, 55967, 4700, 4701, 4725, 4726, 4541, 4716, 4717, 4718, 51079, 4697, 4710, 4712, 4536, 4713, 4537, 4714, 4715, 4539	346	43	18908	31.7717	1.62521e-28	5.41736e-29	5.25756e-29
KEGG_PATHWAY	hsa05020:Prion disease	54	14.3617	1.21527e-30	4694, 4695, 4696, 1340, 1337, 10975, 126328, 27089, 514, 55967, 516, 517, 518, 4725, 4726, 4541, 1351, 1350, 1349, 1347, 1345, 522, 29796, 4697, 4536, 4537, 4539, 7388, 7381, 4706, 4509, 4707, 4708, 4709, 6647, 4700, 4701, 7979, 10476, 54539, 9377, 1327, 4716, 4717, 4718, 51079, 4710, 4513, 4514, 4712, 4713, 1329, 4714, 4715	232	273	8205	6.99555	2.16317e-28	2.40352e-29	2.24149e-29
GOTERM_CC_DIRECT	GO:0005739~mitochondrion	94	25	3.65361e-29	26519, 284184, 9188, 8655, 4694, 64951, 4696, 1340, 90480, 440574, 26517, 25824, 6150, 1337, 126328, 81892, 27089, 4521, 10572, 55967, 516, 4725, 9553, 9551, 4541, 92259, 1351, 1350, 55052, 64969, 79366, 1349, 125988, 56943, 521, 1345, 2950, 522, 83982, 55851, 51258, 205251, 4697, 9669, 219927, 100188893, 100131801, 4536, 4537, 4539, 7388, 93974, 5202, 64975, 64979, 4706, 84987, 4509, 51142, 4707…	360	1451	20580	3.70342	1.20204e-26	1.7172e-27	1.37793e-27
KEGG_PATHWAY	hsa04932:Non-alcoholic fatty liver disease	41	10.9043	3.77161e-28	4694, 7388, 4695, 4696, 1340, 7381, 10975, 4706, 1337, 4707, 4708, 126328, 4709, 27089, 55967, 4700, 4701, 4725, 54539, 4726, 9377, 1351, 1350, 1349, 4716, 1327, 4717, 1347, 4718, 1345, 29796, 51079, 4697, 4710, 4513, 4514, 4712, 4713, 4714, 1329, 4715	232	155	8205	9.35498	6.71347e-26	6.71347e-27	6.26087e-27
GOTERM_BP_DIRECT	GO:0006120~mitochondrial electron transport, NADH to ubiquinone	24	6.38298	5.01772e-28	4694, 4695, 4541, 4696, 4716, 4706, 4717, 4707, 4718, 4708, 4709, 4697, 4710, 4700, 4712, 4536, 4701, 4713, 4537, 4714, 4725, 4715, 4726, 4539	353	47	19333	27.9665	6.15674e-25	1.23034e-25	1.20124e-25
KEGG_PATHWAY	hsa05014:Amyotrophic lateral sclerosis	58	15.4255	7.20153e-28	4694, 4695, 4696, 1340, 1337, 10975, 126328, 27089, 514, 55967, 516, 5216, 517, 518, 4725, 4726, 220988, 4541, 1351, 1350, 1349, 1347, 1345, 522, 29796, 4697, 10189, 4536, 4537, 4539, 7388, 7381, 4706, 4509, 4707, 4708, 4709, 6647, 4700, 4701, 1639, 7979, 10476, 54539, 9377, 1327, 4716, 4717, 4718, 51079, 4710, 4513, 4514, 4712, 4713, 1329, 4714, 4715	232	364	8205	5.6353	1.28187e-25	1.16534e-26	1.08678e-26
GOTERM_BP_DIRECT	GO:0032981~mitochondrial respiratory chain complex I assembly	25	6.64894	6.42906e-26	284184, 4694, 4695, 4696, 4706, 4707, 4708, 126328, 4709, 55967, 4700, 4725, 54539, 90871, 4541, 4716, 4717, 4718, 51079, 4710, 4712, 4536, 4713, 4714, 4715	353	63	19333	21.7332	7.88846e-23	1.31367e-23	1.2826e-23
UP_KW_DISEASE	KW-1274~Primary mitochondrial disease	37	9.84043	2.24942e-25	284184, 4694, 4695, 1340, 7381, 84987, 4509, 51241, 126328, 4709, 388962, 27089, 514, 7019, 55967, 84300, 4700, 54539, 4726, 9377, 4541, 1351, 4716, 1327, 125988, 4718, 388753, 51079, 4697, 4513, 100131801, 4514, 4536, 4537, 4714, 4715, 4539	100	191	4472	8.66304	8.32284e-24	8.32284e-24	8.32284e-24
UP_KW_DISEASE	KW-1024~Diamond-Blackfan anemia	17	4.52128	8.69678e-25	6141, 6210, 6155, 6232, 6154, 6165, 6231, 6223, 6135, 6201, 6234, 6235, 6138, 6204, 6218, 6229, 11224	100	19	4472	40.0126	3.21781e-23	1.6089e-23	1.6089e-23
KEGG_PATHWAY	hsa05010:Alzheimer disease	55	14.6277	5.05186e-24	4694, 4695, 4696, 1340, 1337, 10975, 126328, 27089, 514, 55967, 516, 517, 518, 4725, 4726, 4541, 1351, 1350, 1349, 1347, 1345, 522, 29796, 55851, 4697, 4536, 4537, 4539, 7388, 7381, 4706, 4509, 4707, 4708, 4709, 4700, 4701, 7979, 10476, 54539, 9377, 1327, 55630, 4716, 4717, 4718, 51079, 4710, 4513, 4514, 4712, 4713, 1329, 4714, 4715	232	384	8205	5.0655	8.99231e-22	7.49359e-23	6.98841e-23
GOTERM_CC_DIRECT	GO:0042788~polysomal ribosome	19	5.05319	1.17925e-23	6142, 6152, 6141, 6231, 6143, 6135, 6234, 6156, 6169, 6235, 25873, 6160, 6171, 6170, 6173, 6161, 6227, 6228, 4736	360	33	20580	32.9141	3.87975e-21	4.84968e-22	3.89154e-22
KEGG_PATHWAY	hsa05022:Pathways of neurodegeneration - multiple diseases	57	15.1596	4.57447e-21	4694, 6233, 4695, 4696, 1340, 1337, 10975, 126328, 27089, 514, 55967, 516, 517, 518, 4725, 4726, 4541, 1351, 1350, 1349, 1347, 1345, 522, 29796, 4697, 4536, 4537, 4539, 7388, 7381, 4706, 4509, 4707, 4708, 4709, 6647, 4700, 4701, 1639, 7979, 10476, 54539, 9377, 7311, 1327, 4716, 4717, 4718, 51079, 4710, 4513, 4514, 4712, 4713, 1329, 4714, 4715	232	476	8205	4.23505	8.14256e-19	6.26351e-20	5.84125e-20
GOTERM_BP_DIRECT	GO:0045333~cellular respiration	19	5.05319	7.28699e-21	9377, 7388, 1351, 1340, 1350, 7381, 1349, 1327, 1337, 10975, 1347, 1345, 29796, 27089, 205251, 4697, 4513, 4514, 1329	353	42	19333	24.7759	8.94114e-18	1.27626e-18	1.24608e-18
GOTERM_CC_DIRECT	GO:0015935~small ribosomal subunit	16	4.25532	1.92849e-19	6230, 6231, 6234, 6222, 6233, 6203, 6224, 6235, 2197, 6193, 6194, 6227, 6229, 6217, 6228, 6209	360	29	20580	31.5402	6.34474e-17	7.04971e-18	5.65691e-18
UP_KW_LIGAND	KW-0830~Ubiquinone	14	3.7234	9.81328e-18	4694, 4541, 4696, 4716, 4707, 4708, 4709, 51079, 4697, 4536, 4537, 4725, 4726, 4539	72	36	6833	36.9066	2.15892e-16	2.15892e-16	2.15892e-16
UP_KW_DOMAIN	KW-0809~Transit peptide	37	9.84043	4.10987e-17	7388, 64951, 93974, 64975, 64979, 25824, 4706, 1337, 4708, 51023, 81892, 4521, 7019, 516, 84300, 517, 518, 54539, 122704, 4726, 9553, 9377, 6742, 1351, 1350, 55052, 1349, 1327, 4717, 1347, 51373, 522, 51258, 219927, 100131801, 4714, 1329	171	565	14486	5.54761	7.39776e-16	7.39776e-16	7.39776e-16
GOTERM_BP_DIRECT	GO:1902600~hydrogen ion transmembrane transport	25	6.64894	4.95158e-17	7388, 1340, 4509, 27089, 514, 516, 517, 518, 10476, 10632, 9377, 9551, 1351, 440400, 9296, 1349, 1327, 486, 521, 522, 29796, 4697, 4513, 4514, 1329	353	138	19333	9.92169	6.07559e-14	7.5883e-15	7.4088e-15
SMART	SM00651:Sm	11	2.92553	4.31976e-16	23658, 51690, 84316, 51691, 6632, 6634, 6633, 27258, 6636, 6635, 6637	96	20	10379	59.463	3.68594e-14	3.5854e-14	3.5854e-14
KEGG_PATHWAY	hsa04723:Retrograde endocannabinoid signaling	29	7.71277	4.41053e-16	4694, 4695, 4696, 4706, 4707, 2787, 4708, 126328, 4709, 55967, 4700, 4701, 4725, 54539, 4726, 4541, 4716, 4717, 4718, 51079, 4697, 4710, 4712, 4536, 4713, 4537, 4714, 4715, 4539	232	148	8205	6.9299	7.90479e-14	5.60768e-15	5.22963e-15
GOTERM_CC_DIRECT	GO:0070469~respiratory chain	14	3.7234	1.00141e-15	4694, 4541, 4716, 4718, 4709, 51079, 55967, 4513, 4700, 4536, 4537, 4725, 4715, 4539	360	30	20580	26.6778	3.28737e-13	3.29463e-14	2.64372e-14
GOTERM_CC_DIRECT	GO:0005751~mitochondrial respiratory chain complex IV	13	3.45745	5.14443e-15	9377, 1351, 1340, 1350, 1349, 1327, 1337, 1347, 1345, 4697, 4513, 4514, 1329	360	26	20580	28.5833	1.68021e-12	1.53865e-13	1.23466e-13
GOTERM_BP_DIRECT	GO:0006123~mitochondrial electron transport, cytochrome c to oxygen	13	3.45745	8.4088e-15	9377, 1351, 1340, 1350, 1349, 1327, 1337, 1347, 1345, 4697, 4513, 4514, 1329	353	26	19333	27.3839	1.03531e-11	1.14547e-12	1.11837e-12
GOTERM_CC_DIRECT	GO:0005829~cytosol	165	43.883	8.61299e-15	6230, 8894, 6232, 9188, 6231, 6234, 8655, 6233, 9349, 6632, 10250, 6235, 5026, 6193, 6194, 199, 475, 6227, 55967, 6229, 6228, 9978, 51647, 6902, 11224, 9235, 51529, 25873, 27258, 7295, 3094, 4738, 51371, 2950, 6634, 6633, 6636, 6635, 10542, 6637, 8815, 4736, 6133, 5441, 6135, 6134, 6137, 5202, 10591, 6136, 2171, 1511, 388962, 1476, 144699, 5435, 9636, 6647, 6921, 4502, 8669, 1639, 6923, 7979, 290…	360	5520	20580	1.70879	2.84905e-12	2.3614e-13	1.89486e-13
UP_KW_BIOLOGICAL_PROCESS	KW-0813~Transport	77	20.4787	5.59818e-14	26519, 8655, 4694, 4695, 5026, 4696, 8570, 26517, 10975, 475, 23480, 126328, 27089, 514, 55967, 516, 517, 518, 9939, 4725, 4726, 9551, 4541, 26521, 126003, 440400, 7095, 7295, 1622, 486, 56943, 521, 522, 51693, 29796, 4697, 10189, 100188893, 4536, 4537, 4539, 7388, 7381, 2171, 10998, 4706, 4509, 4707, 401505, 83658, 4708, 4709, 51025, 4666, 4700, 4701, 1639, 10476, 10952, 10632, 54539, 131118, 92…	177	2110	11229	2.31513	3.52518e-12	1.17562e-12	1.06365e-12
INTERPRO	IPR001163:Ribonucleoprotein LSM domain	11	2.92553	4.77459e-13	23658, 51690, 84316, 51691, 6632, 6634, 6633, 27258, 6636, 6635, 6637	345	20	19176	30.5704	2.84594e-10	2.84566e-10	2.84566e-10
UP_KW_PTM	KW-1017~Isopeptide bond	79	21.0106	7.15857e-13	6152, 8894, 9188, 6154, 8655, 6156, 6233, 6632, 10250, 6158, 6193, 8570, 57062, 6194, 6949, 6227, 6229, 5216, 6228, 9939, 6748, 11224, 6629, 6164, 220988, 6201, 5036, 6203, 6169, 6202, 6161, 4738, 79366, 51371, 51491, 55651, 56943, 6633, 4736, 2091, 9045, 65980, 6135, 6134, 6651, 10471, 6137, 6136, 3182, 10514, 84823, 401505, 84268, 5478, 6204, 9636, 4666, 6207, 8669, 6209, 5757, 6208, 5052, 6142…	267	1817	14109	2.29751	1.21698e-11	6.44272e-12	5.36893e-12
INTERPRO	IPR010920:Like-Sm (LSM) domain	11	2.92553	2.81855e-12	23658, 51690, 84316, 51691, 6632, 6634, 6633, 27258, 6636, 6635, 6637	345	23	19176	26.583	1.67984e-09	8.39928e-10	8.39928e-10
GOTERM_BP_DIRECT	GO:0006364~rRNA processing	20	5.31915	3.00314e-12	6230, 2091, 9188, 6155, 9045, 6232, 6154, 6165, 6223, 6135, 6201, 6234, 5036, 6194, 10528, 5303, 6218, 6229, 6217, 6209	353	131	19333	8.36148	3.68487e-09	3.68185e-10	3.59476e-10
UP_SEQ_FEATURE	TRANSIT:Mitochondrion	36	9.57447	3.77166e-12	7388, 64951, 93974, 64975, 64979, 25824, 4706, 1337, 4708, 51023, 81892, 7019, 516, 84300, 517, 518, 54539, 122704, 4726, 9553, 9377, 6742, 1351, 1350, 55052, 1349, 1327, 4717, 1347, 51373, 522, 51258, 219927, 100131801, 4714, 1329	329	550	20532	4.08484	3.07012e-09	2.42219e-09	2.38648e-09
GOTERM_CC_DIRECT	GO:0005925~focal adhesion	33	8.7766	4.19332e-12	6155, 6133, 6176, 9349, 6156, 6235, 6136, 23521, 6193, 3315, 975, 5478, 6205, 6204, 5216, 6207, 6209, 6208, 6141, 6143, 6146, 6223, 6168, 6201, 6222, 6203, 6169, 6202, 6160, 6181, 6218, 6217, 4736	360	425	20580	4.43882	1.3796e-09	1.06123e-10	8.51566e-11
GOTERM_CC_DIRECT	GO:0000276~mitochondrial proton-transporting ATP synthase complex, coupling factor F(o)	9	2.39362	9.46403e-12	4509, 9551, 521, 522, 516, 517, 518, 10476, 10632	360	13	20580	39.5769	3.11365e-09	2.22405e-10	1.78465e-10
UP_SEQ_FEATURE	DOMAIN:Sm	11	2.92553	9.60323e-12	23658, 51690, 84316, 51691, 6632, 6634, 6633, 27258, 6636, 6635, 6637	329	28	20532	24.5172	7.81701e-09	2.42219e-09	2.38648e-09
UP_SEQ_FEATURE	TOPO_DOM:Mitochondrial matrix	16	4.25532	1.0756e-11	1351, 1350, 131118, 1349, 1327, 1337, 10975, 1347, 51241, 1345, 29796, 27089, 205251, 4697, 4513, 4514	329	89	20532	11.2193	8.75534e-09	2.42219e-09	2.38648e-09
INTERPRO	IPR011332:Ribosomal protein, zinc-binding domain	9	2.39362	1.17737e-11	9553, 6166, 6232, 51065, 6168, 6167, 6233, 7311, 6173	345	13	19176	38.4803	7.01712e-09	2.33905e-09	2.33905e-09
UP_SEQ_FEATURE	CROSSLNK:Glycyl lysine isopeptide (Lys-Gly) (interchain with G-Cter in SUMO2); alternate	28	7.44681	1.19026e-11	6152, 9188, 65980, 6135, 6156, 6651, 10471, 6137, 10250, 6193, 8570, 84823, 6949, 5478, 5216, 4666, 5757, 6629, 5052, 220988, 7114, 6201, 6222, 6169, 79366, 55651, 6218, 4736	329	345	20532	5.06494	9.68871e-09	2.42219e-09	2.38648e-09
GOTERM_BP_DIRECT	GO:0032543~mitochondrial translation	17	4.52128	1.83705e-11	9553, 64951, 64975, 90480, 64979, 54460, 55052, 6150, 64969, 118487, 51373, 51023, 51258, 78988, 219927, 4701, 122704	353	96	19333	9.69845	2.25406e-08	2.04747e-09	1.99904e-09
GOTERM_CC_DIRECT	GO:0005654~nucleoplasm	123	32.7128	2.11721e-11	6230, 6232, 9188, 6231, 6234, 6233, 9349, 6632, 10250, 6235, 64710, 6193, 6194, 79897, 150678, 6227, 6229, 6228, 9978, 51647, 6629, 8409, 220988, 51529, 404672, 27258, 7295, 3094, 79366, 4738, 51491, 84316, 125988, 56943, 6634, 5303, 6633, 6636, 6635, 6637, 8815, 5441, 6135, 8270, 2171, 10514, 5435, 55505, 9636, 6647, 6921, 5438, 6923, 7979, 5439, 29085, 8721, 118487, 1523, 387103, 10528, 3146, 4…	360	3960	20580	1.77563	6.96561e-09	4.64375e-10	3.72629e-10
GOTERM_CC_DIRECT	GO:0005753~mitochondrial proton-transporting ATP synthase complex	10	2.65957	3.30809e-11	4509, 9551, 521, 522, 514, 516, 517, 518, 10476, 10632	360	21	20580	27.2222	1.08836e-08	6.80226e-10	5.45835e-10
UP_SEQ_FEATURE	TOPO_DOM:Mitochondrial intermembrane	18	4.78723	3.43379e-11	1351, 1350, 131118, 440574, 1349, 1327, 1337, 10975, 1347, 51241, 1345, 29796, 54543, 27089, 205251, 4697, 4513, 4514	329	131	20532	8.57505	2.79511e-08	5.59022e-09	5.50781e-09
UP_KW_MOLECULAR_FUNCTION	KW-0694~RNA-binding	43	11.4362	4.5013e-11	4150, 2091, 9188, 6135, 6651, 10250, 6136, 8570, 57062, 3182, 81892, 4809, 79897, 4521, 6205, 1719, 9939, 6629, 6727, 23658, 220988, 6165, 6146, 8886, 6222, 6167, 8106, 5036, 6203, 6147, 221078, 23277, 27258, 51690, 55651, 51373, 51691, 6634, 10189, 4116, 6636, 6635, 6637	219	735	11719	3.1306	2.38569e-09	7.95229e-10	7.50216e-10
UP_SEQ_FEATURE	CROSSLNK:Glycyl lysine isopeptide (Lys-Gly) (interchain with G-Cter in SUMO2)	54	14.3617	1.09089e-10	6152, 8894, 6154, 8655, 6632, 10250, 6158, 57062, 6194, 6949, 6227, 6229, 6228, 9939, 11224, 6164, 220988, 6201, 5036, 6203, 6169, 6202, 6161, 79366, 51371, 51491, 55651, 56943, 6633, 4736, 2091, 9045, 6135, 6134, 6651, 6137, 6136, 3182, 10514, 84823, 401505, 6207, 8669, 6209, 6208, 5052, 6142, 6141, 6222, 10284, 6147, 1523, 10528, 6138	329	1267	20532	2.65982	8.87986e-08	1.47998e-08	1.45816e-08
UP_KW_CELLULAR_COMPONENT	KW-0138~CF(0)	9	2.39362	1.2188e-10	4509, 9551, 521, 522, 516, 517, 518, 10476, 10632	321	16	17641	30.913	4.26578e-09	1.42193e-09	1.30005e-09
GOTERM_BP_DIRECT	GO:0042274~ribosomal small subunit biogenesis	10	2.65957	2.04101e-10	6230, 6201, 6234, 6223, 6203, 6229, 6218, 6217, 6209, 6194	353	24	19333	22.8199	2.50431e-07	2.08523e-08	2.0359e-08
KEGG_PATHWAY	hsa04260:Cardiac muscle contraction	18	4.78723	2.09384e-10	9377, 7388, 1351, 1340, 1350, 7381, 1349, 1327, 1337, 10975, 1347, 486, 1345, 29796, 27089, 4513, 4514, 1329	232	87	8205	7.31718	3.72704e-08	2.4847e-09	2.31719e-09
GOTERM_CC_DIRECT	GO:0005737~cytoplasm	153	40.6915	3.08221e-10	6230, 8894, 6231, 6234, 8655, 6233, 9349, 6235, 64710, 6193, 6194, 199, 150678, 6227, 6229, 6228, 51647, 6902, 915, 11224, 8409, 220988, 404672, 113246, 5036, 25873, 7295, 3094, 4738, 51371, 84316, 2950, 51255, 5303, 8815, 4736, 6133, 6135, 10471, 6137, 5202, 6136, 8270, 2171, 10514, 83658, 1511, 1476, 144699, 170622, 4501, 9636, 6647, 4502, 1639, 5052, 6142, 6141, 6144, 6143, 6146, 8721, 7114, 6…	360	5593	20580	1.56383	1.01405e-07	5.96498e-09	4.78649e-09
GOTERM_BP_DIRECT	GO:0015986~ATP synthesis coupled proton transport	10	2.65957	6.97171e-10	4509, 9551, 521, 522, 514, 516, 517, 518, 10476, 10632	353	27	19333	20.2843	8.55429e-07	6.57486e-08	6.41934e-08
GOTERM_CC_DIRECT	GO:0071005~U2-type precatalytic spliceosome	12	3.19149	7.94421e-10	23658, 51690, 51691, 4809, 6632, 6634, 6633, 27258, 6636, 6635, 6637, 6629	360	50	20580	13.72	2.61364e-07	1.45202e-08	1.16515e-08
GOTERM_MF_DIRECT	GO:0004129~cytochrome-c oxidase activity	9	2.39362	1.17924e-09	9377, 1349, 1327, 1337, 1351, 1340, 4513, 4514, 1329	346	20	18908	24.5913	3.99763e-07	9.12376e-08	8.85462e-08
UP_KW_BIOLOGICAL_PROCESS	KW-0375~Hydrogen ion transport	12	3.19149	1.23279e-09	4509, 9551, 521, 522, 514, 516, 517, 440400, 9296, 518, 10476, 10632	177	58	11229	13.1257	7.76658e-08	1.94164e-08	1.75673e-08
GOTERM_MF_DIRECT	GO:0005515~protein binding	281	74.734	1.34569e-09	6230, 8894, 6232, 9188, 285672, 6231, 6234, 8655, 6233, 57062, 1337, 475, 2787, 79897, 6227, 6228, 9978, 6902, 51647, 915, 4725, 8409, 404672, 51529, 5036, 1351, 1350, 440400, 3094, 4738, 1349, 84316, 125988, 1347, 1345, 10542, 4736, 6133, 6135, 6134, 6137, 93974, 6136, 64975, 389541, 64979, 28956, 10998, 4509, 4501, 9636, 6921, 4502, 8669, 6923, 10632, 5052, 6142, 6141, 6144, 6143, 6146, 7114, 6…	346	12619	18908	1.21689	4.56188e-07	9.12376e-08	8.85462e-08
UP_SEQ_FEATURE	DOMAIN:CHCH	9	2.39362	2.2933e-09	284184, 118487, 79145, 51142, 388753, 10063, 1340, 4713, 4725	329	24	20532	23.4027	1.86674e-06	2.66678e-07	2.62746e-07
GOTERM_CC_DIRECT	GO:1990904~ribonucleoprotein complex	19	5.05319	3.73275e-09	220988, 200916, 6155, 6154, 6146, 6201, 8106, 5036, 6203, 6202, 64975, 23521, 6193, 3182, 6194, 51690, 81892, 4809, 6637	360	183	20580	5.93534	1.22807e-06	6.46355e-08	5.18656e-08
GOTERM_CC_DIRECT	GO:0071013~catalytic step 2 spliceosome	14	3.7234	4.75023e-09	220988, 6632, 10250, 27258, 51690, 6634, 6633, 6636, 10189, 4116, 6635, 9939, 6637, 6629	360	89	20580	8.99251	1.56282e-06	7.81412e-08	6.2703e-08
UP_KW_CELLULAR_COMPONENT	KW-0747~Spliceosome	17	4.52128	6.5335e-09	23658, 220988, 6632, 10250, 27258, 51690, 51691, 4809, 6634, 6633, 6636, 10189, 4116, 6635, 9939, 6637, 6629	321	142	17641	6.57929	2.28672e-07	5.71681e-08	5.2268e-08
GOTERM_CC_DIRECT	GO:0046540~U4/U6 x U5 tri-snRNP complex	11	2.92553	6.71911e-09	23658, 51690, 51691, 4809, 6632, 6634, 6633, 27258, 6636, 6635, 6637	360	47	20580	13.3794	2.21058e-06	1.05266e-07	8.44688e-08
GOTERM_CC_DIRECT	GO:0071011~precatalytic spliceosome	8	2.12766	2.95652e-08	51691, 4809, 6632, 6634, 6633, 27258, 6635, 6637	360	20	20580	22.8667	9.72692e-06	4.42135e-07	3.54783e-07
UP_KW_BIOLOGICAL_PROCESS	KW-0508~mRNA splicing	21	5.58511	3.69454e-08	23658, 220988, 285672, 6651, 6632, 10284, 10250, 27258, 8570, 51690, 51691, 4809, 6634, 6633, 6636, 10189, 4116, 6635, 9939, 6637, 6629	177	296	11229	4.50086	2.32756e-06	4.65512e-07	4.21177e-07
GOTERM_MF_DIRECT	GO:0019843~rRNA binding	10	2.65957	4.23099e-08	9188, 6133, 51373, 6167, 6222, 6203, 6147, 6205, 6193, 55052	346	41	18908	13.3286	1.4343e-05	2.39051e-06	2.31999e-06
GOTERM_CC_DIRECT	GO:0045202~synapse	30	7.97872	5.64032e-08	6152, 8894, 6155, 6154, 6157, 6234, 9349, 6233, 6137, 6158, 23521, 2171, 6227, 6205, 6229, 6228, 6209, 6165, 6143, 6168, 6201, 6167, 6203, 6147, 6224, 6169, 6138, 9669, 6218, 6217	360	527	20580	3.25427	1.85565e-05	8.0681e-07	6.4741e-07
GOTERM_CC_DIRECT	GO:0070062~extracellular exosome	74	19.6809	6.35197e-08	6230, 6152, 6155, 6154, 6231, 6234, 9349, 6156, 6233, 6158, 6235, 6193, 25824, 9141, 2787, 3315, 1652, 5336, 5216, 6748, 6164, 6165, 6168, 5036, 6203, 6202, 6160, 7295, 3094, 4738, 1, 1622, 486, 2950, 6633, 10189, 4736, 2091, 6210, 9045, 6135, 10591, 6136, 2171, 84817, 3858, 1511, 3336, 1476, 975, 6205, 5478, 4666, 6207, 6647, 29085, 6208, 51506, 4282, 5052, 6146, 6223, 7311, 6222, 6742, 6147, 62…	360	2219	20580	1.90641	2.08978e-05	8.7075e-07	6.98717e-07
GOTERM_BP_DIRECT	GO:0036261~7-methylguanosine cap hypermethylation	6	1.59574	1.04137e-07	6632, 6634, 6633, 6636, 6635, 6637	353	8	19333	41.0758	0.000127768	9.11946e-06	8.90375e-06
GOTERM_MF_DIRECT	GO:0015078~hydrogen ion transmembrane transporter activity	9	2.39362	1.05661e-07	4509, 521, 522, 516, 517, 9296, 518, 10476, 10632	346	33	18908	14.9038	3.58185e-05	5.11702e-06	4.96607e-06
GOTERM_BP_DIRECT	GO:0000028~ribosomal small subunit assembly	7	1.8617	1.52133e-07	6232, 51065, 6234, 6223, 6193, 6209, 6208	353	15	19333	25.5583	0.00018665	1.24343e-05	1.21402e-05
GOTERM_BP_DIRECT	GO:0000398~mRNA splicing, via spliceosome	18	4.78723	1.73212e-07	23658, 220988, 6632, 10250, 59286, 27258, 51690, 51691, 4809, 6634, 6633, 6636, 10189, 4116, 6635, 9939, 6637, 6629	353	201	19333	4.90457	0.000212509	1.32724e-05	1.29584e-05
UP_KW_PTM	KW-0832~Ubl conjugation	84	22.3404	2.07371e-07	6152, 8894, 9188, 6154, 8655, 6156, 6233, 6632, 10250, 6158, 6193, 8570, 57062, 6194, 6949, 6227, 6229, 5216, 6228, 9939, 6748, 11224, 6629, 6164, 220988, 51529, 6201, 5036, 6203, 6169, 6202, 7295, 6161, 79366, 51371, 51491, 55651, 56943, 51255, 5303, 6633, 4779, 4736, 2091, 9045, 65980, 6135, 6134, 6651, 10471, 6137, 6136, 3182, 10514, 84823, 401505, 84268, 5478, 6204, 4666, 6207, 6647, 6921, 86…	267	2583	14109	1.71846	3.5253e-06	1.24423e-06	1.03686e-06
GOTERM_MF_DIRECT	GO:1990948~ubiquitin ligase inhibitor activity	6	1.59574	2.33133e-07	6135, 6201, 9349, 6167, 6224, 6209	346	9	18908	36.4316	7.90291e-05	9.87903e-06	9.58761e-06
GOTERM_CC_DIRECT	GO:0005758~mitochondrial intermembrane space	12	3.19149	4.74793e-07	2647, 26519, 79145, 51142, 388753, 10063, 26521, 6647, 84300, 4713, 4725, 26517	360	90	20580	7.62222	0.000156195	6.24828e-06	5.01382e-06
UP_SEQ_FEATURE	MOTIF:Cx9C motif 1	7	1.8617	5.09572e-07	284184, 118487, 79145, 51142, 10063, 4713, 4725	329	20	20532	21.8426	0.000414705	4.60879e-05	4.54085e-05
UP_SEQ_FEATURE	MOTIF:Cx9C motif 2	7	1.8617	5.09572e-07	284184, 118487, 79145, 51142, 10063, 4713, 4725	329	20	20532	21.8426	0.000414705	4.60879e-05	4.54085e-05
GOTERM_MF_DIRECT	GO:0046933~proton-transporting ATP synthase activity, rotational mechanism	7	1.8617	5.45084e-07	4509, 9551, 521, 522, 514, 10476, 10632	346	18	18908	21.2518	0.000184766	2.05315e-05	1.99258e-05
GOTERM_CC_DIRECT	GO:0005762~mitochondrial large ribosomal subunit	10	2.65957	5.82105e-07	9553, 51258, 64975, 78988, 219927, 90480, 64979, 55052, 122704, 6150	360	57	20580	10.0292	0.000191494	7.36586e-06	5.9106e-06
GOTERM_CC_DIRECT	GO:0045277~respiratory chain complex IV	6	1.59574	6.65816e-07	1349, 388753, 1351, 1340, 4513, 4514	360	11	20580	31.1818	0.00021903	8.1131e-06	6.5102e-06
UP_KW_BIOLOGICAL_PROCESS	KW-0507~mRNA processing	22	5.85106	6.72829e-07	23658, 220988, 285672, 8106, 6651, 6632, 10284, 10250, 27258, 8570, 51690, 51691, 4809, 6634, 6633, 6636, 10189, 4116, 6635, 9939, 6637, 6629	177	387	11229	3.60645	4.23873e-05	7.0647e-06	6.39187e-06
GOTERM_CC_DIRECT	GO:0034709~methylosome	6	1.59574	1.12507e-06	6632, 6634, 6633, 6636, 6635, 6637	360	12	20580	28.5833	0.00037008	1.32196e-05	1.06078e-05
GOTERM_CC_DIRECT	GO:0034715~pICln-Sm protein complex	5	1.32979	1.32881e-06	6632, 6634, 6633, 6636, 6635	360	6	20580	47.6389	0.000437084	1.50751e-05	1.20968e-05
UP_KW_MOLECULAR_FUNCTION	KW-0143~Chaperone	18	4.78723	1.42591e-06	26519, 10471, 10063, 5202, 26521, 131118, 26517, 51371, 475, 3315, 3336, 51398, 5204, 10189, 4666, 6418, 6902, 8409	219	231	11719	4.16972	7.55707e-05	1.88934e-05	1.78239e-05
GOTERM_CC_DIRECT	GO:0005687~U4 snRNP	6	1.59574	1.8021e-06	6632, 6634, 6633, 6636, 6635, 6637	360	13	20580	26.3846	0.000592715	1.9763e-05	1.58585e-05
GOTERM_BP_DIRECT	GO:1904667~negative regulation of ubiquitin protein ligase activity	6	1.59574	2.21988e-06	6135, 6201, 9349, 6167, 6224, 6209	353	13	19333	25.2774	0.00272009	0.000160092	0.000156306
GOTERM_BP_DIRECT	GO:1903241~U2-type prespliceosome assembly	7	1.8617	3.56152e-06	6632, 6634, 6633, 6636, 6635, 6637, 6629	353	24	19333	15.9739	0.00436045	0.000242579	0.000236841
GOTERM_CC_DIRECT	GO:0030532~small nuclear ribonucleoprotein complex	6	1.59574	4.08556e-06	6632, 6634, 6633, 6636, 6635, 6637	360	15	20580	22.8667	0.00134325	4.33597e-05	3.47932e-05
UP_KW_CELLULAR_COMPONENT	KW-0963~Cytoplasm	139	36.9681	5.61246e-06	9188, 6231, 6234, 8655, 6233, 9349, 6632, 6235, 199, 150678, 6227, 6228, 9978, 51647, 6902, 11224, 8409, 51529, 404672, 113246, 5036, 25873, 7295, 3094, 51371, 84316, 2950, 6634, 5303, 6633, 6636, 6635, 10542, 6637, 8815, 4736, 6133, 6135, 6137, 5202, 10591, 8270, 2171, 10514, 83658, 1511, 1476, 144699, 170622, 9636, 6647, 8669, 1639, 29085, 5052, 6142, 6141, 6144, 6143, 6146, 8721, 7114, 6147, 2…	321	5538	17641	1.37937	0.000196417	3.92872e-05	3.59197e-05
UP_KW_MOLECULAR_FUNCTION	KW-0699~rRNA-binding	7	1.8617	6.52389e-06	51373, 6135, 6167, 6222, 6203, 6147, 6205	219	26	11719	14.4069	0.000345708	6.91532e-05	6.52389e-05
GOTERM_CC_DIRECT	GO:0005686~U2 snRNP	7	1.8617	9.14416e-06	6632, 6634, 6633, 6636, 6635, 6637, 6629	360	29	20580	13.7989	0.00300392	9.11645e-05	7.31533e-05
GOTERM_CC_DIRECT	GO:0005689~U12-type spliceosomal complex	7	1.8617	9.14416e-06	51690, 6632, 6634, 6633, 6636, 6635, 6637	360	29	20580	13.7989	0.00300392	9.11645e-05	7.31533e-05
GOTERM_CC_DIRECT	GO:0015934~large ribosomal subunit	6	1.59574	1.11645e-05	6154, 6157, 6136, 6139, 23521, 4736	360	18	20580	19.0556	0.00366641	0.000101268	8.12607e-05
GOTERM_CC_DIRECT	GO:0034719~SMN-Sm protein complex	6	1.59574	1.11645e-05	6632, 6634, 6633, 6636, 6635, 6637	360	18	20580	19.0556	0.00366641	0.000101268	8.12607e-05
GOTERM_CC_DIRECT	GO:0071007~U2-type catalytic step 2 spliceosome	7	1.8617	1.12632e-05	6632, 6634, 6633, 6636, 6635, 6637, 6629	360	30	20580	13.3389	0.00369875	0.000101268	8.12607e-05
GOTERM_CC_DIRECT	GO:0005681~spliceosomal complex	12	3.19149	1.13888e-05	23658, 51691, 6632, 10250, 6634, 6633, 27258, 6636, 6635, 9939, 6637, 6629	360	124	20580	5.53226	0.00373993	0.000101268	8.12607e-05
KEGG_PATHWAY	hsa03040:Spliceosome	16	4.25532	1.52733e-05	23658, 220988, 6632, 27258, 51690, 51691, 4809, 6634, 6633, 6636, 10189, 4116, 6635, 9939, 6637, 6629	232	147	8205	3.8494	0.00271498	0.000169916	0.000158461
GOTERM_BP_DIRECT	GO:0006091~generation of precursor metabolites and energy	8	2.12766	2.1007e-05	1327, 1337, 10975, 1345, 93974, 10063, 1351, 1350	353	47	19333	9.32216	0.0254465	0.00135551	0.00132344
INTERPRO	IPR012678:Ribosomal protein L23/L15e core domain	4	1.06383	2.25892e-05	6147, 6138, 6229, 6150	345	4	19176	55.5826	0.0133731	0.00336579	0.00336579
GOTERM_CC_DIRECT	GO:0005685~U1 snRNP	7	1.8617	2.40535e-05	6632, 6634, 6633, 6636, 6635, 6637, 6629	360	34	20580	11.7696	0.00788247	0.000208253	0.000167109
GOTERM_CC_DIRECT	GO:0005730~nucleolus	46	12.234	5.04797e-05	6230, 2091, 6155, 9188, 6154, 6135, 9349, 6233, 6137, 6136, 64710, 23521, 57062, 6194, 10514, 6949, 51042, 1476, 4809, 6205, 6204, 6207, 6902, 5438, 6208, 11224, 404672, 51529, 6141, 6143, 6223, 8721, 8886, 6201, 5036, 6203, 6147, 25873, 401466, 6160, 51491, 55651, 79101, 387103, 10528, 5303	360	1396	20580	1.88372	0.0164711	0.000425841	0.000341709
SMART	SM00213:UBQ	6	1.59574	5.28524e-05	4738, 6233, 7311, 9636, 2197, 6923	96	45	10379	14.4153	0.00437725	0.00219337	0.00219337
UP_KW_BIOLOGICAL_PROCESS	KW-0811~Translocation	9	2.39362	5.35064e-05	26519, 23480, 56943, 51025, 26521, 131118, 7095, 26517, 10952	177	85	11229	6.71725	0.00336532	0.000481558	0.000435695
GOTERM_BP_DIRECT	GO:0045039~protein import into mitochondrial inner membrane	5	1.32979	6.78283e-05	26519, 51079, 26521, 140823, 26517	353	13	19333	21.0645	0.0798588	0.00415787	0.00405952
GOTERM_CC_DIRECT	GO:0005682~U5 snRNP	6	1.59574	7.64187e-05	6632, 6634, 6633, 6636, 6635, 6637	360	26	20580	13.1923	0.0248293	0.000628232	0.000504113
GOTERM_CC_DIRECT	GO:0005750~mitochondrial respiratory chain complex III	5	1.32979	7.93713e-05	10975, 7388, 27089, 29796, 7381	360	14	20580	20.4167	0.0257762	0.000628232	0.000504113
GOTERM_CC_DIRECT	GO:0031966~mitochondrial membrane	12	3.19149	8.01998e-05	4706, 84987, 4694, 83982, 4695, 4541, 51079, 4831, 4700, 4712, 4537, 4539	360	153	20580	4.48366	0.0260417	0.000628232	0.000504113
KEGG_PATHWAY	hsa01100:Metabolic pathways	68	18.0851	8.68279e-05	8854, 4694, 4695, 4696, 1340, 1337, 10975, 126328, 27089, 514, 55967, 5336, 516, 517, 518, 4725, 4726, 9551, 4541, 10063, 1351, 1350, 1349, 1347, 2677, 521, 1345, 2950, 522, 29796, 4697, 4536, 4537, 4539, 7388, 7381, 10998, 4706, 4509, 4707, 4708, 4709, 1719, 4700, 4701, 10476, 10632, 54539, 9377, 4282, 9296, 1327, 4716, 4717, 4718, 51079, 54344, 4830, 4831, 4710, 4513, 4514, 4712, 4713, 1329, 47…	232	1541	8205	1.56062	0.0153372	0.000909139	0.000847849
INTERPRO	IPR019956:Ubiquitin subgroup	5	1.32979	8.83635e-05	4738, 6233, 7311, 9636, 2197	345	14	19176	19.8509	0.0513041	0.0105329	0.0105329
GOTERM_BP_DIRECT	GO:0042254~ribosome biogenesis	7	1.8617	9.16585e-05	10514, 51042, 6234, 10528, 4809, 401466, 64979	353	41	19333	9.35058	0.106376	0.00521601	0.00509263
GOTERM_BP_DIRECT	GO:0006122~mitochondrial electron transport, ubiquinol to cytochrome c	5	1.32979	9.3599e-05	10975, 7388, 27089, 29796, 7381	353	14	19333	19.5599	0.108501	0.00521601	0.00509263
GOTERM_MF_DIRECT	GO:0031386~protein tag	5	1.32979	9.43457e-05	4738, 6233, 7311, 59286, 9636	346	14	18908	19.5169	0.0314786	0.00319832	0.00310397
GOTERM_CC_DIRECT	GO:0098556~cytoplasmic side of rough endoplasmic reticulum membrane	4	1.06383	0.000101251	6155, 6231, 6234, 6235	360	6	20580	38.1111	0.0327646	0.000774691	0.000621636
GOTERM_CC_DIRECT	GO:0014069~postsynaptic density	16	4.25532	0.000105568	6230, 6142, 220988, 9045, 6232, 6223, 9349, 6156, 6222, 6136, 6169, 2171, 6207, 4536, 6208, 4736	360	275	20580	3.32606	0.0341373	0.000780446	0.000626255
GOTERM_CC_DIRECT	GO:0005746~mitochondrial respiratory chain	5	1.32979	0.000106748	1349, 1347, 7388, 51079, 7381	360	15	20580	19.0556	0.0345123	0.000780446	0.000626255
GOTERM_BP_DIRECT	GO:0006626~protein targeting to mitochondrion	6	1.59574	0.000135398	26519, 401505, 54543, 26521, 131118, 26517	353	28	19333	11.7359	0.153076	0.00691657	0.00675297
GOTERM_BP_DIRECT	GO:0000387~spliceosomal snRNP assembly	6	1.59574	0.000135398	6632, 6634, 6633, 6636, 6635, 6637	353	28	19333	11.7359	0.153076	0.00691657	0.00675297
GOTERM_MF_DIRECT	GO:0003729~mRNA binding	15	3.98936	0.000173463	220988, 6152, 8894, 6231, 23277, 23521, 6193, 8570, 3182, 81892, 1719, 10189, 6207, 9939, 11224	346	245	18908	3.34576	0.0571133	0.00534583	0.00518813
GOTERM_CC_DIRECT	GO:0097526~spliceosomal tri-snRNP complex	4	1.06383	0.000174897	51690, 6632, 6634, 6637	360	7	20580	32.6667	0.0559215	0.00119877	0.000961931
GOTERM_CC_DIRECT	GO:0005683~U7 snRNP	4	1.06383	0.000174897	6634, 6636, 6635, 6637	360	7	20580	32.6667	0.0559215	0.00119877	0.000961931
GOTERM_CC_DIRECT	GO:0045263~proton-transporting ATP synthase complex, coupling factor F(o)	4	1.06383	0.000174897	9551, 516, 517, 518	360	7	20580	32.6667	0.0559215	0.00119877	0.000961931
UP_KW_BIOLOGICAL_PROCESS	KW-0066~ATP synthesis	5	1.32979	0.000188063	4509, 9551, 521, 514, 10632	177	19	11229	16.6949	0.0117791	0.00148099	0.00133995
GOTERM_CC_DIRECT	GO:0005763~mitochondrial small ribosomal subunit	6	1.59574	0.000249448	118487, 51373, 51023, 64951, 54460, 64969	360	33	20580	10.3939	0.0788003	0.00167486	0.00134396
GOTERM_BP_DIRECT	GO:0008380~RNA splicing	13	3.45745	0.000315431	23658, 285672, 6651, 6632, 10284, 10250, 8570, 6634, 6633, 6636, 4116, 9939, 6637	353	200	19333	3.5599	0.320973	0.0154687	0.0151028
GOTERM_BP_DIRECT	GO:0006119~oxidative phosphorylation	5	1.32979	0.000337238	1349, 1337, 7388, 1340, 7381	353	19	19333	14.4126	0.338907	0.0159021	0.0155259
UP_SEQ_FEATURE	ZN_FING:C4-type	7	1.8617	0.000384773	8894, 6232, 51065, 6168, 6167, 6233, 5438	329	60	20532	7.28085	0.268944	0.0313205	0.0308588
INTERPRO	IPR009053:Prefoldin	4	1.06383	0.000443645	10471, 5202, 5204, 8409	345	9	19176	24.7034	0.232388	0.0440687	0.0440687
GOTERM_BP_DIRECT	GO:0019941~modification-dependent protein catabolic process	4	1.06383	0.000463361	4738, 6233, 7311, 9636	353	9	19333	24.3412	0.433725	0.0202886	0.0198087
GOTERM_BP_DIRECT	GO:1901798~positive regulation of signal transduction by p53 class mediator	4	1.06383	0.000463361	9349, 6167, 6224, 6209	353	9	19333	24.3412	0.433725	0.0202886	0.0198087
UP_SEQ_FEATURE	DOMAIN:Ubiquitin-like	7	1.8617	0.000501719	4738, 6233, 7311, 59286, 9636, 2197, 6923	329	63	20532	6.93414	0.335355	0.0371272	0.0365799
UP_SEQ_FEATURE	SITE:Reversibly protonated during proton transport	3	0.797872	0.00075523	516, 517, 518	329	3	20532	62.4073	0.459354	0.0512298	0.0504746
GOTERM_CC_DIRECT	GO:0005688~U6 snRNP	4	1.06383	0.000782735	23658, 51690, 51691, 27258	360	11	20580	20.7879	0.227112	0.00515039	0.00413284
INTERPRO	IPR000626:Ubiquitin	7	1.8617	0.00084225	4738, 6233, 7311, 59286, 9636, 2197, 6923	345	62	19176	6.27546	0.394798	0.0566933	0.0566933
INTERPRO	IPR004038:Ribosomal protein L7Ae/L30e/S12e/Gadd45	4	1.06383	0.000848481	55651, 4809, 6156, 6206	345	11	19176	20.2119	0.397043	0.0566933	0.0566933
GOTERM_BP_DIRECT	GO:0000027~ribosomal large subunit assembly	5	1.32979	0.000860466	6152, 6135, 6134, 6147, 55052	353	24	19333	11.4099	0.652241	0.0363769	0.0355165
GOTERM_CC_DIRECT	GO:0005761~mitochondrial ribosome	5	1.32979	0.000861948	118487, 51258, 78988, 4701, 55052	360	25	20580	11.4333	0.24701	0.00556041	0.00446185
UP_SEQ_FEATURE	COMPBIAS:Basic residues	24	6.38298	0.000895185	6141, 285672, 65980, 6157, 6651, 6632, 6159, 6147, 10250, 6202, 64710, 2197, 10514, 51491, 6949, 79101, 51042, 6139, 6138, 5216, 6229, 6228, 1639, 9939	329	698	20532	2.14581	0.517612	0.0560524	0.055226
GOTERM_CC_DIRECT	GO:0034774~secretory granule lumen	9	2.39362	0.000928603	4282, 1, 9535, 1476, 2950, 3146, 5478, 4831, 6727	360	115	20580	4.47391	0.263357	0.0058752	0.00471444
INTERPRO	IPR020537:ATPase, F0 complex, subunit C, DCCD-binding site	3	0.797872	0.000951229	516, 517, 518	345	3	19176	55.5826	0.43289	0.0566933	0.0566933
INTERPRO	IPR000454:ATPase, F0 complex, subunit C	3	0.797872	0.000951229	516, 517, 518	345	3	19176	55.5826	0.43289	0.0566933	0.0566933
GOTERM_CC_DIRECT	GO:0016020~membrane	91	24.2021	0.000954976	6152, 6155, 9188, 6154, 6231, 6157, 8655, 9349, 6156, 6233, 6159, 6158, 23521, 6193, 8570, 57062, 6194, 388789, 23480, 2787, 55967, 6229, 5216, 6228, 11224, 54958, 9235, 6165, 6201, 5036, 6203, 6202, 25873, 440400, 6160, 7095, 6161, 51371, 2677, 55851, 10189, 4736, 2091, 6210, 9045, 6133, 6135, 154467, 6134, 6137, 6136, 10514, 3858, 83658, 1511, 3336, 975, 6205, 5478, 6204, 6207, 6206, 6209, 1639…	360	3789	20580	1.37297	0.269727	0.00592806	0.00475686
GOTERM_BP_DIRECT	GO:0006417~regulation of translation	8	2.12766	0.000979478	6949, 6134, 5036, 6169, 4116, 23521, 9939, 6208	353	86	19333	5.09467	0.69953	0.040028	0.0390812
UP_SEQ_FEATURE	CROSSLNK:Glycyl lysine isopeptide (Gly-Lys) (interchain with K-? in acceptor proteins)	4	1.06383	0.00102584	4738, 6233, 7311, 9636	329	13	20532	19.2022	0.566327	0.0596455	0.0587662
INTERPRO	IPR019954:Ubiquitin conserved site	4	1.06383	0.00111632	4738, 6233, 7311, 2197	345	12	19176	18.5275	0.486086	0.0604844	0.0604844
GOTERM_BP_DIRECT	GO:0045454~cell redox homeostasis	6	1.59574	0.00117912	5052, 654483, 388962, 4779, 25824, 7295	353	44	19333	7.46832	0.764875	0.0466324	0.0455294
GOTERM_MF_DIRECT	GO:0048027~mRNA 5'-UTR binding	5	1.32979	0.00118539	6154, 6201, 6207, 6171, 6208	346	26	18908	10.5091	0.331077	0.0334874	0.0324996
GOTERM_CC_DIRECT	GO:1904813~ficolin-1-rich granule lumen	9	2.39362	0.00151044	4282, 1, 9535, 1476, 2950, 3146, 5478, 4831, 6727	360	124	20580	4.14919	0.391836	0.0092025	0.00738437
GOTERM_CC_DIRECT	GO:0008250~oligosaccharyltransferase complex	4	1.06383	0.00166091	200185, 746, 100128731, 1603	360	14	20580	16.3333	0.421255	0.00993527	0.00797237
GOTERM_BP_DIRECT	GO:0006979~response to oxidative stress	9	2.39362	0.00168656	5052, 475, 4521, 55967, 4710, 4700, 4537, 25824, 8815	353	121	19333	4.07363	0.873961	0.0646165	0.063088
GOTERM_BP_DIRECT	GO:0000462~maturation of SSU-rRNA from tricistronic rRNA transcript (SSU-rRNA, 5.8S rRNA, LSU-rRNA)	5	1.32979	0.00179041	404672, 6223, 6202, 6217, 6208	353	29	19333	9.44271	0.889064	0.0665164	0.064943
UP_KW_DISEASE	KW-0429~Leber hereditary optic neuropathy	4	1.06383	0.0020026	4541, 4514, 4536, 4539	100	12	4472	14.9067	0.0714865	0.0246987	0.0246987
GOTERM_CC_DIRECT	GO:0005665~DNA-directed RNA polymerase II, core complex	4	1.06383	0.00204945	5441, 5435, 5438, 5439	360	15	20580	15.2444	0.490824	0.0120405	0.0096617
UP_SEQ_FEATURE	SITE:Interacts with activating enzyme	3	0.797872	0.00246452	6233, 7311, 9636	329	5	20532	37.4444	0.865823	0.131546	0.129607
GOTERM_CC_DIRECT	GO:0005744~mitochondrial inner membrane presequence translocase complex	4	1.06383	0.00249001	26519, 51025, 131118, 140823	360	16	20580	14.2917	0.559671	0.0143721	0.0115327
UP_SEQ_FEATURE	CROSSLNK:Glycyl lysine isopeptide (Lys-Gly) (interchain with G-Cter in SUMO1); alternate	10	2.65957	0.00258567	79366, 55651, 6949, 9188, 10471, 6137, 10250, 6218, 8570, 4736	329	181	20532	3.44792	0.878454	0.131546	0.129607
INTERPRO	IPR008991:Translation protein SH3-like domain	4	1.06383	0.00269428	6144, 9045, 6155, 6154	345	16	19176	13.8957	0.799703	0.1318	0.1318
GOTERM_CC_DIRECT	GO:1990726~Lsm1-7-Pat1 complex	3	0.797872	0.00293071	23658, 51690, 27258	360	5	20580	34.3	0.619253	0.0166242	0.0133398
INTERPRO	IPR002379:V-ATPase proteolipid subunit C-like domain	3	0.797872	0.00309597	516, 517, 518	345	5	19176	33.3496	0.842457	0.1318	0.1318
INTERPRO	IPR009069:Cysteine alpha-hairpin motif superfamily	3	0.797872	0.00309597	118487, 79145, 10063	345	5	19176	33.3496	0.842457	0.1318	0.1318
UP_KW_PTM	KW-0164~Citrullination	8	2.12766	0.00315371	10514, 6143, 6134, 6147, 10250, 6205, 10189, 23521	267	102	14109	4.14453	0.0522816	0.0141917	0.0118264
GOTERM_BP_DIRECT	GO:0042273~ribosomal large subunit biogenesis	5	1.32979	0.00325513	51491, 9045, 6165, 6154, 6135	353	34	19333	8.05407	0.981695	0.117376	0.1146
UP_SEQ_FEATURE	MOTIF:Twin CX3C motif	3	0.797872	0.0036578	26519, 26521, 26517	329	6	20532	31.2036	0.949355	0.175144	0.172562
UP_KW_DOMAIN	KW-0676~Redox-active center	5	1.32979	0.00366794	5052, 280636, 25824, 7295, 84817	171	54	14486	7.84384	0.0640042	0.0330115	0.0330115
GOTERM_CC_DIRECT	GO:0042719~mitochondrial intermembrane space protein transporter complex	3	0.797872	0.00434544	26519, 26521, 26517	360	6	20580	28.5833	0.761352	0.0242314	0.019444
GOTERM_MF_DIRECT	GO:0005507~copper ion binding	6	1.59574	0.00439264	475, 388753, 51596, 10063, 6647, 4513	346	59	18908	5.55736	0.775164	0.100505	0.0975405
GOTERM_CC_DIRECT	GO:0005791~rough endoplasmic reticulum	6	1.59574	0.00450609	6141, 6155, 6227, 27346, 6228, 7095	360	62	20580	5.53226	0.773691	0.0247084	0.0198268
INTERPRO	IPR004217:Tim10/DDP family zinc finger	3	0.797872	0.00458898	26519, 26521, 26517	345	6	19176	27.7913	0.935515	0.182335	0.182335
GOTERM_BP_DIRECT	GO:0030490~maturation of SSU-rRNA	4	1.06383	0.00466993	6234, 6223, 4809, 6208	353	19	19333	11.53	0.996796	0.163581	0.159711
GOTERM_MF_DIRECT	GO:0030515~snoRNA binding	4	1.06383	0.00469721	9188, 10528, 4809, 4521	346	19	18908	11.5047	0.797316	0.100505	0.0975405
GOTERM_CC_DIRECT	GO:0001650~fibrillar center	9	2.39362	0.00470282	6949, 118487, 2091, 10528, 84268, 5435, 26517, 6629, 6150	360	149	20580	3.45302	0.787938	0.0253644	0.0203532
GOTERM_MF_DIRECT	GO:0070180~large ribosomal subunit rRNA binding	3	0.797872	0.00474361	6143, 9349, 6136	346	6	18908	27.3237	0.800494	0.100505	0.0975405
GOTERM_MF_DIRECT	GO:1990446~U1 snRNP binding	3	0.797872	0.00474361	6632, 6633, 6637	346	6	18908	27.3237	0.800494	0.100505	0.0975405
GOTERM_BP_DIRECT	GO:0030150~protein import into mitochondrial matrix	4	1.06383	0.0054207	51025, 54543, 131118, 140823	353	20	19333	10.9535	0.998731	0.184605	0.180238
GOTERM_CC_DIRECT	GO:0016272~prefoldin complex	3	0.797872	0.00601366	10471, 5202, 5204	360	7	20580	24.5	0.862546	0.0314047	0.0252001
GOTERM_CC_DIRECT	GO:0031428~box C/D snoRNP complex	3	0.797872	0.00601366	2091, 10528, 4809	360	7	20580	24.5	0.862546	0.0314047	0.0252001
UP_KW_LIGAND	KW-0186~Copper	5	1.32979	0.00615985	475, 10063, 4501, 6647, 4513	72	71	6833	6.68329	0.127101	0.0677584	0.0677584
GOTERM_CC_DIRECT	GO:0005697~telomerase holoenzyme complex	4	1.06383	0.00633805	55651, 6634, 55505, 6635	360	22	20580	10.3939	0.876542	0.0325816	0.0261445
GOTERM_BP_DIRECT	GO:0034599~cellular response to oxidative stress	7	1.8617	0.00636289	199, 51142, 60674, 5478, 4831, 4779, 25824	353	91	19333	4.2129	0.999603	0.210819	0.205832
GOTERM_BP_DIRECT	GO:0042773~ATP synthesis coupled electron transport	3	0.797872	0.00653435	4513, 4701, 4539	353	7	19333	23.4719	0.999679	0.210819	0.205832
GOTERM_BP_DIRECT	GO:0006397~mRNA processing	11	2.92553	0.00747278	23658, 285672, 8106, 6651, 6632, 10284, 10250, 6633, 27258, 9939, 8570	353	221	19333	2.72599	0.999899	0.234914	0.229357
UP_KW_DISEASE	KW-0431~Leigh syndrome	4	1.06383	0.00788278	4541, 4697, 4536, 4537	100	19	4472	9.41474	0.253843	0.0729157	0.0729157
GOTERM_CC_DIRECT	GO:0031466~Cul5-RING ubiquitin ligase complex	3	0.797872	0.00792614	6921, 9978, 6923	360	8	20580	21.4375	0.927058	0.0401185	0.0321923
GOTERM_BP_DIRECT	GO:0031204~posttranslational protein targeting to membrane, translocation	3	0.797872	0.00860809	23480, 7095, 10952	353	8	19333	20.5379	0.999975	0.263838	0.257597
GOTERM_MF_DIRECT	GO:0008121~ubiquinol-cytochrome-c reductase activity	3	0.797872	0.00864327	10975, 7388, 29796	346	8	18908	20.4928	0.947282	0.172357	0.167273
GOTERM_CC_DIRECT	GO:0005759~mitochondrial matrix	15	3.98936	0.00867983	6742, 90480, 25824, 2647, 4706, 388962, 3336, 51025, 514, 4521, 7019, 5303, 84300, 6647, 4714	360	389	20580	2.20437	0.943195	0.0432676	0.0347193
GOTERM_BP_DIRECT	GO:0006367~transcription initiation from RNA polymerase II promoter	5	1.32979	0.00894556	4150, 404672, 6921, 5438, 6923	353	45	19333	6.0853	0.999984	0.267494	0.261167
GOTERM_CC_DIRECT	GO:0071986~Ragulator complex	3	0.797872	0.0100739	389541, 10542, 28956	360	9	20580	19.0556	0.964247	0.0487379	0.0391089
GOTERM_CC_DIRECT	GO:0005732~small nucleolar ribonucleoprotein complex	3	0.797872	0.0100739	55651, 10528, 55505	360	9	20580	19.0556	0.964247	0.0487379	0.0391089
GOTERM_CC_DIRECT	GO:0005783~endoplasmic reticulum	32	8.51064	0.0102216	6152, 6157, 6134, 6137, 27346, 6171, 6173, 6194, 10998, 6229, 6228, 6748, 10952, 6164, 6141, 6144, 6166, 7311, 6202, 25873, 2286, 126003, 7095, 51371, 1622, 51693, 54344, 3146, 55851, 746, 6418, 4714	360	1144	20580	1.59907	0.96596	0.0487379	0.0391089
GOTERM_MF_DIRECT	GO:0045182~translation regulator activity	4	1.06383	0.010286	6146, 6134, 6203, 6208	346	25	18908	8.74358	0.969953	0.183849	0.178426
GOTERM_MF_DIRECT	GO:0051082~unfolded protein binding	8	2.12766	0.0103042	3315, 3336, 10471, 5202, 5478, 5204, 4666, 100131801	346	131	18908	3.33725	0.970141	0.183849	0.178426
UP_SEQ_FEATURE	DOMAIN:Ribosomal_L7Ae	3	0.797872	0.0105193	55651, 4809, 6156	329	10	20532	18.7222	0.999817	0.475706	0.468693
GOTERM_BP_DIRECT	GO:0000245~spliceosomal complex assembly	4	1.06383	0.0114085	6632, 6633, 6635, 6637	353	26	19333	8.4258	0.999999	0.333018	0.325141
GOTERM_CC_DIRECT	GO:0005742~mitochondrial outer membrane translocase complex	3	0.797872	0.0124482	401505, 54543, 100188893	360	10	20580	17.15	0.983774	0.0585065	0.0469475
GOTERM_BP_DIRECT	GO:0034101~erythrocyte homeostasis	3	0.797872	0.0135057	5052, 6229, 6218	353	10	19333	16.4303	1	0.372731	0.363914
GOTERM_BP_DIRECT	GO:0042775~mitochondrial ATP synthesis coupled electron transport	3	0.797872	0.0135057	388753, 55967, 4712	353	10	19333	16.4303	1	0.372731	0.363914
GOTERM_MF_DIRECT	GO:0070181~small ribosomal subunit rRNA binding	3	0.797872	0.0135602	51023, 6207, 6208	346	10	18908	16.3942	0.990229	0.229846	0.223066
GOTERM_BP_DIRECT	GO:0006457~protein folding	9	2.39362	0.013681	3336, 10471, 5202, 51398, 5478, 5204, 131118, 6902, 8570	353	172	19333	2.86575	1	0.372731	0.363914
GOTERM_BP_DIRECT	GO:0033617~mitochondrial respiratory chain complex IV assembly	4	1.06383	0.0139962	84987, 51241, 10063, 100131801	353	28	19333	7.82396	1	0.373029	0.364205
GOTERM_CC_DIRECT	GO:0101031~chaperone complex	4	1.06383	0.0150826	10471, 5202, 51398, 8409	360	30	20580	7.62222	0.993262	0.0698896	0.0560817
SMART	SM00360:RRM	7	1.8617	0.015108	220988, 81892, 8106, 10189, 9939, 6629, 3182	96	219	10379	3.45572	0.717345	0.417987	0.417987
GOTERM_MF_DIRECT	GO:0043167~ion binding	3	0.797872	0.0163756	10063, 6647, 5757	346	11	18908	14.9038	0.996292	0.264348	0.25655
GOTERM_CC_DIRECT	GO:1990229~iron-sulfur cluster assembly complex	3	0.797872	0.0178426	4706, 654483, 388962	360	12	20580	14.2917	0.997323	0.0804139	0.0645266
GOTERM_CC_DIRECT	GO:1990062~RPAP3/R2TP/prefoldin-like complex	3	0.797872	0.0178426	10471, 5202, 8409	360	12	20580	14.2917	0.997323	0.0804139	0.0645266
GOTERM_BP_DIRECT	GO:0045040~protein import into mitochondrial outer membrane	3	0.797872	0.0193391	401505, 54543, 100188893	353	12	19333	13.6919	1	0.504462	0.492529
GOTERM_MF_DIRECT	GO:0097371~MDM2/MDM4 family protein binding	3	0.797872	0.0194162	6167, 6224, 6209	346	12	18908	13.6618	0.998702	0.299186	0.290361
UP_KW_BIOLOGICAL_PROCESS	KW-0698~rRNA processing	6	1.59574	0.0195951	55651, 2091, 9188, 5036, 55505, 51504	177	99	11229	3.84489	0.712562	0.137166	0.124102
GOTERM_BP_DIRECT	GO:0006406~mRNA export from nucleus	5	1.32979	0.0212105	56943, 4116, 10189, 9939, 7979	353	58	19333	4.72135	1	0.541751	0.528936
GOTERM_BP_DIRECT	GO:0043388~positive regulation of DNA binding	4	1.06383	0.0218107	8721, 3146, 4830, 7295	353	33	19333	6.63851	1	0.542891	0.530049
GOTERM_BP_DIRECT	GO:0038202~TORC1 signaling	3	0.797872	0.0225835	389541, 10542, 28956	353	13	19333	12.6387	1	0.542891	0.530049
GOTERM_BP_DIRECT	GO:0061462~protein localization to lysosome	3	0.797872	0.0225835	975, 389541, 10542	353	13	19333	12.6387	1	0.542891	0.530049
KEGG_PATHWAY	hsa03060:Protein export	4	1.06383	0.0257463	23480, 7095, 10952, 6727	232	23	8205	6.15067	0.99037	0.254602	0.237438
GOTERM_BP_DIRECT	GO:1905907~negative regulation of amyloid fibril formation	3	0.797872	0.0260347	10471, 5202, 5204	353	14	19333	11.7359	1	0.613819	0.599299
GOTERM_MF_DIRECT	GO:0008047~enzyme activator activity	5	1.32979	0.0265449	200185, 9535, 54344, 10063, 1603	346	62	18908	4.40705	0.999891	0.391248	0.379707
GOTERM_CC_DIRECT	GO:1904115~axon cytoplasm	5	1.32979	0.0268107	2647, 3315, 8655, 6647, 3281	360	65	20580	4.39744	0.999869	0.119199	0.0956488
UP_KW_MOLECULAR_FUNCTION	KW-0049~Antioxidant	3	0.797872	0.0270586	5052, 6647, 25824	219	14	11719	11.4667	0.766334	0.239017	0.225488
SMART	SM00960:SM00960	2	0.531915	0.0272113	83658, 28956	96	3	10379	72.0764	0.898717	0.564635	0.564635
GOTERM_BP_DIRECT	GO:0072593~reactive oxygen species metabolic process	4	1.06383	0.0274308	93974, 51079, 6647, 4536	353	36	19333	6.0853	1	0.622782	0.60805
GOTERM_BP_DIRECT	GO:0016226~iron-sulfur cluster assembly	4	1.06383	0.0274308	4706, 654483, 388962, 51647	353	36	19333	6.0853	1	0.622782	0.60805
GOTERM_BP_DIRECT	GO:0000470~maturation of LSU-rRNA	3	0.797872	0.029684	55651, 4809, 4736	353	15	19333	10.9535	1	0.661684	0.646033
GOTERM_CC_DIRECT	GO:0032040~small-subunit processome	4	1.06383	0.0302829	2091, 6201, 10528, 4809	360	39	20580	5.86325	0.99996	0.132841	0.106596
UP_SEQ_FEATURE	MUTAGEN:C->S: Abolishes S-acylation.	2	0.531915	0.0316957	6205, 10952	329	2	20532	62.4073	1	1	0.98647
UP_SEQ_FEATURE	MUTAGEN:S->A: Prevents phosphorylation in case of mitophagy. Impaired translocation of PRKN to mitochondria.	2	0.531915	0.0316957	6233, 7311	329	2	20532	62.4073	1	1	0.98647
UP_SEQ_FEATURE	MUTAGEN:S->G: Phosphomimetic mutant that can recruit PRKN to mitochondria.	2	0.531915	0.0316957	6233, 7311	329	2	20532	62.4073	1	1	0.98647
UP_SEQ_FEATURE	MUTAGEN:L->R: Complete loss of nonsense-mediated decay activity.	2	0.531915	0.0316957	4116, 9939	329	2	20532	62.4073	1	1	0.98647
GOTERM_MF_DIRECT	GO:0005504~fatty acid binding	4	1.06383	0.0317335	4706, 2950, 4831, 2171	346	38	18908	5.75236	0.999982	0.448236	0.435014
GOTERM_BP_DIRECT	GO:2001171~positive regulation of ATP biosynthetic process	3	0.797872	0.0335232	4718, 7114, 4513	353	16	19333	10.2689	1	0.733918	0.716558
GOTERM_MF_DIRECT	GO:0003899~DNA-directed 5'-3' RNA polymerase activity	4	1.06383	0.0339267	5441, 5435, 5438, 5439	346	39	18908	5.60486	0.999992	0.460046	0.446475
GOTERM_CC_DIRECT	GO:0005634~nucleus	122	32.4468	0.0341315	6230, 6232, 8655, 6233, 6632, 10250, 64710, 6194, 199, 150678, 6229, 9978, 51647, 6629, 8409, 220988, 51529, 5036, 27258, 7295, 3094, 79366, 4738, 51371, 84316, 2950, 6634, 5303, 6633, 6636, 6635, 6637, 8815, 4736, 6133, 5441, 6134, 6137, 5202, 10591, 8270, 2171, 10514, 51142, 1511, 1476, 170622, 5435, 4501, 9636, 6647, 4502, 5438, 1639, 5439, 5052, 6141, 6146, 8721, 7114, 6147, 1523, 3146, 6139,…	360	6007	20580	1.16103	0.999989	0.145877	0.117056
GOTERM_CC_DIRECT	GO:0001651~dense fibrillar component	2	0.531915	0.0345848	2091, 4809	360	2	20580	57.1667	0.999991	0.145877	0.117056
GOTERM_CC_DIRECT	GO:0030964~NADH dehydrogenase complex	2	0.531915	0.0345848	4537, 4539	360	2	20580	57.1667	0.999991	0.145877	0.117056
UP_SEQ_FEATURE	DOMAIN:Thioredoxin	4	1.06383	0.035001	5052, 25824, 7295, 84817	329	45	20532	5.54732	1	1	0.98647
INTERPRO	IPR020083:Ribosomal protein L39e, conserved site	2	0.531915	0.0355573	116832, 6170	345	2	19176	55.5826	1	0.940599	0.940599
INTERPRO	IPR000592:Ribosomal protein S27e	2	0.531915	0.0355573	6232, 51065	345	2	19176	55.5826	1	0.940599	0.940599
INTERPRO	IPR024332:MOZART2 family	2	0.531915	0.0355573	653784, 80097	345	2	19176	55.5826	1	0.940599	0.940599
INTERPRO	IPR023407:Ribosomal protein S27e, zinc-binding domain	2	0.531915	0.0355573	6232, 51065	345	2	19176	55.5826	1	0.940599	0.940599
INTERPRO	IPR027534:Ribosomal protein L12 family	2	0.531915	0.0355573	6176, 6181	345	2	19176	55.5826	1	0.940599	0.940599
INTERPRO	IPR002415:H/ACA ribonucleoprotein complex, subunit Nhp2, eukaryote	2	0.531915	0.0355573	55651, 4809	345	2	19176	55.5826	1	0.940599	0.940599
INTERPRO	IPR013025:Ribosomal protein L25/L23	2	0.531915	0.0355573	6147, 6150	345	2	19176	55.5826	1	0.940599	0.940599
UP_KW_CELLULAR_COMPONENT	KW-9994~DNA-directed RNA polymerase	4	1.06383	0.0356545	5441, 5435, 5438, 5439	321	40	17641	5.49564	0.719364	0.178272	0.162992
UP_KW_CELLULAR_COMPONENT	KW-0240~DNA-directed RNA polymerase	4	1.06383	0.0356545	5441, 5435, 5438, 5439	321	40	17641	5.49564	0.719364	0.178272	0.162992
GOTERM_MF_DIRECT	GO:1990932~5.8S rRNA binding	2	0.531915	0.0361605	6143, 6203	346	2	18908	54.6474	0.999996	0.471477	0.45757
GOTERM_MF_DIRECT	GO:0009055~electron carrier activity	5	1.32979	0.0390171	9377, 10975, 1347, 4514, 4726	346	70	18908	3.90339	0.999999	0.489881	0.475431
GOTERM_BP_DIRECT	GO:2000059~negative regulation of protein ubiquitination involved in ubiquitin-dependent protein catabolic process	3	0.797872	0.0417388	6135, 6201, 9349	353	18	19333	9.12795	1	0.897751	0.876516
UP_KW_CELLULAR_COMPONENT	KW-1135~Mitochondrion nucleoid	3	0.797872	0.0457845	6742, 7019, 84300	321	19	17641	8.67732	0.806078	0.200307	0.183138
UP_KW_MOLECULAR_FUNCTION	KW-1278~Translocase	6	1.59574	0.0460989	4541, 4513, 4514, 4536, 4537, 4539	219	105	11719	3.0578	0.918026	0.349034	0.329278
UP_SEQ_FEATURE	DOMAIN:Ribosomal_L18e/L15P	2	0.531915	0.0471659	6141, 6157	329	3	20532	41.6049	1	1	0.98647
GOTERM_BP_DIRECT	GO:0050821~protein stabilization	9	2.39362	0.0487787	6135, 6201, 9349, 10471, 5202, 5204, 5216, 6659, 8409	353	220	19333	2.2405	1	1	0.977143
GOTERM_BP_DIRECT	GO:0050850~positive regulation of calcium-mediated signaling	3	0.797872	0.0506198	5026, 5336, 3094	353	20	19333	8.21516	1	1	0.977143
GOTERM_CC_DIRECT	GO:1990501~exon-exon junction subcomplex mago-y14	2	0.531915	0.0514272	4116, 9939	360	3	20580	38.1111	1	0.214172	0.171858
UP_SEQ_FEATURE	DISULFID:Redox-active	4	1.06383	0.0527037	4695, 25824, 7295, 84817	329	53	20532	4.70998	1	1	0.98647
INTERPRO	IPR011331:Ribosomal protein L37ae/L37e	2	0.531915	0.0528603	6168, 6167	345	3	19176	37.0551	1	0.940599	0.940599
INTERPRO	IPR027141:U6 snRNA-associated Sm-like protein LSm4/Small nuclear ribonucleoprotein Sm D1/D3	2	0.531915	0.0528603	6632, 6634	345	3	19176	37.0551	1	0.940599	0.940599
INTERPRO	IPR023626:Ribosomal protein L39e domain	2	0.531915	0.0528603	116832, 6170	345	3	19176	37.0551	1	0.940599	0.940599
INTERPRO	IPR003213:Cytochrome c oxidase, subunit VIb	2	0.531915	0.0528603	388753, 1340	345	3	19176	37.0551	1	0.940599	0.940599
INTERPRO	IPR000266:Ribosomal protein S17	2	0.531915	0.0528603	51373, 6205	345	3	19176	37.0551	1	0.940599	0.940599
INTERPRO	IPR002671:Ribosomal protein L22e	2	0.531915	0.0528603	200916, 6146	345	3	19176	37.0551	1	0.940599	0.940599
INTERPRO	IPR000077:Ribosomal protein L39e	2	0.531915	0.0528603	116832, 6170	345	3	19176	37.0551	1	0.940599	0.940599
INTERPRO	IPR021131:Ribosomal protein L18e/L15P	2	0.531915	0.0528603	6141, 6157	345	3	19176	37.0551	1	0.940599	0.940599
INTERPRO	IPR000552:Ribosomal protein L44e	2	0.531915	0.0528603	6166, 6173	345	3	19176	37.0551	1	0.940599	0.940599
INTERPRO	IPR018492:Ribosomal protein L7Ae/L8/Nhp2 family	2	0.531915	0.0528603	55651, 4809	345	3	19176	37.0551	1	0.940599	0.940599
INTERPRO	IPR004942:Dynein light chain-related	2	0.531915	0.0528603	83658, 28956	345	3	19176	37.0551	1	0.940599	0.940599
GOTERM_BP_DIRECT	GO:0031118~rRNA pseudouridine synthesis	2	0.531915	0.0536359	55651, 55505	353	3	19333	36.5118	1	1	0.977143
GOTERM_BP_DIRECT	GO:1903901~negative regulation of viral life cycle	2	0.531915	0.0536359	9235, 5478	353	3	19333	36.5118	1	1	0.977143
GOTERM_BP_DIRECT	GO:1903450~regulation of G1 to G0 transition	2	0.531915	0.0536359	10514, 9349	353	3	19333	36.5118	1	1	0.977143
GOTERM_BP_DIRECT	GO:0031120~snRNA pseudouridine synthesis	2	0.531915	0.0536359	55651, 55505	353	3	19333	36.5118	1	1	0.977143
GOTERM_BP_DIRECT	GO:1904960~positive regulation of cytochrome-c oxidase activity	2	0.531915	0.0536359	10063, 4697	353	3	19333	36.5118	1	1	0.977143
GOTERM_BP_DIRECT	GO:0002762~negative regulation of myeloid leukocyte differentiation	2	0.531915	0.0536359	4830, 4831	353	3	19333	36.5118	1	1	0.977143
INTERPRO	IPR012340:Nucleic acid-binding, OB-fold	5	1.32979	0.0536583	51373, 6234, 6742, 6205, 6228	345	79	19176	3.51789	1	0.940599	0.940599
SMART	SM00152:THY	2	0.531915	0.0536898	9168, 7114	96	6	10379	36.0382	0.989749	0.862598	0.862598
GOTERM_MF_DIRECT	GO:0050178~phenylpyruvate tautomerase activity	2	0.531915	0.0537488	4282, 1652	346	3	18908	36.4316	1	0.607362	0.589445
GOTERM_MF_DIRECT	GO:0047134~protein-disulfide reductase activity	2	0.531915	0.0537488	7295, 84817	346	3	18908	36.4316	1	0.607362	0.589445
GOTERM_MF_DIRECT	GO:0004167~dopachrome isomerase activity	2	0.531915	0.0537488	4282, 1652	346	3	18908	36.4316	1	0.607362	0.589445
UP_KW_LIGAND	KW-0446~Lipid-binding	7	1.8617	0.0555983	1622, 975, 516, 517, 518, 4779, 2171	72	264	6833	2.51636	0.715914	0.407721	0.407721
UP_KW_PTM	KW-0488~Methylation	28	7.44681	0.0561551	2091, 6651, 6159, 6632, 6235, 8570, 3182, 84823, 2787, 3315, 4709, 6205, 6204, 516, 517, 518, 220988, 6166, 6223, 8721, 7311, 8106, 6147, 1396, 10528, 6634, 10189, 6418	267	1040	14109	1.42269	0.625621	0.202158	0.168465
UP_KW_BIOLOGICAL_PROCESS	KW-0690~Ribosome biogenesis	5	1.32979	0.0582046	10514, 55651, 51042, 10528, 55505	177	93	11229	3.41079	0.97713	0.366689	0.331766
GOTERM_MF_DIRECT	GO:0044183~protein binding involved in protein folding	4	1.06383	0.0599733	3315, 5202, 51398, 8570	346	49	18908	4.46101	1	0.639153	0.620299
GOTERM_MF_DIRECT	GO:0070034~telomerase RNA binding	3	0.797872	0.0603331	55651, 6634, 55505	346	22	18908	7.45192	1	0.639153	0.620299
SMART	SM00739:KOW	2	0.531915	0.0623564	6155, 6154	96	7	10379	30.8899	0.995223	0.862598	0.862598
UP_SEQ_FEATURE	MOTIF:Cx9C motif	2	0.531915	0.0623897	388753, 1340	329	4	20532	31.2036	1	1	0.98647
UP_SEQ_FEATURE	MUTAGEN:R->G: No effect on ADP-ribosylation.	2	0.531915	0.0623897	6233, 7311	329	4	20532	31.2036	1	1	0.98647
UP_SEQ_FEATURE	MUTAGEN:R->K: No effect on ADP-ribosylation, when associated with K-72.	2	0.531915	0.0623897	6233, 7311	329	4	20532	31.2036	1	1	0.98647
UP_SEQ_FEATURE	MUTAGEN:G->A: Loss of ADP-ribosylation.	2	0.531915	0.0623897	6233, 7311	329	4	20532	31.2036	1	1	0.98647
UP_SEQ_FEATURE	MUTAGEN:S->D: Phosphomimetic mutant that binds and activates PRKN.	2	0.531915	0.0623897	6233, 7311	329	4	20532	31.2036	1	1	0.98647
UP_SEQ_FEATURE	TRANSMEM:Helical; Name=II	2	0.531915	0.0623897	4513, 4514	329	4	20532	31.2036	1	1	0.98647
UP_SEQ_FEATURE	MUTAGEN:K->R: Abolishes HLTF-mediated polyubiquitination of PCNA.	2	0.531915	0.0623897	6233, 7311	329	4	20532	31.2036	1	1	0.98647
UP_SEQ_FEATURE	MUTAGEN:H->G: Loss of DTX3L-mediated polyubiquitination of histone H3 and H4.	2	0.531915	0.0623897	6233, 7311	329	4	20532	31.2036	1	1	0.98647
UP_SEQ_FEATURE	MUTAGEN:R->K: No effect on ADP-ribosylation, when associated with K-74.	2	0.531915	0.0623897	6233, 7311	329	4	20532	31.2036	1	1	0.98647
UP_SEQ_FEATURE	MUTAGEN:K->R: No effect on HLTF-mediated polyubiquitination of PCNA.	2	0.531915	0.0623897	6233, 7311	329	4	20532	31.2036	1	1	0.98647
UP_SEQ_FEATURE	TRANSMEM:Helical; Name=I	2	0.531915	0.0623897	4513, 4514	329	4	20532	31.2036	1	1	0.98647
UP_SEQ_FEATURE	MOTIF:Cx10C motif	2	0.531915	0.0623897	388753, 1340	329	4	20532	31.2036	1	1	0.98647
UP_SEQ_FEATURE	SITE:Essential for function	2	0.531915	0.0623897	6233, 7311	329	4	20532	31.2036	1	1	0.98647
GOTERM_CC_DIRECT	GO:0031462~Cul2-RING ubiquitin ligase complex	3	0.797872	0.0650984	6921, 9978, 6923	360	24	20580	7.14583	1	0.264556	0.212288
GOTERM_CC_DIRECT	GO:0005741~mitochondrial outer membrane	8	2.12766	0.0651337	401505, 6233, 7311, 54543, 4830, 517, 100188893, 518	360	203	20580	2.25287	1	0.264556	0.212288
UP_KW_BIOLOGICAL_PROCESS	KW-0546~Nucleotide metabolism	3	0.797872	0.0663997	10591, 4830, 4831	177	27	11229	7.04896	0.986813	0.380289	0.344071
GOTERM_CC_DIRECT	GO:0072589~box H/ACA scaRNP complex	2	0.531915	0.0679767	55651, 55505	360	4	20580	28.5833	1	0.266242	0.213641
GOTERM_CC_DIRECT	GO:0031417~NatC complex	2	0.531915	0.0679767	84316, 51691	360	4	20580	28.5833	1	0.266242	0.213641
GOTERM_CC_DIRECT	GO:0030891~VCB complex	2	0.531915	0.0679767	9978, 6923	360	4	20580	28.5833	1	0.266242	0.213641
KEGG_PATHWAY	hsa03020:RNA polymerase	4	1.06383	0.0695707	5441, 5435, 5438, 5439	232	34	8205	4.16075	0.999997	0.651767	0.607828
INTERPRO	IPR001398:Macrophage migration inhibitory factor	2	0.531915	0.0698538	4282, 1652	345	4	19176	27.7913	1	1	1
INTERPRO	IPR014347:Tautomerase/MIF superfamily	2	0.531915	0.0698538	4282, 1652	345	4	19176	27.7913	1	1	1
INTERPRO	IPR004127:Prefoldin subunit	2	0.531915	0.0698538	5204, 8409	345	4	19176	27.7913	1	1	1
INTERPRO	IPR019829:Macrophage migration inhibitory factor, conserved site	2	0.531915	0.0698538	4282, 1652	345	4	19176	27.7913	1	1	1
GOTERM_BP_DIRECT	GO:0036018~cellular response to erythropoietin	2	0.531915	0.0708692	4501, 4502	353	4	19333	27.3839	1	1	0.977143
GOTERM_BP_DIRECT	GO:0000454~snoRNA guided rRNA pseudouridine synthesis	2	0.531915	0.0708692	55651, 55505	353	4	19333	27.3839	1	1	0.977143
GOTERM_MF_DIRECT	GO:0016531~copper chaperone activity	2	0.531915	0.0710171	475, 10063	346	4	18908	27.3237	1	0.729539	0.708019
GOTERM_BP_DIRECT	GO:0006413~translational initiation	4	1.06383	0.0720215	9669, 6218, 8669, 6193	353	53	19333	4.13341	1	1	0.977143
GOTERM_BP_DIRECT	GO:0006487~protein N-linked glycosylation	4	1.06383	0.0720215	200185, 746, 100128731, 1603	353	53	19333	4.13341	1	1	0.977143
UP_SEQ_FEATURE	DOMAIN:zf-Tim10_DDP	2	0.531915	0.077371	26521, 26517	329	5	20532	24.9629	1	1	0.98647
GOTERM_BP_DIRECT	GO:0001649~osteoblast differentiation	6	1.59574	0.078492	10514, 2091, 9188, 3336, 10189, 6209	353	125	19333	2.62885	1	1	0.977143
GOTERM_CC_DIRECT	GO:0001405~presequence translocase-associated import motor	2	0.531915	0.0842382	51025, 131118	360	5	20580	22.8667	1	0.308176	0.24729
GOTERM_CC_DIRECT	GO:0099617~matrix side of mitochondrial inner membrane	2	0.531915	0.0842382	51025, 131118	360	5	20580	22.8667	1	0.308176	0.24729
GOTERM_CC_DIRECT	GO:0031429~box H/ACA snoRNP complex	2	0.531915	0.0842382	55651, 55505	360	5	20580	22.8667	1	0.308176	0.24729
GOTERM_CC_DIRECT	GO:0000243~commitment complex	2	0.531915	0.0842382	6632, 6634	360	5	20580	22.8667	1	0.308176	0.24729
GOTERM_CC_DIRECT	GO:0090661~box H/ACA telomerase RNP complex	2	0.531915	0.0842382	55651, 55505	360	5	20580	22.8667	1	0.308176	0.24729
GOTERM_CC_DIRECT	GO:0031982~vesicle	7	1.8617	0.0845138	4282, 2950, 6233, 7311, 975, 5478, 4637	360	174	20580	2.29981	1	0.308176	0.24729
GOTERM_CC_DIRECT	GO:0030286~dynein complex	3	0.797872	0.0852402	83658, 8655, 1639	360	28	20580	6.125	1	0.308176	0.24729
UP_KW_BIOLOGICAL_PROCESS	KW-0945~Host-virus interaction	16	4.25532	0.0864445	6223, 8655, 90480, 3315, 51079, 3146, 975, 5478, 10572, 9636, 10189, 6921, 9978, 6418, 6923, 8815	177	651	11229	1.55922	0.99664	0.446116	0.403628
INTERPRO	IPR002634:BolA protein	2	0.531915	0.0865433	654483, 388962	345	5	19176	22.233	1	1	1
INTERPRO	IPR002777:Prefoldin beta-like	2	0.531915	0.0865433	10471, 5202	345	5	19176	22.233	1	1	1
SMART	SM00398:HMG	3	0.797872	0.0873582	3146, 7019, 6659	96	54	10379	6.00637	0.999493	0.998539	0.998539
GOTERM_BP_DIRECT	GO:2000435~negative regulation of protein neddylation	2	0.531915	0.0877896	6135, 150678	353	5	19333	21.9071	1	1	0.977143
GOTERM_BP_DIRECT	GO:0071672~negative regulation of smooth muscle cell chemotaxis	2	0.531915	0.0877896	199, 2950	353	5	19333	21.9071	1	1	0.977143
GOTERM_BP_DIRECT	GO:1905636~positive regulation of RNA polymerase II regulatory region sequence-specific DNA binding	2	0.531915	0.0877896	9235, 10542	353	5	19333	21.9071	1	1	0.977143
GOTERM_BP_DIRECT	GO:2000622~regulation of nuclear-transcribed mRNA catabolic process, nonsense-mediated decay	2	0.531915	0.0877896	4116, 9939	353	5	19333	21.9071	1	1	0.977143
GOTERM_MF_DIRECT	GO:0034513~box H/ACA snoRNA binding	2	0.531915	0.0879711	55651, 55505	346	5	18908	21.859	1	0.877124	0.85125
KEGG_PATHWAY	hsa04978:Mineral absorption	5	1.32979	0.0880621	55630, 486, 475, 4501, 4502	232	60	8205	2.9472	1	0.783752	0.730915
GOTERM_BP_DIRECT	GO:0031647~regulation of protein stability	5	1.32979	0.0899169	54543, 54344, 975, 6659, 1603	353	93	19333	2.9445	1	1	0.977143
UP_SEQ_FEATURE	DOMAIN:KOW	2	0.531915	0.0921137	6155, 6154	329	6	20532	20.8024	1	1	0.98647
GOTERM_BP_DIRECT	GO:0071230~cellular response to amino acid stimulus	4	1.06383	0.0924752	389541, 10542, 28956, 3182	353	59	19333	3.71306	1	1	0.977143
UP_KW_BIOLOGICAL_PROCESS	KW-0406~Ion transport	16	4.25532	0.0943787	9551, 5026, 440400, 9296, 55630, 486, 475, 4509, 521, 522, 514, 516, 517, 518, 10476, 10632	177	660	11229	1.53796	0.998061	0.446116	0.403628
UP_KW_MOLECULAR_FUNCTION	KW-0543~Viral nucleoprotein	3	0.797872	0.0949969	220988, 6632, 6629	219	28	11719	5.73337	0.99496	0.629355	0.593731
SMART	SM00562:NDK	2	0.531915	0.0962447	4830, 4831	96	11	10379	19.6572	0.999775	0.998539	0.998539
UP_KW_DOMAIN	KW-1133~Transmembrane helix	78	20.7447	0.0986365	4694, 5026, 4696, 440574, 1337, 10975, 51241, 388789, 23480, 126328, 27089, 516, 100128731, 517, 518, 6748, 915, 54958, 9551, 90871, 4541, 1351, 2286, 1350, 440400, 7095, 1349, 125988, 1347, 486, 2677, 1345, 83982, 29796, 55851, 205251, 4697, 100131801, 4536, 4779, 4537, 4539, 6133, 154467, 27346, 401152, 10998, 84987, 4509, 4707, 401505, 4709, 975, 6208, 10952, 54539, 131118, 51192, 1327, 55630,…	171	5819	14486	1.13553	0.845759	0.559363	0.559363
UP_KW_BIOLOGICAL_PROCESS	KW-0509~mRNA transport	5	1.32979	0.0991368	56943, 4116, 10189, 9939, 8570	177	112	11229	2.83217	0.998608	0.446116	0.403628
UP_KW_LIGAND	KW-0104~Cadmium	2	0.531915	0.0992435	4501, 4502	72	10	6833	18.9806	0.899686	0.545839	0.545839

## Sheet: ibet.up
Table S2 GO term gene enrichment analyses in 2D10 cells upon treatment with LRAs
Table S2B Gene enrichment that were significantly up-regulated upon treatment with iBET151
Note: Analyses of GO enrichment (biological process) were carried out for each condition using DAVID. GO, Gene Ontology; DAVID, the Database for Annotation, Visualization and Integrated Discovery; FDR, false discovery rate.
Category	Term	Count	X.	P value	Genes	List.Total	Pop.Hits	Pop.Total	Fold.Enrichment	Bonferroni	Benjamini	FDR
UP_KW_PTM	KW-0597~Phosphoprotein	123	74.5455	7.69217e-10	5140, 22913, 7323, 4331, 7325, 23287, 81608, 4848, 57589, 10777, 2146, 57466, 7316, 8648, 10772, 10376, 9736, 8925, 7298, 8546, 8301, 10383, 22807, 23335, 23731, 375748, 55297, 10949, 83860, 6879, 23429, 64215, 23389, 4628, 29761, 4904, 387119, 140890, 55227, 79677, 79834, 814, 5558, 6421, 11052, 4001, 4089, 4124, 66008, 23036, 23312, 130507, 57492, 7074, 5728, 57498, 10806, 84458, 23033, 51715, …	149	8330	14109	1.3982	1.15383e-08	1.23075e-08	1.0769e-08
UP_KW_CELLULAR_COMPONENT	KW-0539~Nucleus	83	50.303	1.59612e-09	22913, 8732, 9425, 4331, 23287, 81608, 1021, 29789, 55120, 4848, 3838, 2146, 57466, 6788, 7316, 8648, 10772, 25836, 65057, 140609, 7298, 5111, 8301, 22807, 64326, 23137, 55010, 375748, 55256, 51176, 2597, 10949, 54443, 27332, 7403, 83860, 9702, 6879, 6175, 9444, 23429, 10152, 64215, 23224, 23389, 29761, 4904, 140890, 10714, 55023, 151987, 79677, 55269, 5599, 51741, 9958, 5910, 151188, 814, 55827,…	147	5667	17641	1.75764	5.4268e-08	5.4268e-08	4.94797e-08
GOTERM_CC_DIRECT	GO:0005654~nucleoplasm	64	38.7879	2.62145e-09	7323, 8732, 4331, 81608, 1021, 55120, 594, 4848, 3838, 2146, 57466, 7316, 8648, 10772, 25836, 65057, 140609, 5111, 7336, 64326, 23137, 55010, 375748, 55297, 51176, 10949, 54443, 27332, 7403, 83860, 6879, 4659, 23429, 10152, 10393, 23224, 4904, 140890, 10714, 151987, 79677, 55269, 5599, 51741, 9958, 814, 5558, 55827, 7155, 6421, 11052, 4001, 4089, 25896, 580, 57492, 5728, 2932, 55832, 57697, 84458…	161	3960	20580	2.06588	8.28378e-07	8.28379e-07	8.10028e-07
UP_SEQ_FEATURE	COMPBIAS:Polar residues	90	54.5455	8.24711e-09	5140, 22913, 9425, 7325, 22990, 23122, 81608, 23369, 4848, 57589, 10777, 3838, 2146, 57466, 8648, 91404, 10772, 9736, 8925, 25836, 65057, 8301, 22807, 64326, 285527, 23335, 23137, 375748, 151613, 57035, 54443, 27332, 7403, 83860, 9702, 4659, 23429, 10152, 8874, 29967, 64215, 23224, 23389, 29761, 4904, 387119, 57568, 140890, 10714, 55023, 151987, 79834, 55269, 5599, 9958, 4820, 5558, 51306, 55827,…	161	6903	20532	1.66269	8.27181e-06	8.27185e-06	8.2636e-06
GOTERM_CC_DIRECT	GO:0005634~nucleus	82	49.697	8.99522e-09	22913, 7323, 8732, 9425, 7325, 23287, 1021, 55120, 4848, 3838, 83752, 2146, 57466, 6788, 7316, 8648, 10772, 9736, 25836, 140609, 7298, 5111, 10383, 7336, 8301, 22807, 23137, 55010, 375748, 259230, 55256, 51176, 2597, 10949, 27332, 7403, 83860, 9702, 6879, 6175, 9444, 23429, 10152, 23224, 23389, 4628, 29761, 4904, 55023, 151987, 79677, 55269, 5599, 51741, 9958, 71, 4820, 5910, 814, 55827, 7155, 64…	161	6007	20580	1.74492	2.84248e-06	1.42124e-06	1.38976e-06
GOTERM_CC_DIRECT	GO:0005737~cytoplasm	77	46.6667	2.97211e-08	51719, 9425, 5223, 23122, 23287, 1021, 29789, 55120, 23369, 4848, 10777, 3838, 2146, 6788, 7316, 10376, 10772, 54832, 10971, 8925, 140609, 7298, 10383, 7336, 221079, 23335, 23137, 55010, 375748, 55256, 51176, 2597, 27332, 9702, 6879, 4659, 6175, 9444, 23429, 10152, 8874, 1120, 57561, 23224, 4628, 4904, 387119, 57568, 10714, 151987, 55500, 79834, 55269, 5599, 51741, 9958, 4820, 814, 55827, 25814, …	161	5593	20580	1.75981	9.39182e-06	3.13062e-06	3.06127e-06
INTERPRO	IPR016024:Armadillo-type fold	17	10.303	3.86958e-08	25836, 25814, 51719, 8546, 23122, 23287, 25896, 285527, 23335, 23369, 57492, 55156, 3838, 55832, 987, 9736, 5910	157	358	19176	5.79995	1.45495e-05	1.45496e-05	1.45496e-05
UP_KW_DOMAIN	KW-0175~Coiled coil	42	25.4545	8.99262e-08	22913, 4331, 10152, 8874, 23224, 29761, 4628, 10777, 57568, 387119, 55227, 79677, 55269, 6788, 51306, 23637, 6421, 4001, 4089, 8301, 64326, 23233, 66008, 23036, 23312, 285527, 130507, 23137, 7074, 54462, 55297, 10806, 54443, 987, 9702, 6879, 10721, 84131, 4659, 51319, 58508, 10445	99	2705	14486	2.27193	1.43882e-06	1.43882e-06	1.43882e-06
GOTERM_CC_DIRECT	GO:0005829~cytosol	75	45.4545	9.86452e-08	5140, 51719, 7323, 8733, 5223, 23122, 23287, 81608, 1021, 29789, 23369, 4848, 57589, 3838, 83752, 6788, 7316, 8648, 10772, 9736, 54832, 10971, 8925, 25836, 7298, 10383, 8301, 64326, 55256, 55297, 2597, 54443, 9702, 4659, 6175, 10152, 10393, 8874, 1120, 55300, 4628, 29761, 4904, 55227, 55500, 5599, 51741, 9958, 54536, 71, 5910, 6726, 51306, 55827, 23637, 25814, 7155, 6421, 4001, 4089, 66008, 57492…	161	5520	20580	1.73677	3.11714e-05	7.79297e-06	7.62034e-06
UP_SEQ_FEATURE	COMPBIAS:Basic and acidic residues	74	44.8485	7.2295e-07	22913, 7325, 22990, 23122, 81608, 23369, 10777, 3838, 2146, 57466, 10772, 9736, 8925, 25836, 8546, 22807, 375748, 55256, 55297, 151613, 51176, 54443, 27332, 7403, 83860, 9702, 4659, 9444, 23429, 8874, 29967, 64215, 23224, 23389, 55300, 4628, 29761, 4904, 57568, 140890, 10714, 55023, 151987, 79677, 79834, 51741, 4820, 5910, 814, 55827, 23637, 7155, 6421, 11052, 116931, 23036, 23312, 130507, 580, 5…	161	5657	20532	1.66821	0.000724856	0.000362559	0.000362198
INTERPRO	IPR011989:Armadillo-like helical	12	7.27273	2.70605e-06	55156, 25814, 25836, 51719, 3838, 55832, 23122, 23287, 987, 5910, 25896, 23369	157	228	19176	6.42843	0.00101696	0.000508737	0.000508737
UP_SEQ_FEATURE	CROSSLNK:Glycyl lysine isopeptide (Lys-Gly) (interchain with G-Cter in SUMO2)	27	16.3636	5.3905e-06	23429, 22913, 4904, 140890, 10714, 55023, 79677, 2146, 8648, 4820, 65057, 7298, 7155, 6421, 5111, 4001, 4089, 8301, 22807, 580, 151613, 10949, 2597, 84458, 27332, 83860, 9849	161	1267	20532	2.71764	0.0053921	0.00180222	0.00180043
UP_KW_CELLULAR_COMPONENT	KW-0963~Cytoplasm	72	43.6364	9.64376e-06	51719, 23122, 23287, 1021, 29789, 55120, 23369, 4848, 57589, 10777, 3838, 6788, 7316, 10376, 10772, 10971, 8925, 140609, 7298, 10383, 64326, 55010, 375748, 55256, 2597, 54443, 9702, 4659, 6175, 9444, 23429, 10152, 8874, 57561, 23224, 55300, 29761, 4904, 387119, 10714, 151987, 55227, 55500, 79834, 55269, 5599, 51741, 9958, 54536, 71, 5910, 814, 6726, 23637, 25814, 6421, 11052, 4089, 66008, 25896, …	147	5538	17641	1.56022	0.000327836	0.000163944	0.000149478
UP_KW_PTM	KW-0007~Acetylation	60	36.3636	2.57751e-05	22913, 4331, 7325, 5223, 1021, 29789, 55120, 594, 10777, 3838, 83752, 57466, 6788, 8648, 10376, 54832, 10971, 25836, 140609, 5111, 10383, 7336, 8301, 22807, 285527, 23731, 2597, 10949, 54443, 83860, 10393, 8874, 1120, 23224, 4628, 4904, 84869, 10714, 55023, 55269, 9958, 71, 5910, 6726, 5250, 7155, 6421, 4001, 4089, 23036, 57492, 23635, 5728, 100, 55156, 55832, 987, 10721, 58508, 10445	149	3465	14109	1.63968	0.000386557	0.000206201	0.000180426
GOTERM_CC_DIRECT	GO:0005813~centrosome	16	9.69697	3.02368e-05	23637, 5111, 4089, 8733, 8874, 1021, 29789, 375748, 387119, 2932, 151987, 10806, 9702, 84131, 51715, 4659	161	556	20580	3.67845	0.00950947	0.00191097	0.00186864
UP_KW_PTM	KW-1017~Isopeptide bond	38	23.0303	4.31559e-05	6175, 23429, 22913, 29761, 4904, 140890, 10714, 55023, 79677, 2146, 8648, 7316, 71, 10376, 4820, 10971, 65057, 7298, 7155, 6421, 5111, 4001, 4089, 10383, 8301, 22807, 580, 7074, 5728, 151613, 51176, 10949, 2597, 84458, 27332, 54443, 83860, 9849	149	1817	14109	1.98033	0.000647143	0.000230165	0.000201394
UP_SEQ_FEATURE	REGION:Disordered	130	78.7879	5.29691e-05	5140, 22913, 7323, 7325, 22990, 23287, 81608, 29789, 4848, 57589, 10777, 83752, 2146, 57466, 8648, 91404, 10772, 10376, 9736, 8925, 7298, 8546, 8301, 10383, 22807, 64326, 23335, 23731, 375748, 55297, 10949, 83860, 6879, 23429, 64215, 23389, 4628, 29761, 4904, 387119, 140890, 79677, 55500, 79834, 814, 5558, 51306, 6421, 11052, 4001, 4089, 66008, 23036, 23312, 130507, 57492, 7074, 5728, 57498, 1080…	161	13654	20532	1.2142	0.0517427	0.013282	0.0132688
UP_KW_BIOLOGICAL_PROCESS	KW-0234~DNA repair	13	7.87879	0.000100317	6421, 5111, 7323, 23137, 55010, 55120, 375748, 580, 10714, 79677, 57697, 10721, 10445	106	350	11229	3.93469	0.00580177	0.00383703	0.00370471
UP_KW_BIOLOGICAL_PROCESS	KW-0227~DNA damage	14	8.48485	0.000132311	6421, 5111, 7323, 25896, 23137, 55010, 55120, 375748, 580, 10714, 79677, 57697, 10721, 10445	106	417	11229	3.55654	0.00764518	0.00383703	0.00370471
GOTERM_CC_DIRECT	GO:0016607~nuclear speck	13	7.87879	0.000147584	11052, 9425, 6421, 64326, 23137, 580, 140890, 79677, 55269, 27332, 10772, 51319, 55914	161	432	20580	3.84662	0.0455692	0.00777278	0.0076006
UP_KW_PTM	KW-0488~Methylation	25	15.1515	0.000202741	9444, 9425, 23369, 4628, 10777, 55269, 8648, 71, 10376, 54832, 5250, 25814, 6421, 11052, 5111, 4001, 57492, 57035, 10949, 2597, 84458, 27332, 7403, 51715, 58508	149	1040	14109	2.27623	0.00303681	0.000810965	0.000709594
UP_KW_LIGAND	KW-0547~Nucleotide-binding	28	16.9697	0.000413092	7323, 8732, 7325, 1120, 1021, 29789, 55300, 4628, 83752, 79677, 55500, 6788, 5599, 71, 10376, 814, 140609, 7155, 10383, 221079, 23137, 375748, 2932, 2776, 57697, 2597, 51715, 10721	56	1856	6833	1.84079	0.00863918	0.00867493	0.00867493
GOTERM_CC_DIRECT	GO:0035061~interchromatin granule	3	1.81818	0.000591514	11052, 79677, 23137	161	5	20580	76.6957	0.170535	0.0248793	0.0243282
GOTERM_CC_DIRECT	GO:0031965~nuclear membrane	9	5.45455	0.000629856	4904, 2776, 4001, 2597, 64215, 83860, 23224, 23369, 55914	161	242	20580	4.75386	0.18053	0.0248793	0.0243282
SMART	SM00360:RRM	9	5.45455	0.000653621	140890, 22913, 6421, 11052, 10949, 55269, 57466, 27332, 10772	92	219	10379	4.63624	0.0577635	0.0594795	0.0594795
INTERPRO	IPR000504:RNA recognition motif domain	9	5.45455	0.000673384	140890, 22913, 6421, 11052, 10949, 55269, 57466, 27332, 10772	157	234	19176	4.6977	0.223748	0.0843975	0.0843975
GOTERM_MF_DIRECT	GO:0042826~histone deacetylase binding	7	4.24242	0.000750108	25836, 3838, 7155, 6421, 51176, 84458, 5599	154	133	18908	6.46206	0.221105	0.249786	0.247536
UP_KW_DISEASE	KW-0991~Intellectual disability	18	10.9091	0.000949994	25836, 4001, 10152, 116931, 23036, 23389, 57492, 4848, 57589, 57688, 55023, 57498, 84188, 7403, 71, 51319, 8925, 58508	56	627	4472	2.29255	0.0427785	0.0436997	0.0436997
GOTERM_MF_DIRECT	GO:0003682~chromatin binding	12	7.27273	0.00154305	4904, 25836, 7155, 9425, 6421, 5111, 51176, 4089, 57697, 2146, 8648, 10721	154	469	18908	3.14147	0.40204	0.256917	0.254603
INTERPRO	IPR012677:Nucleotide-binding, alpha-beta plait	9	5.45455	0.00160512	140890, 22913, 6421, 11052, 10949, 55269, 57466, 27332, 10772	157	268	19176	4.10172	0.453384	0.150881	0.150881
GOTERM_CC_DIRECT	GO:0042382~paraspeckles	3	1.81818	0.001631	6421, 11052, 55269	161	8	20580	47.9348	0.402987	0.0572661	0.0559976
UP_KW_PTM	KW-0832~Ubl conjugation	43	26.0606	0.00170109	6175, 23429, 22913, 7325, 55120, 29761, 4904, 140890, 10714, 55023, 79677, 2146, 8648, 7316, 51741, 9958, 10376, 4820, 10971, 65057, 7298, 7155, 6421, 5111, 4001, 4089, 8301, 22807, 64326, 23137, 580, 7074, 5728, 151613, 51176, 10949, 2597, 84458, 27332, 54443, 8910, 83860, 9849	149	2583	14109	1.57635	0.0252147	0.00544348	0.00476305
GOTERM_BP_DIRECT	GO:0042752~regulation of circadian rhythm	5	3.0303	0.00199358	2932, 6421, 2146, 55269, 5599	157	66	19333	9.3288	0.915121	0.912341	0.912341
GOTERM_BP_DIRECT	GO:0006397~mRNA processing	8	4.84848	0.00214412	9444, 4904, 140890, 151987, 6421, 11052, 10949, 57466	157	221	19333	4.45756	0.929559	0.912341	0.912341
UP_SEQ_FEATURE	DOMAIN:RRM	8	4.84848	0.00268828	140890, 22913, 6421, 11052, 55269, 57466, 27332, 10772	161	238	20532	4.28665	0.932793	0.539269	0.538731
KEGG_PATHWAY	hsa04120:Ubiquitin mediated proteolysis	7	4.24242	0.00305901	7323, 7325, 10393, 7316, 64326, 55120, 8925	84	142	8205	4.81514	0.477695	0.643706	0.643706
UP_KW_DOMAIN	KW-0853~WD repeat	8	4.84848	0.00313197	57589, 55023, 64326, 987, 23312, 23335, 55827, 8925	99	284	14486	4.12178	0.0489514	0.0250557	0.0250557
GOTERM_MF_DIRECT	GO:0005515~protein binding	119	72.1212	0.00323235	5140, 22913, 7323, 4331, 7325, 81608, 29789, 594, 4848, 57589, 83752, 2146, 7316, 8648, 10098, 91404, 10772, 10376, 9736, 8546, 8301, 10383, 7336, 22807, 64326, 375748, 83860, 6879, 23429, 64215, 4628, 29761, 4904, 4508, 140890, 84869, 79677, 55500, 79834, 84188, 54536, 5558, 6421, 11052, 4001, 4089, 66008, 57492, 7074, 5728, 10806, 84458, 51715, 51319, 55914, 58508, 51719, 8732, 9425, 8733, 5223…	154	12619	18908	1.15784	0.659764	0.339317	0.33626
UP_KW_BIOLOGICAL_PROCESS	KW-0507~mRNA processing	11	6.66667	0.00329894	9444, 4904, 140890, 22913, 151987, 6421, 8732, 11052, 81608, 10772, 51319	106	387	11229	3.01104	0.174408	0.0637795	0.0615802
GOTERM_BP_DIRECT	GO:0048511~rhythmic process	5	3.0303	0.00349607	2932, 6421, 2146, 55269, 5599	157	77	19333	7.99611	0.986816	0.912341	0.912341
GOTERM_BP_DIRECT	GO:0043547~positive regulation of GTPase activity	7	4.24242	0.00436987	57589, 2932, 23637, 2146, 8301, 8874, 5910	157	189	19333	4.56075	0.995542	0.912341	0.912341
GOTERM_BP_DIRECT	GO:0036211~protein modification process	5	3.0303	0.00438065	29761, 151987, 7323, 8546, 10445	157	82	19333	7.50854	0.995601	0.912341	0.912341
GOTERM_MF_DIRECT	GO:0019899~enzyme binding	10	6.06061	0.00454301	5728, 25814, 7155, 5111, 83752, 8648, 5599, 10098, 51741, 66008	154	390	18908	3.14819	0.78047	0.339317	0.33626
GOTERM_CC_DIRECT	GO:0016020~membrane	44	26.6667	0.00517545	5140, 6175, 51719, 8733, 5223, 22990, 29967, 23122, 64215, 29789, 28639, 55300, 4848, 57589, 3838, 83752, 55227, 55500, 71, 54536, 283464, 4249, 10971, 8925, 5250, 25814, 11052, 4001, 8546, 8301, 4124, 23233, 130507, 23731, 259230, 7074, 100, 4519, 55297, 2776, 55832, 57498, 2597, 987	161	3789	20580	1.48439	0.80596	0.163544	0.159922
GOTERM_BP_DIRECT	GO:0008380~RNA splicing	7	4.24242	0.00573379	9444, 4904, 140890, 151987, 6421, 27332, 51319	157	200	19333	4.3099	0.999181	0.912341	0.912341
GOTERM_MF_DIRECT	GO:0030331~estrogen receptor binding	4	2.42424	0.00574876	5111, 51176, 84458, 8648	154	45	18908	10.9137	0.853373	0.339317	0.33626
UP_SEQ_FEATURE	CROSSLNK:Glycyl lysine isopeptide (Lys-Gly) (interchain with G-Cter in SUMO2); alternate	9	5.45455	0.0057573	6175, 10714, 55023, 22913, 6421, 5111, 4001, 4820, 10971	161	345	20532	3.32682	0.996946	0.752362	0.751612
UP_SEQ_FEATURE	REPEAT:WD 1	8	4.84848	0.00600089	57589, 55023, 64326, 987, 23312, 23335, 55827, 8925	161	276	20532	3.69646	0.997611	0.752362	0.751612
UP_SEQ_FEATURE	REPEAT:WD 2	8	4.84848	0.00600089	57589, 55023, 64326, 987, 23312, 23335, 55827, 8925	161	276	20532	3.69646	0.997611	0.752362	0.751612
GOTERM_MF_DIRECT	GO:0001222~transcription corepressor binding	4	2.42424	0.00611381	4848, 51176, 2146, 84458	154	46	18908	10.6765	0.87025	0.339317	0.33626
UP_KW_LIGAND	KW-0067~ATP-binding	21	12.7273	0.00621035	140609, 7155, 7323, 7325, 1120, 1021, 29789, 23137, 375748, 55300, 4628, 2932, 83752, 79677, 57697, 55500, 6788, 5599, 71, 814, 10721	56	1436	6833	1.78438	0.122628	0.0652087	0.0652087
GOTERM_BP_DIRECT	GO:0042789~mRNA transcription from RNA polymerase II promoter	4	2.42424	0.00644442	8546, 8648, 83860, 6879	157	47	19333	10.48	0.999662	0.912341	0.912341
KEGG_PATHWAY	hsa05225:Hepatocellular carcinoma	7	4.24242	0.00693316	5728, 2932, 51176, 4089, 1021, 71, 57492	84	168	8205	4.06994	0.77121	0.643706	0.643706
GOTERM_MF_DIRECT	GO:0003676~nucleic acid binding	9	5.45455	0.00724952	153396, 4904, 10777, 23429, 6421, 11052, 151613, 55269, 27332	154	346	18908	3.19368	0.911334	0.34487	0.341763
UP_KW_CELLULAR_COMPONENT	KW-0206~Cytoskeleton	21	12.7273	0.00744575	23637, 140609, 10152, 10383, 23122, 1021, 23224, 375748, 387119, 54462, 151987, 2597, 10806, 79834, 54443, 9702, 71, 10376, 8910, 84131, 4659	147	1343	17641	1.8765	0.224388	0.0843852	0.0769394
GOTERM_BP_DIRECT	GO:0006974~cellular response to DNA damage stimulus	8	4.84848	0.00761255	25836, 6421, 79677, 7325, 55120, 23137, 580, 10721	157	279	19333	3.5309	0.999921	0.912341	0.912341
UP_KW_MOLECULAR_FUNCTION	KW-0808~Transferase	29	17.5758	0.00773035	7323, 8732, 7325, 1120, 1021, 55120, 55300, 55500, 2146, 6788, 8648, 5599, 283464, 4249, 814, 51108, 8925, 84190, 140609, 7298, 64326, 130507, 580, 259230, 2932, 57498, 2597, 10721, 58508	103	2045	11719	1.61346	0.300212	0.256001	0.256001
GOTERM_BP_DIRECT	GO:0006464~cellular protein modification process	5	3.0303	0.00790936	29761, 151987, 7323, 8546, 10445	157	97	19333	6.34743	0.999945	0.912341	0.912341
GOTERM_BP_DIRECT	GO:0010718~positive regulation of epithelial to mesenchymal transition	4	2.42424	0.00808507	51176, 4089, 2146, 7074	157	51	19333	9.65805	0.999956	0.912341	0.912341
GOTERM_BP_DIRECT	GO:0021542~dentate gyrus development	3	1.81818	0.00812611	5728, 51176, 1021	157	17	19333	21.7306	0.999958	0.912341	0.912341
KEGG_PATHWAY	hsa04110:Cell cycle	6	3.63636	0.00910904	2932, 5111, 4089, 10393, 1021, 10971	84	127	8205	4.61474	0.856291	0.643706	0.643706
UP_SEQ_FEATURE	COMPBIAS:Acidic residues	16	9.69697	0.00982716	5140, 6175, 7155, 8732, 8546, 10152, 10383, 23287, 285527, 57492, 151987, 55832, 57697, 2146, 79834, 9958	161	981	20532	2.07997	0.99995	1	1
GOTERM_BP_DIRECT	GO:0006281~DNA repair	8	4.84848	0.00998582	7323, 4331, 57697, 55120, 55010, 580, 10721, 10445	157	294	19333	3.35075	0.999996	1	1
UP_KW_MOLECULAR_FUNCTION	KW-0694~RNA-binding	14	8.48485	0.0111305	9444, 22913, 11052, 6421, 81608, 23369, 4904, 140890, 10949, 55269, 57466, 27332, 10772, 6726	103	735	11719	2.16718	0.402424	0.256001	0.256001
GOTERM_MF_DIRECT	GO:0005200~structural constituent of cytoskeleton	5	3.0303	0.0111764	4001, 10383, 71, 10376, 55914	154	107	18908	5.73735	0.97631	0.422464	0.418658
GOTERM_BP_DIRECT	GO:0006282~regulation of DNA repair	4	2.42424	0.0120452	7336, 580, 6879, 10445	157	59	19333	8.34848	1	1	1
INTERPRO	IPR016135:Ubiquitin-conjugating enzyme/RWD-like	4	2.42424	0.0123104	7323, 7336, 7325, 55120	157	59	19176	8.28069	0.990509	0.925744	0.925744
GOTERM_MF_DIRECT	GO:0031625~ubiquitin protein ligase binding	8	4.84848	0.0126076	29761, 2932, 79677, 10152, 7316, 71, 10376, 55120	154	307	18908	3.19946	0.985375	0.422464	0.418658
GOTERM_MF_DIRECT	GO:0005524~ATP binding	22	13.3333	0.0126866	140609, 7155, 7323, 8732, 7325, 1120, 1021, 29789, 23137, 375748, 55300, 4628, 2932, 83752, 79677, 57697, 55500, 6788, 5599, 71, 814, 10721	154	1541	18908	1.75285	0.98576	0.422464	0.418658
GOTERM_CC_DIRECT	GO:1990904~ribonucleoprotein complex	6	3.63636	0.0142937	6175, 4904, 7155, 11052, 2597, 10949	161	183	20580	4.19102	0.989426	0.407877	0.398842
UP_SEQ_FEATURE	REPEAT:WD 6	7	4.24242	0.0152886	55023, 64326, 987, 23312, 23335, 55827, 8925	161	256	20532	3.48709	1	1	1
GOTERM_CC_DIRECT	GO:0000803~sex chromosome	2	1.21212	0.015489	79677, 23137	161	2	20580	127.826	0.992794	0.407877	0.398842
UP_SEQ_FEATURE	REGION:Flexible hinge	2	1.21212	0.0155251	79677, 23137	161	2	20532	127.528	1	1	1
UP_SEQ_FEATURE	DOMAIN:Sec15	2	1.21212	0.0155251	23233, 54536	161	2	20532	127.528	1	1	1
INTERPRO	IPR007225:Exocyst complex subunit Sec15-like	2	1.21212	0.0162046	23233, 54536	157	2	19176	122.14	0.997851	1	1
GOTERM_BP_DIRECT	GO:0000281~mitotic cytokinesis	4	2.42424	0.0169421	4628, 54443, 23233, 54536	157	67	19333	7.35165	1	1	1
GOTERM_MF_DIRECT	GO:0004842~ubiquitin-protein transferase activity	7	4.24242	0.0171163	7323, 7325, 64326, 55120, 130507, 580, 8925	154	253	18908	3.39705	0.996814	0.518157	0.513489
GOTERM_BP_DIRECT	GO:0048589~developmental growth	3	1.81818	0.0171863	25836, 7298, 4089	157	25	19333	14.7768	1	1	1
UP_SEQ_FEATURE	REPEAT:WD 5	7	4.24242	0.0172639	55023, 64326, 987, 23312, 23335, 55827, 8925	161	263	20532	3.39428	1	1	1
UP_SEQ_FEATURE	REPEAT:ARM	3	1.81818	0.0173509	55156, 3838, 5910	161	26	20532	14.7148	1	1	1
GOTERM_BP_DIRECT	GO:0006886~intracellular protein transport	8	4.84848	0.0175605	57589, 23637, 65057, 8546, 221079, 23233, 54536, 51715	157	329	19333	2.99429	1	1	1
UP_SEQ_FEATURE	REPEAT:WD 4	7	4.24242	0.0181326	55023, 64326, 987, 23312, 23335, 55827, 8925	161	266	20532	3.356	1	1	1
GOTERM_CC_DIRECT	GO:0005925~focal adhesion	9	5.45455	0.0182825	6175, 79834, 8874, 23122, 71, 23224, 10971, 55827, 4659	161	425	20580	2.70691	0.997064	0.444405	0.434561
GOTERM_BP_DIRECT	GO:0071353~cellular response to interleukin-4	3	1.81818	0.018521	6175, 51176, 10376	157	26	19333	14.2085	1	1	1
UP_SEQ_FEATURE	REPEAT:WD 3	7	4.24242	0.0187389	55023, 64326, 987, 23312, 23335, 55827, 8925	161	268	20532	3.33095	1	1	1
UP_KW_BIOLOGICAL_PROCESS	KW-0833~Ubl conjugation pathway	14	8.48485	0.0196814	7323, 7336, 7325, 10393, 64326, 130507, 55120, 580, 29761, 55832, 9958, 9736, 55827, 8925	106	737	11229	2.01231	0.684281	0.242314	0.233959
UP_KW_BIOLOGICAL_PROCESS	KW-0508~mRNA splicing	8	4.84848	0.0208892	9444, 4904, 140890, 22913, 151987, 6421, 10772, 51319	106	296	11229	2.86308	0.706067	0.242314	0.233959
UP_SEQ_FEATURE	REPEAT:WD 7	6	3.63636	0.0210551	55023, 64326, 23312, 23335, 55827, 8925	161	202	20532	3.78796	1	1	1
GOTERM_BP_DIRECT	GO:0006468~protein phosphorylation	10	6.06061	0.0210705	2932, 140609, 79834, 6788, 5599, 1021, 83860, 814, 6879, 51319	157	503	19333	2.44811	1	1	1
KEGG_PATHWAY	hsa04390:Hippo signaling pathway	6	3.63636	0.0211443	2932, 51176, 4089, 6788, 71, 10971	84	157	8205	3.73294	0.989226	1	1
GOTERM_BP_DIRECT	GO:0031175~neuron projection development	5	3.0303	0.0211719	2932, 25814, 29967, 285527, 8925	157	130	19333	4.73616	1	1	1
PIR_SUPERFAMILY	PIRSF025007:exocyst complex, component Sec15	2	1.21212	0.0224145	23233, 54536	21	2	1775	84.5238	0.36453	0.448291	0.448291
GOTERM_BP_DIRECT	GO:0002244~hematopoietic progenitor cell differentiation	4	2.42424	0.0227978	8546, 8874, 54443, 23335	157	75	19333	6.56747	1	1	1
GOTERM_BP_DIRECT	GO:0051154~negative regulation of striated muscle cell differentiation	2	1.21212	0.0240137	4904, 2146	157	3	19333	82.0934	1	1	1
GOTERM_BP_DIRECT	GO:2000773~negative regulation of cellular senescence	3	1.81818	0.0242757	5728, 4904, 1021	157	30	19333	12.314	1	1	1
GOTERM_BP_DIRECT	GO:0070979~protein K11-linked ubiquitination	3	1.81818	0.0242757	7323, 7325, 10393	157	30	19333	12.314	1	1	1
INTERPRO	IPR015943:WD40/YVTN repeat-like-containing domain	8	4.84848	0.0242841	57589, 55023, 64326, 987, 23312, 23335, 55827, 8925	157	349	19176	2.79977	0.999903	1	1
GOTERM_CC_DIRECT	GO:0098794~postsynapse	5	3.0303	0.0250066	6175, 2932, 8874, 814, 55914	161	142	20580	4.50092	0.999665	0.564435	0.551932
INTERPRO	IPR001680:WD40 repeat	7	4.24242	0.0251824	55023, 64326, 987, 23312, 23335, 55827, 8925	157	275	19176	3.10902	0.999932	1	1
GOTERM_BP_DIRECT	GO:0032092~positive regulation of protein binding	4	2.42424	0.0252425	2932, 8874, 6788, 7074	157	78	19333	6.31488	1	1	1
GOTERM_MF_DIRECT	GO:0003712~transcription cofactor activity	5	3.0303	0.0271087	4848, 23429, 22913, 116931, 23389	154	140	18908	4.38497	0.999894	0.752265	0.745488
UP_KW_CELLULAR_COMPONENT	KW-0333~Golgi apparatus	15	9.09091	0.027234	8546, 8301, 4124, 23122, 259230, 55300, 3838, 55297, 2776, 23033, 987, 51741, 8910, 4249, 8925	147	956	17641	1.88295	0.608902	0.231489	0.211063
GOTERM_BP_DIRECT	GO:0071897~DNA biosynthetic process	3	1.81818	0.027392	10714, 7298, 10721	157	32	19333	11.5444	1	1	1
GOTERM_BP_DIRECT	GO:0019082~viral protein processing	3	1.81818	0.027392	2932, 4124, 4249	157	32	19333	11.5444	1	1	1
KEGG_PATHWAY	hsa04530:Tight junction	6	3.63636	0.0279725	4628, 5111, 5599, 71, 10376, 7074	84	169	8205	3.46788	0.997557	1	1
GOTERM_CC_DIRECT	GO:0044295~axonal growth cone	3	1.81818	0.0286399	23122, 66008, 7074	161	34	20580	11.2788	0.999897	0.603347	0.589982
GOTERM_BP_DIRECT	GO:0071108~protein K48-linked deubiquitination	3	1.81818	0.0290073	29761, 9958, 9736	157	33	19333	11.1946	1	1	1
GOTERM_BP_DIRECT	GO:0007005~mitochondrion organization	4	2.42424	0.0296184	4124, 23287, 54832, 23369	157	83	19333	5.93446	1	1	1
GOTERM_CC_DIRECT	GO:0032839~dendrite cytoplasm	3	1.81818	0.0318406	100, 6421, 66008	161	36	20580	10.6522	0.999964	0.617773	0.604088
GOTERM_BP_DIRECT	GO:1903690~negative regulation of wound healing, spreading of epidermal cells	2	1.21212	0.0318903	5728, 23122	157	4	19333	61.5701	1	1	1
GOTERM_MF_DIRECT	GO:0004305~ethanolamine kinase activity	2	1.21212	0.031979	55500, 1120	154	4	18908	61.3896	0.99998	0.819155	0.811775
INTERPRO	IPR012975:NOPS	2	1.21212	0.0321482	6421, 55269	157	4	19176	61.0701	0.999995	1	1
GOTERM_BP_DIRECT	GO:0006417~regulation of translation	4	2.42424	0.0324238	9444, 7298, 64215, 23369	157	86	19333	5.72745	1	1	1
SMART	SM00320:WD40	7	4.24242	0.0330622	55023, 64326, 987, 23312, 23335, 55827, 8925	92	274	10379	2.88214	0.95309	1	1
GOTERM_CC_DIRECT	GO:0005739~mitochondrion	19	11.5152	0.0332346	5250, 7298, 8546, 8733, 23287, 66008, 23224, 375748, 5728, 594, 4519, 2932, 55156, 4508, 5599, 9958, 51741, 5910, 51108	161	1451	20580	1.67381	0.999977	0.617773	0.604088
GOTERM_BP_DIRECT	GO:0006351~transcription, DNA-templated	6	3.63636	0.0336647	4848, 23429, 22913, 4089, 116931, 23389	157	221	19333	3.34317	1	1	1
KEGG_PATHWAY	hsa04919:Thyroid hormone signaling pathway	5	3.0303	0.0339055	2932, 116931, 8648, 71, 23389	84	121	8205	4.0363	0.999333	1	1
GOTERM_BP_DIRECT	GO:0045944~positive regulation of transcription from RNA polymerase II promoter	17	10.303	0.0353321	25836, 6421, 8546, 4089, 116931, 23036, 23635, 4904, 55023, 51176, 8648, 51741, 6879, 55827, 4659, 58508, 10445	157	1210	19333	1.73007	1	1	1
GOTERM_BP_DIRECT	GO:0036297~interstrand cross-link repair	3	1.81818	0.037628	57697, 55120, 375748	157	38	19333	9.72159	1	1	1
GOTERM_BP_DIRECT	GO:0048813~dendrite morphogenesis	3	1.81818	0.0394562	57498, 8301, 66008	157	39	19333	9.47232	1	1	1
GOTERM_BP_DIRECT	GO:0098957~anterograde axonal transport of mitochondrion	2	1.21212	0.0397037	23287, 66008	157	5	19333	49.2561	1	1	1
GOTERM_BP_DIRECT	GO:1904878~negative regulation of calcium ion transmembrane transport via high voltage-gated calcium channel	2	1.21212	0.0397037	91404, 130507	157	5	19333	49.2561	1	1	1
UP_KW_DISEASE	KW-1268~Autism spectrum disorder	4	2.42424	0.0399782	5728, 7155, 116931, 23036	56	62	4472	5.15207	0.846916	0.919498	0.919498
GOTERM_CC_DIRECT	GO:0005938~cell cortex	5	3.0303	0.0416442	4628, 8874, 54443, 23122, 285527	161	167	20580	3.82713	0.999999	0.702277	0.68672
GOTERM_CC_DIRECT	GO:0016592~mediator complex	3	1.81818	0.0422255	116931, 1021, 23389	161	42	20580	9.13043	0.999999	0.702277	0.68672
GOTERM_MF_DIRECT	GO:0003677~DNA binding	18	10.9091	0.0423706	23429, 7155, 6421, 5111, 4089, 64215, 23036, 55010, 375748, 57492, 4904, 51176, 57697, 84458, 8648, 5558, 10721, 58508	154	1336	18908	1.65421	0.999999	1	0.993016
UP_SEQ_FEATURE	REPEAT:HEAT 5	3	1.81818	0.0442492	25836, 55832, 23122	161	43	20532	8.8973	1	1	1
UP_KW_MOLECULAR_FUNCTION	KW-0010~Activator	12	7.27273	0.0446831	4904, 25836, 6421, 51176, 55269, 84458, 27332, 22807, 116931, 8648, 23389, 58508	103	711	11719	1.92028	0.877881	0.522463	0.522463
GOTERM_BP_DIRECT	GO:0060070~canonical Wnt signaling pathway	4	2.42424	0.0449741	5728, 51176, 6788, 7403	157	98	19333	5.02613	1	1	1
GOTERM_BP_DIRECT	GO:0097421~liver regeneration	3	1.81818	0.0451369	7298, 5111, 2146	157	42	19333	8.79572	1	1	1
UP_SEQ_FEATURE	DOMAIN:UBC core	3	1.81818	0.0461246	7323, 7336, 7325	161	44	20532	8.69509	1	1	1
GOTERM_CC_DIRECT	GO:0000781~chromosome, telomeric region	5	3.0303	0.0463653	65057, 5111, 79677, 2146, 23137	161	173	20580	3.6944	1	0.732571	0.716343
UP_KW_MOLECULAR_FUNCTION	KW-0678~Repressor	11	6.66667	0.0468149	4848, 4904, 23429, 9425, 6421, 2146, 55269, 84458, 27332, 116931, 23389	103	629	11719	1.98974	0.889807	0.522463	0.522463
UP_SEQ_FEATURE	COMPBIAS:Basic residues	11	6.66667	0.0469663	140890, 57035, 151613, 57466, 27332, 4820, 23036, 54832, 51319, 7074, 57492	161	698	20532	2.00975	1	1	1
UP_KW_CELLULAR_COMPONENT	KW-0965~Cell junction	8	4.84848	0.047283	100, 10806, 10152, 79834, 8874, 23224, 7074, 55914	147	397	17641	2.41827	0.807348	0.321525	0.293155
GOTERM_BP_DIRECT	GO:0060179~male mating behavior	2	1.21212	0.0474544	5728, 8648	157	6	19333	41.0467	1	1	1
UP_SEQ_FEATURE	CROSSLNK:Glycyl lysine isopeptide (Lys-Gly) (interchain with G-Cter in ubiquitin)	6	3.63636	0.0483846	5728, 4904, 4089, 7316, 10376, 7074	161	253	20532	3.02438	1	1	1
KEGG_PATHWAY	hsa05130:Pathogenic Escherichia coli infection	6	3.63636	0.0489212	4628, 2597, 10383, 5599, 71, 10376	84	197	8205	2.97498	0.999976	1	1
UP_SEQ_FEATURE	DOMAIN:RRM 1	4	2.42424	0.0489488	6421, 10949, 55269, 27332	161	105	20532	4.85821	1	1	1
UP_SEQ_FEATURE	DOMAIN:RRM 2	4	2.42424	0.0489488	6421, 10949, 55269, 27332	161	105	20532	4.85821	1	1	1
GOTERM_BP_DIRECT	GO:0006605~protein targeting	3	1.81818	0.0490813	66008, 10971, 55914	157	44	19333	8.39592	1	1	1
GOTERM_BP_DIRECT	GO:0016567~protein ubiquitination	9	5.45455	0.0491831	55832, 7323, 7336, 7316, 64326, 130507, 580, 55827, 8925	157	498	19333	2.22542	1	1	1
GOTERM_MF_DIRECT	GO:0003729~mRNA binding	6	3.63636	0.0492004	9444, 4904, 7298, 11052, 10949, 23369	154	245	18908	3.00684	1	1	0.993016
KEGG_PATHWAY	hsa05135:Yersinia infection	5	3.0303	0.0497292	2932, 2776, 8874, 5599, 71	84	137	8205	3.56491	0.99998	1	1
INTERPRO	IPR000608:Ubiquitin-conjugating enzyme, E2	3	1.81818	0.0497992	7323, 7336, 7325	157	44	19176	8.32774	1	1	1
GOTERM_MF_DIRECT	GO:0019900~kinase binding	4	2.42424	0.0499511	51719, 10152, 580, 7074	154	102	18908	4.81487	1	1	0.993016
UP_KW_BIOLOGICAL_PROCESS	KW-0090~Biological rhythms	5	3.0303	0.0509257	2932, 6421, 2146, 55269, 5599	106	149	11229	3.55483	0.951759	0.377287	0.364277
KEGG_PATHWAY	hsa03030:DNA replication	3	1.81818	0.051029	10714, 5111, 5558	84	36	8205	8.13988	0.999985	1	1
GOTERM_BP_DIRECT	GO:0042100~B cell proliferation	3	1.81818	0.0510987	5728, 100, 51176	157	45	19333	8.20934	1	1	1
GOTERM_MF_DIRECT	GO:0003723~RNA binding	19	11.5152	0.0511554	6175, 9444, 22913, 11052, 6421, 81608, 580, 23369, 4904, 140890, 3838, 10949, 55269, 57466, 27332, 7316, 10772, 6726, 58508	154	1471	18908	1.58586	1	1	0.993016
GOTERM_BP_DIRECT	GO:0000122~negative regulation of transcription from RNA polymerase II promoter	14	8.48485	0.0514548	25836, 23429, 6421, 5111, 7323, 4089, 1021, 4848, 4904, 51176, 2146, 84458, 83860, 6879	157	973	19333	1.7718	1	1	1
UP_KW_BIOLOGICAL_PROCESS	KW-0524~Neurogenesis	7	4.24242	0.0514904	5728, 57688, 2932, 57498, 10152, 8874, 57492	106	286	11229	2.59279	0.953396	0.377287	0.364277
INTERPRO	IPR000225:Armadillo	3	1.81818	0.051844	55156, 3838, 5910	157	45	19176	8.14268	1	1	1
UP_KW_BIOLOGICAL_PROCESS	KW-0233~DNA recombination	4	2.42424	0.0520396	6421, 79677, 23137, 10445	106	90	11229	4.70818	0.954936	0.377287	0.364277
UP_SEQ_FEATURE	MOTIF:DEAH box	3	1.81818	0.0539086	57697, 375748, 10721	161	48	20532	7.9705	1	1	1
GOTERM_CC_DIRECT	GO:0045202~synapse	9	5.45455	0.05402	9444, 4904, 2776, 8546, 2146, 10949, 5599, 10971, 7074	161	527	20580	2.18299	1	0.812872	0.794865
KEGG_PATHWAY	hsa05415:Diabetic cardiomyopathy	6	3.63636	0.0543598	5728, 2932, 4519, 4508, 2597, 5599	84	203	8205	2.88705	0.999993	1	1
GOTERM_BP_DIRECT	GO:0046474~glycerophospholipid biosynthetic process	2	1.21212	0.055143	84188, 1120	157	7	19333	35.1829	1	1	1
KEGG_PATHWAY	hsa05210:Colorectal cancer	4	2.42424	0.0561411	2932, 51176, 4089, 5599	84	86	8205	4.54319	0.999995	1	1
UP_KW_MOLECULAR_FUNCTION	KW-0344~Guanine-nucleotide releasing factor	5	3.0303	0.0567895	57589, 8874, 5910, 8925, 7074	103	166	11719	3.42701	0.93208	0.522463	0.522463
UP_SEQ_FEATURE	REPEAT:HEAT 4	3	1.81818	0.0579625	25836, 55832, 23122	161	50	20532	7.65168	1	1	1
GOTERM_BP_DIRECT	GO:0045739~positive regulation of DNA repair	3	1.81818	0.0594563	5111, 7336, 10445	157	49	19333	7.53919	1	1	1
GOTERM_BP_DIRECT	GO:0001837~epithelial to mesenchymal transition	3	1.81818	0.0594563	2932, 51176, 4089	157	49	19333	7.53919	1	1	1
UP_KW_CELLULAR_COMPONENT	KW-0779~Telomere	3	1.81818	0.0599229	65057, 79677, 23137	147	48	17641	7.50043	0.877663	0.339563	0.309602
GOTERM_BP_DIRECT	GO:0006338~chromatin remodeling	5	3.0303	0.0603092	23429, 7403, 375748, 57492, 10445	157	182	19333	3.38297	1	1	1
GOTERM_BP_DIRECT	GO:0018105~peptidyl-serine phosphorylation	5	3.0303	0.0603092	2932, 140609, 51719, 5599, 814	157	182	19333	3.38297	1	1	1
KEGG_PATHWAY	hsa05224:Breast cancer	5	3.0303	0.061373	5728, 2932, 51176, 8648, 1021	84	147	8205	3.3224	0.999999	1	1
GOTERM_BP_DIRECT	GO:0032355~response to estradiol	4	2.42424	0.0622091	5728, 5111, 2146, 8648	157	112	19333	4.39786	1	1	1
GOTERM_BP_DIRECT	GO:1901017~negative regulation of potassium ion transmembrane transporter activity	2	1.21212	0.0627699	5728, 51719	157	8	19333	30.785	1	1	1
GOTERM_CC_DIRECT	GO:0005802~trans-Golgi network	5	3.0303	0.0628242	55300, 55297, 23033, 23122, 221079	161	192	20580	3.3288	1	0.878928	0.859458
GOTERM_BP_DIRECT	GO:0010628~positive regulation of gene expression	9	5.45455	0.0630157	5728, 2932, 9444, 51176, 5599, 7403, 1021, 71, 259230	157	525	19333	2.11097	1	1	1
INTERPRO	IPR003395:RecF/RecN/SMC	2	1.21212	0.0632694	79677, 23137	157	8	19176	30.535	1	1	1
GOTERM_CC_DIRECT	GO:0001673~male germ cell nucleus	3	1.81818	0.0639726	5111, 83860, 6879	161	53	20580	7.23544	1	0.878928	0.859458
GOTERM_MF_DIRECT	GO:0003697~single-stranded DNA binding	4	2.42424	0.0666787	4904, 79677, 23137, 23635	154	115	18908	4.27058	1	1	0.993976
GOTERM_CC_DIRECT	GO:0030915~Smc5-Smc6 complex	2	1.21212	0.0678467	79677, 23137	161	9	20580	28.4058	1	0.882415	0.862868
GOTERM_MF_DIRECT	GO:0047485~protein N-terminus binding	4	2.42424	0.0680595	25836, 4331, 8648, 10971	154	116	18908	4.23377	1	1	0.993976
GOTERM_CC_DIRECT	GO:0090575~RNA polymerase II transcription factor complex	4	2.42424	0.0698113	6421, 4089, 8648, 51741	161	122	20580	4.19102	1	0.882415	0.862868
GOTERM_BP_DIRECT	GO:0032886~regulation of microtubule-based process	2	1.21212	0.0703357	2932, 23122	157	9	19333	27.3645	1	1	1
GOTERM_BP_DIRECT	GO:0090522~vesicle tethering involved in exocytosis	2	1.21212	0.0703357	23233, 54536	157	9	19333	27.3645	1	1	1
GOTERM_BP_DIRECT	GO:0046621~negative regulation of organ growth	2	1.21212	0.0703357	5728, 6788	157	9	19333	27.3645	1	1	1
GOTERM_BP_DIRECT	GO:0090398~cellular senescence	3	1.81818	0.0705075	79677, 5599, 23137	157	54	19333	6.84112	1	1	1
GOTERM_BP_DIRECT	GO:0001764~neuron migration	4	2.42424	0.0718173	387119, 7155, 10806, 29967	157	119	19333	4.13916	1	1	1
UP_SEQ_FEATURE	REPEAT:HEAT 3	3	1.81818	0.0729302	25836, 55832, 23122	161	57	20532	6.712	1	1	1
GOTERM_BP_DIRECT	GO:0007568~aging	5	3.0303	0.0734662	5728, 100, 4508, 7298, 4089	157	195	19333	3.15744	1	1	1
UP_KW_CELLULAR_COMPONENT	KW-0496~Mitochondrion	17	10.303	0.0755364	5250, 7298, 23287, 66008, 23224, 375748, 594, 4519, 55156, 4508, 84869, 7316, 9958, 51741, 54832, 5910, 51108	147	1310	17641	1.55734	0.930776	0.366891	0.334518
KEGG_PATHWAY	hsa03022:Basal transcription factors	3	1.81818	0.0756916	4331, 83860, 6879	84	45	8205	6.5119	1	1	1
GOTERM_BP_DIRECT	GO:0006646~phosphatidylethanolamine biosynthetic process	2	1.21212	0.0778407	55500, 1120	157	10	19333	24.628	1	1	1
INTERPRO	IPR011009:Protein kinase-like domain	9	5.45455	0.0787333	2932, 140609, 79834, 55500, 6788, 5599, 1120, 1021, 814	157	547	19176	2.00962	1	1	1
UP_KW_DOMAIN	KW-0677~Repeat	42	25.4545	0.0798269	29967, 23122, 64215, 57561, 23389, 23224, 23369, 29761, 57589, 55023, 3838, 55227, 55269, 8648, 7316, 51741, 91404, 4820, 5910, 55827, 8925, 5250, 25836, 6421, 22807, 64326, 23036, 23312, 23335, 580, 7074, 55832, 151613, 57498, 10949, 27332, 987, 7403, 4659, 9849, 58508, 55914	99	5005	14486	1.22789	0.735812	0.425743	0.425743
GOTERM_BP_DIRECT	GO:0000398~mRNA splicing, via spliceosome	5	3.0303	0.0800794	22913, 6421, 55269, 10772, 51319	157	201	19333	3.06319	1	1	1
KEGG_PATHWAY	hsa03420:Nucleotide excision repair	3	1.81818	0.0816006	10714, 5111, 4331	84	47	8205	6.2348	1	1	1
KEGG_PATHWAY	hsa04810:Regulation of actin cytoskeleton	6	3.63636	0.0818436	4628, 10152, 8874, 71, 4659, 7074	84	229	8205	2.55926	1	1	1
UP_SEQ_FEATURE	REPEAT:WD 8	3	1.81818	0.08198	55023, 23312, 23335	161	61	20532	6.27187	1	1	1
GOTERM_BP_DIRECT	GO:0000722~telomere maintenance via recombination	2	1.21212	0.0852856	79677, 23137	157	11	19333	22.3891	1	1	1
GOTERM_BP_DIRECT	GO:1900246~positive regulation of RIG-I signaling pathway	2	1.21212	0.0852856	9958, 23369	157	11	19333	22.3891	1	1	1
GOTERM_BP_DIRECT	GO:0045597~positive regulation of cell differentiation	3	1.81818	0.0869839	2932, 51176, 57492	157	61	19333	6.05607	1	1	1
GOTERM_BP_DIRECT	GO:0016310~phosphorylation	4	2.42424	0.0881599	55300, 55500, 1120, 259230	157	130	19333	3.78893	1	1	1
GOTERM_CC_DIRECT	GO:0005652~nuclear lamina	2	1.21212	0.0894297	5111, 4001	161	12	20580	21.3043	1	1	0.980952
GOTERM_MF_DIRECT	GO:0008022~protein C-terminus binding	5	3.0303	0.089968	25836, 7155, 5111, 57466, 10971	154	209	18908	2.9373	1	1	0.993976
GOTERM_CC_DIRECT	GO:1904115~axon cytoplasm	3	1.81818	0.0909942	8546, 23287, 66008	161	65	20580	5.89967	1	1	0.980952
UP_SEQ_FEATURE	ZN_FING:RING-type	5	3.0303	0.0916576	4331, 64326, 55120, 580, 58508	161	218	20532	2.92495	1	1	1
GOTERM_BP_DIRECT	GO:0051592~response to calcium ion	3	1.81818	0.091885	4519, 4331, 71	157	63	19333	5.86382	1	1	1
GOTERM_BP_DIRECT	GO:0031023~microtubule organizing center organization	2	1.21212	0.0926707	10806, 23122	157	12	19333	20.5234	1	1	1
GOTERM_BP_DIRECT	GO:0032525~somite rostral/caudal axis specification	2	1.21212	0.0926707	4089, 7403	157	12	19333	20.5234	1	1	1
KEGG_PATHWAY	hsa05010:Alzheimer disease	8	4.84848	0.0929237	2932, 4519, 4508, 2776, 2597, 10383, 5599, 10376	84	384	8205	2.03497	1	1	1
GOTERM_CC_DIRECT	GO:0070062~extracellular exosome	24	14.5455	0.0931659	5250, 6175, 25836, 51719, 5111, 7323, 5223, 7336, 10383, 4124, 29789, 23224, 4628, 4904, 2776, 55832, 2597, 7316, 71, 814, 54832, 5910, 4249, 10971	161	2219	20580	1.38253	1	1	0.980952
UP_SEQ_FEATURE	REPEAT:HEAT 2	3	1.81818	0.0937443	25836, 55832, 23122	161	66	20532	5.79673	1	1	1
UP_SEQ_FEATURE	REPEAT:HEAT 1	3	1.81818	0.0937443	25836, 55832, 23122	161	66	20532	5.79673	1	1	1
GOTERM_MF_DIRECT	GO:0015631~tubulin binding	3	1.81818	0.0948074	23637, 8733, 23287	154	64	18908	5.75528	1	1	0.993976
GOTERM_BP_DIRECT	GO:0001701~in utero embryonic development	5	3.0303	0.0955073	4904, 4089, 57498, 4124, 7403	157	214	19333	2.87711	1	1	1
GOTERM_BP_DIRECT	GO:0000226~microtubule cytoskeleton organization	4	2.42424	0.0986409	2597, 10383, 23122, 10376	157	136	19333	3.62177	1	1	1
GOTERM_BP_DIRECT	GO:0051984~positive regulation of chromosome segregation	2	1.21212	0.0999966	79677, 23137	157	13	19333	18.9446	1	1	1
GOTERM_BP_DIRECT	GO:0003300~cardiac muscle hypertrophy	2	1.21212	0.0999966	5910, 7074	157	13	19333	18.9446	1	1	1
GOTERM_BP_DIRECT	GO:0050771~negative regulation of axonogenesis	2	1.21212	0.0999966	5728, 66008	157	13	19333	18.9446	1	1	1
GOTERM_BP_DIRECT	GO:0098789~pre-mRNA cleavage required for polyadenylation	2	1.21212	0.0999966	11052, 81608	157	13	19333	18.9446	1	1	1
GOTERM_BP_DIRECT	GO:0021702~cerebellar Purkinje cell differentiation	2	1.21212	0.0999966	23287, 8925	157	13	19333	18.9446	1	1	1

## Sheet: pros.down
Table S2 GO term gene enrichment analyses in 2D10 cells upon treatment with LRAs
Table S2C Gene enrichment that were significantly down-regulated upon treatment with prostratin
Note: Analyses of GO enrichment (biological process) were carried out for each condition using DAVID. GO, Gene Ontology; DAVID, the Database for Annotation, Visualization and Integrated Discovery; FDR, false discovery rate.
Category	Term	Count	X.	P value	Genes	List.Total	Pop.Hits	Pop.Total	Fold.Enrichment	Bonferroni	Benjamini	FDR
GOTERM_BP_DIRECT	GO:0002181~cytoplasmic translation	76	30.8943	1.77621e-133	6230, 6152, 6155, 6232, 6154, 6231, 6157, 6234, 9349, 6156, 6233, 6159, 6158, 6235, 2197, 23521, 6193, 6194, 6227, 6229, 6228, 11224, 6164, 6165, 6168, 6201, 6124, 6167, 6169, 6202, 6125, 25873, 6160, 6161, 51372, 4736, 6175, 6130, 6210, 9045, 6133, 6176, 6132, 6135, 6134, 6137, 6136, 6171, 6170, 6173, 6205, 6128, 6204, 6207, 6206, 6129, 6209, 10399, 6208, 6142, 6141, 6144, 6188, 6187, 6143, 6146…	236	90	19333	69.1765	2.17408e-130	2.17231e-130	2.1208e-130
GOTERM_CC_DIRECT	GO:0022626~cytosolic ribosome	69	28.0488	7.92459e-126	6230, 6152, 6155, 6232, 6154, 6157, 9349, 6156, 6233, 6159, 6158, 2197, 23521, 6193, 6194, 6227, 6229, 6228, 11224, 6164, 6165, 6168, 6201, 6124, 6167, 6169, 6202, 6125, 25873, 6160, 6161, 4736, 6175, 6130, 6210, 9045, 6133, 6176, 6132, 6135, 6134, 6137, 6136, 6170, 6173, 6205, 6128, 6204, 6207, 6206, 6129, 6209, 6208, 6142, 6141, 6144, 6188, 6187, 6143, 6146, 6223, 7311, 6189, 6222, 6147, 6224, …	239	77	20580	77.1624	2.33775e-123	2.33775e-123	1.95737e-123
UP_KW_MOLECULAR_FUNCTION	KW-0687~Ribonucleoprotein	90	36.5854	1.33175e-98	6230, 6152, 6155, 6232, 6154, 6231, 6157, 6234, 9349, 6156, 6233, 6159, 6158, 6235, 2197, 23521, 6193, 90480, 6194, 4809, 6227, 6229, 6228, 11224, 6629, 6164, 6166, 6165, 6168, 6201, 6124, 6167, 5036, 6169, 6202, 6125, 25873, 3178, 6160, 6161, 51690, 6634, 6633, 6636, 6635, 6637, 4736, 6175, 6130, 6210, 9045, 6133, 6176, 6132, 6135, 6134, 6137, 6136, 6171, 6170, 3184, 6173, 6205, 6128, 6204, 6207…	171	305	11719	20.2226	6.65875e-97	6.65875e-97	6.25922e-97
GOTERM_MF_DIRECT	GO:0003735~structural constituent of ribosome	76	30.8943	1.54682e-96	6230, 6152, 6155, 6232, 6154, 6231, 6157, 6234, 9349, 6156, 6233, 6159, 6158, 6235, 2197, 23521, 6193, 6194, 6227, 6229, 6228, 11224, 6164, 6166, 6165, 6168, 6201, 6124, 6167, 6169, 6202, 6125, 25873, 6160, 6161, 4736, 6175, 6130, 6210, 9045, 6133, 6176, 6132, 6135, 6134, 6137, 6136, 6171, 6170, 6173, 6205, 6128, 6204, 6207, 6206, 6129, 6209, 6208, 122704, 6142, 6141, 6144, 6188, 6187, 6143, 6146…	232	189	18908	32.7725	5.56855e-94	5.56855e-94	5.36747e-94
UP_KW_MOLECULAR_FUNCTION	KW-0689~Ribosomal protein	78	31.7073	2.18188e-96	6230, 6152, 6155, 6232, 6154, 6231, 6157, 6234, 9349, 6156, 6233, 6159, 6158, 6235, 2197, 23521, 6193, 90480, 6194, 6227, 6229, 6228, 11224, 6164, 6166, 6165, 6168, 6201, 6124, 6167, 6169, 6202, 6125, 25873, 6160, 6161, 4736, 6175, 6130, 6210, 9045, 6133, 6176, 6132, 6135, 6134, 6137, 6136, 6171, 6170, 6173, 6205, 6128, 6204, 6207, 6206, 6129, 6209, 10399, 6208, 122704, 6142, 6141, 6144, 6188, 61…	171	193	11719	27.6969	1.09094e-94	5.4547e-95	5.12742e-95
GOTERM_BP_DIRECT	GO:0006412~translation	79	32.1138	2.06044e-95	6230, 6152, 6155, 6232, 6154, 6231, 6157, 6234, 9349, 6156, 6233, 6159, 6158, 6235, 2197, 23521, 6193, 6194, 6227, 6229, 6228, 11224, 6164, 6166, 6165, 6168, 6201, 6124, 6167, 6169, 6202, 6125, 25873, 6160, 6161, 4736, 6175, 6130, 6210, 9045, 6133, 6176, 6132, 6135, 6134, 6137, 6136, 6171, 6170, 6173, 6205, 6128, 6204, 4666, 6207, 6206, 6129, 1915, 6209, 10399, 6208, 122704, 6142, 6141, 6144, 618…	236	223	19333	29.0208	2.52198e-92	1.25996e-92	1.23008e-92
KEGG_PATHWAY	hsa03010:Ribosome	75	30.4878	2.15342e-83	6230, 6152, 6155, 6232, 6154, 6231, 6157, 6234, 9349, 6156, 6233, 6159, 6158, 6235, 2197, 23521, 6193, 6194, 6227, 6229, 6228, 11224, 6164, 6166, 6165, 6168, 6201, 6124, 6167, 6169, 6202, 6125, 25873, 6160, 6161, 4736, 6175, 6130, 6210, 9045, 6133, 6176, 6132, 6135, 6134, 6137, 6136, 6171, 6170, 6173, 6205, 6128, 6204, 6207, 6206, 6129, 6209, 6208, 6142, 6141, 6144, 6188, 6187, 6143, 6146, 6223, …	180	166	8205	20.5949	4.67292e-81	4.67292e-81	4.43604e-81
GOTERM_CC_DIRECT	GO:0005840~ribosome	65	26.4228	3.21437e-80	6230, 6152, 6155, 6232, 6231, 6157, 6234, 9349, 6233, 6159, 6158, 6235, 2197, 23521, 6193, 90480, 6194, 6227, 6229, 6228, 11224, 6164, 6165, 6168, 6201, 6124, 6167, 6169, 6202, 6125, 25873, 6160, 6161, 4736, 6175, 6210, 9045, 6133, 6176, 6132, 6135, 6134, 6137, 6171, 6173, 6205, 6128, 6204, 6207, 6209, 6208, 6142, 6141, 6144, 6188, 6187, 6146, 6223, 7311, 6189, 6222, 6147, 6224, 6218, 6217	239	176	20580	31.8015	9.48239e-78	4.7412e-78	3.96975e-78
GOTERM_CC_DIRECT	GO:0022625~cytosolic large ribosomal subunit	46	18.6992	3.93704e-76	6175, 6152, 6130, 6155, 9045, 6133, 6154, 6176, 6132, 6157, 6135, 9349, 6156, 6134, 6159, 6137, 6158, 6136, 23521, 6171, 6170, 6173, 6128, 6129, 11224, 6164, 6142, 6141, 6144, 6166, 6165, 6143, 6146, 6168, 6124, 7311, 6167, 6147, 6169, 6125, 25873, 6160, 6181, 6161, 6139, 4736	239	60	20580	66.0167	1.16143e-73	3.87142e-74	3.24149e-74
KEGG_PATHWAY	hsa05171:Coronavirus disease - COVID-19	77	31.3008	2.14307e-73	6230, 6152, 6155, 6232, 6154, 6231, 6157, 6234, 9349, 6156, 6233, 6159, 6158, 6235, 2197, 23521, 6193, 6194, 6227, 5578, 5336, 6229, 6228, 11224, 6164, 6166, 6165, 6168, 6201, 6124, 6167, 6169, 6202, 6125, 25873, 6160, 6161, 4736, 6175, 6130, 6210, 9045, 6133, 6176, 6132, 6135, 6134, 6137, 6136, 6171, 6170, 6173, 6205, 6128, 6204, 6207, 6206, 6129, 6209, 6208, 6142, 6141, 6144, 6188, 6187, 6143, …	180	232	8205	15.129	4.65045e-71	2.32523e-71	2.20736e-71
GOTERM_MF_DIRECT	GO:0003723~RNA binding	115	46.748	1.56615e-64	6230, 8894, 4691, 6232, 9188, 6231, 6234, 6233, 9349, 6235, 6193, 6194, 6227, 6229, 6228, 11224, 6629, 6124, 5036, 5037, 6125, 25873, 7295, 1984, 6634, 6633, 6636, 6635, 6637, 4736, 6130, 6133, 6132, 6135, 6134, 6651, 6137, 6136, 4904, 811, 6128, 1915, 6129, 4869, 6142, 6141, 6144, 6143, 6146, 6147, 3151, 10528, 3146, 5687, 6139, 6152, 6155, 6154, 6157, 6156, 6159, 6158, 3320, 2197, 23521, 81892,…	232	1471	18908	6.37152	5.63814e-62	2.81907e-62	2.71727e-62
GOTERM_CC_DIRECT	GO:0022627~cytosolic small ribosomal subunit	31	12.6016	9.99859e-48	6230, 6210, 6232, 6231, 6234, 6233, 6235, 2197, 6193, 6194, 6227, 6205, 6204, 6229, 6207, 6228, 6206, 6209, 6208, 10399, 6188, 6187, 6223, 6201, 6222, 7311, 6189, 6224, 6202, 6218, 6217	239	46	20580	58.0298	2.94958e-45	7.37396e-46	6.17413e-46
UP_KW_PTM	KW-0007~Acetylation	143	58.1301	1.21308e-46	6230, 8894, 4691, 9188, 6234, 6233, 4696, 6235, 1340, 6193, 6194, 10777, 27089, 514, 6227, 6229, 6228, 11224, 6629, 4726, 6124, 5036, 6125, 25873, 1350, 23456, 7295, 84316, 1347, 1984, 521, 2950, 6634, 6633, 6636, 4736, 6130, 6133, 6135, 6651, 6137, 6136, 2171, 4904, 4509, 3939, 170622, 811, 6128, 4501, 6647, 1915, 4502, 8669, 6129, 5438, 6923, 4869, 10632, 6147, 3151, 10528, 3146, 5687, 5688, 64…	195	3465	14109	2.98603	2.54747e-45	2.66878e-45	2.06224e-45
GOTERM_CC_DIRECT	GO:0042788~polysomal ribosome	24	9.7561	7.96492e-38	6142, 6152, 6130, 6141, 6132, 6231, 6143, 6135, 6234, 6156, 6169, 6235, 25873, 6160, 6171, 6170, 6173, 6161, 689, 6128, 6227, 1938, 6228, 4736	239	33	20580	62.6246	2.34965e-35	4.6993e-36	3.93467e-36
GOTERM_CC_DIRECT	GO:0005925~focal adhesion	46	18.6992	3.22529e-30	6175, 6130, 6155, 6133, 6176, 6132, 9349, 6156, 6235, 6136, 23521, 6193, 3159, 5478, 811, 6128, 6205, 6204, 71, 6207, 6129, 6209, 6208, 4869, 6141, 6188, 6187, 6143, 6146, 6223, 6168, 6124, 6201, 6222, 7531, 6189, 6169, 4267, 6125, 6202, 26986, 6160, 6181, 6218, 6217, 4736	239	425	20580	9.32001	9.51459e-28	1.58577e-28	1.32774e-28
GOTERM_CC_DIRECT	GO:0015935~small ribosomal subunit	19	7.72358	2.19252e-28	6230, 6188, 6187, 6231, 6234, 6222, 6233, 6224, 6235, 2197, 6193, 6194, 6227, 6229, 6217, 6228, 6209, 10399, 4869	239	29	20580	56.4161	6.46794e-26	9.23991e-27	7.73647e-27
UP_KW_DISEASE	KW-1024~Diamond-Blackfan anemia	17	6.91057	2.88877e-28	6141, 6210, 6155, 6232, 6154, 6165, 6231, 6223, 6135, 6201, 6234, 6125, 6235, 6204, 6218, 6229, 11224	64	19	4472	62.5197	1.09773e-26	1.09773e-26	1.09773e-26
GOTERM_CC_DIRECT	GO:0005829~cytosol	145	58.9431	4.77343e-28	6230, 8894, 6232, 9188, 6231, 6234, 6233, 9349, 6235, 6193, 6194, 6227, 6229, 6228, 11224, 917, 6124, 7852, 5037, 6125, 25873, 7295, 1984, 2950, 6634, 6633, 6636, 6635, 6637, 4736, 6130, 6133, 6132, 5441, 6135, 6134, 6137, 6136, 2171, 4904, 3939, 56034, 811, 6128, 6647, 1915, 4502, 8669, 6129, 6923, 7979, 4869, 6142, 6141, 6144, 6143, 6146, 6147, 5687, 6139, 5688, 6418, 80097, 3945, 708, 6152, 61…	239	5520	20580	2.26192	1.40816e-25	1.7602e-26	1.4738e-26
GOTERM_CC_DIRECT	GO:0005737~cytoplasm	144	58.5366	8.50079e-27	6230, 8894, 4691, 6231, 6234, 6233, 9349, 6235, 6193, 85409, 6194, 10777, 150678, 6227, 6229, 6228, 11224, 6124, 5036, 7852, 6125, 25873, 7295, 84316, 1984, 2950, 4736, 6130, 6133, 6132, 6135, 6137, 6136, 2171, 4904, 3939, 170622, 811, 6128, 4501, 6647, 1915, 4502, 6129, 4869, 6142, 6141, 6144, 6143, 6146, 6147, 3151, 6938, 10528, 5687, 6139, 5688, 6418, 6659, 80097, 3945, 708, 6152, 6155, 4130, …	239	5593	20580	2.217	2.50773e-24	2.78637e-25	2.333e-25
UP_KW_CELLULAR_COMPONENT	KW-0999~Mitochondrion inner membrane	37	15.0407	3.12794e-24	4694, 7388, 4696, 1340, 7381, 440574, 10975, 1337, 4708, 4709, 27089, 514, 4725, 10632, 4726, 9551, 6188, 4541, 1351, 26521, 1350, 23456, 1349, 4717, 1347, 1345, 521, 29796, 205251, 4710, 100131801, 140823, 4536, 4537, 1329, 3945, 4539	208	339	17641	9.25682	9.38381e-23	9.38381e-23	8.44543e-23
KEGG_PATHWAY	hsa00190:Oxidative phosphorylation	31	12.6016	1.24305e-22	4694, 7388, 4696, 1340, 7381, 10975, 1337, 4509, 4708, 4709, 27089, 514, 4725, 10632, 4726, 9551, 4541, 10063, 1351, 1350, 1349, 4717, 1347, 1345, 521, 29796, 4710, 4536, 4537, 1329, 4539	180	134	8205	10.5454	2.69741e-20	8.99138e-21	8.53559e-21
GOTERM_CC_DIRECT	GO:0070062~extracellular exosome	81	32.9268	1.56159e-21	6230, 6152, 6155, 4691, 6154, 5660, 6231, 6234, 9349, 6156, 6233, 6158, 6235, 3320, 6193, 4925, 256987, 5578, 5336, 1938, 6164, 6165, 6168, 6124, 7531, 5036, 7852, 5037, 6202, 6125, 3178, 6160, 7295, 3329, 2512, 3326, 2950, 6633, 5901, 4736, 6175, 6210, 9045, 6135, 6136, 2495, 2171, 3615, 4904, 3336, 56034, 3939, 811, 11320, 6205, 5478, 4666, 6207, 71, 6647, 1915, 10399, 6208, 4282, 6188, 6187, 6…	239	2219	20580	3.14322	4.60668e-19	4.60668e-20	3.85712e-20
UP_KW_PTM	KW-1017~Isopeptide bond	78	31.7073	2.79114e-21	6152, 8894, 4691, 9188, 6154, 6156, 6233, 6158, 6193, 6194, 3159, 6227, 1938, 6229, 6228, 11224, 6629, 1933, 6164, 6201, 6124, 7531, 5036, 6169, 7852, 6202, 6125, 3178, 6161, 3329, 64919, 6633, 605, 5901, 4736, 5902, 6175, 6130, 9045, 65980, 6132, 6135, 6134, 6651, 6137, 6136, 3184, 3615, 4904, 3939, 5478, 6128, 6204, 4666, 6207, 71, 8669, 6209, 5757, 6208, 4869, 6142, 6141, 6188, 6187, 6143, 731…	195	1817	14109	3.106	5.86139e-20	3.07025e-20	2.37247e-20
GOTERM_CC_DIRECT	GO:0005743~mitochondrial inner membrane	38	15.4472	3.74155e-20	4694, 7388, 4696, 1340, 7381, 90480, 10975, 1337, 4509, 4708, 4709, 27089, 514, 4725, 10632, 122704, 4726, 9551, 6188, 4541, 1351, 26521, 1350, 23456, 3329, 1349, 4717, 1345, 521, 29796, 205251, 4710, 100131801, 4536, 4537, 1329, 3945, 4539	239	479	20580	6.83118	1.10376e-17	1.00342e-18	8.40149e-19
UP_SEQ_FEATURE	CROSSLNK:Glycyl lysine isopeptide (Lys-Gly) (interchain with G-Cter in SUMO2); alternate	32	13.0081	6.28007e-20	6175, 6152, 6130, 4691, 9188, 65980, 6135, 6156, 6651, 6137, 6193, 3939, 3159, 5478, 4666, 5757, 6629, 4869, 6188, 6187, 6201, 6222, 7531, 6189, 6169, 6125, 2023, 3178, 3151, 6218, 5901, 4736	220	345	20532	8.65644	5.02406e-17	5.02406e-17	4.98638e-17
GOTERM_CC_DIRECT	GO:1990904~ribonucleoprotein complex	26	10.5691	8.40315e-20	6175, 6155, 4691, 6154, 23521, 6193, 3184, 6194, 4904, 81892, 4809, 1938, 6129, 4869, 6188, 6146, 6124, 6201, 6189, 5036, 6125, 6202, 3178, 26986, 51690, 6637	239	183	20580	12.234	2.47893e-17	2.06578e-18	1.72965e-18
UP_KW_CELLULAR_COMPONENT	KW-0963~Cytoplasm	128	52.0325	3.2997e-19	4691, 9188, 6231, 6234, 6233, 9349, 6235, 85409, 10777, 150678, 6227, 6228, 11224, 6124, 5036, 5037, 6125, 25873, 7295, 84316, 1984, 2950, 6634, 6633, 6636, 6635, 6637, 4736, 6130, 6133, 6132, 6135, 6137, 2171, 4904, 3939, 56034, 170622, 811, 6128, 6647, 1915, 8669, 6129, 4869, 6142, 6141, 6144, 6143, 6146, 6147, 3151, 10528, 3146, 5687, 6139, 5688, 6418, 80097, 3945, 708, 6152, 6155, 4130, 6154,…	208	5538	17641	1.96027	9.89909e-18	4.94954e-18	4.45459e-18
UP_KW_BIOLOGICAL_PROCESS	KW-0679~Respiratory chain	17	6.91057	1.11274e-18	4694, 7388, 4541, 4696, 7381, 4717, 10975, 4708, 4709, 29796, 27089, 4710, 4536, 4537, 4725, 4726, 4539	110	66	11229	26.2938	6.45388e-17	6.45388e-17	5.67496e-17
KEGG_PATHWAY	hsa04714:Thermogenesis	33	13.4146	1.95785e-17	4694, 7388, 4696, 1340, 7381, 6194, 10975, 1337, 4509, 4708, 4709, 27089, 514, 71, 4725, 10632, 4726, 9551, 4541, 10063, 1351, 1350, 1349, 4717, 1347, 1345, 521, 29796, 4710, 4536, 4537, 1329, 4539	180	232	8205	6.48384	4.24853e-15	1.06213e-15	1.00829e-15
GOTERM_BP_DIRECT	GO:0042776~mitochondrial ATP synthesis coupled proton transport	17	6.91057	5.02167e-17	9551, 4694, 4541, 4696, 4717, 4509, 4708, 4709, 521, 514, 4710, 4536, 4537, 4725, 10632, 4726, 4539	236	65	19333	21.4251	6.14652e-14	2.04717e-14	1.99862e-14
KEGG_PATHWAY	hsa05012:Parkinson disease	34	13.8211	1.48982e-16	4694, 6233, 7388, 4696, 1340, 7381, 10975, 1337, 4509, 4708, 4709, 27089, 514, 6647, 7979, 4725, 4726, 7311, 4541, 1351, 1350, 7295, 1349, 4717, 1347, 1345, 29796, 5687, 5688, 4710, 4536, 4537, 1329, 4539	180	266	8205	5.82644	2.40918e-14	6.46583e-15	6.13807e-15
GOTERM_CC_DIRECT	GO:0045202~synapse	35	14.2276	3.30562e-16	6152, 8894, 6155, 4130, 6154, 6157, 6234, 9349, 6233, 6137, 6158, 23521, 3184, 2171, 4904, 2743, 6227, 6205, 1938, 6229, 6228, 6209, 6165, 6143, 6168, 6201, 6167, 6189, 6147, 6224, 6169, 6125, 9669, 6218, 6217	239	527	20580	5.7188	9.82547e-14	7.50121e-15	6.28067e-15
UP_KW_BIOLOGICAL_PROCESS	KW-0249~Electron transport	18	7.31707	4.68096e-16	4694, 7388, 4541, 4696, 7381, 7295, 4717, 10975, 4708, 4709, 29796, 27089, 4710, 4536, 4537, 4725, 4726, 4539	110	113	11229	16.2608	2.57572e-14	1.35748e-14	1.19365e-14
GOTERM_BP_DIRECT	GO:0045333~cellular respiration	14	5.69106	1.65259e-15	7388, 1351, 1340, 1350, 7381, 1349, 1337, 10975, 1347, 1345, 29796, 27089, 205251, 1329	236	42	19333	27.3065	2.03837e-12	5.02521e-13	4.90605e-13
UP_SEQ_FEATURE	CROSSLNK:Glycyl lysine isopeptide (Lys-Gly) (interchain with G-Cter in SUMO2)	50	20.3252	1.92078e-15	6152, 8894, 4691, 6154, 6158, 6194, 6227, 6229, 6228, 11224, 1933, 6164, 6201, 6124, 5036, 6169, 6202, 3178, 6161, 3329, 64919, 6633, 605, 5901, 4736, 5902, 6130, 9045, 6132, 6135, 6134, 6651, 6137, 6136, 3184, 3615, 4904, 6128, 6207, 8669, 6209, 6208, 4869, 6142, 6141, 6188, 6222, 6147, 6938, 10528	220	1267	20532	3.683	1.5099e-12	7.68313e-13	7.62551e-13
GOTERM_BP_DIRECT	GO:0006364~rRNA processing	20	8.13008	2.05446e-15	6230, 9188, 6155, 9045, 6232, 6154, 6165, 6223, 6135, 6201, 6234, 5036, 6125, 6194, 10528, 6218, 6229, 6217, 6129, 6209	236	131	19333	12.5068	2.58193e-12	5.02521e-13	4.90605e-13
UP_KW_PTM	KW-0832~Ubl conjugation	83	33.7398	6.0483e-15	6152, 8894, 4691, 9188, 6154, 6156, 6233, 6158, 3320, 6193, 85409, 6194, 3159, 6227, 1938, 6229, 6228, 11224, 6629, 1933, 6164, 6201, 6124, 7531, 5036, 6169, 7852, 6202, 6125, 3178, 7295, 6161, 3329, 64919, 3326, 6633, 605, 5901, 4736, 5902, 6175, 6130, 9045, 65980, 6132, 6135, 6134, 6651, 6137, 6136, 3184, 3615, 4904, 56034, 3939, 5478, 6128, 6204, 4666, 6207, 6647, 8669, 1915, 6209, 5757, 6208,…	195	2583	14109	2.32496	1.25899e-13	4.43542e-14	3.42737e-14
KEGG_PATHWAY	hsa05415:Diabetic cardiomyopathy	28	11.3821	2.26458e-14	4694, 7388, 4696, 1340, 7381, 10975, 1337, 4509, 4708, 4709, 27089, 514, 5578, 4725, 4726, 4541, 1351, 1350, 1349, 4717, 1347, 1345, 29796, 4710, 4536, 4537, 1329, 4539	180	203	8205	6.28736	4.91474e-12	8.19024e-13	7.77506e-13
UP_KW_CELLULAR_COMPONENT	KW-0496~Mitochondrion	51	20.7317	4.95239e-14	9188, 4694, 4696, 1340, 3320, 90480, 440574, 1337, 10975, 81892, 27089, 514, 5578, 4725, 4726, 9551, 4541, 10063, 26521, 1351, 1350, 23456, 3329, 1349, 1347, 521, 1345, 2950, 29796, 205251, 100131801, 4536, 4537, 4539, 7388, 7381, 4509, 4708, 3336, 4709, 6647, 10632, 122704, 6188, 4717, 54543, 4710, 140823, 1329, 708, 3945	208	1310	17641	3.30186	1.48548e-12	4.95239e-13	4.45715e-13
KEGG_PATHWAY	hsa05016:Huntington disease	33	13.4146	7.183e-14	5441, 4694, 7388, 4696, 1340, 7381, 10975, 1337, 4509, 4708, 4709, 27089, 514, 6647, 5438, 7979, 4725, 4726, 4541, 1351, 1350, 1349, 4717, 1347, 1345, 29796, 5687, 5688, 4710, 4536, 4537, 1329, 4539	180	306	8205	4.91585	1.55874e-11	2.22673e-12	2.11385e-12
GOTERM_BP_DIRECT	GO:0009060~aerobic respiration	15	6.09756	1.10267e-13	4694, 7388, 4541, 4696, 7381, 4717, 4708, 4709, 29796, 4710, 4536, 4537, 4725, 4726, 4539	236	70	19333	17.5542	1.3494e-10	2.24761e-11	2.19431e-11
KEGG_PATHWAY	hsa05020:Prion disease	31	12.6016	1.28758e-13	4694, 7388, 4696, 1340, 7381, 10975, 1337, 4509, 4708, 4709, 27089, 514, 6647, 7979, 4725, 4726, 4541, 1351, 1350, 1349, 4717, 1347, 1345, 29796, 5687, 5688, 4710, 4536, 4537, 1329, 4539	180	273	8205	5.17613	2.79465e-11	3.49255e-12	3.31551e-12
KEGG_PATHWAY	hsa05208:Chemical carcinogenesis - reactive oxygen species	28	11.3821	2.3409e-13	4694, 7388, 4696, 1340, 7381, 10975, 1337, 4509, 4708, 4709, 27089, 514, 6647, 4725, 4726, 4541, 1351, 1350, 1349, 4717, 1347, 1345, 29796, 4710, 4536, 4537, 1329, 4539	180	223	8205	5.72347	5.07856e-11	5.64418e-12	5.35807e-12
GOTERM_CC_DIRECT	GO:0016020~membrane	92	37.3984	4.45192e-13	6152, 6155, 4691, 9188, 6154, 6231, 6157, 9349, 6156, 6233, 6159, 6158, 3320, 23521, 6193, 2590, 6194, 23480, 256987, 727936, 23240, 56937, 5578, 1938, 6229, 6228, 11224, 6165, 6201, 6124, 7531, 5036, 6202, 6125, 25873, 3178, 6160, 7095, 6161, 3329, 1984, 2512, 3326, 5901, 4736, 6175, 6130, 6210, 9045, 6133, 6132, 6135, 6134, 6137, 6136, 3615, 3336, 3939, 811, 6205, 5478, 6128, 6204, 6207, 71, 62…	239	3789	20580	2.09079	1.31334e-10	9.38082e-12	7.85445e-12
GOTERM_MF_DIRECT	GO:0008137~NADH dehydrogenase (ubiquinone) activity	12	4.87805	2.90842e-12	4717, 4708, 4709, 4694, 4541, 4696, 4710, 4536, 4537, 4725, 4726, 4539	232	43	18908	22.7442	1.04704e-09	3.4901e-10	3.36407e-10
GOTERM_BP_DIRECT	GO:0042274~ribosomal small subunit biogenesis	10	4.06504	5.54525e-12	6230, 6201, 6234, 6223, 6229, 6218, 6217, 6209, 6194, 4869	236	24	19333	34.1331	6.78736e-09	9.68835e-10	9.45862e-10
UP_KW_LIGAND	KW-0830~Ubiquinone	10	4.06504	6.77331e-12	4708, 4709, 4694, 4541, 4696, 4536, 4537, 4725, 4726, 4539	57	36	6833	33.2992	1.2192e-10	1.2192e-10	1.2192e-10
GOTERM_BP_DIRECT	GO:0006120~mitochondrial electron transport, NADH to ubiquinone	12	4.87805	8.02647e-12	4717, 4708, 4709, 4694, 4541, 4696, 4710, 4536, 4537, 4725, 4726, 4539	236	47	19333	20.9156	9.8244e-09	1.22705e-09	1.19795e-09
KEGG_PATHWAY	hsa05014:Amyotrophic lateral sclerosis	33	13.4146	8.53886e-12	4694, 7388, 4696, 1340, 7381, 10975, 1337, 4509, 4708, 4709, 27089, 514, 71, 6647, 7979, 4725, 4726, 4541, 3178, 1351, 1350, 1349, 4717, 1347, 1345, 29796, 5687, 5688, 4710, 4536, 4537, 1329, 4539	180	364	8205	4.13255	1.85293e-09	1.85293e-10	1.759e-10
GOTERM_CC_DIRECT	GO:0005747~mitochondrial respiratory chain complex I	12	4.87805	9.86155e-12	4717, 4708, 4709, 4694, 4541, 4696, 4710, 4536, 4537, 4725, 4726, 4539	239	50	20580	20.6661	2.90916e-09	1.93944e-10	1.62387e-10
GOTERM_CC_DIRECT	GO:0014069~postsynaptic density	21	8.53659	7.51866e-11	6230, 6142, 6175, 6188, 9045, 6232, 6132, 6223, 9349, 6156, 6222, 6136, 6169, 3184, 2171, 6128, 6207, 6129, 4536, 6208, 4736	239	275	20580	6.57558	2.21801e-08	1.38625e-09	1.16069e-09
GOTERM_MF_DIRECT	GO:0005515~protein binding	198	80.4878	1.03442e-10	6230, 8894, 6232, 9188, 6231, 6234, 6233, 85409, 1337, 6227, 6228, 4725, 917, 6124, 5036, 5037, 6125, 1351, 1350, 1349, 84316, 1347, 1345, 4736, 6130, 6133, 6132, 6135, 6134, 6137, 6136, 4509, 811, 6128, 4501, 1915, 4502, 8669, 6129, 6923, 4869, 10632, 6142, 6141, 6144, 6143, 6146, 6147, 6938, 10528, 6139, 6932, 140823, 80097, 708, 6152, 6155, 6154, 6157, 6156, 6158, 3320, 59286, 90480, 2590, 234…	232	12619	18908	1.27879	3.72391e-08	9.30978e-09	8.97359e-09
KEGG_PATHWAY	hsa04932:Non-alcoholic fatty liver disease	21	8.53659	1.17789e-10	4694, 7388, 4696, 1351, 1340, 1350, 7381, 1349, 4717, 1337, 10975, 1347, 4708, 1345, 4709, 29796, 27089, 4710, 1329, 4725, 4726	180	155	8205	6.17581	2.55601e-08	2.32365e-09	2.20586e-09
GOTERM_MF_DIRECT	GO:1990948~ubiquitin ligase inhibitor activity	7	2.84553	2.53884e-10	6135, 6201, 9349, 6167, 6224, 6125, 6209	232	9	18908	63.3889	9.13982e-08	1.82796e-08	1.76196e-08
KEGG_PATHWAY	hsa05022:Pathways of neurodegeneration - multiple diseases	34	13.8211	2.12524e-09	4694, 6233, 7388, 4696, 1340, 7381, 10975, 1337, 4509, 4708, 4709, 27089, 514, 5578, 6647, 7979, 4725, 4726, 7311, 4541, 1351, 1350, 1349, 4717, 1347, 1345, 29796, 5687, 5688, 4710, 4536, 4537, 1329, 4539	180	476	8205	3.25595	4.61177e-07	3.84314e-08	3.64833e-08
KEGG_PATHWAY	hsa05010:Alzheimer disease	30	12.1951	3.35567e-09	4694, 7388, 4696, 1340, 7381, 10975, 1337, 4509, 4708, 4709, 27089, 514, 7979, 4725, 4726, 4541, 1351, 1350, 1349, 4717, 1347, 1345, 29796, 5687, 5688, 4710, 4536, 4537, 1329, 4539	180	384	8205	3.5612	7.28179e-07	5.60138e-08	5.31744e-08
GOTERM_CC_DIRECT	GO:0005654~nucleoplasm	85	34.5528	3.67247e-09	6230, 6155, 4691, 6232, 9188, 6154, 6231, 6234, 9349, 6233, 6235, 3320, 2197, 6193, 90480, 6194, 150678, 4809, 3159, 10572, 6227, 5578, 6229, 6228, 6629, 6201, 6202, 6125, 3178, 6160, 7295, 51690, 84316, 3326, 6634, 6633, 6636, 6635, 5901, 6637, 6210, 65980, 5441, 6135, 3184, 2171, 4904, 6205, 6204, 6207, 6647, 6206, 51504, 5438, 6209, 5757, 6923, 10399, 7979, 6208, 4869, 122704, 4282, 6188, 6187…	239	3960	20580	1.84829	1.08338e-06	6.37281e-08	5.33588e-08
INTERPRO	IPR011332:Ribosomal protein, zinc-binding domain	7	2.84553	4.46208e-09	6166, 6232, 6168, 6167, 6233, 7311, 6173	231	13	19176	44.6993	2.31136e-06	2.31136e-06	2.28905e-06
GOTERM_BP_DIRECT	GO:1904667~negative regulation of ubiquitin protein ligase activity	7	2.84553	4.83626e-09	6135, 6201, 9349, 6167, 6224, 6125, 6209	236	13	19333	44.1105	5.91956e-06	6.57193e-07	6.4161e-07
SMART	SM00651:Sm	7	2.84553	7.16783e-09	51690, 84316, 6634, 6633, 6636, 6635, 6637	83	20	10379	43.7669	6.73776e-07	6.73776e-07	6.73776e-07
GOTERM_CC_DIRECT	GO:0005751~mitochondrial respiratory chain complex IV	8	3.25203	1.38165e-08	1349, 1337, 1347, 1345, 1351, 1340, 1350, 1329	239	26	20580	26.495	4.07587e-06	2.26438e-07	1.89594e-07
UP_SEQ_FEATURE	TOPO_DOM:Mitochondrial intermembrane	13	5.28455	1.66966e-08	1351, 1350, 23456, 440574, 1349, 1337, 10975, 1347, 1345, 29796, 54543, 27089, 205251	220	131	20532	9.26149	1.33572e-05	4.45244e-06	4.41904e-06
GOTERM_BP_DIRECT	GO:0006123~mitochondrial electron transport, cytochrome c to oxygen	8	3.25203	1.93751e-08	1349, 1337, 1347, 1345, 1351, 1340, 1350, 1329	236	26	19333	25.206	2.37149e-05	2.36958e-06	2.31339e-06
GOTERM_MF_DIRECT	GO:0048027~mRNA 5'-UTR binding	8	3.25203	2.00246e-08	4691, 6154, 6201, 6189, 6125, 6207, 6171, 6208	232	26	18908	25.0769	7.20883e-06	1.20148e-06	1.15809e-06
INTERPRO	IPR008991:Translation protein SH3-like domain	7	2.84553	2.02044e-08	6144, 9045, 6155, 1984, 6132, 6154, 6128	231	16	19176	36.3182	1.04658e-05	5.23295e-06	5.18244e-06
GOTERM_MF_DIRECT	GO:0019843~rRNA binding	9	3.65854	2.96814e-08	9188, 6133, 6132, 6167, 6222, 6147, 6205, 6193, 4869	232	41	18908	17.8902	1.06853e-05	1.52647e-06	1.47135e-06
GOTERM_CC_DIRECT	GO:0005739~mitochondrion	43	17.4797	3.00415e-08	9188, 4694, 7388, 4696, 3320, 1340, 90480, 440574, 1337, 4509, 3336, 81892, 27089, 10572, 5578, 6647, 10399, 4725, 10632, 122704, 9551, 4541, 1351, 1350, 23456, 3329, 1349, 3326, 1345, 521, 2950, 54543, 205251, 9669, 4710, 100131801, 140823, 4536, 6659, 4537, 1329, 708, 4539	239	1451	20580	2.55181	8.8622e-06	4.66433e-07	3.90539e-07
GOTERM_CC_DIRECT	GO:0015934~large ribosomal subunit	7	2.84553	3.71211e-08	6154, 6157, 6136, 6139, 23521, 4736, 4869	239	18	20580	33.4868	1.09507e-05	5.47537e-07	4.58446e-07
UP_SEQ_FEATURE	TOPO_DOM:Mitochondrial matrix	11	4.47154	3.78567e-08	1349, 1337, 10975, 1347, 1345, 27089, 29796, 205251, 1351, 1350, 23456	220	89	20532	11.5348	3.02849e-05	7.57134e-06	7.51455e-06
UP_KW_MOLECULAR_FUNCTION	KW-0694~RNA-binding	32	13.0081	6.1502e-08	4691, 9188, 6132, 6135, 6651, 6136, 3184, 3615, 4904, 81892, 4809, 6205, 6129, 6629, 4869, 6188, 6165, 6146, 8886, 6222, 6167, 5036, 6147, 6125, 3178, 26986, 51690, 1984, 6634, 6636, 6635, 6637	171	735	11719	2.98371	3.0751e-06	1.02503e-06	9.63532e-07
INTERPRO	IPR001163:Ribonucleoprotein LSM domain	7	2.84553	9.39407e-08	51690, 84316, 6634, 6633, 6636, 6635, 6637	231	20	19176	29.0545	4.86601e-05	1.62204e-05	1.60639e-05
INTERPRO	IPR010920:Like-Sm (LSM) domain	7	2.84553	2.37401e-07	51690, 84316, 6634, 6633, 6636, 6635, 6637	231	23	19176	25.2648	0.000122966	3.07434e-05	3.04466e-05
UP_KW_DISEASE	KW-1274~Primary mitochondrial disease	15	6.09756	2.47176e-07	4694, 4541, 1351, 1340, 7381, 4509, 4709, 27089, 514, 100131801, 4536, 4537, 708, 4726, 4539	64	191	4472	5.48757	9.39263e-06	4.69634e-06	4.69634e-06
GOTERM_CC_DIRECT	GO:0005730~nucleolus	40	16.2602	2.54173e-07	6230, 6130, 6155, 4691, 9188, 6154, 6135, 9349, 6233, 6137, 6136, 125144, 23521, 6194, 4809, 6205, 6204, 6207, 6129, 1915, 5438, 6208, 11224, 4869, 6141, 6188, 6143, 6223, 6124, 8886, 6201, 6189, 5036, 6147, 6125, 25873, 6160, 10528, 5901, 708	239	1396	20580	2.4673	7.49783e-05	3.57053e-06	2.98956e-06
GOTERM_BP_DIRECT	GO:0000027~ribosomal large subunit assembly	7	2.84553	3.39124e-07	6175, 6152, 6135, 6134, 6147, 6125, 6128	236	24	19333	23.8932	0.000415002	3.77045e-05	3.68104e-05
KEGG_PATHWAY	hsa04260:Cardiac muscle contraction	13	5.28455	3.43166e-07	7388, 1351, 1340, 1350, 7381, 1349, 1337, 10975, 1347, 1345, 29796, 27089, 1329	180	87	8205	6.8113	7.44643e-05	5.31908e-06	5.04945e-06
GOTERM_MF_DIRECT	GO:0045296~cadherin binding	18	7.31707	3.71876e-07	6164, 6152, 6130, 9045, 6187, 6231, 7531, 6159, 6147, 2023, 3326, 3939, 10528, 6128, 1938, 5901, 10399, 5902	232	316	18908	4.64241	0.000133866	1.67344e-05	1.61301e-05
UP_SEQ_FEATURE	DOMAIN:Sm	7	2.84553	4.258e-07	51690, 84316, 6634, 6633, 6636, 6635, 6637	220	28	20532	23.3318	0.000340582	6.81281e-05	6.76171e-05
GOTERM_CC_DIRECT	GO:0005634~nucleus	106	43.0894	6.28458e-07	6230, 4691, 6232, 6233, 6194, 150678, 6229, 6629, 6124, 5036, 7852, 5037, 6125, 7295, 84316, 1984, 2950, 6634, 6633, 6636, 6635, 6637, 4736, 6130, 6133, 5441, 6134, 6137, 2171, 4904, 3939, 56034, 170622, 811, 6128, 4501, 6647, 1915, 4502, 6129, 5438, 4869, 6141, 6146, 6147, 3151, 6938, 3146, 5687, 6139, 5688, 6932, 6418, 6659, 708, 6155, 6156, 59286, 3320, 23521, 654483, 81892, 3159, 4809, 10572,…	239	6007	20580	1.51948	0.000185378	8.42705e-06	7.05587e-06
GOTERM_BP_DIRECT	GO:0000028~ribosomal small subunit assembly	6	2.43902	6.91495e-07	6232, 6234, 6223, 6193, 6209, 6208	236	15	19333	32.7678	0.000846032	7.04749e-05	6.88038e-05
GOTERM_CC_DIRECT	GO:0005689~U12-type spliceosomal complex	7	2.84553	8.53873e-07	51690, 4904, 6634, 6633, 6636, 6635, 6637	239	29	20580	20.7849	0.000251861	1.09518e-05	9.16985e-06
GOTERM_BP_DIRECT	GO:0032981~mitochondrial respiratory chain complex I assembly	9	3.65854	9.21312e-07	4717, 4708, 4709, 4694, 4541, 4696, 4710, 4536, 4725	236	63	19333	11.7028	0.00112705	8.66742e-05	8.4619e-05
GOTERM_BP_DIRECT	GO:1902600~hydrogen ion transmembrane transport	12	4.87805	1.00534e-06	1349, 4509, 9551, 521, 7388, 27089, 29796, 514, 1351, 1340, 1329, 10632	236	138	19333	7.12343	0.00122978	8.78235e-05	8.5741e-05
GOTERM_CC_DIRECT	GO:0070469~respiratory chain	7	2.84553	1.05706e-06	4709, 4694, 4541, 4536, 4537, 4725, 4539	239	30	20580	20.0921	0.000311785	1.29931e-05	1.08789e-05
GOTERM_BP_DIRECT	GO:0036261~7-methylguanosine cap hypermethylation	5	2.03252	1.43378e-06	6634, 6633, 6636, 6635, 6637	236	8	19333	51.1997	0.00175341	0.000116901	0.000114129
UP_KW_MOLECULAR_FUNCTION	KW-0699~rRNA-binding	7	2.84553	1.54397e-06	6132, 6135, 6167, 6222, 6147, 6125, 6205	171	26	11719	18.451	7.71955e-05	1.92996e-05	1.81416e-05
GOTERM_CC_DIRECT	GO:0071005~U2-type precatalytic spliceosome	8	3.25203	1.65679e-06	51690, 4809, 6634, 6633, 6636, 6635, 6637, 6629	239	50	20580	13.7774	0.000488635	1.95501e-05	1.63691e-05
GOTERM_CC_DIRECT	GO:1904813~ficolin-1-rich granule lumen	11	4.47154	1.82636e-06	4282, 3615, 3326, 2950, 3146, 5478, 3320, 2495, 1938, 4831, 1915	239	124	20580	7.63868	0.000538632	2.07222e-05	1.73504e-05
GOTERM_MF_DIRECT	GO:0003729~mRNA binding	15	6.09756	2.03192e-06	6152, 8894, 6188, 6187, 6231, 26986, 23521, 6193, 4904, 81892, 811, 6207, 6129, 11224, 708	232	245	18908	4.9898	0.000731226	8.1277e-05	7.8342e-05
GOTERM_BP_DIRECT	GO:0042273~ribosomal large subunit biogenesis	7	2.84553	3.06097e-06	9045, 6165, 6154, 6135, 6125, 6129, 4869	236	34	19333	16.8658	0.00373963	0.000233973	0.000228425
GOTERM_CC_DIRECT	GO:0005783~endoplasmic reticulum	33	13.4146	3.38077e-06	6175, 6152, 6157, 6134, 6137, 6171, 6173, 6194, 4925, 4904, 23240, 811, 11320, 5578, 6229, 6228, 1933, 6164, 6141, 6144, 6166, 6188, 5771, 7311, 6189, 6125, 6202, 25873, 2286, 7095, 3146, 746, 6418	239	1144	20580	2.48391	0.000996832	3.69381e-05	3.09278e-05
GOTERM_CC_DIRECT	GO:0005791~rough endoplasmic reticulum	8	3.25203	7.25113e-06	3329, 6141, 6155, 6124, 6128, 6227, 6228, 7095	239	62	20580	11.1108	0.0021368	7.63958e-05	6.39653e-05
GOTERM_CC_DIRECT	GO:0034774~secretory granule lumen	10	4.06504	7.71911e-06	4282, 3615, 3326, 2950, 3146, 5478, 3320, 1938, 4831, 1915	239	115	20580	7.48772	0.00227455	7.85219e-05	6.57455e-05
GOTERM_CC_DIRECT	GO:0034709~methylosome	5	2.03252	8.02675e-06	6634, 6633, 6636, 6635, 6637	239	12	20580	35.8787	0.0023651	7.89297e-05	6.60869e-05
GOTERM_BP_DIRECT	GO:1903241~U2-type prespliceosome assembly	6	2.43902	8.95045e-06	6634, 6633, 6636, 6635, 6637, 6629	236	24	19333	20.4799	0.0108956	0.000643906	0.000628637
GOTERM_CC_DIRECT	GO:0071013~catalytic step 2 spliceosome	9	3.65854	8.97142e-06	51690, 3178, 6634, 6633, 26986, 6636, 6635, 6637, 6629	239	89	20580	8.70763	0.00264308	8.53732e-05	7.1482e-05
UP_KW_DOMAIN	KW-0809~Transit peptide	16	6.50407	1.04395e-05	7388, 1351, 1350, 23456, 3329, 1349, 4717, 1337, 1347, 4708, 81892, 100131801, 1329, 708, 122704, 4726	104	565	14486	3.94445	0.000198333	0.000198351	0.000198351
GOTERM_CC_DIRECT	GO:0005687~U4 snRNP	5	2.03252	1.1489e-05	6634, 6633, 6636, 6635, 6637	239	13	20580	33.1188	0.00338354	0.000105914	8.86807e-05
UP_KW_BIOLOGICAL_PROCESS	KW-0945~Host-virus interaction	20	8.13008	1.41923e-05	6223, 7531, 7852, 3178, 26986, 3320, 90480, 3329, 256987, 3146, 5478, 10572, 5688, 1915, 6418, 6923, 5901, 10399, 708, 4869	110	651	11229	3.13615	0.000822822	0.000274385	0.00024127
GOTERM_CC_DIRECT	GO:0005750~mitochondrial respiratory chain complex III	5	2.03252	1.59387e-05	10975, 7388, 27089, 29796, 7381	239	14	20580	30.7531	0.00469092	0.000140737	0.000117837
GOTERM_CC_DIRECT	GO:0046540~U4/U6 x U5 tri-snRNP complex	7	2.84553	1.62205e-05	51690, 4809, 6634, 6633, 6636, 6635, 6637	239	47	20580	12.8247	0.00477366	0.000140737	0.000117837
GOTERM_CC_DIRECT	GO:0005686~U2 snRNP	6	2.43902	1.87757e-05	6634, 6633, 6636, 6635, 6637, 6629	239	29	20580	17.8156	0.00552356	0.000158252	0.000132503
GOTERM_BP_DIRECT	GO:0006122~mitochondrial electron transport, ubiquinol to cytochrome c	5	2.03252	1.93574e-05	10975, 7388, 27089, 29796, 7381	236	14	19333	29.257	0.0234151	0.00131522	0.00128404
GOTERM_CC_DIRECT	GO:0030532~small nuclear ribonucleoprotein complex	5	2.03252	2.15376e-05	6634, 6633, 6636, 6635, 6637	239	15	20580	28.7029	0.00633351	0.000176488	0.000147772
GOTERM_CC_DIRECT	GO:0071007~U2-type catalytic step 2 spliceosome	6	2.43902	2.23194e-05	6634, 6633, 6636, 6635, 6637, 6629	239	30	20580	17.2218	0.00656267	0.000177952	0.000148997
UP_SEQ_FEATURE	CROSSLNK:Glycyl lysine isopeptide (Lys-Gly) (interchain with G-Cter in SUMO1); alternate	11	4.47154	2.56619e-05	6175, 4691, 9188, 6187, 6124, 6137, 6125, 1938, 6218, 4736, 4869	220	181	20532	5.67182	0.0203205	0.00342159	0.00339592
UP_KW_PTM	KW-0013~ADP-ribosylation	11	4.47154	2.64316e-05	6152, 51372, 3159, 6233, 6189, 7311, 3146, 1938, 3151, 6194, 4869	195	142	14109	5.60488	0.000554916	0.000145374	0.000112334
GOTERM_MF_DIRECT	GO:0031625~ubiquitin protein ligase binding	15	6.09756	2.64854e-05	6135, 9349, 7531, 7311, 6233, 5036, 7852, 6125, 3320, 85409, 3329, 3326, 811, 71, 6923	232	307	18908	3.98208	0.00948957	0.000953476	0.000919045
UP_KW_BIOLOGICAL_PROCESS	KW-0508~mRNA splicing	13	5.28455	2.8797e-05	6651, 3178, 26986, 51690, 4904, 4809, 6634, 6633, 6636, 6635, 6637, 6629, 708	110	296	11229	4.48332	0.00166885	0.000337598	0.000296854
UP_KW_BIOLOGICAL_PROCESS	KW-0066~ATP synthesis	5	2.03252	2.91033e-05	4509, 9551, 521, 514, 10632	110	19	11229	26.8636	0.00168659	0.000337598	0.000296854
GOTERM_CC_DIRECT	GO:0034715~pICln-Sm protein complex	4	1.62602	2.9771e-05	6634, 6633, 6636, 6635	239	6	20580	57.4059	0.00874411	0.000225191	0.000188549
GOTERM_CC_DIRECT	GO:0098556~cytoplasmic side of rough endoplasmic reticulum membrane	4	1.62602	2.9771e-05	6155, 6231, 6234, 6235	239	6	20580	57.4059	0.00874411	0.000225191	0.000188549
GOTERM_MF_DIRECT	GO:0070180~large ribosomal subunit rRNA binding	4	1.62602	3.50353e-05	6175, 6143, 9349, 6136	232	6	18908	54.3333	0.0125337	0.00114661	0.0011052
GOTERM_CC_DIRECT	GO:0005685~U1 snRNP	6	2.43902	4.19688e-05	6634, 6633, 6636, 6635, 6637, 6629	239	34	20580	15.1957	0.0123047	0.00030952	0.000259157
UP_KW_CELLULAR_COMPONENT	KW-0747~Spliceosome	10	4.06504	4.60666e-05	51690, 4809, 3178, 6634, 6633, 26986, 6636, 6635, 6637, 6629	208	142	17641	5.97271	0.00138107	0.000345499	0.000310949
GOTERM_CC_DIRECT	GO:0034719~SMN-Sm protein complex	5	2.03252	4.69815e-05	6634, 6633, 6636, 6635, 6637	239	18	20580	23.9191	0.0137643	0.000338038	0.000283035
GOTERM_CC_DIRECT	GO:0005683~U7 snRNP	4	1.62602	5.16536e-05	6634, 6636, 6635, 6637	239	7	20580	49.205	0.0151227	0.000362805	0.000303773
GOTERM_MF_DIRECT	GO:0046933~proton-transporting ATP synthase activity, rotational mechanism	5	2.03252	5.80545e-05	4509, 9551, 521, 514, 10632	232	18	18908	22.6389	0.0206833	0.00174163	0.00167874
GOTERM_BP_DIRECT	GO:0006119~oxidative phosphorylation	5	2.03252	7.1454e-05	1349, 1337, 7388, 1340, 7381	236	19	19333	21.5578	0.0837471	0.00459938	0.00449032
GOTERM_CC_DIRECT	GO:0071011~precatalytic spliceosome	5	2.03252	7.30468e-05	4809, 6634, 6633, 6635, 6637	239	20	20580	21.5272	0.0213191	0.000501135	0.000419594
KEGG_PATHWAY	hsa04723:Retrograde endocannabinoid signaling	13	5.28455	8.88016e-05	4694, 4541, 4696, 4717, 4708, 4709, 5578, 4710, 4536, 4537, 4725, 4726, 4539	180	148	8205	4.00394	0.0190863	0.00128466	0.00121954
GOTERM_CC_DIRECT	GO:0005753~mitochondrial proton-transporting ATP synthase complex	5	2.03252	8.94179e-05	4509, 9551, 521, 514, 10632	239	21	20580	20.5021	0.0260346	0.000599506	0.00050196
GOTERM_MF_DIRECT	GO:0004129~cytochrome-c oxidase activity	5	2.03252	9.01714e-05	1349, 1337, 1351, 1340, 1329	232	20	18908	20.375	0.0319419	0.00249705	0.00240688
GOTERM_BP_DIRECT	GO:0006414~translational elongation	5	2.03252	0.000108246	6176, 1984, 1938, 1915, 1933	236	21	19333	19.5046	0.124097	0.00661922	0.00646226
GOTERM_BP_DIRECT	GO:1901798~positive regulation of signal transduction by p53 class mediator	4	1.62602	0.000141111	9349, 6167, 6224, 6209	236	9	19333	36.4087	0.158637	0.00821802	0.00802315
INTERPRO	IPR014722:Ribosomal protein L2 domain 2	5	2.03252	0.00014924	9045, 1984, 6132, 6154, 6128	231	23	19176	18.0463	0.0743989	0.0154612	0.015312
GOTERM_BP_DIRECT	GO:0000398~mRNA splicing, via spliceosome	11	4.47154	0.000181658	51690, 4809, 3178, 6634, 59286, 6633, 26986, 6636, 6635, 6637, 6629	236	201	19333	4.48316	0.199381	0.0100985	0.00985908
GOTERM_MF_DIRECT	GO:0051082~unfolded protein binding	9	3.65854	0.000209535	3329, 3326, 3336, 5478, 811, 3320, 4666, 100131801, 4869	232	131	18908	5.59924	0.072665	0.00538804	0.00519347
GOTERM_CC_DIRECT	GO:0005682~U5 snRNP	5	2.03252	0.000213446	6634, 6633, 6636, 6635, 6637	239	26	20580	16.5594	0.0610314	0.00139926	0.00117158
GOTERM_BP_DIRECT	GO:0006091~generation of precursor metabolites and energy	6	2.43902	0.000257294	1337, 10975, 1345, 10063, 1351, 1350	236	47	19333	10.4578	0.270188	0.0136814	0.0133569
INTERPRO	IPR004038:Ribosomal protein L7Ae/L30e/S12e/Gadd45	4	1.62602	0.000261727	6130, 4809, 6156, 6206	231	11	19176	30.1865	0.126801	0.0225957	0.0223776
GOTERM_BP_DIRECT	GO:0015986~ATP synthesis coupled proton transport	5	2.03252	0.000299758	4509, 9551, 521, 514, 10632	236	27	19333	15.1703	0.307162	0.0152752	0.014913
GOTERM_BP_DIRECT	GO:0000387~spliceosomal snRNP assembly	5	2.03252	0.000346402	6634, 6633, 6636, 6635, 6637	236	28	19333	14.6285	0.345622	0.016946	0.0165442
UP_KW_BIOLOGICAL_PROCESS	KW-0507~mRNA processing	13	5.28455	0.000363494	6651, 3178, 26986, 51690, 4904, 4809, 6634, 6633, 6636, 6635, 6637, 6629, 708	110	387	11229	3.42911	0.0208657	0.00351377	0.00308969
GOTERM_CC_DIRECT	GO:0000276~mitochondrial proton-transporting ATP synthase complex, coupling factor F(o)	4	1.62602	0.000400924	4509, 9551, 521, 10632	239	13	20580	26.495	0.111567	0.00257115	0.00215279
UP_SEQ_FEATURE	ZN_FING:C4-type	6	2.43902	0.000447122	8894, 6232, 6168, 6167, 6233, 5438	220	60	20532	9.33273	0.300772	0.0510997	0.0507165
GOTERM_BP_DIRECT	GO:0006413~translational initiation	6	2.43902	0.000453717	6188, 6189, 9669, 6218, 8669, 6193	236	53	19333	9.2739	0.426201	0.0205517	0.0200644
GOTERM_BP_DIRECT	GO:0042542~response to hydrogen peroxide	6	2.43902	0.000453717	3329, 100, 3939, 4541, 1938, 6647	236	53	19333	9.2739	0.426201	0.0205517	0.0200644
GOTERM_CC_DIRECT	GO:0036464~cytoplasmic ribonucleoprotein granule	7	2.84553	0.000458532	6175, 4691, 6158, 6128, 26986, 6629, 6194	239	85	20580	7.09131	0.126544	0.00287802	0.00240973
UP_KW_PTM	KW-0488~Methylation	29	11.7886	0.000464908	4691, 6651, 6159, 6235, 3184, 8073, 10777, 4709, 3159, 6205, 6204, 71, 1938, 1915, 6166, 6188, 6223, 6124, 7311, 6147, 3178, 1396, 26986, 64919, 3326, 10528, 689, 6634, 6418	195	1040	14109	2.01756	0.00971781	0.0020456	0.00158069
GOTERM_MF_DIRECT	GO:0003746~translation elongation factor activity	5	2.03252	0.000527046	1984, 1938, 1915, 6923, 1933	232	31	18908	13.1452	0.172864	0.0126491	0.0121923
GOTERM_CC_DIRECT	GO:0005681~spliceosomal complex	8	3.25203	0.000605834	4691, 3178, 6634, 6633, 6636, 6635, 6637, 6629	239	124	20580	5.55541	0.163706	0.00372335	0.00311752
GOTERM_CC_DIRECT	GO:0005746~mitochondrial respiratory chain	4	1.62602	0.000627016	1349, 1347, 7388, 7381	239	15	20580	22.9623	0.168919	0.00377489	0.00316067
UP_KW_MOLECULAR_FUNCTION	KW-0251~Elongation factor	5	2.03252	0.000666789	1984, 1938, 1915, 6923, 1933	171	28	11719	12.2379	0.0328006	0.00666789	0.00626782
UP_KW_BIOLOGICAL_PROCESS	KW-0648~Protein biosynthesis	8	3.25203	0.000709327	8894, 1984, 1938, 9669, 1915, 8669, 6923, 1933	110	153	11229	5.33761	0.0403202	0.00587728	0.00516795
UP_KW_CELLULAR_COMPONENT	KW-0138~CF(0)	4	1.62602	0.00079663	4509, 9551, 521, 10632	208	16	17641	21.2031	0.0236249	0.00477978	0.0043018
GOTERM_CC_DIRECT	GO:0005844~polysome	5	2.03252	0.000853576	6188, 5687, 811, 1938, 6194	239	37	20580	11.6363	0.222687	0.0050361	0.00421667
UP_SEQ_FEATURE	TRANSIT:Mitochondrion	16	6.50407	0.000875456	7388, 1351, 1350, 23456, 3329, 1349, 4717, 1337, 1347, 4708, 81892, 100131801, 1329, 708, 122704, 4726	220	550	20532	2.71498	0.503748	0.0875456	0.086889
GOTERM_BP_DIRECT	GO:2000767~positive regulation of cytoplasmic translation	4	1.62602	0.000883326	4904, 26986, 1938, 3184	236	16	19333	20.4799	0.660971	0.0385824	0.0376676
UP_KW_BIOLOGICAL_PROCESS	KW-0813~Transport	35	14.2276	0.00122733	4694, 7388, 4696, 7381, 85409, 2171, 10975, 4509, 4708, 2743, 23480, 4709, 27089, 514, 4666, 4725, 10632, 4726, 9551, 4541, 3178, 26521, 23456, 7095, 7295, 4717, 521, 54543, 29796, 689, 4710, 4536, 5901, 4537, 4539	110	2110	11229	1.6933	0.0687513	0.00889815	0.00782423
GOTERM_BP_DIRECT	GO:2000059~negative regulation of protein ubiquitination involved in ubiquitin-dependent protein catabolic process	4	1.62602	0.00126424	6135, 6201, 9349, 6125	236	18	19333	18.2043	0.787415	0.0533161	0.0520519
UP_SEQ_FEATURE	COMPBIAS:Basic residues	18	7.31707	0.00137918	6141, 4130, 4691, 65980, 5771, 6124, 6157, 6651, 6159, 6147, 6202, 3320, 2197, 811, 6128, 6139, 6229, 6228	220	698	20532	2.40672	0.668492	0.122594	0.121674
GOTERM_BP_DIRECT	GO:2000435~negative regulation of protein neddylation	3	1.21951	0.00143617	6135, 150678, 6125	236	5	19333	49.1517	0.827807	0.0566927	0.0553484
UP_KW_PTM	KW-0597~Phosphoprotein	136	55.2846	0.00144619	8894, 4691, 6232, 9188, 6231, 6234, 6233, 9349, 6235, 6193, 6194, 10777, 150678, 27089, 6229, 11224, 6629, 917, 6124, 5036, 7852, 5037, 6125, 84316, 521, 2950, 6633, 4736, 6135, 6651, 6137, 6136, 2171, 4904, 3939, 11320, 6128, 4501, 6647, 1915, 4502, 8669, 6129, 6923, 4869, 6142, 6141, 6143, 6146, 6147, 3151, 6938, 10528, 3146, 5687, 5688, 6418, 80097, 3945, 708, 6152, 4130, 6154, 6157, 6156, 615…	195	8330	14109	1.18129	0.0299349	0.00530271	0.00409755
GOTERM_BP_DIRECT	GO:0030490~maturation of SSU-rRNA	4	1.62602	0.00148789	6234, 6223, 4809, 6208	236	19	19333	17.2462	0.838384	0.0566927	0.0553484
GOTERM_BP_DIRECT	GO:0042254~ribosome biogenesis	5	2.03252	0.00151429	6175, 6130, 6234, 10528, 4809	236	41	19333	9.99018	0.843531	0.0566927	0.0553484
GOTERM_BP_DIRECT	GO:0050821~protein stabilization	10	4.06504	0.00152973	3329, 3326, 6135, 6201, 9349, 6125, 811, 3320, 6659, 4869	236	220	19333	3.72361	0.846464	0.0566927	0.0553484
UP_SEQ_FEATURE	CROSSLNK:Glycyl lysine isopeptide (Lys-Gly) (interchain with G-Cter in ubiquitin)	10	4.06504	0.00163475	4904, 6188, 6187, 6134, 6233, 7311, 6224, 7852, 6204, 6418	220	253	20532	3.68883	0.729875	0.13078	0.129799
UP_KW_MOLECULAR_FUNCTION	KW-0143~Chaperone	11	4.47154	0.00197991	3329, 3326, 3336, 689, 10063, 811, 3320, 26521, 4666, 6418, 4869	171	231	11719	3.26344	0.094342	0.0164992	0.0155093
INTERPRO	IPR020568:Ribosomal protein S5 domain 2-type fold	5	2.03252	0.00204325	6187, 3326, 3320, 1938, 6217	231	45	19176	9.22367	0.653366	0.151201	0.149741
UP_KW_BIOLOGICAL_PROCESS	KW-0375~Hydrogen ion transport	5	2.03252	0.00238269	4509, 9551, 521, 514, 10632	110	58	11229	8.80016	0.129216	0.0153551	0.0135019
INTERPRO	IPR012340:Nucleic acid-binding, OB-fold	6	2.43902	0.00260638	4904, 1984, 6132, 6234, 6205, 6228	231	79	19176	6.30478	0.741243	0.168763	0.167134
GOTERM_CC_DIRECT	GO:0097526~spliceosomal tri-snRNP complex	3	1.21951	0.00269178	51690, 6634, 6637	239	7	20580	36.9038	0.548485	0.0155701	0.0130367
UP_KW_PTM	KW-0164~Citrullination	7	2.84553	0.00282507	6187, 6143, 6124, 6134, 6147, 6205, 23521	195	102	14109	4.96546	0.0576801	0.0088788	0.00686089
GOTERM_BP_DIRECT	GO:0000056~ribosomal small subunit export from nucleus	3	1.21951	0.00296785	6209, 5901, 4869	236	7	19333	35.1084	0.973696	0.103705	0.101246
GOTERM_BP_DIRECT	GO:1902255~positive regulation of intrinsic apoptotic signaling pathway by p53 class mediator	3	1.21951	0.00296785	1984, 6135, 6201	236	7	19333	35.1084	0.973696	0.103705	0.101246
GOTERM_BP_DIRECT	GO:0008284~positive regulation of cell proliferation	16	6.50407	0.00325454	7253, 4282, 6210, 65980, 9349, 10063, 6194, 56034, 150678, 811, 51237, 605, 140823, 6659, 11138, 4869	236	553	19333	2.37018	0.981501	0.110564	0.107942
GOTERM_BP_DIRECT	GO:0017148~negative regulation of translation	6	2.43902	0.00342105	4904, 4691, 6188, 811, 23521, 10399	236	83	19333	5.92189	0.984922	0.11308	0.110398
GOTERM_CC_DIRECT	GO:0032991~macromolecular complex	18	7.31707	0.00347911	6135, 6201, 9349, 6134, 7852, 6125, 3320, 3329, 3326, 4809, 5478, 746, 6647, 51504, 6418, 7979, 5901, 4869	239	703	20580	2.20478	0.642324	0.0197373	0.0165258
GOTERM_BP_DIRECT	GO:0045727~positive regulation of translation	6	2.43902	0.00360225	6154, 6125, 1938, 3184, 6659, 4869	236	84	19333	5.85139	0.987931	0.115936	0.113187
GOTERM_BP_DIRECT	GO:0071353~cellular response to interleukin-4	4	1.62602	0.00375002	3615, 6175, 3326, 6932	236	26	19333	12.603	0.989935	0.117597	0.114808
GOTERM_BP_DIRECT	GO:0046632~alpha-beta T cell differentiation	3	1.21951	0.00392549	100, 64919, 6146	236	8	19333	30.7198	0.991887	0.118874	0.116056
GOTERM_MF_DIRECT	GO:0008121~ubiquinol-cytochrome-c reductase activity	3	1.21951	0.00396419	10975, 7388, 29796	232	8	18908	30.5625	0.760678	0.0891943	0.0859734
GOTERM_BP_DIRECT	GO:0006417~regulation of translation	6	2.43902	0.00398516	6188, 6134, 5036, 6169, 23521, 6208	236	86	19333	5.71531	0.99246	0.118874	0.116056
UP_SEQ_FEATURE	DOMAIN:Ubiquitin-like	5	2.03252	0.00458841	6233, 7311, 59286, 2197, 6923	220	63	20532	7.40693	0.974756	0.321133	0.318725
UP_SEQ_FEATURE	DOMAIN:Ribosomal_L7Ae	3	1.21951	0.004817	6130, 4809, 6156	220	10	20532	27.9982	0.978993	0.321133	0.318725
GOTERM_BP_DIRECT	GO:1900152~negative regulation of nuclear-transcribed mRNA catabolic process, deadenylation-dependent decay	3	1.21951	0.00500674	4904, 26986, 3184	236	9	19333	27.3065	0.997853	0.145792	0.142335
GOTERM_BP_DIRECT	GO:0000462~maturation of SSU-rRNA from tricistronic rRNA transcript (SSU-rRNA, 5.8S rRNA, LSU-rRNA)	4	1.62602	0.00513112	6223, 6202, 6217, 6208	236	29	19333	11.2992	0.998158	0.145939	0.142478
SMART	SM00213:UBQ	4	1.62602	0.00531189	6233, 7311, 2197, 6923	83	45	10379	11.1154	0.393862	0.249659	0.249659
UP_KW_LIGAND	KW-0520~NAD	7	2.84553	0.00533751	3615, 3939, 4541, 4536, 4537, 3945, 4539	57	198	6833	4.23808	0.091838	0.0480376	0.0480376
INTERPRO	IPR009000:Translation elongation/initiation factor/Ribosomal, beta-barrel	4	1.62602	0.00544508	6165, 1938, 9669, 1915	231	30	19176	11.0684	0.940884	0.313395	0.310369
GOTERM_MF_DIRECT	GO:0070181~small ribosomal subunit rRNA binding	3	1.21951	0.0062692	6188, 6207, 6208	232	10	18908	24.45	0.896068	0.132759	0.127965
INTERPRO	IPR000626:Ubiquitin	5	2.03252	0.00653132	6233, 7311, 59286, 2197, 6923	231	62	19176	6.6946	0.966437	0.338322	0.335057
GOTERM_CC_DIRECT	GO:0045277~respiratory chain complex IV	3	1.21951	0.00683803	1349, 1351, 1340	239	11	20580	23.4842	0.867894	0.0380608	0.0318678
GOTERM_BP_DIRECT	GO:0070934~CRD-mediated mRNA stabilization	3	1.21951	0.00752765	4904, 26986, 3184	236	11	19333	22.3417	0.999904	0.209235	0.204273
GOTERM_MF_DIRECT	GO:0043167~ion binding	3	1.21951	0.00760096	10063, 6647, 5757	232	11	18908	22.2273	0.935867	0.144018	0.138818
GOTERM_MF_DIRECT	GO:0008097~5S rRNA binding	3	1.21951	0.00760096	6135, 6125, 1938	232	11	18908	22.2273	0.935867	0.144018	0.138818
INTERPRO	IPR019954:Ubiquitin conserved site	3	1.21951	0.00873372	6233, 7311, 2197	231	12	19176	20.7532	0.989369	0.411279	0.407309
GOTERM_CC_DIRECT	GO:0031966~mitochondrial membrane	7	2.84553	0.00890139	4694, 4541, 5578, 4831, 23456, 4537, 4539	239	153	20580	3.93962	0.928472	0.048628	0.0407156
GOTERM_MF_DIRECT	GO:0097371~MDM2/MDM4 family protein binding	3	1.21951	0.00904816	6167, 6224, 6209	232	12	18908	20.375	0.962076	0.162867	0.156986
GOTERM_MF_DIRECT	GO:0035198~miRNA binding	4	1.62602	0.0103003	4904, 9188, 3178, 6659	232	37	18908	8.81081	0.975943	0.169373	0.163257
GOTERM_MF_DIRECT	GO:0003676~nucleic acid binding	11	4.47154	0.0103506	4904, 10777, 65980, 81892, 8886, 5036, 3178, 26986, 5438, 3151, 4869	232	346	18908	2.59104	0.976379	0.169373	0.163257
GOTERM_BP_DIRECT	GO:0061844~antimicrobial humoral immune response mediated by antimicrobial peptide	6	2.43902	0.0106917	6223, 6156, 2197, 140823, 6170, 3151	236	109	19333	4.50933	0.999998	0.290576	0.283686
GOTERM_BP_DIRECT	GO:0008380~RNA splicing	8	3.25203	0.0113616	4904, 6651, 3178, 6634, 6633, 6636, 6637, 708	236	200	19333	3.27678	0.999999	0.30207	0.294907
GOTERM_BP_DIRECT	GO:0001890~placenta development	4	1.62602	0.0117429	100, 3326, 6647, 6194	236	39	19333	8.402	0.999999	0.303501	0.296305
UP_KW_DISEASE	KW-0429~Leber hereditary optic neuropathy	3	1.21951	0.0117721	4541, 4536, 4539	64	12	4472	17.4688	0.362369	0.149114	0.149114
INTERPRO	IPR004161:Translation elongation factor EFTu/EF1A, domain 2	3	1.21951	0.0118537	1938, 9669, 1915	231	14	19176	17.7885	0.997923	0.472324	0.467765
INTERPRO	IPR019956:Ubiquitin subgroup	3	1.21951	0.0118537	6233, 7311, 2197	231	14	19176	17.7885	0.997923	0.472324	0.467765
GOTERM_BP_DIRECT	GO:0000463~maturation of LSU-rRNA from tricistronic rRNA transcript (SSU-rRNA, 5.8S rRNA, LSU-rRNA)	3	1.21951	0.0121599	8886, 6129, 11224	236	14	19333	17.5542	1	0.303501	0.296305
GOTERM_BP_DIRECT	GO:0098761~cellular response to interleukin-7	3	1.21951	0.0121599	3329, 4904, 3146	236	14	19333	17.5542	1	0.303501	0.296305
GOTERM_MF_DIRECT	GO:0031386~protein tag	3	1.21951	0.0122769	6233, 7311, 59286	232	14	18908	17.4643	0.988287	0.19216	0.185221
UP_SEQ_FEATURE	DOMAIN:Tr-type G	3	1.21951	0.0123164	1938, 9669, 1915	220	16	20532	17.4989	0.999951	0.703796	0.698517
UP_SEQ_FEATURE	REPEAT:1-4	3	1.21951	0.0123164	9045, 6651, 811	220	16	20532	17.4989	0.999951	0.703796	0.698517
GOTERM_BP_DIRECT	GO:0000470~maturation of LSU-rRNA	3	1.21951	0.0139193	6130, 4809, 4736	236	15	19333	16.3839	1	0.340465	0.332392
KEGG_PATHWAY	hsa03040:Spliceosome	9	3.65854	0.0149649	51690, 4809, 3178, 6634, 6633, 6636, 6635, 6637, 6629	180	147	8205	2.79082	0.962067	0.202961	0.192673
UP_SEQ_FEATURE	REPEAT:1-3	3	1.21951	0.0154857	9045, 6651, 811	220	18	20532	15.5545	0.999996	0.819324	0.813179
UP_SEQ_FEATURE	DOMAIN:tr-type G	3	1.21951	0.0189643	1938, 9669, 1915	220	20	20532	13.9991	1	0.819324	0.813179
GOTERM_BP_DIRECT	GO:0019752~carboxylic acid metabolic process	3	1.21951	0.019804	4282, 3939, 3945	236	18	19333	13.6532	1	0.474907	0.463646
UP_SEQ_FEATURE	MUTAGEN:S->G: Phosphomimetic mutant that can recruit PRKN to mitochondria.	2	0.813008	0.0212193	6233, 7311	220	2	20532	93.3273	1	0.819324	0.813179
UP_SEQ_FEATURE	MUTAGEN:S->A: Prevents phosphorylation in case of mitophagy. Impaired translocation of PRKN to mitochondria.	2	0.813008	0.0212193	6233, 7311	220	2	20532	93.3273	1	0.819324	0.813179
UP_SEQ_FEATURE	MUTAGEN:D->A: Abolishes interaction with MP31.	2	0.813008	0.0212193	3939, 3945	220	2	20532	93.3273	1	0.819324	0.813179
UP_SEQ_FEATURE	MUTAGEN:R->A: Abolishes interaction with MP31.	2	0.813008	0.0212193	3939, 3945	220	2	20532	93.3273	1	0.819324	0.813179
GOTERM_MF_DIRECT	GO:0030515~snoRNA binding	3	1.21951	0.0221657	9188, 10528, 4809	232	19	18908	12.8684	0.999687	0.332486	0.32048
UP_SEQ_FEATURE	CROSSLNK:Glycyl lysine isopeptide (Lys-Gly) (interchain with G-Cter in ubiquitin); alternate	5	2.03252	0.0223064	6188, 6187, 6224, 5478, 5901	220	100	20532	4.66636	1	0.819324	0.813179
GOTERM_CC_DIRECT	GO:0030964~NADH dehydrogenase complex	2	0.813008	0.0229961	4537, 4539	239	2	20580	86.1088	0.998954	0.12114	0.101429
GOTERM_CC_DIRECT	GO:0008043~intracellular ferritin complex	2	0.813008	0.0229961	2512, 2495	239	2	20580	86.1088	0.998954	0.12114	0.101429
GOTERM_MF_DIRECT	GO:0019901~protein kinase binding	13	5.28455	0.0234533	6188, 5771, 6223, 6201, 5037, 6194, 3326, 2950, 5336, 1938, 1915, 4536, 4869	232	511	18908	2.07339	0.999805	0.337727	0.325531
INTERPRO	IPR000795:Elongation factor, GTP-binding domain	3	1.21951	0.0236113	1938, 9669, 1915	231	20	19176	12.4519	0.999996	0.771984	0.764533
INTERPRO	IPR004037:Ribosomal protein L7Ae conserved site	2	0.813008	0.0238451	6130, 4809	231	2	19176	83.013	0.999996	0.771984	0.764533
INTERPRO	IPR027534:Ribosomal protein L12 family	2	0.813008	0.0238451	6176, 6181	231	2	19176	83.013	0.999996	0.771984	0.764533
GOTERM_BP_DIRECT	GO:0034514~mitochondrial unfolded protein response	2	0.813008	0.0241636	3329, 23456	236	2	19333	81.9195	1	0.56831	0.554834
INTERPRO	IPR014721:Ribosomal protein S5 domain 2-type fold, subgroup	3	1.21951	0.0258935	6187, 1938, 6217	231	21	19176	11.859	0.999999	0.788989	0.781374
UP_SEQ_FEATURE	DOMAIN:RRM 2	5	2.03252	0.0261101	4691, 3178, 26986, 3184, 6629	220	105	20532	4.44416	1	0.819324	0.813179
UP_SEQ_FEATURE	DOMAIN:RRM 1	5	2.03252	0.0261101	4691, 3178, 26986, 3184, 6629	220	105	20532	4.44416	1	0.819324	0.813179
UP_SEQ_FEATURE	DOMAIN:CHCH	3	1.21951	0.0267926	10063, 1340, 4725	220	24	20532	11.6659	1	0.819324	0.813179
GOTERM_BP_DIRECT	GO:0034605~cellular response to heat	4	1.62602	0.0279255	3329, 3326, 7531, 3320	236	54	19333	6.06811	1	0.642911	0.627666
UP_KW_DISEASE	KW-0431~Leigh syndrome	3	1.21951	0.0286343	4541, 4536, 4537	64	19	4472	11.0329	0.668452	0.272025	0.272025
UP_SEQ_FEATURE	REPEAT:2-1	3	1.21951	0.0289211	9045, 6651, 811	220	25	20532	11.1993	1	0.819324	0.813179
UP_SEQ_FEATURE	REPEAT:1-2	3	1.21951	0.0289211	9045, 6651, 811	220	25	20532	11.1993	1	0.819324	0.813179
GOTERM_BP_DIRECT	GO:0051131~chaperone-mediated protein complex assembly	3	1.21951	0.0289668	3329, 3326, 3320	236	22	19333	11.1708	1	0.642911	0.627666
GOTERM_MF_DIRECT	GO:0070182~DNA polymerase binding	3	1.21951	0.0292364	3326, 3146, 3320	232	22	18908	11.1136	0.999977	0.404812	0.390194
GOTERM_BP_DIRECT	GO:0006986~response to unfolded protein	4	1.62602	0.0292788	3329, 3326, 3336, 3320	236	55	19333	5.95778	1	0.642911	0.627666
SMART	SM00360:RRM	6	2.43902	0.0294027	4691, 81892, 3178, 26986, 3184, 6629	83	219	10379	3.42598	0.939511	0.921283	0.921283
GOTERM_BP_DIRECT	GO:0043066~negative regulation of apoptotic process	13	5.28455	0.0294383	4282, 6189, 6134, 6651, 5036, 6194, 3329, 84316, 64919, 2950, 4831, 5757, 4869	236	530	19333	2.00935	1	0.642911	0.627666
UP_SEQ_FEATURE	REPEAT:1-1	3	1.21951	0.0311148	9045, 6651, 811	220	26	20532	10.7685	1	0.819324	0.813179
UP_SEQ_FEATURE	DOMAIN:Ribosomal_L18e/L15P	2	0.813008	0.0316603	6141, 6157	220	3	20532	62.2182	1	0.819324	0.813179
UP_SEQ_FEATURE	REGION:Interaction with NR3C1	2	0.813008	0.0316603	3326, 3320	220	3	20532	62.2182	1	0.819324	0.813179
KEGG_PATHWAY	hsa04066:HIF-1 signaling pathway	7	2.84553	0.0316705	3939, 2023, 5336, 5578, 6923, 6194, 3945	180	109	8205	2.92737	0.999073	0.404264	0.383771
UP_SEQ_FEATURE	REPEAT:2-2	3	1.21951	0.0333722	9045, 6651, 811	220	27	20532	10.3697	1	0.819324	0.813179
GOTERM_BP_DIRECT	GO:0006879~cellular iron ion homeostasis	4	1.62602	0.0335434	654483, 2512, 2495, 6647	236	58	19333	5.64962	1	0.719712	0.702646
INTERPRO	IPR018492:Ribosomal protein L7Ae/L8/Nhp2 family	2	0.813008	0.0355545	6130, 4809	231	3	19176	55.342	1	0.837146	0.829065
INTERPRO	IPR011331:Ribosomal protein L37ae/L37e	2	0.813008	0.0355545	6168, 6167	231	3	19176	55.342	1	0.837146	0.829065
INTERPRO	IPR000552:Ribosomal protein L44e	2	0.813008	0.0355545	6166, 6173	231	3	19176	55.342	1	0.837146	0.829065
INTERPRO	IPR018349:Peptidase M24A, methionine aminopeptidase, subfamily 2, binding site	2	0.813008	0.0355545	10988, 5036	231	3	19176	55.342	1	0.837146	0.829065
INTERPRO	IPR021131:Ribosomal protein L18e/L15P	2	0.813008	0.0355545	6141, 6157	231	3	19176	55.342	1	0.837146	0.829065
GOTERM_MF_DIRECT	GO:0019900~kinase binding	5	2.03252	0.0364753	6188, 3326, 3939, 1915, 3945	232	102	18908	3.9951	0.999998	0.47669	0.459476
GOTERM_MF_DIRECT	GO:0045182~translation regulator activity	3	1.21951	0.0370759	6146, 6134, 6208	232	25	18908	9.78	0.999999	0.47669	0.459476
UP_KW_CELLULAR_COMPONENT	KW-0539~Nucleus	80	32.5203	0.0375253	4691, 9188, 6233, 3320, 2197, 90480, 4925, 654483, 81892, 150678, 4809, 3159, 10572, 5578, 1938, 6629, 6201, 7531, 5036, 6125, 3178, 7295, 51690, 84316, 64919, 1984, 3326, 2950, 689, 6634, 6633, 6636, 6635, 5901, 6637, 6175, 5441, 6135, 6651, 3184, 2171, 3615, 4904, 56034, 170622, 5478, 6204, 4666, 6647, 1915, 51504, 5438, 5757, 6923, 10399, 7979, 4869, 6188, 5771, 8886, 6223, 7311, 6189, 6147, 2…	208	5667	17641	1.19728	0.682546	0.187626	0.168864
UP_KW_BIOLOGICAL_PROCESS	KW-0810~Translation regulation	5	2.03252	0.0376341	6188, 6134, 5036, 23521, 10399	110	130	11229	3.92622	0.891923	0.218278	0.191934
GOTERM_BP_DIRECT	GO:0000245~spliceosomal complex assembly	3	1.21951	0.0394873	6633, 6635, 6637	236	26	19333	9.45225	1	0.832636	0.812893
UP_SEQ_FEATURE	MUTAGEN:R->G: No effect on ADP-ribosylation.	2	0.813008	0.0419904	6233, 7311	220	4	20532	46.6636	1	0.819324	0.813179
UP_SEQ_FEATURE	MUTAGEN:R->K: No effect on ADP-ribosylation, when associated with K-74.	2	0.813008	0.0419904	6233, 7311	220	4	20532	46.6636	1	0.819324	0.813179
UP_SEQ_FEATURE	REGION:Interaction with NR1D1	2	0.813008	0.0419904	3326, 3320	220	4	20532	46.6636	1	0.819324	0.813179
UP_SEQ_FEATURE	MUTAGEN:G->A: Loss of ADP-ribosylation.	2	0.813008	0.0419904	6233, 7311	220	4	20532	46.6636	1	0.819324	0.813179
UP_SEQ_FEATURE	MUTAGEN:K->R: No effect on HLTF-mediated polyubiquitination of PCNA.	2	0.813008	0.0419904	6233, 7311	220	4	20532	46.6636	1	0.819324	0.813179
UP_SEQ_FEATURE	MOTIF:TPR repeat-binding	2	0.813008	0.0419904	3326, 3320	220	4	20532	46.6636	1	0.819324	0.813179
UP_SEQ_FEATURE	MUTAGEN:H->G: Loss of DTX3L-mediated polyubiquitination of histone H3 and H4.	2	0.813008	0.0419904	6233, 7311	220	4	20532	46.6636	1	0.819324	0.813179
UP_SEQ_FEATURE	SITE:Essential for function	2	0.813008	0.0419904	6233, 7311	220	4	20532	46.6636	1	0.819324	0.813179
UP_SEQ_FEATURE	MUTAGEN:R->K: No effect on ADP-ribosylation, when associated with K-72.	2	0.813008	0.0419904	6233, 7311	220	4	20532	46.6636	1	0.819324	0.813179
UP_SEQ_FEATURE	MUTAGEN:S->D: Phosphomimetic mutant that binds and activates PRKN.	2	0.813008	0.0419904	6233, 7311	220	4	20532	46.6636	1	0.819324	0.813179
UP_SEQ_FEATURE	MUTAGEN:K->R: Abolishes HLTF-mediated polyubiquitination of PCNA.	2	0.813008	0.0419904	6233, 7311	220	4	20532	46.6636	1	0.819324	0.813179
GOTERM_MF_DIRECT	GO:0023026~MHC class II protein complex binding	3	1.21951	0.0426974	3326, 7531, 3320	232	27	18908	9.05556	1	0.530036	0.510896
GOTERM_CC_DIRECT	GO:0005853~eukaryotic translation elongation factor 1 complex	2	0.813008	0.0454655	1915, 1933	239	4	20580	43.0544	0.999999	0.235304	0.197017
SMART	SM01407:SM01407	2	0.813008	0.0464879	689, 4666	83	6	10379	41.6827	0.988606	1	1
GOTERM_CC_DIRECT	GO:0016514~SWI/SNF complex	3	1.21951	0.0468602	64919, 65980, 605	239	30	20580	8.61088	0.999999	0.23834	0.19956
INTERPRO	IPR012678:Ribosomal protein L23/L15e core domain	2	0.813008	0.047124	6147, 6229	231	4	19176	41.5065	1	1	0.992263
GOTERM_BP_DIRECT	GO:0060334~regulation of interferon-gamma-mediated signaling pathway	2	0.813008	0.0477458	3326, 5771	236	4	19333	40.9597	1	0.941825	0.919492
GOTERM_BP_DIRECT	GO:0002906~negative regulation of mature B cell apoptotic process	2	0.813008	0.0477458	4282, 100	236	4	19333	40.9597	1	0.941825	0.919492
GOTERM_BP_DIRECT	GO:1905323~telomerase holoenzyme complex assembly	2	0.813008	0.0477458	3326, 3320	236	4	19333	40.9597	1	0.941825	0.919492
GOTERM_BP_DIRECT	GO:0036018~cellular response to erythropoietin	2	0.813008	0.0477458	4501, 4502	236	4	19333	40.9597	1	0.941825	0.919492
KEGG_PATHWAY	hsa03250:Viral life cycle - HIV-1	5	2.03252	0.048236	4130, 256987, 7852, 5478, 5901	180	63	8205	3.61772	0.999978	0.581512	0.552034
UP_KW_PTM	KW-0702~S-nitrosylation	4	1.62602	0.0494945	3326, 5771, 3320, 7295	195	60	14109	4.82359	0.655612	0.13611	0.105176
GOTERM_MF_DIRECT	GO:0019899~enzyme binding	10	4.06504	0.050837	3329, 6188, 6187, 3159, 7531, 5037, 6634, 5578, 4831, 10399	232	390	18908	2.08974	1	0.610044	0.588014
UP_SEQ_FEATURE	DOMAIN:Ferritin-like diiron	2	0.813008	0.0522107	2512, 2495	220	5	20532	37.3309	1	0.971363	0.964077
UP_SEQ_FEATURE	SITE:Interacts with activating enzyme	2	0.813008	0.0522107	6233, 7311	220	5	20532	37.3309	1	0.971363	0.964077
GOTERM_MF_DIRECT	GO:0003697~single-stranded DNA binding	5	2.03252	0.0526233	3329, 4904, 3146, 3178, 23635	232	115	18908	3.54348	1	0.61037	0.588329
SMART	SM00739:KOW	2	0.813008	0.0540256	6155, 6154	83	7	10379	35.7281	0.994597	1	1
GOTERM_MF_DIRECT	GO:0097110~scaffold protein binding	4	1.62602	0.0542551	5660, 7531, 5336, 3320	232	70	18908	4.65714	1	0.61037	0.588329
GOTERM_BP_DIRECT	GO:0031640~killing of cells of other organism	4	1.62602	0.0554832	6223, 6156, 140823, 3151	236	71	19333	4.61518	1	1	0.977087
GOTERM_CC_DIRECT	GO:0005854~nascent polypeptide-associated complex	2	0.813008	0.0565065	689, 4666	239	5	20580	34.4435	1	0.282532	0.236561
UP_KW_BIOLOGICAL_PROCESS	KW-0409~Iron storage	2	0.813008	0.0568592	2512, 2495	110	6	11229	34.0273	0.96647	0.299803	0.26362
UP_KW_CELLULAR_COMPONENT	KW-0256~Endoplasmic reticulum	23	9.34959	0.0573587	6164, 6141, 6144, 6155, 6231, 5771, 6234, 6235, 2286, 7095, 4925, 1984, 23480, 23240, 3146, 811, 6128, 6227, 746, 100128731, 51237, 6228, 6418	208	1312	17641	1.4868	0.830022	0.245823	0.221241
GOTERM_MF_DIRECT	GO:0043022~ribosome binding	4	1.62602	0.0580909	1984, 23480, 1938, 10399	232	72	18908	4.52778	1	0.612612	0.59049
INTERPRO	IPR008331:Ferritin/DPS protein domain	2	0.813008	0.0585553	2512, 2495	231	5	19176	33.2052	1	1	0.992263
INTERPRO	IPR019805:Heat shock protein Hsp90, conserved site	2	0.813008	0.0585553	3326, 3320	231	5	19176	33.2052	1	1	0.992263
INTERPRO	IPR014034:Ferritin, conserved site	2	0.813008	0.0585553	2512, 2495	231	5	19176	33.2052	1	1	0.992263
INTERPRO	IPR001519:Ferritin	2	0.813008	0.0585553	2512, 2495	231	5	19176	33.2052	1	1	0.992263
INTERPRO	IPR009040:Ferritin- like diiron domain	2	0.813008	0.0585553	2512, 2495	231	5	19176	33.2052	1	1	0.992263
INTERPRO	IPR012347:Ferritin-related	2	0.813008	0.0585553	2512, 2495	231	5	19176	33.2052	1	1	0.992263
GOTERM_BP_DIRECT	GO:0006457~protein folding	6	2.43902	0.059177	3329, 3326, 3336, 5478, 811, 3320	236	172	19333	2.85766	1	1	0.977087
GOTERM_BP_DIRECT	GO:0033153~T cell receptor V(D)J recombination	2	0.813008	0.0593232	64919, 6932	236	5	19333	32.7678	1	1	0.977087
GOTERM_MF_DIRECT	GO:0097100~supercoiled DNA binding	2	0.813008	0.059617	6188, 3146	232	5	18908	32.6	1	0.612612	0.59049
GOTERM_BP_DIRECT	GO:0032435~negative regulation of proteasomal ubiquitin-dependent protein catabolic process	3	1.21951	0.0607216	4130, 3326, 6135	236	33	19333	7.44723	1	1	0.977087
GOTERM_MF_DIRECT	GO:0015078~hydrogen ion transmembrane transporter activity	3	1.21951	0.0612612	4509, 521, 10632	232	33	18908	7.40909	1	0.612612	0.59049
GOTERM_MF_DIRECT	GO:0051059~NF-kappaB binding	3	1.21951	0.0612612	170622, 5687, 4869	232	33	18908	7.40909	1	0.612612	0.59049
UP_KW_MOLECULAR_FUNCTION	KW-0543~Viral nucleoprotein	3	1.21951	0.0618322	3178, 3184, 6629	171	28	11719	7.34273	0.958883	0.441659	0.415159
UP_SEQ_FEATURE	DOMAIN:NAC-A/B	2	0.813008	0.0623226	689, 4666	220	6	20532	31.1091	1	1	0.993742
UP_SEQ_FEATURE	DOMAIN:KOW	2	0.813008	0.0623226	6155, 6154	220	6	20532	31.1091	1	1	0.993742
UP_SEQ_FEATURE	DOMAIN:Peptidase_M24	2	0.813008	0.0623226	10988, 5036	220	6	20532	31.1091	1	1	0.993742
GOTERM_BP_DIRECT	GO:0048255~mRNA stabilization	3	1.21951	0.0640144	4904, 26986, 3184	236	34	19333	7.22819	1	1	0.977087
GOTERM_MF_DIRECT	GO:0003725~double-stranded RNA binding	4	1.62602	0.0640777	3329, 9188, 3326, 3146	232	75	18908	4.34667	1	0.623459	0.600945
GOTERM_CC_DIRECT	GO:0005793~endoplasmic reticulum-Golgi intermediate compartment	4	1.62602	0.0656431	4925, 5771, 3146, 11320	239	80	20580	4.30544	1	0.322745	0.270231
GOTERM_CC_DIRECT	GO:1990204~oxidoreductase complex	2	0.813008	0.0674203	3939, 3945	239	6	20580	28.7029	1	0.326049	0.272997
SMART	SM00398:HMG	3	1.21951	0.0677721	3146, 6932, 6659	83	54	10379	6.94712	0.998635	1	1
INTERPRO	IPR018177:L-lactate dehydrogenase, active site	2	0.813008	0.0698501	3939, 3945	231	6	19176	27.671	1	1	0.992263
INTERPRO	IPR011304:L-lactate dehydrogenase	2	0.813008	0.0698501	3939, 3945	231	6	19176	27.671	1	1	0.992263
INTERPRO	IPR002715:Nascent polypeptide-associated complex NAC domain	2	0.813008	0.0698501	689, 4666	231	6	19176	27.671	1	1	0.992263
GOTERM_BP_DIRECT	GO:0043516~regulation of DNA damage response, signal transduction by p53 class mediator	2	0.813008	0.0707605	6659, 4869	236	6	19333	27.3065	1	1	0.977087
GOTERM_BP_DIRECT	GO:0033119~negative regulation of RNA splicing	2	0.813008	0.0707605	6231, 6207	236	6	19333	27.3065	1	1	0.977087
GOTERM_BP_DIRECT	GO:0006880~intracellular sequestering of iron ion	2	0.813008	0.0707605	2512, 2495	236	6	19333	27.3065	1	1	0.977087
GOTERM_MF_DIRECT	GO:1990446~U1 snRNP binding	2	0.813008	0.0711087	6633, 6637	232	6	18908	27.1667	1	0.656388	0.632685
GOTERM_MF_DIRECT	GO:0004459~L-lactate dehydrogenase activity	2	0.813008	0.0711087	3939, 3945	232	6	18908	27.1667	1	0.656388	0.632685
GOTERM_CC_DIRECT	GO:0032040~small-subunit processome	3	1.21951	0.0746535	6201, 10528, 4809	239	39	20580	6.62375	1	0.355206	0.29741
GOTERM_MF_DIRECT	GO:0051020~GTPase binding	3	1.21951	0.0748865	4904, 2023, 3320	232	37	18908	6.60811	1	0.673978	0.64964
SMART	SM00948:SM00948	2	0.813008	0.0762871	5687, 5688	83	10	10379	25.0096	0.999424	1	1
GOTERM_BP_DIRECT	GO:0042220~response to cocaine	3	1.21951	0.0777548	3329, 3326, 4541	236	38	19333	6.46733	1	1	0.977087
GOTERM_CC_DIRECT	GO:0031428~box C/D snoRNP complex	2	0.813008	0.0782083	10528, 4809	239	7	20580	24.6025	1	0.366214	0.306626
GOTERM_MF_DIRECT	GO:0005504~fatty acid binding	3	1.21951	0.078431	2950, 4831, 2171	232	38	18908	6.43421	1	0.688663	0.663794
UP_KW_LIGAND	KW-0104~Cadmium	2	0.813008	0.079048	4501, 4502	57	10	6833	23.9754	0.772875	0.41284	0.41284
GOTERM_BP_DIRECT	GO:0033077~T cell differentiation in thymus	3	1.21951	0.081323	100, 64919, 6194	236	39	19333	6.3015	1	1	0.977087
UP_KW_DISEASE	KW-0020~Allergen	2	0.813008	0.0816484	4666, 7295	64	6	4472	23.2917	0.960705	0.620528	0.620528
GOTERM_BP_DIRECT	GO:0021955~central nervous system neuron axonogenesis	2	0.813008	0.0820592	3326, 3320	236	7	19333	23.4056	1	1	0.977087
GOTERM_BP_DIRECT	GO:0006924~activation-induced cell death of T cells	2	0.813008	0.0820592	10572, 6194	236	7	19333	23.4056	1	1	0.977087
UP_SEQ_FEATURE	DOMAIN:HATPase_c	2	0.813008	0.0822252	3326, 3320	220	8	20532	23.3318	1	1	0.993742
GOTERM_BP_DIRECT	GO:0045471~response to ethanol	5	2.03252	0.0844254	2950, 1938, 6647, 4736, 1933	236	136	19333	3.01175	1	1	0.977087
GOTERM_BP_DIRECT	GO:0019216~regulation of lipid metabolic process	3	1.21951	0.0849409	64919, 5660, 5336	236	40	19333	6.14396	1	1	0.977087
GOTERM_CC_DIRECT	GO:0005758~mitochondrial intermembrane space	4	1.62602	0.0864819	10063, 26521, 6647, 4725	239	90	20580	3.82706	1	0.398628	0.333766
GOTERM_BP_DIRECT	GO:0071276~cellular response to cadmium ion	3	1.21951	0.0886067	4501, 6647, 4502	236	41	19333	5.99411	1	1	0.977087
GOTERM_BP_DIRECT	GO:0032733~positive regulation of interleukin-10 production	3	1.21951	0.0886067	3329, 3146, 5336	236	41	19333	5.99411	1	1	0.977087
SMART	SM00387:HATPase_c	2	0.813008	0.0908398	3326, 3320	83	12	10379	20.8414	0.999871	1	1
UP_SEQ_FEATURE	DOMAIN:Ldh_1_C	2	0.813008	0.0920183	3939, 3945	220	9	20532	20.7394	1	1	0.993742
UP_SEQ_FEATURE	DOMAIN:Ldh_1_N	2	0.813008	0.0920183	3939, 3945	220	9	20532	20.7394	1	1	0.993742
GOTERM_BP_DIRECT	GO:0097421~liver regeneration	3	1.21951	0.0923188	6143, 6217, 6209	236	42	19333	5.85139	1	1	0.977087
GOTERM_BP_DIRECT	GO:0006089~lactate metabolic process	2	0.813008	0.0932212	3939, 3945	236	8	19333	20.4799	1	1	0.977087
GOTERM_BP_DIRECT	GO:0031204~posttranslational protein targeting to membrane, translocation	2	0.813008	0.0932212	23480, 7095	236	8	19333	20.4799	1	1	0.977087
GOTERM_BP_DIRECT	GO:0032873~negative regulation of stress-activated MAPK cascade	2	0.813008	0.0932212	2950, 5478	236	8	19333	20.4799	1	1	0.977087
GOTERM_BP_DIRECT	GO:0000055~ribosomal large subunit export from nucleus	2	0.813008	0.0932212	5901, 4869	236	8	19333	20.4799	1	1	0.977087
GOTERM_BP_DIRECT	GO:2000510~positive regulation of dendritic cell chemotaxis	2	0.813008	0.0932212	811, 708	236	8	19333	20.4799	1	1	0.977087
UP_KW_BIOLOGICAL_PROCESS	KW-0346~Stress response	4	1.62602	0.0932809	3329, 3326, 3336, 3320	110	111	11229	3.67862	0.996585	0.450858	0.396444
KEGG_PATHWAY	hsa01100:Metabolic pathways	42	17.0732	0.0936394	4694, 7388, 4696, 1340, 7381, 2590, 3615, 10975, 1337, 4509, 4708, 3939, 4709, 27089, 514, 11320, 5336, 4725, 10632, 4726, 4282, 9551, 4541, 10063, 2023, 1351, 1350, 1349, 100, 4717, 1347, 1345, 521, 2950, 29796, 4831, 4710, 4536, 4537, 1329, 3945, 4539	180	1541	8205	1.24238	1	1	0.953704
GOTERM_MF_DIRECT	GO:0001849~complement component C1q binding	2	0.813008	0.0936744	811, 708	232	8	18908	20.375	1	0.784251	0.755931
GOTERM_MF_DIRECT	GO:0030911~TPR domain binding	2	0.813008	0.0936744	3326, 3320	232	8	18908	20.375	1	0.784251	0.755931
KEGG_PATHWAY	hsa05110:Vibrio cholerae infection	4	1.62602	0.0951467	23480, 5336, 5578, 71	180	50	8205	3.64667	1	1	0.953704
GOTERM_BP_DIRECT	GO:0033138~positive regulation of peptidyl-serine phosphorylation	4	1.62602	0.0992786	4282, 3326, 3320, 7295	236	91	19333	3.60086	1	1	0.977087
GOTERM_BP_DIRECT	GO:0006605~protein targeting	3	1.21951	0.0998753	23480, 6135, 7531	236	44	19333	5.58542	1	1	0.977087
GOTERM_BP_DIRECT	GO:0032735~positive regulation of interleukin-12 production	3	1.21951	0.0998753	3329, 3146, 5336	236	44	19333	5.58542	1	1	0.977087
GOTERM_BP_DIRECT	GO:0034504~protein localization to nucleus	3	1.21951	0.0998753	6135, 7531, 811	236	44	19333	5.58542	1	1	0.977087

## Sheet: pros.up
Table S2 GO term gene enrichment analyses in 2D10 cells upon treatment with LRAs
Table S2D Gene enrichment that were significantly up-regulated upon treatment with prostratin
Note: Analyses of GO enrichment (biological process) were carried out for each condition using DAVID. GO, Gene Ontology; DAVID, the Database for Annotation, Visualization and Integrated Discovery; FDR, false discovery rate.
Category	Term	Count	X.	P value	Genes	List.Total	Pop.Hits	Pop.Total	Fold.Enrichment	Bonferroni	Benjamini	FDR
GOTERM_CC_DIRECT	GO:0005829~cytosol	532	41.8568	2.62996e-43	65125, 9181, 79890, 5937, 5939, 143187, 1455, 54477, 1453, 155061, 3633, 10892, 4602, 2309, 3635, 5934, 10533, 4860, 1352, 167153, 202018, 201176, 10788, 57514, 2313, 801, 375593, 92521, 136319, 3660, 1121, 1120, 54497, 3417, 3416, 27185, 26092, 3899, 3658, 1119, 4627, 3659, 161742, 2342, 1495, 3551, 22861, 2339, 940, 3422, 80774, 823, 10640, 5604, 10765, 10643, 22836, 91452, 4650, 4771, 4773, 57…	1185	5520	20580	1.67378	1.93302e-40	1.93302e-40	1.79364e-40
UP_KW_PTM	KW-0597~Phosphoprotein	771	60.6609	4.78854e-38	22877, 65125, 9181, 22876, 27086, 1455, 54477, 1453, 10892, 2309, 3635, 113402, 9197, 57514, 2799, 2313, 2794, 801, 10666, 92521, 136319, 3660, 54497, 3417, 387119, 55105, 55346, 2321, 221908, 813, 3655, 170463, 3899, 3659, 161742, 2342, 1495, 2339, 150864, 2334, 823, 10640, 5604, 10643, 91452, 4771, 22839, 4773, 128710, 84919, 2108, 57787, 1017, 2101, 10618, 832, 4763, 6942, 3676, 27040, 10611, …	992	8330	14109	1.31642	1.14925e-36	1.19714e-36	1.14925e-36
UP_SEQ_FEATURE	COMPBIAS:Polar residues	580	45.6334	1.025e-25	22877, 65125, 399687, 79890, 55681, 22876, 5937, 79772, 10659, 27086, 1455, 284459, 54477, 1453, 57862, 55565, 113540, 91404, 3633, 4602, 2309, 3635, 5934, 64393, 9194, 9070, 202018, 23613, 201176, 57514, 81602, 2313, 55219, 92521, 3660, 113510, 1121, 387119, 29121, 55105, 55346, 2321, 170463, 26092, 3899, 26094, 3659, 3551, 22861, 22982, 81857, 2339, 150864, 54149, 2334, 79668, 943, 5965, 5604, …	1218	6903	20532	1.41636	5.50833e-22	5.50833e-22	5.49603e-22
UP_KW_CELLULAR_COMPONENT	KW-0963~Cytoplasm	501	39.4178	1.66598e-24	22877, 65125, 399687, 286527, 9181, 79890, 10659, 253832, 1455, 54477, 1453, 155061, 3633, 10892, 2309, 3635, 10533, 4860, 9194, 167153, 202018, 23613, 201176, 81602, 801, 136319, 1121, 54497, 3417, 387119, 3416, 27185, 2321, 221908, 3658, 1119, 4627, 3659, 1495, 3551, 22861, 57531, 80774, 943, 823, 10640, 5604, 10643, 4650, 4771, 4773, 79693, 57787, 1017, 54039, 2224, 10979, 2101, 145567, 832, 1…	1100	5538	17641	1.45083	8.16332e-23	8.16332e-23	7.33032e-23
GOTERM_CC_DIRECT	GO:0005737~cytoplasm	478	37.6082	2.58302e-24	65125, 399687, 80759, 286527, 9181, 79890, 10659, 27086, 1455, 1453, 155061, 10892, 2309, 10533, 4860, 9194, 23613, 201176, 10667, 10788, 81602, 1102, 801, 375593, 136319, 1121, 1120, 3417, 387119, 3416, 221908, 3658, 1119, 4627, 3659, 139716, 1495, 3551, 22861, 2339, 57531, 3423, 3422, 943, 823, 10640, 5965, 10643, 91452, 4650, 4771, 4773, 79693, 57787, 1017, 54039, 2224, 80204, 10979, 2101, 476…	1185	5593	20580	1.48426	1.89852e-21	9.4926e-22	8.8081e-22
GOTERM_MF_DIRECT	GO:0005515~protein binding	911	71.6758	6.94298e-19	90321, 65125, 9181, 22876, 79770, 80762, 27086, 1455, 54477, 1453, 56894, 55565, 91404, 10892, 155061, 3633, 2309, 3635, 113402, 9194, 10667, 57514, 2799, 2313, 57511, 801, 10666, 3660, 55340, 54497, 3417, 4508, 3416, 55346, 2321, 221908, 813, 3655, 170463, 3658, 3659, 161742, 3672, 3673, 2342, 1495, 22861, 81857, 2339, 150864, 57531, 2334, 3423, 283578, 80774, 823, 10640, 5604, 10643, 22836, 477…	1167	12619	18908	1.16968	8.19966e-16	8.19966e-16	7.95666e-16
INTERPRO	IPR011993:Pleckstrin homology-like domain	79	6.21558	1.63289e-17	23527, 9266, 8650, 9744, 9107, 4771, 23683, 23001, 23365, 9181, 57584, 25865, 23007, 83706, 10019, 3717, 80243, 121512, 26031, 84725, 55843, 10979, 220164, 54477, 4763, 8527, 10451, 5335, 55604, 23218, 65059, 6002, 7456, 23092, 59339, 201176, 143872, 57679, 6711, 4534, 7408, 55619, 5747, 8476, 9046, 9844, 8631, 9842, 114884, 23101, 23102, 83605, 6093, 64857, 23348, 613, 6645, 51466, 50619, 7430, …	1173	446	19176	2.89569	2.70732e-14	2.70732e-14	2.6812e-14
UP_SEQ_FEATURE	DOMAIN:PH	58	4.56334	2.94888e-16	23527, 9266, 9744, 23683, 23365, 9181, 57584, 25865, 23007, 83706, 10019, 80243, 121512, 26031, 84725, 55843, 10979, 220164, 54477, 8527, 10451, 5335, 3633, 65059, 64926, 23092, 59339, 201176, 143872, 57679, 6711, 80790, 55619, 8476, 9046, 9844, 8631, 114884, 23101, 23102, 6093, 64857, 23348, 613, 6645, 50619, 50618, 139716, 9459, 9138, 7074, 116984, 10000, 6655, 5922, 11214, 3702, 26060	1218	283	20532	3.45482	1.7899e-12	7.92365e-13	7.90596e-13
GOTERM_CC_DIRECT	GO:0005925~focal adhesion	70	5.50747	4.19832e-15	8650, 10097, 8412, 10096, 9181, 3716, 3717, 10979, 3676, 5216, 10211, 10298, 6503, 4008, 6868, 5594, 6840, 10580, 7171, 23092, 3603, 57514, 10109, 3927, 23011, 1265, 7525, 5788, 3689, 7408, 5747, 4659, 64098, 5880, 9404, 3660, 8994, 23545, 2768, 3936, 214, 2321, 4026, 6645, 51466, 3655, 859, 8826, 4627, 7791, 7431, 6386, 7430, 3672, 11252, 3673, 1495, 2185, 23191, 301, 23032, 823, 867, 4478, 3987…	1185	425	20580	2.86046	3.10085e-12	1.02859e-12	9.54419e-13
INTERPRO	IPR001849:Pleckstrin homology domain	55	4.3273	2.14351e-14	23527, 9266, 9744, 23683, 23365, 9181, 57584, 25865, 23007, 83706, 10019, 80243, 121512, 26031, 84725, 55843, 10979, 220164, 54477, 8527, 10451, 5335, 65059, 23092, 59339, 201176, 143872, 6711, 55619, 8476, 9046, 9844, 8631, 9842, 114884, 23101, 23102, 6093, 64857, 23348, 613, 6645, 50619, 50618, 139716, 9459, 9138, 7074, 116984, 10000, 6655, 5922, 11214, 3702, 26060	1173	277	19176	3.24596	3.55265e-11	1.77697e-11	1.75982e-11
UP_SEQ_FEATURE	COMPBIAS:Basic and acidic residues	453	35.6412	3.8702e-14	65125, 399687, 286527, 9181, 79890, 55681, 201158, 22876, 27086, 1455, 54477, 1453, 55565, 3633, 374393, 3635, 9194, 9070, 167153, 202018, 23613, 201176, 57514, 81602, 2794, 55219, 92521, 3660, 113510, 55105, 170463, 26092, 3899, 26094, 4627, 3659, 139716, 1495, 3551, 22861, 22982, 150864, 2334, 5965, 10765, 91452, 4650, 22839, 128710, 195828, 84919, 57787, 10979, 10618, 6942, 5978, 10611, 6840, …	1218	5657	20532	1.34988	2.08225e-10	6.93282e-11	6.91734e-11
UP_SEQ_FEATURE	REGION:Disordered	925	72.7773	1.08826e-13	22877, 65125, 9181, 22876, 79770, 80762, 79772, 10659, 27086, 1455, 284459, 54477, 1453, 56894, 55565, 91404, 10892, 155061, 3633, 2309, 3635, 9194, 9197, 10667, 57514, 81602, 2313, 2794, 10666, 22856, 92521, 3660, 55340, 54497, 387119, 55105, 55346, 2321, 221908, 170463, 3899, 3659, 161742, 3672, 1495, 22861, 81857, 2339, 150864, 57531, 2334, 3423, 283578, 1002, 80774, 10640, 5604, 10643, 22836,…	1218	13654	20532	1.142	5.84701e-10	1.46208e-10	1.45881e-10
GOTERM_CC_DIRECT	GO:0005634~nucleus	461	36.2707	1.26537e-13	22877, 90321, 399687, 5937, 10659, 5939, 27086, 1455, 284459, 1453, 57862, 55565, 155061, 374393, 10892, 4602, 2309, 5934, 4860, 9070, 23613, 81602, 2313, 10308, 2794, 801, 55219, 136319, 3660, 113510, 1121, 3416, 29121, 27185, 90338, 170463, 26092, 3899, 4627, 3659, 3673, 3551, 22861, 81857, 57531, 5965, 5604, 10765, 10643, 4771, 4773, 195828, 1017, 54039, 80204, 10979, 2101, 57786, 4763, 6942, …	1185	6007	20580	1.33282	9.30256e-11	1.86289e-11	1.72856e-11
GOTERM_CC_DIRECT	GO:0005654~nucleoplasm	330	25.9638	1.26727e-13	6595, 7322, 9743, 472, 596, 10659, 27086, 23043, 51762, 54477, 1453, 8648, 7799, 11066, 155061, 4602, 2309, 5934, 64393, 9618, 6002, 9194, 9070, 3097, 26207, 202018, 23613, 64839, 51095, 2313, 23175, 51530, 9869, 801, 9628, 92521, 8550, 5287, 6498, 8556, 3660, 7465, 8554, 9402, 490, 23380, 8428, 54812, 51422, 3899, 54815, 26094, 3659, 7593, 6386, 10081, 161742, 4089, 8202, 64744, 22861, 23038, 97…	1185	3960	20580	1.44726	9.31072e-11	1.86289e-11	1.72856e-11
GOTERM_CC_DIRECT	GO:0005794~Golgi apparatus	126	9.91345	1.88204e-12	5663, 9743, 23169, 9181, 57584, 55681, 25865, 91010, 1182, 23327, 80762, 143187, 253832, 79895, 84725, 29940, 1453, 51643, 7799, 22908, 3633, 1739, 10014, 6482, 6487, 51809, 8546, 22926, 8301, 5311, 1075, 57590, 23613, 6480, 121665, 27252, 649, 2717, 9906, 11237, 339122, 3382, 25843, 378, 2720, 8428, 6645, 54812, 813, 9917, 9375, 9777, 23673, 9770, 2734, 201475, 168537, 23274, 23032, 5604, 84174,…	1185	1143	20580	1.91448	1.38331e-09	2.3055e-10	2.13926e-10
SMART	SM00233:PH	54	4.24862	3.01111e-12	23527, 9266, 9744, 23683, 23365, 9181, 57584, 25865, 23007, 83706, 10019, 80243, 121512, 26031, 84725, 55843, 10979, 220164, 54477, 8527, 10451, 5335, 65059, 23092, 59339, 201176, 143872, 6711, 55619, 8476, 9046, 8631, 9842, 114884, 23101, 23102, 6093, 64857, 23348, 613, 6645, 50619, 50618, 139716, 9459, 9138, 7074, 116984, 10000, 6655, 5922, 11214, 3702, 26060	729	268	10379	2.86871	1.10509e-09	1.10508e-09	1.07798e-09
KEGG_PATHWAY	hsa04660:T cell receptor signaling pathway	31	2.43902	4.04782e-12	4690, 4790, 4773, 9402, 9020, 3937, 1432, 10451, 5335, 5533, 5599, 1739, 10892, 10298, 27040, 5594, 5530, 3551, 5290, 5293, 2932, 2534, 84433, 940, 10000, 5588, 6655, 5788, 868, 5604, 3702	557	104	8205	4.39088	1.25889e-09	1.25887e-09	8.98617e-10
INTERPRO	IPR011009:Protein kinase-like domain	78	6.1369	5.16809e-12	6197, 5581, 7046, 6793, 6198, 7048, 65125, 23683, 2870, 55681, 25865, 9020, 472, 57787, 3716, 3717, 1017, 1455, 23043, 1453, 57147, 91, 5579, 6789, 10298, 2869, 9113, 2081, 5594, 22848, 5597, 8621, 23012, 1195, 57551, 57118, 23097, 51135, 5588, 7525, 4215, 5747, 8476, 8550, 5287, 7465, 1120, 28996, 27347, 6093, 11329, 1432, 55500, 2321, 5599, 8428, 659, 10114, 51701, 1119, 5294, 3551, 2185, 5290,…	1173	547	19176	2.33113	8.56869e-09	2.85623e-09	2.82867e-09
UP_KW_MOLECULAR_FUNCTION	KW-0808~Transferase	210	16.5224	9.95419e-12	65125, 7322, 472, 142891, 253832, 1455, 23043, 56894, 1453, 8527, 8648, 7799, 5019, 9618, 6482, 6487, 4860, 1352, 9070, 167153, 6480, 55454, 51095, 138050, 9869, 801, 7328, 54926, 22856, 8550, 5287, 7465, 8554, 1121, 1120, 29922, 2321, 8428, 51422, 283464, 1119, 5294, 9653, 8202, 2342, 3551, 63899, 5290, 5293, 2339, 54941, 57531, 79668, 6259, 152002, 7903, 11059, 5604, 64750, 9666, 79690, 7360, 7…	781	2045	11719	1.54087	8.06286e-10	8.06289e-10	7.3661e-10
GOTERM_CC_DIRECT	GO:0000139~Golgi membrane	85	6.68765	1.20496e-11	9980, 9266, 5663, 11020, 9743, 399687, 57584, 201158, 1182, 142891, 80762, 253832, 143187, 2589, 84725, 29940, 51201, 57147, 56894, 51643, 757, 22908, 4249, 6868, 345611, 50515, 6482, 9554, 6487, 51809, 22926, 64326, 3133, 64921, 8460, 9197, 164, 9394, 6480, 55454, 84910, 57511, 23011, 54602, 6836, 64083, 80351, 11237, 64131, 22856, 9321, 9445, 2650, 2132, 338596, 2131, 3382, 6093, 55300, 2526, 8…	1185	670	20580	2.20329	8.85653e-09	1.26521e-09	1.17398e-09
GOTERM_MF_DIRECT	GO:0005096~GTPase activator activity	51	4.01259	1.67026e-11	23526, 23527, 9744, 4650, 9743, 26037, 23365, 57186, 57584, 79890, 134957, 397, 80243, 55843, 80005, 83874, 4763, 10451, 6002, 55296, 64926, 23092, 201176, 143872, 10788, 57514, 23094, 57679, 51256, 60682, 9628, 1121, 23102, 22930, 79874, 23380, 1794, 26575, 613, 51306, 8826, 3071, 9459, 9732, 9138, 64744, 23236, 663, 116984, 10484, 5922	1167	285	18908	2.89935	1.97257e-08	9.86286e-09	9.57056e-09
GOTERM_BP_DIRECT	GO:0045944~positive regulation of transcription from RNA polymerase II promoter	131	10.3068	2.0938e-11	6197, 22877, 4690, 6595, 10097, 10096, 2034, 9181, 25865, 472, 84327, 57862, 116, 91, 8648, 7799, 4205, 155061, 10499, 4602, 2309, 10014, 8546, 22926, 5311, 9070, 9592, 57591, 81566, 2313, 10308, 23175, 1869, 7728, 84181, 3660, 6774, 163131, 1997, 51142, 378, 84622, 29883, 55869, 6886, 659, 3655, 170463, 51427, 3659, 7594, 7593, 5452, 4089, 8202, 3551, 25850, 81857, 84969, 940, 6777, 55636, 7629,…	1151	1210	19333	1.81849	9.36349e-08	9.3614e-08	9.29021e-08
UP_KW_MOLECULAR_FUNCTION	KW-0418~Kinase	98	7.71046	7.15319e-11	6197, 7046, 6198, 65125, 7048, 23683, 25865, 472, 1455, 23043, 1453, 8527, 91, 9113, 1195, 57118, 51135, 801, 4215, 5305, 8550, 5287, 7465, 1120, 29922, 27347, 6093, 80025, 11329, 55500, 2321, 8428, 51422, 659, 10114, 9917, 51701, 1119, 5294, 5571, 3551, 2185, 5290, 5293, 3707, 57498, 10000, 6259, 6416, 9807, 11214, 5329, 5604, 3702, 5581, 6793, 2870, 7084, 9020, 57787, 3716, 3717, 1017, 5214, 55…	781	747	11719	1.96854	5.79408e-09	2.89704e-09	2.64668e-09
UP_SEQ_FEATURE	DOMAIN:Protein kinase	70	5.50747	9.14382e-11	6197, 5581, 7046, 6793, 6198, 7048, 65125, 23683, 2870, 55681, 25865, 9020, 57787, 3716, 3717, 1017, 1455, 23043, 1453, 57147, 91, 5579, 6789, 10298, 2869, 9113, 2081, 5594, 22848, 5597, 8621, 23012, 1195, 57551, 57118, 23097, 51135, 5588, 7525, 4215, 5747, 8476, 8550, 7465, 28996, 27347, 6093, 11329, 1432, 2321, 5599, 8428, 659, 10114, 51701, 3551, 2185, 2260, 9451, 7273, 375449, 2932, 2534, 100…	1218	508	20532	2.32283	4.91389e-07	9.82777e-08	9.80583e-08
GOTERM_BP_DIRECT	GO:0035556~intracellular signal transduction	65	5.11408	9.50832e-11	6197, 23526, 5581, 7046, 51719, 65125, 5663, 23683, 9181, 25865, 10019, 57787, 3716, 3717, 80243, 113, 23043, 8527, 10451, 5335, 83593, 5579, 6789, 10298, 27040, 3635, 9113, 5594, 5597, 23012, 57551, 51135, 5588, 9628, 4215, 51657, 8476, 8550, 11163, 92369, 9842, 27347, 6093, 3937, 11329, 1432, 5599, 613, 55824, 51422, 51701, 6386, 4089, 23236, 200576, 375449, 2932, 2534, 10000, 54900, 868, 5922,…	1151	453	19333	2.41012	4.25212e-07	2.12558e-07	2.10942e-07
GOTERM_MF_DIRECT	GO:0004674~protein serine/threonine kinase activity	60	4.72069	1.65238e-10	6197, 5581, 7046, 6793, 6198, 7048, 65125, 23683, 25865, 9020, 472, 57787, 1017, 1455, 23043, 1453, 91, 5579, 6789, 10298, 2869, 9113, 2081, 5594, 22848, 5597, 8621, 23012, 1195, 57551, 57118, 23097, 51135, 5588, 4215, 8476, 8550, 28996, 27347, 6093, 11329, 1432, 5599, 613, 8428, 659, 10114, 51701, 5294, 3551, 5290, 9451, 7273, 200576, 375449, 2932, 10000, 5128, 6416, 5604	1167	392	18908	2.47993	1.95147e-07	6.50488e-08	6.3121e-08
UP_KW_CELLULAR_COMPONENT	KW-0966~Cell projection	130	10.2282	1.73653e-10	7289, 9107, 5663, 10097, 9743, 10096, 9181, 1182, 79770, 80762, 26031, 752, 83874, 55604, 253559, 9750, 6002, 5311, 7456, 57231, 202018, 27252, 57514, 1861, 801, 55219, 51411, 54800, 6515, 5305, 55619, 8556, 9404, 7226, 29922, 490, 114327, 23303, 6093, 493, 3936, 23380, 775, 6249, 54536, 3775, 50619, 9497, 282809, 2185, 9371, 26140, 117155, 301, 10806, 196385, 4478, 5329, 23526, 9266, 4771, 11020…	1100	1183	17641	1.76234	8.509e-09	4.2545e-09	3.82037e-09
GOTERM_CC_DIRECT	GO:0016020~membrane	304	23.9182	1.77701e-10	9744, 65125, 8897, 10097, 8412, 399687, 10096, 80759, 142891, 84327, 79772, 596, 253832, 113, 1455, 56894, 54477, 51643, 113540, 3633, 54916, 53827, 6482, 113402, 8546, 8301, 9194, 9197, 202018, 57194, 241, 55454, 201176, 8417, 22856, 92521, 9766, 5287, 9404, 8434, 23265, 490, 493, 54497, 57404, 29121, 378, 8428, 3775, 813, 283464, 26092, 4627, 5294, 9653, 6386, 9777, 3672, 3673, 1495, 5290, 5402…	1185	3789	20580	1.3934	1.3061e-07	1.63262e-08	1.5149e-08
INTERPRO	IPR000719:Protein kinase, catalytic domain	70	5.50747	1.97721e-10	6197, 5581, 7046, 6793, 6198, 7048, 65125, 23683, 2870, 55681, 25865, 9020, 57787, 3716, 3717, 1017, 1455, 23043, 1453, 57147, 91, 5579, 6789, 10298, 2869, 9113, 2081, 5594, 22848, 5597, 8621, 23012, 1195, 57551, 57118, 23097, 51135, 5588, 7525, 4215, 5747, 8476, 8550, 7465, 28996, 27347, 6093, 11329, 1432, 2321, 5599, 8428, 659, 10114, 51701, 3551, 2185, 2260, 9451, 7273, 375449, 2932, 2534, 100…	1173	502	19176	2.27958	3.27821e-07	8.19553e-08	8.11644e-08
UP_KW_DOMAIN	KW-0863~Zinc-finger	172	13.5327	3.90993e-10	90321, 7562, 9744, 8897, 23683, 9181, 84838, 25865, 23326, 473, 84327, 27086, 284459, 27246, 57862, 83479, 55565, 8527, 10010, 7799, 83593, 155061, 64393, 9618, 8805, 7574, 64326, 170959, 9070, 221037, 3097, 57590, 23613, 360023, 8819, 51131, 10308, 51530, 375593, 51136, 344558, 56829, 80230, 7728, 11237, 23429, 7188, 7586, 8554, 9765, 6093, 163131, 84619, 80264, 23140, 59269, 84622, 6249, 90338,…	862	1829	14486	1.58036	1.05568e-08	1.05568e-08	8.60184e-09
UP_KW_CELLULAR_COMPONENT	KW-0333~Golgi apparatus	110	8.6546	4.21942e-10	9980, 5663, 9743, 399687, 23200, 9181, 57584, 55681, 25865, 1182, 23327, 80762, 143187, 253832, 79895, 84725, 29940, 1453, 51643, 22908, 757, 3633, 6482, 6487, 51809, 8546, 22926, 8301, 5311, 3133, 6480, 121665, 27252, 55454, 57511, 649, 80351, 11237, 22856, 339122, 3382, 6093, 25843, 378, 813, 10079, 9917, 9653, 9375, 9777, 23673, 205428, 2734, 201475, 170575, 54941, 57531, 168537, 23032, 23033,…	1100	956	17641	1.84529	2.06752e-08	6.89172e-09	6.18849e-09
UP_SEQ_FEATURE	DOMAIN:SH3	40	3.14713	4.60297e-10	4690, 10152, 8631, 9743, 9402, 26578, 57584, 23368, 84959, 23380, 54874, 1794, 80005, 10451, 5335, 64092, 53347, 1739, 10254, 6503, 9256, 50618, 9459, 11252, 9732, 10580, 8027, 7159, 23499, 201176, 23092, 143872, 3927, 2534, 1741, 785, 2530, 7525, 3702, 84174	1218	217	20532	3.10731	2.47363e-06	4.12272e-07	4.11352e-07
GOTERM_MF_DIRECT	GO:0005524~ATP binding	156	12.2738	4.7214e-10	6197, 7046, 6595, 6198, 65125, 7048, 7322, 10097, 399687, 10096, 23683, 23200, 55681, 25865, 1182, 55284, 472, 122402, 79895, 113, 83752, 55601, 1455, 23043, 83479, 1453, 8527, 91, 8801, 9113, 1195, 167153, 57194, 51095, 10667, 57118, 1861, 51135, 4215, 7328, 5305, 54926, 8550, 84181, 5287, 7465, 113510, 27348, 1120, 29922, 27347, 490, 23303, 6093, 493, 80025, 3416, 11329, 55500, 2321, 8428, 5142…	1167	1541	18908	1.6402	5.57597e-07	1.39399e-07	1.35268e-07
GOTERM_BP_DIRECT	GO:0018105~peptidyl-serine phosphorylation	36	2.83242	5.8861e-10	6197, 5581, 7046, 51719, 8550, 6198, 7048, 65125, 253260, 28996, 27347, 25865, 6093, 472, 596, 1017, 11329, 1455, 1432, 1453, 5599, 5579, 6789, 10114, 9113, 23515, 5594, 23012, 3551, 1195, 9451, 375449, 2932, 57118, 10000, 5588	1151	182	19333	3.32242	2.63226e-06	8.77225e-07	8.70554e-07
GOTERM_MF_DIRECT	GO:0046872~metal ion binding	240	18.8828	6.0911e-10	90321, 7562, 9744, 8897, 118429, 473, 84327, 113, 27086, 29940, 284459, 57862, 83479, 55565, 8527, 83593, 3633, 155061, 9618, 5153, 7574, 9070, 3097, 167153, 23613, 55454, 2799, 10308, 9869, 22856, 9404, 7586, 9765, 11163, 29922, 490, 493, 163131, 3417, 3416, 59269, 90338, 8428, 3655, 51427, 54815, 3658, 7594, 7593, 4089, 3672, 3673, 9534, 64744, 3423, 3422, 80774, 10765, 4650, 9666, 195828, 2300…	1167	2675	18908	1.45366	7.19359e-07	1.43872e-07	1.39608e-07
UP_KW_CELLULAR_COMPONENT	KW-0967~Endosome	83	6.53029	6.63214e-10	23527, 9980, 8650, 9744, 11021, 5663, 9743, 81926, 23200, 55681, 79890, 1182, 23327, 22876, 80762, 84888, 79772, 1017, 3916, 51201, 23043, 10211, 10254, 54832, 3633, 6503, 23080, 8027, 5873, 57231, 399979, 57590, 26001, 23250, 10948, 23011, 54520, 8417, 4534, 967, 54602, 64083, 80230, 5868, 9445, 9765, 9402, 9842, 23102, 57561, 29887, 55340, 84937, 23545, 55300, 23180, 79874, 401548, 2321, 51104,…	1100	650	17641	2.04784	3.24975e-08	8.12437e-09	7.29535e-09
UP_KW_DOMAIN	KW-0728~SH3 domain	40	3.14713	1.30789e-09	4690, 10152, 8631, 9743, 9402, 26578, 23368, 84959, 23380, 54874, 1794, 80005, 10451, 5335, 64092, 53347, 1739, 10254, 6503, 9256, 50618, 9459, 11252, 9732, 10580, 8027, 7159, 23499, 201176, 23092, 143872, 3927, 2534, 1741, 785, 2530, 7525, 344558, 3702, 84174	862	225	14486	2.98757	3.53131e-08	1.76565e-08	1.43868e-08
UP_SEQ_FEATURE	ACT_SITE:Proton acceptor	97	7.63179	1.40412e-09	6197, 112724, 7046, 6198, 65125, 7048, 23683, 25865, 23326, 1455, 23043, 1453, 91, 9113, 1195, 57118, 23171, 3248, 51135, 4215, 8550, 7465, 11163, 27347, 6093, 80025, 3416, 11329, 2321, 55869, 8428, 659, 10114, 51701, 34, 8287, 3551, 2185, 23032, 10000, 6259, 6416, 5604, 3702, 5581, 6793, 207063, 8854, 4012, 2870, 7084, 272, 9020, 57787, 3716, 3717, 1017, 5214, 5579, 10298, 6789, 3712, 2869, 2081…	1218	861	20532	1.89912	7.54571e-06	1.07796e-06	1.07556e-06
GOTERM_BP_DIRECT	GO:0007165~signal transduction	129	10.1495	1.71151e-09	6197, 4690, 7046, 6198, 65125, 9743, 8412, 2034, 3485, 57584, 79890, 472, 10019, 55843, 1455, 54874, 1453, 8527, 91, 10010, 113540, 83593, 10254, 3633, 3635, 5153, 6002, 22926, 8027, 26207, 1192, 201176, 143872, 10788, 57514, 84433, 51135, 2794, 649, 10666, 8550, 7188, 9404, 9765, 6774, 9402, 27347, 23303, 6093, 126308, 23380, 55346, 8428, 51306, 8826, 5571, 139716, 9535, 2185, 9770, 5293, 3707, …	1151	1268	19333	1.70881	7.65386e-06	1.54142e-06	1.52969e-06
GOTERM_BP_DIRECT	GO:0050790~regulation of catalytic activity	55	4.3273	1.72379e-09	5581, 23527, 9266, 9744, 4650, 9743, 63940, 23365, 9181, 57584, 79890, 2073, 134957, 397, 80243, 57189, 80005, 8546, 6002, 55296, 241, 23092, 57514, 1102, 60682, 5880, 9844, 1121, 23101, 64857, 26051, 79874, 26297, 1794, 26575, 51422, 79958, 51306, 50619, 5571, 50618, 201627, 9459, 9732, 9138, 64744, 23236, 7273, 663, 54545, 57498, 10044, 10484, 823, 5529	1151	377	19333	2.45045	7.70877e-06	1.54142e-06	1.52969e-06
INTERPRO	IPR001452:Src homology-3 domain	41	3.22581	1.80427e-09	4690, 10152, 8631, 9743, 9402, 26578, 57584, 23368, 84959, 23380, 54874, 1794, 80005, 10451, 5335, 64092, 53347, 1739, 10254, 6503, 9256, 50618, 9459, 11252, 9732, 10580, 8027, 7159, 23499, 201176, 23092, 143872, 3927, 2534, 1741, 785, 2530, 7525, 344558, 3702, 84174	1173	230	19176	2.91418	2.99147e-06	5.98296e-07	5.92522e-07
UP_KW_MOLECULAR_FUNCTION	KW-0723~Serine/threonine-protein kinase	60	4.72069	2.75347e-09	6197, 5581, 7046, 6793, 6198, 7048, 65125, 23683, 2870, 25865, 9020, 472, 57787, 1017, 1455, 23043, 1453, 91, 5579, 6789, 10298, 2869, 9113, 2081, 5594, 22848, 5597, 8621, 23012, 1195, 57551, 57118, 23097, 51135, 5588, 4215, 8476, 8550, 28996, 27347, 6093, 11329, 1432, 5599, 613, 8428, 659, 10114, 51701, 5294, 3551, 5290, 9451, 7273, 375449, 2932, 10000, 5128, 6416, 5604	781	394	11719	2.28504	2.23031e-07	7.43438e-08	6.7919e-08
GOTERM_BP_DIRECT	GO:0006468~protein phosphorylation	66	5.19276	2.8614e-09	5581, 7046, 6793, 7048, 65125, 6873, 23683, 2870, 55681, 25865, 9020, 472, 57787, 3716, 3717, 1017, 1455, 23043, 1453, 57147, 91, 5579, 6789, 10298, 2869, 9113, 2081, 6482, 5594, 22848, 5597, 8621, 23012, 1195, 57551, 23097, 51135, 5588, 5747, 8476, 28996, 27347, 6093, 11329, 5599, 613, 8428, 51422, 659, 10114, 51701, 5294, 23515, 5571, 9535, 3551, 2185, 2260, 9451, 5293, 2932, 2534, 10000, 5128,…	1151	503	19333	2.20394	1.27961e-05	2.13222e-06	2.116e-06
GOTERM_CC_DIRECT	GO:0005856~cytoskeleton	68	5.35012	2.93286e-09	22836, 4771, 7402, 286527, 9181, 3716, 397, 3717, 121512, 400954, 1731, 54874, 10979, 23043, 832, 5216, 3635, 9618, 9750, 5594, 11151, 65059, 23499, 7171, 23092, 3848, 10625, 1861, 170954, 1265, 55779, 10463, 7408, 5747, 4659, 8871, 64098, 8476, 9321, 5880, 10152, 114884, 56990, 23345, 29766, 27347, 23303, 6093, 1794, 6645, 51466, 7431, 9375, 50619, 7277, 6386, 7430, 7114, 11252, 1495, 2185, 2734…	1185	543	20580	2.17488	2.15565e-06	2.39517e-07	2.22245e-07
KEGG_PATHWAY	hsa04810:Regulation of actin cytoskeleton	42	3.30448	6.37592e-09	5880, 10152, 10097, 10096, 23365, 6093, 2768, 10451, 3676, 5216, 3655, 10298, 8826, 4627, 3071, 7430, 5594, 7114, 9459, 3672, 3673, 9138, 5290, 2260, 200576, 7074, 5293, 23191, 10788, 10109, 10627, 324, 10000, 4478, 6655, 1729, 5305, 3689, 5604, 5747, 4659, 87	557	229	8205	2.7017	1.98291e-06	9.91456e-07	7.07727e-07
UP_KW_CELLULAR_COMPONENT	KW-0206~Cytoskeleton	137	10.7789	7.16497e-09	10097, 399687, 10096, 26037, 286527, 9181, 57584, 472, 1731, 54874, 23043, 1453, 55604, 9859, 83593, 6867, 5778, 3635, 9618, 9113, 9750, 7456, 23331, 7171, 202018, 3927, 1861, 170954, 801, 7846, 8556, 5048, 29922, 29766, 29887, 114327, 23303, 6093, 359845, 387119, 3936, 27185, 6249, 6645, 84861, 221908, 4627, 9375, 50619, 6386, 7114, 157922, 1495, 282809, 25853, 9371, 26140, 2734, 3707, 10806, 23…	1100	1343	17641	1.63597	3.51084e-07	7.02167e-08	6.30517e-08
GOTERM_BP_DIRECT	GO:0030036~actin cytoskeleton organization	34	2.67506	7.3685e-09	8476, 92521, 9266, 5880, 4771, 9844, 7402, 64236, 5048, 23002, 29766, 91010, 6093, 121512, 1794, 832, 4763, 613, 5216, 10611, 6386, 11151, 11252, 154810, 5290, 65979, 57591, 23092, 6711, 9749, 1729, 7408, 10487, 87	1151	181	19333	3.15518	3.29514e-05	4.70636e-06	4.67057e-06
GOTERM_MF_DIRECT	GO:0003779~actin binding	51	4.01259	8.21402e-09	4690, 4771, 4650, 7402, 64236, 10097, 10096, 23002, 91010, 121512, 752, 10979, 1773, 832, 5216, 53827, 10611, 11151, 64005, 7456, 10580, 23012, 23499, 7171, 65979, 57591, 27252, 10788, 10109, 3927, 170954, 1265, 6711, 9749, 7408, 5747, 64098, 23345, 29766, 3936, 6645, 51466, 4627, 64780, 7430, 9535, 3983, 4478, 1729, 10487, 87	1167	339	18908	2.4375	9.70071e-06	1.61679e-06	1.56888e-06
GOTERM_BP_DIRECT	GO:0016477~cell migration	43	3.38316	1.1141e-08	4690, 8476, 22836, 6198, 5287, 9844, 8994, 10152, 399687, 4773, 91010, 3936, 694, 752, 57464, 378, 1794, 80005, 57147, 2321, 10451, 5335, 55604, 10298, 8826, 23080, 5294, 3071, 8287, 11151, 1495, 5290, 2260, 7074, 5293, 324, 23032, 2530, 7128, 967, 64083, 3689, 5747	1151	271	19333	2.66516	4.98213e-05	6.22642e-06	6.17907e-06
INTERPRO	IPR017441:Protein kinase, ATP binding site	55	4.3273	1.47656e-08	6197, 5581, 7046, 6793, 6198, 7048, 23683, 2870, 25865, 9020, 57787, 3716, 3717, 1017, 1455, 23043, 1453, 91, 5579, 6789, 10298, 2869, 5594, 5597, 8621, 23012, 1195, 57551, 57118, 23097, 5588, 7525, 5747, 8476, 7465, 28996, 27347, 6093, 11329, 1432, 2321, 8428, 659, 10114, 51701, 2185, 2260, 9451, 2932, 2534, 10000, 5128, 6416, 5604, 3702	1173	390	19176	2.30546	2.44811e-05	4.08024e-06	4.04086e-06
GOTERM_CC_DIRECT	GO:0030027~lamellipodium	34	2.67506	1.50844e-08	23625, 8476, 5880, 4771, 4650, 10152, 10097, 10096, 6093, 23380, 121512, 57147, 832, 5335, 51466, 55604, 10211, 11151, 65059, 9459, 64005, 5311, 1495, 2185, 5290, 65979, 23191, 10788, 57679, 57514, 10109, 324, 3983, 7408	1185	192	20580	3.07542	1.1087e-05	1.10871e-06	1.02876e-06
SMART	SM00220:S_TKc	57	4.48466	1.71907e-08	6197, 5581, 7046, 6793, 6198, 7048, 65125, 23683, 2870, 55681, 25865, 9020, 57787, 1017, 1455, 23043, 1453, 57147, 91, 5579, 6789, 10298, 2869, 9113, 2081, 5594, 22848, 5597, 8621, 23012, 1195, 57551, 57118, 23097, 51135, 5588, 4215, 8476, 8550, 7465, 28996, 27347, 6093, 11329, 1432, 5599, 8428, 10114, 51701, 3551, 9451, 375449, 2932, 10000, 5128, 6416, 5604	729	365	10379	2.22336	6.30898e-06	3.1545e-06	3.07714e-06
GOTERM_CC_DIRECT	GO:0048471~perinuclear region of cytoplasm	84	6.60897	1.87018e-08	5581, 8531, 6198, 9107, 8854, 4771, 4650, 4012, 5663, 23368, 80762, 253832, 143187, 2589, 3916, 23043, 1453, 51762, 53349, 10892, 1739, 9618, 8864, 7257, 8301, 57551, 1192, 164, 27252, 10868, 80315, 23097, 324, 1540, 53635, 11276, 8417, 54602, 80351, 5747, 7805, 8871, 9685, 136319, 9404, 5048, 25843, 23545, 54497, 26051, 3936, 27185, 57724, 2720, 54812, 54536, 10079, 5359, 50619, 7430, 3673, 7159…	1185	766	20580	1.90448	1.37457e-05	1.24962e-06	1.15951e-06
KEGG_PATHWAY	hsa05135:Yersinia infection	30	2.36035	2.55007e-08	6197, 4790, 5880, 9844, 10097, 4773, 10096, 23365, 6093, 3937, 1432, 10451, 5335, 5599, 3676, 27040, 5594, 7456, 9138, 3551, 2185, 5290, 5293, 2932, 10109, 51135, 10000, 6416, 5604, 5747	557	137	8205	3.2257	7.93067e-06	2.64357e-06	1.88705e-06
GOTERM_BP_DIRECT	GO:0042110~T cell activation	17	1.33753	3.00008e-08	5294, 4690, 4063, 8832, 5530, 23303, 5293, 114836, 962, 940, 868, 5788, 1739, 27040, 197358, 3702, 84174	1151	52	19333	5.49123	0.000134155	1.49038e-05	1.47904e-05
GOTERM_BP_DIRECT	GO:0050852~T cell receptor signaling pathway	25	1.96696	3.35247e-08	65125, 5663, 11120, 8631, 28755, 28639, 25865, 2625, 23180, 3937, 5335, 10892, 3635, 5594, 3551, 163486, 5290, 5293, 121665, 2534, 785, 940, 5788, 868, 3702	1151	112	19333	3.74926	0.000149911	1.49889e-05	1.48749e-05
INTERPRO	IPR008271:Serine/threonine-protein kinase, active site	47	3.69788	3.78207e-08	6197, 5581, 8476, 7046, 6793, 8550, 6198, 7048, 65125, 7465, 23683, 2870, 28996, 25865, 6093, 9020, 57787, 1017, 11329, 1455, 23043, 1453, 91, 5599, 5579, 10114, 51701, 9113, 2081, 5594, 22848, 5597, 8621, 23012, 3551, 57551, 1195, 9451, 375449, 2932, 57118, 23097, 10000, 5588, 5128, 6416, 5604	1173	316	19176	2.43148	6.27048e-05	8.95811e-06	8.87167e-06
UP_KW_DOMAIN	KW-0175~Coiled coil	224	17.6239	4.09665e-08	22877, 8897, 399687, 9181, 55681, 473, 143187, 55565, 9859, 83593, 155061, 9618, 10533, 5153, 9750, 8301, 63877, 23613, 55454, 143872, 10788, 84433, 9869, 8417, 9749, 51411, 375593, 92521, 8550, 8672, 6498, 7465, 5048, 23265, 387119, 23380, 27185, 59269, 6249, 8428, 60492, 51306, 26092, 54815, 4627, 9653, 9650, 10081, 157922, 4089, 282809, 2339, 54149, 196385, 10640, 5965, 5604, 4097, 91452, 4650…	862	2705	14486	1.39162	1.10609e-06	3.68698e-07	3.00421e-07
UP_KW_CELLULAR_COMPONENT	KW-0539~Nucleus	436	34.3037	4.36309e-08	22877, 90321, 399687, 5937, 10659, 5939, 27086, 284459, 1453, 57862, 56894, 55565, 155061, 10892, 4602, 2309, 5934, 64393, 9070, 167153, 23613, 81602, 2313, 10308, 55219, 92521, 136319, 3660, 113510, 29121, 55105, 90338, 170463, 26092, 3899, 3659, 161742, 3551, 22861, 81857, 2334, 80774, 5965, 5604, 10765, 10643, 4771, 4773, 195828, 1017, 80204, 10979, 2101, 57786, 4763, 6942, 5978, 284252, 5991,…	1100	5667	17641	1.23385	2.13791e-06	3.56319e-07	3.1996e-07
UP_SEQ_FEATURE	CROSSLNK:Glycyl lysine isopeptide (Lys-Gly) (interchain with G-Cter in SUMO2)	123	9.67742	5.76049e-08	6595, 90321, 22913, 84838, 473, 84726, 27086, 83479, 54477, 8648, 11066, 7799, 79813, 284058, 374393, 155061, 10499, 10014, 8805, 9991, 6002, 22926, 8301, 8027, 221037, 23613, 57118, 54880, 8819, 26043, 84159, 10308, 9869, 23429, 6498, 3660, 7586, 8554, 90338, 7733, 10474, 10114, 51427, 26092, 54815, 7593, 4001, 4089, 1495, 114799, 162394, 23394, 10927, 4236, 7748, 10765, 10643, 7629, 6672, 12871…	1218	1267	20532	1.63649	0.000309521	3.86961e-05	3.86097e-05
GOTERM_CC_DIRECT	GO:0043231~intracellular membrane-bounded organelle	99	7.78914	6.11818e-08	6595, 91010, 1182, 22876, 472, 143187, 253832, 10659, 26031, 51762, 10254, 8301, 8027, 1075, 57231, 399979, 57590, 121665, 1861, 10948, 54520, 9869, 9628, 80230, 92521, 5287, 8832, 9765, 27347, 490, 3382, 23545, 493, 54497, 2720, 83891, 84188, 54812, 84861, 3775, 79958, 137492, 23317, 5452, 201627, 1495, 23673, 163486, 2060, 201475, 663, 54941, 168537, 23670, 10241, 197358, 84174, 5581, 22836, 96…	1185	982	20580	1.75086	4.49676e-05	3.74739e-06	3.47717e-06
UP_KW_MOLECULAR_FUNCTION	KW-0343~GTPase activation	36	2.83242	7.66325e-08	23526, 23527, 9744, 4650, 9743, 1121, 23365, 57186, 26037, 23102, 57584, 79890, 22930, 397, 23380, 55843, 26575, 83874, 4763, 613, 51306, 6002, 9138, 64744, 55296, 64926, 201176, 23092, 143872, 57514, 23094, 51256, 116984, 60682, 9628, 5922	781	197	11719	2.74205	6.20721e-06	1.55181e-06	1.4177e-06
UP_SEQ_FEATURE	TOPO_DOM:Lumenal	74	5.82219	8.69011e-08	91012, 5663, 79690, 51280, 60559, 84888, 253832, 2589, 3916, 79139, 29940, 51201, 56894, 51368, 51643, 22908, 4249, 50999, 50515, 2081, 7494, 6482, 6487, 51809, 113402, 22926, 64921, 8460, 9394, 6480, 241, 55454, 121665, 84910, 57552, 283554, 54965, 7009, 64131, 22856, 9200, 9445, 2650, 2132, 64215, 338596, 2131, 55340, 2526, 51465, 57488, 11001, 6721, 283464, 6646, 9917, 51669, 9653, 9375, 9695,…	1218	647	20532	1.92802	0.000466897	5.18896e-05	5.17737e-05
GOTERM_MF_DIRECT	GO:0004672~protein kinase activity	52	4.09127	1.21373e-07	6197, 5581, 7046, 6198, 65125, 2870, 55681, 25865, 9020, 57787, 3717, 1017, 1455, 23043, 1453, 57147, 5579, 6789, 10298, 2869, 8805, 22848, 8621, 23012, 1195, 57551, 23097, 5588, 4215, 5747, 8550, 7465, 28996, 27347, 6093, 1432, 8428, 10114, 51701, 5294, 5571, 3551, 9770, 9451, 7273, 2932, 10000, 6259, 5128, 6416, 5604, 255967	1167	379	18908	2.223	0.000143331	2.04774e-05	1.98705e-05
GOTERM_CC_DIRECT	GO:0001772~immunological synapse	15	1.18017	1.25157e-07	7430, 11151, 8631, 3001, 490, 940, 84433, 214, 963, 8417, 10451, 5588, 1739, 27040, 4627	1185	45	20580	5.78903	9.1986e-05	7.07617e-06	6.56592e-06
SMART	SM00326:SH3	38	2.98977	1.31702e-07	4690, 10152, 8631, 9743, 9402, 26578, 57584, 23368, 84959, 23380, 54874, 1794, 80005, 10451, 5335, 64092, 53347, 1739, 10254, 6503, 9256, 50618, 9459, 11252, 9732, 10580, 8027, 7159, 23092, 143872, 3927, 2534, 1741, 2530, 7525, 344558, 3702, 84174	729	209	10379	2.5886	4.83334e-05	1.61115e-05	1.57164e-05
GOTERM_CC_DIRECT	GO:0005813~centrosome	64	5.03541	2.09809e-07	5663, 11020, 93594, 472, 57787, 57701, 1017, 1453, 79616, 9859, 79618, 80709, 10580, 26005, 1075, 202018, 23291, 57679, 55012, 10868, 324, 1540, 123169, 801, 9702, 1869, 4659, 64771, 7188, 8556, 5048, 29922, 23345, 29887, 114327, 387119, 79874, 27185, 3214, 6249, 221908, 84861, 79958, 137492, 219736, 50618, 92558, 4089, 7798, 25897, 282809, 25853, 25932, 9371, 8481, 80212, 2932, 585, 10806, 23032…	1185	556	20580	1.99909	0.000154197	1.10149e-05	1.02207e-05
KEGG_PATHWAY	hsa00562:Inositol phosphate metabolism	20	1.57356	2.28398e-07	8871, 5294, 8897, 5287, 9107, 64768, 23236, 5290, 23007, 200576, 5293, 22876, 55300, 3707, 5335, 22908, 4534, 3633, 5305, 3635	557	73	8205	4.03581	7.10294e-05	1.7758e-05	1.26761e-05
GOTERM_BP_DIRECT	GO:0051056~regulation of small GTPase mediated signal transduction	24	1.88828	2.87453e-07	23526, 50619, 4650, 9743, 9138, 57186, 23365, 26037, 57584, 9181, 7074, 23092, 201176, 57514, 80243, 23380, 23094, 121512, 55843, 1794, 613, 10451, 51306, 11214	1151	116	19333	3.47518	0.00128466	0.000116837	0.000115948
KEGG_PATHWAY	hsa05163:Human cytomegalovirus infection	38	2.98977	3.43494e-07	4790, 7188, 6198, 5880, 4773, 6774, 23365, 6093, 2768, 3716, 54331, 113, 1432, 5533, 5579, 5594, 5530, 9138, 2782, 3551, 3133, 2185, 23236, 5290, 5293, 2932, 3106, 3708, 3588, 1386, 10000, 801, 6655, 11214, 1869, 5604, 5747, 5925	557	225	8205	2.48785	0.000106821	1.84788e-05	1.31907e-05
KEGG_PATHWAY	hsa04070:Phosphatidylinositol signaling system	23	1.8096	3.56505e-07	8871, 8897, 5287, 9107, 64768, 23236, 5290, 200576, 5293, 22876, 55300, 3707, 3708, 8527, 5335, 801, 22908, 5579, 4534, 3633, 5305, 9807, 3635	557	97	8205	3.49285	0.000110867	1.84788e-05	1.31907e-05
GOTERM_BP_DIRECT	GO:0008360~regulation of cell shape	28	2.20299	3.81708e-07	5361, 22836, 5880, 8994, 56990, 91010, 2768, 121512, 55843, 752, 57464, 10979, 1739, 4627, 7430, 11151, 2185, 3074, 57194, 23191, 2534, 10507, 301, 10627, 4478, 1729, 3689, 5747	1151	154	19333	3.05395	0.00170554	0.000142218	0.000141136
GOTERM_CC_DIRECT	GO:0045121~membrane raft	37	2.91109	4.72041e-07	8871, 7046, 7048, 64750, 5663, 490, 493, 23180, 3717, 55824, 10211, 5359, 1739, 859, 6868, 5912, 27040, 3635, 8826, 6386, 3672, 10580, 3551, 23673, 3572, 2185, 200576, 2534, 962, 84433, 54982, 867, 5788, 868, 7846, 5868, 10666	1185	253	20580	2.53985	0.00034689	2.313e-05	2.14621e-05
KEGG_PATHWAY	hsa04218:Cellular senescence	30	2.36035	4.90767e-07	7046, 4790, 7048, 5883, 4773, 28996, 472, 1017, 1432, 677, 5533, 83593, 10114, 2309, 5934, 5594, 5530, 3133, 5290, 5293, 23291, 3106, 3708, 2113, 10000, 801, 823, 1869, 5604, 5925	557	156	8205	2.83283	0.000152617	2.18041e-05	1.55643e-05
INTERPRO	IPR016024:Armadillo-type fold	48	3.77655	6.14204e-07	51719, 9320, 8672, 9689, 5287, 9844, 6873, 23001, 253260, 23002, 57186, 55681, 91010, 23348, 472, 6051, 54497, 752, 1794, 80005, 57147, 4763, 55705, 23317, 5294, 23218, 9750, 8287, 8546, 150709, 285527, 727957, 23335, 5290, 23534, 57492, 164, 5293, 54881, 55156, 80210, 3708, 324, 23352, 1729, 5525, 10565, 5529	1173	358	19176	2.19189	0.00101783	0.000127294	0.000126065
GOTERM_BP_DIRECT	GO:0018107~peptidyl-threonine phosphorylation	18	1.41621	6.31714e-07	8476, 7046, 5594, 65125, 7048, 28996, 1195, 27347, 25865, 6093, 2932, 596, 1386, 91, 5599, 10114, 5604, 51701	1151	71	19333	4.25832	0.00282104	0.000217261	0.000215609
GOTERM_BP_DIRECT	GO:0046777~protein autophosphorylation	30	2.36035	1.13405e-06	6793, 8550, 65125, 27347, 25865, 472, 3717, 1455, 23043, 2321, 91, 613, 8428, 6789, 51701, 2869, 8805, 2081, 22848, 2185, 57551, 1195, 2260, 9451, 2932, 2534, 7525, 5788, 4215, 5747	1151	182	19333	2.76869	0.00505862	0.000362166	0.000359411
GOTERM_MF_DIRECT	GO:0005085~guanyl-nucleotide exchange factor activity	36	2.83242	1.23667e-06	9266, 9844, 8412, 23365, 23101, 9181, 79890, 64857, 22930, 23348, 80243, 121512, 57189, 378, 26297, 1794, 80005, 83874, 10451, 613, 79958, 50619, 50618, 201627, 9459, 9732, 9138, 163486, 7074, 57679, 1102, 10044, 6655, 10565, 11214, 55619	1167	236	18908	2.47153	0.00145944	0.000182564	0.000177153
KEGG_PATHWAY	hsa04062:Chemokine signaling pathway	33	2.59638	1.60161e-06	4790, 5880, 9844, 6774, 2870, 6093, 54331, 3717, 113, 1794, 10451, 5335, 5579, 2309, 2869, 5294, 5594, 2782, 3551, 2185, 23236, 5290, 23533, 7074, 5293, 2932, 5908, 10000, 6777, 6655, 5604, 5747, 3702	557	192	8205	2.53184	0.000497977	6.22625e-05	4.44446e-05
GOTERM_BP_DIRECT	GO:0007010~cytoskeleton organization	26	2.04563	1.60161e-06	8994, 10152, 253260, 57584, 91010, 121512, 752, 57464, 23043, 832, 10298, 64780, 157922, 4001, 11252, 6840, 375449, 27252, 23094, 57610, 1265, 3983, 7128, 4478, 1729, 83442	1151	146	19333	2.99119	0.00713682	0.000477387	0.000473757
GOTERM_BP_DIRECT	GO:0007179~transforming growth factor beta receptor signaling pathway	21	1.65224	1.7253e-06	7791, 7046, 8287, 6498, 7048, 4089, 9404, 375387, 6774, 28996, 2339, 2734, 3248, 57178, 10979, 2530, 9958, 5747, 51701, 26060, 50515	1151	101	19333	3.49238	0.00768586	0.000482114	0.000478447
UP_KW_PTM	KW-0832~Ubl conjugation	239	18.8041	1.84208e-06	90321, 6595, 8650, 65125, 80762, 473, 596, 27086, 57862, 83479, 54477, 8648, 7799, 11066, 374393, 155061, 4602, 2309, 9618, 9991, 6002, 8301, 23613, 10308, 23175, 9869, 801, 54800, 7328, 6498, 3660, 7465, 7586, 8554, 253260, 27185, 2321, 90338, 3775, 51427, 26092, 54815, 3658, 4627, 3659, 7593, 7114, 161742, 4089, 1495, 3551, 22861, 162394, 54941, 23394, 23032, 11059, 10765, 10643, 4097, 4771, 64…	992	2583	14109	1.31601	4.4209e-05	2.3026e-05	2.2105e-05
GOTERM_MF_DIRECT	GO:0031267~small GTPase binding	40	3.14713	2.41305e-06	8531, 9321, 22836, 4650, 10152, 1121, 23002, 9181, 56990, 79890, 91010, 6093, 22930, 397, 23380, 121512, 752, 1794, 80005, 83593, 5216, 8826, 55705, 64780, 92558, 8301, 9732, 163486, 23534, 9371, 164, 23191, 10788, 57679, 57531, 51256, 23032, 1729, 10640, 11214	1167	285	18908	2.274	0.00284575	0.000316645	0.000307261
GOTERM_BP_DIRECT	GO:0045648~positive regulation of erythrocyte differentiation	12	0.944138	2.52793e-06	3071, 1432, 2113, 6774, 440712, 6777, 91, 6886, 60682, 23774, 3635, 2309	1151	34	19333	5.92825	0.0112413	0.000664846	0.000659791
UP_KW_MOLECULAR_FUNCTION	KW-0009~Actin-binding	42	3.30448	2.64235e-06	64098, 4650, 7402, 10097, 399687, 10096, 23002, 286527, 29766, 23345, 3936, 121512, 1773, 832, 6645, 51466, 5216, 4627, 64780, 7114, 11151, 64005, 7456, 6840, 23012, 23499, 7171, 65979, 57591, 23191, 27252, 10109, 3927, 170954, 1265, 6711, 3983, 9749, 1729, 7408, 10487, 87	781	287	11719	2.19587	0.000214008	4.28061e-05	3.91068e-05
GOTERM_BP_DIRECT	GO:0000209~protein polyubiquitination	28	2.20299	3.9382e-06	9320, 7322, 4012, 64750, 9666, 55284, 57161, 57162, 23327, 26272, 596, 51465, 10277, 10475, 494470, 25897, 387921, 64839, 23291, 26001, 54941, 57531, 865, 867, 7328, 80351, 54926, 11059	1151	173	19333	2.71854	0.0174575	0.000978204	0.000970765
INTERPRO	IPR008936:Rho GTPase activation protein	20	1.57356	3.95461e-06	23526, 5361, 4650, 9743, 57584, 64926, 23092, 201176, 143872, 10788, 57514, 23380, 55843, 116984, 613, 4763, 3633, 5922, 51306, 8826	1173	95	19176	3.44165	0.0065353	0.000728526	0.000721496
UP_KW_MOLECULAR_FUNCTION	KW-0344~Guanine-nucleotide releasing factor	29	2.28167	4.39328e-06	9266, 8412, 23365, 23101, 9181, 64857, 23348, 80243, 121512, 57189, 26297, 1794, 80005, 83874, 10451, 613, 79958, 201627, 9459, 9732, 9138, 163486, 7074, 57679, 10044, 6655, 10565, 11214, 55619	781	166	11719	2.62138	0.000355793	5.93093e-05	5.41838e-05
GOTERM_MF_DIRECT	GO:0019901~protein kinase binding	59	4.64201	5.2507e-06	6197, 22836, 65125, 7402, 3717, 441273, 10979, 51564, 5335, 1739, 4205, 2309, 27040, 345611, 9618, 9113, 23218, 7494, 5597, 8621, 324, 51135, 1540, 51530, 1386, 801, 5788, 3689, 1869, 5747, 10666, 4659, 5880, 8631, 5883, 6774, 253260, 27347, 23303, 493, 3455, 51422, 10475, 8826, 64780, 5571, 7277, 161742, 3551, 200734, 7273, 2932, 785, 940, 54900, 4478, 3987, 905, 151195	1167	511	18908	1.87071	0.0061819	0.000620107	0.00060173
KEGG_PATHWAY	hsa05167:Kaposi sarcoma-associated herpesvirus infection	32	2.5177	5.77024e-06	4790, 4773, 6774, 3716, 54331, 3717, 1432, 3455, 5335, 5533, 5599, 5294, 5594, 5530, 9976, 2782, 3551, 3133, 3572, 5290, 23533, 5293, 2932, 3106, 3708, 51176, 10000, 801, 6416, 1869, 5604, 5925	557	194	8205	2.42981	0.00179294	0.000181603	0.000129633
KEGG_PATHWAY	hsa05235:PD-L1 expression and PD-1 checkpoint pathway in cancer	20	1.57356	5.83934e-06	4790, 6198, 5594, 5530, 4773, 6774, 3551, 5290, 5293, 3716, 3717, 940, 1432, 10000, 5588, 5335, 5533, 4215, 27040, 5604	557	89	8205	3.31027	0.00181439	0.000181603	0.000129633
UP_KW_PTM	KW-0007~Acetylation	303	23.8395	6.48893e-06	22877, 8531, 6595, 10097, 8412, 10096, 9181, 201158, 472, 80762, 473, 5939, 57189, 54477, 8648, 83593, 374393, 10892, 4602, 2309, 10533, 9991, 8301, 4860, 9070, 202018, 23613, 51095, 10667, 23175, 51530, 8417, 801, 7328, 136319, 9887, 3660, 9404, 8554, 9402, 11163, 5048, 1120, 490, 3417, 23140, 23382, 8428, 813, 10079, 170463, 4627, 3659, 1119, 34, 6386, 9535, 7114, 161742, 4089, 8202, 1495, 3551…	992	3465	14109	1.24372	0.000155723	5.40744e-05	5.19115e-05
UP_KW_MOLECULAR_FUNCTION	KW-0156~Chromatin regulator	43	3.38316	8.48124e-06	9960, 9760, 8110, 84181, 200424, 54790, 23523, 23326, 23081, 3717, 51564, 51742, 55869, 79813, 56916, 5579, 284058, 10014, 5934, 9734, 9577, 26147, 9070, 221037, 23476, 23774, 64426, 57492, 5927, 1788, 54880, 26122, 80853, 10927, 9869, 7403, 3720, 55636, 10320, 10765, 56946, 6419, 5925	781	311	11719	2.07466	0.000686748	9.81401e-05	8.96588e-05
KEGG_PATHWAY	hsa04664:Fc epsilon RI signaling pathway	17	1.33753	8.57888e-06	5880, 5594, 5290, 5293, 241, 3937, 2534, 1432, 10000, 10451, 5335, 5599, 6655, 6416, 27040, 5604, 3635	557	68	8205	3.68268	0.00266449	0.000223461	0.000159512
KEGG_PATHWAY	hsa05131:Shigellosis	37	2.91109	9.00593e-06	5581, 4790, 7188, 9266, 6198, 7322, 9844, 10097, 10096, 9181, 6093, 472, 596, 1432, 54874, 5335, 5599, 5216, 10892, 2309, 5594, 3551, 23236, 5290, 5293, 2932, 23291, 10109, 3708, 10627, 10000, 5588, 10241, 823, 1729, 5747, 87	557	247	8205	2.20662	0.00279694	0.000223461	0.000159512
KEGG_PATHWAY	hsa05212:Pancreatic cancer	18	1.41621	9.34079e-06	7046, 4790, 6198, 5880, 5594, 7048, 9459, 4089, 6774, 3551, 5290, 5293, 3716, 10000, 5599, 5604, 1869, 5925	557	76	8205	3.48885	0.00290079	0.000223461	0.000159512
KEGG_PATHWAY	hsa05161:Hepatitis B	28	2.20299	1.04962e-05	7046, 4790, 7048, 4773, 6774, 3716, 3717, 596, 1017, 1432, 5599, 317, 5579, 5594, 4089, 3551, 2185, 5290, 5293, 51135, 1386, 10000, 6777, 6655, 6416, 1869, 5604, 5925	557	162	8205	2.54605	0.00325901	0.000233166	0.00016644
UP_KW_BIOLOGICAL_PROCESS	KW-0805~Transcription regulation	206	16.2077	1.22925e-05	22877, 8531, 90321, 6595, 7562, 473, 27086, 284459, 57862, 55565, 8648, 7799, 155061, 4602, 2309, 5934, 7574, 28985, 9070, 3097, 23613, 2313, 10308, 23175, 9869, 9760, 3660, 9404, 7586, 8554, 163131, 23140, 59269, 90338, 51427, 3899, 54815, 3659, 7594, 7593, 4089, 8202, 9534, 81857, 57531, 23394, 10765, 9663, 4097, 7003, 4773, 195828, 51564, 2101, 57786, 6942, 84124, 5978, 284252, 7494, 5991, 212…	746	2378	11229	1.30394	0.00141265	0.00141364	0.001303
KEGG_PATHWAY	hsa04722:Neurotrophin signaling pathway	23	1.8096	1.29818e-05	6197, 4790, 5594, 5663, 3551, 5290, 5293, 10019, 397, 2932, 596, 5908, 1432, 57498, 51135, 10000, 5335, 5599, 801, 6655, 4215, 5604, 2309	557	119	8205	2.84711	0.00402923	0.000269156	0.000192131
UP_SEQ_FEATURE	DOMAIN:Calponin-homology (CH)	17	1.33753	1.31099e-05	64098, 64780, 92521, 157922, 9459, 7402, 23499, 23345, 84859, 3936, 10788, 1265, 10451, 6711, 4008, 8826, 87	1218	79	20532	3.62749	0.0680285	0.00704526	0.00702953
GOTERM_CC_DIRECT	GO:0001725~stress fiber	16	1.25885	1.42409e-05	7791, 64236, 10580, 23002, 7171, 3936, 23094, 10627, 10979, 1265, 4026, 3983, 5747, 10611, 4627, 87	1185	73	20580	3.80649	0.0104125	0.000654191	0.000607018
GOTERM_BP_DIRECT	GO:0006325~chromatin organization	34	2.67506	1.57825e-05	9960, 9760, 8110, 84181, 200424, 54790, 23326, 3717, 58499, 23140, 51564, 51742, 55869, 79813, 5579, 284058, 10014, 5934, 9734, 9577, 26147, 221037, 23476, 23774, 64426, 57798, 26122, 80853, 10927, 55636, 10320, 10765, 56946, 6419	1151	251	19333	2.27525	0.0681468	0.00371387	0.00368563
GOTERM_CC_DIRECT	GO:0001726~ruffle	19	1.49489	1.65255e-05	23527, 7430, 4771, 4650, 7456, 6093, 23191, 3936, 57679, 121512, 6249, 5335, 4534, 64092, 5868, 8826, 26060, 4627, 87	1185	101	20580	3.26708	0.0120728	0.000706942	0.000655965
GOTERM_CC_DIRECT	GO:0098978~glutamatergic synapse	50	3.93391	1.73129e-05	6198, 8650, 5663, 22839, 81926, 57460, 9181, 1182, 3717, 23043, 54477, 4763, 5533, 5335, 5216, 10211, 1739, 11151, 23012, 167153, 10109, 5908, 1741, 6711, 7525, 5048, 6774, 490, 493, 27185, 11329, 378, 1432, 51104, 613, 9498, 9256, 5530, 9456, 11252, 25897, 2185, 23236, 2060, 7074, 2932, 2534, 785, 26060, 87	1185	454	20580	1.91267	0.0126444	0.000706942	0.000655965
GOTERM_MF_DIRECT	GO:0019899~enzyme binding	47	3.69788	1.79747e-05	5581, 4790, 9200, 7289, 8554, 5883, 23345, 23326, 23081, 694, 3916, 83752, 1432, 8648, 5599, 613, 11001, 6886, 10098, 10277, 5359, 7515, 2081, 8861, 7155, 7114, 5530, 23476, 22861, 64426, 23236, 9451, 7273, 5095, 241, 2534, 79624, 7525, 54625, 4478, 7428, 7009, 64083, 80351, 5329, 3965, 5925	1167	390	18908	1.95258	0.0210046	0.00192983	0.00187264
KEGG_PATHWAY	hsa05417:Lipid and atherosclerosis	33	2.59638	1.84845e-05	4790, 4773, 6774, 3717, 596, 1432, 10451, 5335, 5533, 5599, 10010, 317, 2081, 7494, 5594, 5452, 8743, 22926, 5530, 9138, 3551, 23236, 5290, 9451, 5293, 2932, 5908, 3708, 51135, 10000, 801, 6416, 5747	557	215	8205	2.26099	0.00573223	0.000359292	0.000256472
KEGG_PATHWAY	hsa04068:FoxO signaling pathway	24	1.88828	1.99588e-05	5571, 7046, 5594, 8743, 7048, 4089, 9456, 6774, 3551, 5290, 5293, 472, 1017, 1432, 10000, 5599, 51422, 6655, 901, 6789, 5604, 2309, 5934, 51701	557	131	8205	2.69875	0.00618801	0.000365128	0.000260638
GOTERM_BP_DIRECT	GO:0000165~MAPK cascade	22	1.73092	2.10101e-05	5581, 8550, 4771, 4155, 5597, 2185, 57551, 2260, 9020, 3707, 23043, 677, 151742, 4763, 6416, 4215, 5788, 4205, 5778, 859, 5604, 51701	1151	128	19333	2.88693	0.0896791	0.00469681	0.00466109
GOTERM_CC_DIRECT	GO:0042995~cell projection	27	2.12431	2.23553e-05	8871, 22836, 5880, 4771, 9404, 7402, 10096, 56990, 83706, 26051, 79874, 5335, 345611, 10611, 7430, 5311, 6840, 23499, 10109, 1540, 6711, 51411, 6515, 7408, 5329, 5747, 87	1185	185	20580	2.53466	0.0162971	0.000864797	0.000802437
GOTERM_BP_DIRECT	GO:0043087~regulation of GTPase activity	18	1.41621	2.27056e-05	5361, 5048, 253260, 26037, 22930, 64926, 201176, 10788, 57679, 121512, 55843, 7107, 10451, 4763, 868, 5922, 5747, 8826	1151	91	19333	3.32242	0.0965553	0.00483412	0.00479736
INTERPRO	IPR001715:Calponin homology domain	17	1.33753	2.64912e-05	64098, 64780, 92521, 157922, 9459, 7402, 23499, 23345, 84859, 3936, 10788, 1265, 10451, 6711, 4008, 8826, 87	1173	81	19176	3.43103	0.0429724	0.00439224	0.00434986
KEGG_PATHWAY	hsa04662:B cell receptor signaling pathway	18	1.41621	2.70342e-05	4790, 5880, 5594, 5530, 4773, 3551, 5290, 5293, 2932, 84433, 10000, 10451, 5533, 6655, 5579, 10892, 5604, 3635	557	82	8205	3.23357	0.00837251	0.000467091	0.000333422
UP_SEQ_FEATURE	DOMAIN:AGC-kinase C-terminal	14	1.10149	2.70405e-05	6197, 9113, 5581, 8476, 6198, 23012, 2870, 6093, 375449, 11329, 10000, 5588, 5579, 2869	1218	58	20532	4.06897	0.135253	0.0132105	0.013181
GOTERM_MF_DIRECT	GO:0000976~transcription regulatory region sequence-specific DNA binding	33	2.59638	2.71089e-05	6595, 4790, 3660, 6873, 6774, 2625, 84327, 51742, 6721, 6886, 155061, 4801, 2309, 5978, 10014, 4802, 3659, 7494, 7593, 5452, 8864, 5991, 22926, 4089, 9070, 23476, 2119, 5927, 10865, 54880, 2313, 84159, 2113	1167	238	18908	2.24653	0.0315089	0.00266797	0.0025889
GOTERM_BP_DIRECT	GO:0051402~neuron apoptotic process	16	1.25885	2.9484e-05	11151, 5663, 3981, 28996, 22861, 55074, 472, 80331, 596, 23394, 4763, 5457, 317, 7846, 4149, 5925	1151	75	19333	3.5833	0.123531	0.00599195	0.00594639
KEGG_PATHWAY	hsa04659:Th17 cell differentiation	21	1.65224	3.11657e-05	9466, 7046, 4790, 5594, 7048, 4089, 5530, 4773, 6774, 3551, 3572, 2625, 3716, 3717, 1432, 5588, 5335, 6777, 5533, 5599, 27040	557	108	8205	2.8643	0.00964586	0.000510133	0.000364147
GOTERM_BP_DIRECT	GO:0032743~positive regulation of interleukin-2 production	11	0.86546	3.26819e-05	301, 84433, 940, 4860, 5588, 6711, 6777, 9308, 5788, 10892, 25865	1151	36	19333	5.13232	0.135977	0.00635307	0.00630476
KEGG_PATHWAY	hsa05170:Human immunodeficiency virus 1 infection	32	2.5177	3.54972e-05	4790, 7188, 6198, 5880, 7465, 4773, 472, 54331, 596, 1432, 5335, 5533, 5599, 5579, 10298, 5594, 5530, 2782, 3551, 3133, 2185, 5290, 164, 5293, 23291, 3106, 3708, 51135, 10000, 801, 5604, 5747	557	212	8205	2.2235	0.0109791	0.00052675	0.000376008
KEGG_PATHWAY	hsa05166:Human T-cell leukemia virus 1 infection	33	2.59638	3.55684e-05	7046, 4790, 7048, 4773, 472, 9020, 3716, 1017, 113, 2224, 5533, 5599, 1739, 4801, 5594, 64784, 5530, 4089, 3551, 3133, 5290, 5293, 3106, 2113, 1386, 10000, 6777, 6416, 4215, 3689, 1869, 5604, 5925	557	222	8205	2.1897	0.011001	0.00052675	0.000376008
GOTERM_CC_DIRECT	GO:0015629~actin cytoskeleton	33	2.59638	3.56703e-05	64098, 4650, 10097, 9743, 10096, 26037, 57584, 3936, 832, 2321, 6868, 10611, 8826, 4627, 64780, 7791, 7430, 11151, 64005, 7456, 6840, 1495, 23012, 23499, 25932, 27252, 10788, 10109, 3983, 11214, 7408, 5868, 4659	1185	258	20580	2.22137	0.0258774	0.00131088	0.00121636
INTERPRO	IPR000961:AGC-kinase, C-terminal	14	1.10149	3.71439e-05	6197, 9113, 5581, 8476, 6198, 23012, 2870, 6093, 375449, 11329, 10000, 5588, 5579, 2869	1173	58	19176	3.94603	0.0597277	0.00554051	0.00548704
GOTERM_CC_DIRECT	GO:0005768~endosome	38	2.98977	3.77011e-05	9685, 7046, 9980, 9402, 57561, 29887, 84937, 55300, 23180, 3716, 143187, 1017, 51762, 2321, 10618, 83891, 10079, 10211, 6503, 9375, 7430, 11252, 8763, 200312, 201475, 10109, 2534, 26001, 301, 10948, 23011, 23033, 8417, 64083, 80230, 5868, 26060, 1889	1185	318	20580	2.07531	0.0273304	0.00131954	0.00122439
SMART	SM00033:CH	16	1.25885	3.90249e-05	64098, 64780, 92521, 9459, 7402, 23499, 23345, 84859, 3936, 10788, 1265, 10451, 6711, 4008, 8826, 87	729	66	10379	3.45147	0.0142203	0.00358053	0.00349272
UP_KW_BIOLOGICAL_PROCESS	KW-0804~Transcription	208	16.3651	3.93498e-05	22877, 8531, 90321, 6595, 7562, 473, 27086, 284459, 57862, 55565, 8648, 7799, 155061, 4602, 2309, 5934, 7574, 6002, 28985, 9070, 3097, 23613, 2313, 10308, 23175, 9869, 9760, 3660, 9404, 7586, 8554, 163131, 23140, 59269, 90338, 51427, 3899, 54815, 3659, 7594, 7593, 4089, 8202, 9534, 81857, 57531, 23394, 10765, 9663, 4097, 7003, 4773, 195828, 51564, 2101, 57786, 6942, 84124, 5978, 284252, 7494, 599…	746	2448	11229	1.27895	0.00451509	0.00226261	0.00208554
INTERPRO	IPR011011:Zinc finger, FYVE/PHD-type	23	1.8096	4.059e-05	11083, 8110, 6672, 8897, 93349, 9765, 23001, 26147, 23774, 57590, 200576, 23613, 23081, 1789, 5927, 51131, 121512, 80853, 53349, 51105, 80230, 10765, 8805	1173	140	19176	2.68571	0.065085	0.00554051	0.00548704
GOTERM_MF_DIRECT	GO:0030374~ligand-dependent nuclear receptor transcription coactivator activity	14	1.10149	4.07381e-05	8202, 9282, 9440, 23326, 57178, 2113, 8648, 84660, 5579, 6867, 10474, 10463, 10499, 87	1167	58	18908	3.91088	0.0469736	0.0037009	0.00359122
GOTERM_BP_DIRECT	GO:0045893~positive regulation of transcription, DNA-templated	71	5.58615	4.12353e-05	7046, 6672, 6595, 7003, 5663, 4773, 6873, 84838, 23326, 2625, 473, 1017, 2101, 8648, 79618, 284058, 5579, 6867, 4602, 2309, 8609, 5978, 8805, 5594, 8864, 5991, 8301, 23291, 2313, 26122, 84159, 51176, 2113, 6314, 1869, 23429, 4790, 9321, 8631, 8554, 6774, 9282, 28996, 8031, 9440, 1997, 59269, 6886, 4149, 10475, 10474, 54815, 3659, 4041, 5494, 7158, 4089, 3551, 23476, 23236, 57492, 5927, 860, 57459…	1151	724	19333	1.64719	0.168404	0.00755619	0.00749873
GOTERM_BP_DIRECT	GO:0006915~apoptotic process	62	4.87805	4.22511e-05	6197, 5581, 8531, 7046, 6198, 7048, 5663, 399687, 3001, 23368, 3717, 596, 1773, 677, 23241, 51643, 83593, 317, 54878, 5579, 6789, 10298, 4205, 3635, 64393, 9618, 2869, 50515, 3956, 7494, 5153, 5594, 8743, 1075, 81566, 7128, 344558, 3689, 23429, 4790, 55819, 7188, 8870, 9844, 6093, 10438, 1432, 5359, 10114, 3659, 25816, 10081, 9459, 9577, 2185, 64426, 22861, 7074, 663, 6416, 54469, 7704	1151	607	19333	1.71564	0.172173	0.00755619	0.00749873
INTERPRO	IPR002219:Protein kinase C-like, phorbol ester/diacylglycerol binding	15	1.18017	4.34419e-05	23526, 5581, 8476, 4650, 9842, 23683, 9181, 25865, 6093, 8527, 10451, 5588, 83593, 5579, 11214	1173	67	19176	3.65996	0.0694953	0.00554051	0.00548704
KEGG_PATHWAY	hsa04012:ErbB signaling pathway	18	1.41621	4.40312e-05	4690, 6198, 5594, 5290, 5293, 2932, 10000, 5335, 6777, 5599, 867, 6655, 868, 5579, 6416, 10298, 5604, 5747	557	85	8205	3.11944	0.0136007	0.000622441	0.000444315
GOTERM_BP_DIRECT	GO:0006897~endocytosis	29	2.28167	4.42451e-05	9685, 9266, 9107, 23102, 29887, 79890, 54497, 79874, 1455, 54874, 57488, 8527, 10079, 79958, 859, 5294, 4041, 50618, 22848, 8301, 163486, 2060, 10868, 23032, 11276, 80230, 6836, 7804, 5868	1151	208	19333	2.34185	0.179522	0.00760846	0.0075506
KEGG_PATHWAY	hsa05200:Pathways in cancer	61	4.79937	4.68798e-05	7046, 6198, 7048, 2034, 23365, 3716, 3717, 596, 1017, 113, 8648, 5335, 83593, 317, 5579, 6789, 9618, 5594, 3572, 324, 51176, 2113, 801, 1869, 5747, 4790, 7188, 5880, 6774, 8031, 6093, 2768, 54331, 3455, 5599, 613, 4149, 3655, 4041, 10161, 4089, 8202, 9138, 3673, 1495, 2782, 3551, 5290, 23236, 2260, 5293, 2932, 10000, 6777, 867, 6655, 7428, 7704, 5604, 5925, 26060	557	531	8205	1.69223	0.0144742	0.000633896	0.000452492
UP_SEQ_FEATURE	DOMAIN:SH2	19	1.49489	4.80578e-05	4690, 6774, 9402, 8412, 79890, 10019, 3716, 3937, 3717, 2534, 7525, 10451, 5335, 6777, 10044, 6503, 3635, 3702, 84174	1218	106	20532	3.02156	0.227612	0.0215219	0.0214738
UP_KW_CELLULAR_COMPONENT	KW-0968~Cytoplasmic vesicle	71	5.58615	5.04065e-05	11021, 64753, 9181, 57584, 55681, 79890, 134957, 472, 22876, 79772, 57228, 143187, 752, 313, 54874, 1773, 29940, 51762, 51368, 3633, 345611, 11151, 8546, 5311, 8301, 7456, 399979, 164, 1861, 1102, 51256, 23011, 11276, 10463, 5868, 9685, 7226, 9842, 339122, 490, 84937, 3382, 54497, 23380, 6249, 6645, 54812, 6721, 3775, 79958, 4627, 4240, 11252, 163486, 200734, 25932, 205428, 3074, 2260, 200576, 20…	1100	697	17641	1.63364	0.00246693	0.000352845	0.000316841
GOTERM_MF_DIRECT	GO:0017124~SH3 domain binding	22	1.73092	5.07079e-05	8871, 64780, 9844, 10152, 8631, 5883, 7456, 9732, 7159, 26578, 2060, 201176, 57514, 2530, 867, 51466, 868, 5359, 80230, 7408, 3635, 6868	1167	131	18908	2.72098	0.0581295	0.00427757	0.0041508
GOTERM_BP_DIRECT	GO:0000122~negative regulation of transcription from RNA polymerase II promoter	89	7.00236	5.32343e-05	8531, 4097, 6672, 6595, 64750, 5663, 4773, 2625, 1017, 27086, 54039, 284459, 51564, 79813, 5457, 7799, 79618, 155061, 1739, 4205, 10499, 4602, 2309, 10014, 8609, 5978, 8861, 7494, 8864, 7091, 170959, 2120, 2119, 1789, 10865, 1788, 54880, 8819, 10507, 84159, 51176, 1386, 3720, 11278, 1869, 7728, 9960, 23429, 4790, 126070, 6498, 3660, 8554, 6774, 28996, 84619, 3214, 3213, 51742, 55869, 7733, 6721, …	1151	973	19333	1.53639	0.211853	0.00881521	0.00874817
UP_KW_DOMAIN	KW-0677~Repeat	352	27.6947	5.48847e-05	90321, 7562, 9744, 5937, 80762, 79772, 5939, 10659, 113, 284459, 57862, 54477, 55565, 8527, 8648, 7799, 6468, 91404, 10892, 91526, 155061, 4602, 3635, 64393, 9618, 9510, 4063, 9991, 7574, 6002, 7456, 3097, 201176, 10788, 23291, 81602, 10308, 1102, 9869, 9749, 801, 54800, 10666, 136319, 8672, 9887, 9404, 7586, 8554, 9402, 8434, 5048, 163131, 54497, 23140, 59269, 2321, 6249, 90338, 54812, 51422, 81…	862	5005	14486	1.1819	0.00148083	0.000338619	0.000275911
GOTERM_MF_DIRECT	GO:0004713~protein tyrosine kinase activity	20	1.57356	5.86012e-05	7465, 28996, 2185, 1195, 2260, 7273, 3716, 3717, 2534, 2321, 613, 7525, 6259, 6416, 6503, 10114, 5604, 5747, 3702, 1119	1167	113	18908	2.86765	0.0668694	0.00448321	0.00435034
GOTERM_MF_DIRECT	GO:0051015~actin filament binding	31	2.43902	6.07378e-05	4650, 7402, 10097, 399687, 10096, 23345, 92241, 91010, 3936, 752, 10979, 832, 8826, 4627, 64780, 7430, 11151, 64005, 6840, 1495, 23499, 7171, 7273, 23191, 10788, 10109, 3927, 6711, 3983, 55219, 87	1167	226	18908	2.22243	0.0692211	0.00448321	0.00435034
GOTERM_CC_DIRECT	GO:0031965~nuclear membrane	31	2.43902	6.24588e-05	10390, 5663, 5048, 27348, 23001, 64215, 59343, 23345, 596, 26031, 2643, 3930, 26092, 2869, 6386, 4001, 23236, 84629, 25777, 1192, 241, 79982, 1844, 147138, 51131, 1861, 23175, 10927, 51530, 55219, 6836	1185	242	20580	2.22471	0.0448708	0.00208669	0.00193622
UP_KW_DOMAIN	KW-0727~SH2 domain	19	1.49489	6.27071e-05	4690, 6774, 9402, 8412, 79890, 10019, 3716, 3937, 3717, 2534, 7525, 10451, 5335, 6777, 10044, 6503, 3635, 3702, 84174	862	108	14486	2.95645	0.00169171	0.000338619	0.000275911
UP_KW_LIGAND	KW-0067~ATP-binding	151	11.8804	6.70088e-05	6197, 7046, 6595, 6198, 65125, 7048, 7322, 10097, 399687, 10096, 23683, 23200, 25865, 1182, 55284, 472, 122402, 79895, 113, 83752, 55601, 1455, 23043, 83479, 1453, 8527, 91, 9113, 1195, 167153, 57194, 51095, 10667, 57118, 1861, 51135, 4215, 7328, 5305, 54926, 8550, 84181, 5287, 7465, 113510, 27348, 1120, 29922, 27347, 490, 23303, 6093, 493, 80025, 3416, 11329, 55500, 2321, 8428, 51422, 10079, 659…	542	1436	6833	1.32567	0.00220892	0.00221129	0.00221129
KEGG_PATHWAY	hsa04670:Leukocyte transendothelial migration	21	1.65224	6.9585e-05	7430, 5880, 1495, 2185, 5290, 6093, 5293, 5908, 10627, 1432, 10451, 5335, 83593, 4478, 5579, 3676, 3689, 7408, 5747, 3702, 87	557	114	8205	2.71355	0.0214092	0.000901705	0.000643661
GOTERM_BP_DIRECT	GO:0015031~protein transport	48	3.77655	7.00216e-05	9980, 9744, 11021, 5663, 9842, 23265, 57561, 59343, 134957, 83734, 54497, 79874, 4927, 401548, 84725, 51463, 8527, 83891, 54812, 10254, 79719, 137492, 64393, 4627, 10533, 50999, 23317, 7494, 9554, 113402, 8027, 57231, 163486, 2060, 27252, 585, 23011, 57511, 54520, 23033, 113178, 10484, 967, 10640, 4534, 10565, 80230, 29097	1151	439	19333	1.83654	0.268858	0.0111809	0.0110959
GOTERM_CC_DIRECT	GO:0005912~adherens junction	25	1.96696	7.43057e-05	9266, 4771, 8994, 10152, 64236, 29766, 10979, 659, 10211, 3655, 1739, 10298, 4008, 10611, 4627, 7791, 6386, 7430, 10580, 1495, 1741, 301, 324, 4478, 54800	1185	176	20580	2.46692	0.053152	0.00237455	0.00220333
KEGG_PATHWAY	hsa04510:Focal adhesion	30	2.36035	8.09194e-05	64098, 5880, 6093, 596, 2321, 10451, 5599, 5579, 3676, 3655, 10298, 859, 7791, 5594, 3672, 3673, 5290, 5293, 2932, 2534, 5908, 10627, 10000, 6655, 1729, 7408, 5604, 5747, 4659, 87	557	201	8205	2.19861	0.0248529	0.00100664	0.000718564
GOTERM_CC_DIRECT	GO:1904813~ficolin-1-rich granule lumen	20	1.57356	8.54115e-05	51719, 5594, 9535, 10097, 4860, 8621, 26578, 272, 51071, 3417, 3848, 2799, 56888, 2720, 1432, 5236, 51411, 823, 317, 10533	1185	124	20580	2.80114	0.06085	0.00261573	0.00242711
UP_KW_BIOLOGICAL_PROCESS	KW-0653~Protein transport	68	5.35012	8.82584e-05	9980, 9744, 11021, 11020, 134957, 4927, 143187, 84725, 79139, 51762, 8527, 10254, 64393, 10533, 50999, 5195, 7494, 9554, 113402, 8546, 8027, 57231, 399979, 23534, 164, 27252, 57511, 23011, 54520, 11276, 113178, 4534, 967, 6836, 64083, 80230, 5868, 9842, 23265, 29887, 59343, 83734, 54497, 79874, 401548, 51463, 378, 83891, 54812, 54536, 79719, 137492, 55705, 23317, 9697, 23673, 163486, 222068, 2060…	746	635	11229	1.6119	0.0100988	0.00338324	0.00311846
GOTERM_BP_DIRECT	GO:0016601~Rac protein signal transduction	9	0.708104	9.11337e-05	23191, 57679, 5880, 9844, 57531, 80005, 10152, 4763, 7074	1151	26	19333	5.81424	0.334734	0.0140503	0.0139435
UP_SEQ_FEATURE	DOMAIN:DH	15	1.18017	9.84012e-05	50618, 9459, 9138, 23365, 23101, 9181, 64857, 7074, 57679, 80243, 121512, 613, 10451, 6655, 11214	1218	74	20532	3.41699	0.410708	0.0406775	0.0405867
GOTERM_CC_DIRECT	GO:0070062~extracellular exosome	169	13.2966	0.000102727	9980, 7322, 10097, 10096, 3485, 23327, 3916, 752, 23043, 51762, 83874, 5412, 55604, 1739, 5934, 6482, 51809, 5311, 4860, 3133, 1075, 7171, 1192, 5271, 10788, 23171, 486, 2799, 3248, 1861, 84433, 8417, 6515, 5788, 7846, 2717, 55619, 5048, 339122, 27348, 3385, 490, 3417, 3416, 3936, 55187, 378, 2720, 8428, 8826, 4627, 23317, 4240, 9375, 6386, 50618, 8202, 3672, 7511, 9371, 114836, 2734, 301, 23670,…	1185	2219	20580	1.32268	0.072728	0.00302018	0.0028024
GOTERM_BP_DIRECT	GO:0045732~positive regulation of protein catabolic process	17	1.33753	0.000110082	9554, 9686, 8870, 7430, 64750, 23327, 80762, 2932, 3416, 324, 80204, 57531, 7128, 4478, 868, 11059, 10533	1151	93	19333	3.07036	0.388789	0.0164059	0.0162811
KEGG_PATHWAY	hsa04933:AGE-RAGE signaling pathway in diabetic complications	19	1.49489	0.000112998	5581, 7046, 4790, 5594, 7048, 4089, 6774, 23236, 5290, 5293, 3717, 596, 1432, 10000, 5335, 6777, 5599, 1729, 5579	557	100	8205	2.79883	0.0345341	0.00135164	0.000964833
UP_KW_MOLECULAR_FUNCTION	KW-0010~Activator	74	5.82219	0.000115912	22877, 6595, 7003, 4773, 2034, 195828, 84838, 23326, 2625, 57862, 57786, 6942, 8648, 7799, 6867, 4205, 10499, 4602, 2309, 8609, 4801, 4802, 7494, 80709, 22926, 27336, 81566, 1789, 10865, 51131, 2313, 84159, 51176, 55534, 123169, 79800, 1386, 53635, 1869, 25925, 8110, 4790, 9442, 9689, 9404, 3660, 6774, 9282, 8031, 9440, 23060, 1997, 51142, 23140, 4026, 6721, 4149, 9439, 3899, 80063, 3659, 219736,…	781	711	11719	1.56171	0.00934545	0.00117361	0.00107218
INTERPRO	IPR000980:SH2 domain	19	1.49489	0.000116538	4690, 6774, 9402, 8412, 79890, 10019, 3716, 3937, 3717, 2534, 7525, 10451, 5335, 6777, 10044, 6503, 3635, 3702, 84174	1173	110	19176	2.82372	0.175708	0.0138014	0.0136682
GOTERM_BP_DIRECT	GO:0010468~regulation of gene expression	32	2.5177	0.00012506	8531, 7046, 84181, 7048, 9665, 5663, 253260, 596, 1017, 10438, 27086, 58499, 54039, 677, 4763, 7799, 10475, 5978, 3899, 219736, 5290, 1789, 1788, 56980, 2334, 23394, 2530, 7403, 7428, 55636, 5788, 10643	1151	255	19333	2.10782	0.428392	0.0180368	0.0178997
KEGG_PATHWAY	hsa04071:Sphingolipid signaling pathway	21	1.65224	0.000129149	5581, 4790, 91012, 5880, 5594, 81537, 23236, 5290, 6093, 5293, 2768, 55012, 596, 2534, 1432, 10000, 5599, 5579, 5525, 5604, 5529	557	119	8205	2.59954	0.039372	0.00148761	0.00106189
GOTERM_MF_DIRECT	GO:0045296~cadherin binding	38	2.98977	0.000134008	9685, 4690, 8650, 9689, 5663, 23348, 3417, 11329, 54874, 57488, 1453, 832, 83874, 5214, 8428, 659, 5216, 3655, 1739, 53827, 8826, 4627, 7430, 8301, 11252, 1495, 23499, 1192, 2060, 3927, 1002, 23670, 1265, 6711, 867, 56829, 9208, 7408	1167	316	18908	1.94837	0.146384	0.0093096	0.0090337
UP_SEQ_FEATURE	DOMAIN:ARID	7	0.550747	0.00013477	10865, 5927, 84159, 51742, 3720, 10765, 57492	1218	15	20532	7.86667	0.515338	0.0517325	0.0516169
INTERPRO	IPR000219:Dbl homology (DH) domain	15	1.18017	0.000135699	50618, 9459, 9138, 23365, 23101, 9181, 64857, 7074, 57679, 80243, 121512, 613, 10451, 6655, 11214	1173	74	19176	3.31375	0.201487	0.0149993	0.0148545
GOTERM_CC_DIRECT	GO:0005789~endoplasmic reticulum membrane	94	7.39575	0.00014096	9663, 91012, 5663, 9743, 118429, 23169, 60559, 142891, 79772, 253832, 143187, 596, 2589, 26031, 79139, 29940, 51201, 56894, 51368, 53349, 757, 22908, 54832, 1739, 6307, 345611, 50999, 2081, 285440, 7494, 9554, 22926, 5311, 375387, 9197, 202018, 57194, 241, 57552, 23250, 23175, 10948, 23011, 51136, 54965, 6713, 7009, 6836, 84230, 9840, 10390, 9200, 5880, 2132, 64215, 79071, 2131, 22930, 55300, 514…	1185	1106	20580	1.47605	0.0984255	0.00398482	0.00369748
KEGG_PATHWAY	hsa05220:Chronic myeloid leukemia	16	1.25885	0.0001437	7046, 4790, 5594, 7048, 4089, 3551, 5290, 5293, 613, 10000, 6777, 867, 6655, 5604, 1869, 5925	557	76	8205	3.1012	0.0437098	0.00155933	0.00111309
KEGG_PATHWAY	hsa04935:Growth hormone synthesis, secretion and action	21	1.65224	0.000145403	5594, 6774, 23236, 5290, 5293, 2932, 3717, 113, 3708, 775, 1432, 1386, 10000, 5335, 6777, 5599, 6655, 5579, 6416, 5604, 5747	557	120	8205	2.57787	0.0442164	0.00155933	0.00111309
UP_SEQ_FEATURE	DOMAIN:Phorbol-ester/DAG-type	13	1.02282	0.000148799	23526, 5581, 8476, 4650, 9842, 23683, 9181, 25865, 6093, 8527, 10451, 83593, 11214	1218	59	20532	3.71429	0.550539	0.0533098	0.0531907
SMART	SM00109:C1	15	1.18017	0.000155356	23526, 5581, 8476, 4650, 9842, 23683, 9181, 25865, 6093, 8527, 10451, 5588, 83593, 5579, 11214	729	66	10379	3.23575	0.0554248	0.0114031	0.0111235
INTERPRO	IPR001606:ARID/BRIGHT DNA-binding domain	7	0.550747	0.000159545	10865, 5927, 84159, 51742, 3720, 10765, 57492	1173	15	19176	7.62899	0.232446	0.0165328	0.0163733
KEGG_PATHWAY	hsa04015:Rap1 signaling pathway	30	2.36035	0.00017771	5880, 8631, 23683, 26037, 25865, 3937, 113, 1432, 2321, 10451, 5335, 83593, 51466, 5579, 5216, 27040, 5594, 9732, 23236, 5290, 2260, 7074, 5293, 23094, 5908, 10000, 801, 3689, 7408, 5604	557	210	8205	2.10439	0.0537731	0.00180916	0.00129143
KEGG_PATHWAY	hsa05210:Colorectal cancer	17	1.33753	0.000180334	7046, 6198, 5880, 5594, 7048, 4089, 5290, 5293, 2932, 596, 324, 51176, 10000, 5599, 6655, 5604, 26060	557	86	8205	2.91188	0.054545	0.00180916	0.00129143
KEGG_PATHWAY	hsa04625:C-type lectin receptor signaling pathway	19	1.49489	0.000189759	4790, 5594, 5530, 4773, 23365, 3551, 5290, 5293, 9020, 3708, 1432, 1540, 10000, 5533, 5599, 801, 868, 10892, 3659	557	104	8205	2.69119	0.0573126	0.00184422	0.00131645
GOTERM_CC_DIRECT	GO:0005667~transcription factor complex	29	2.28167	0.00019815	9442, 6498, 7003, 8994, 4773, 6774, 2034, 9440, 1017, 8648, 6886, 9439, 4205, 10499, 5934, 80063, 8861, 5991, 9734, 4089, 7091, 81857, 10865, 860, 10725, 10625, 51176, 53635, 5925	1185	234	20580	2.15233	0.135544	0.00534783	0.0049622
GOTERM_CC_DIRECT	GO:0032587~ruffle membrane	17	1.33753	0.000203727	23526, 7430, 4771, 9107, 11252, 23499, 9181, 1182, 7074, 3936, 378, 324, 5335, 10044, 1729, 83442, 6868	1185	101	20580	2.92317	0.139081	0.00534783	0.0049622
KEGG_PATHWAY	hsa04917:Prolactin signaling pathway	15	1.18017	0.000205504	4790, 5594, 6774, 5290, 5293, 2932, 3717, 1432, 10000, 6777, 5599, 6655, 5604, 2309, 3659	557	70	8205	3.15658	0.0619185	0.00193672	0.00138248
GOTERM_CC_DIRECT	GO:0030175~filopodium	15	1.18017	0.000224705	50619, 7430, 9750, 65059, 4771, 64005, 10152, 7402, 3936, 10788, 121512, 4478, 4534, 3655, 7408	1185	82	20580	3.17691	0.152256	0.00569511	0.00528444
KEGG_PATHWAY	hsa01521:EGFR tyrosine kinase inhibitor resistance	16	1.25885	0.000225744	6198, 5594, 6774, 5290, 5293, 3716, 2932, 3717, 596, 10000, 5335, 4763, 6655, 5579, 5604, 2309	557	79	8205	2.98343	0.0678058	0.00204269	0.00145813
KEGG_PATHWAY	hsa04611:Platelet activation	21	1.65224	0.000229885	5294, 5594, 9138, 3673, 23365, 23236, 5290, 23533, 6093, 5293, 83706, 3937, 2534, 113, 5908, 3708, 10627, 1432, 10000, 7408, 4659	557	124	8205	2.49472	0.0690061	0.00204269	0.00145813
GOTERM_BP_DIRECT	GO:0006357~regulation of transcription from RNA polymerase II promoter	138	10.8576	0.000239754	22877, 6595, 7562, 6873, 2034, 84838, 23326, 84327, 27086, 284459, 57862, 55565, 7799, 4205, 155061, 2309, 5934, 7574, 22926, 221037, 3097, 81566, 360023, 2313, 84159, 10308, 23175, 79800, 1869, 7728, 9760, 3660, 7586, 8554, 6774, 493, 163131, 84619, 1997, 80264, 59269, 84622, 55869, 90338, 7733, 6886, 10474, 51427, 3659, 7594, 5452, 4089, 9534, 25850, 285989, 84969, 57492, 84614, 23394, 6777, 51…	1151	1723	19333	1.3453	0.657783	0.0321417	0.0318973
KEGG_PATHWAY	hsa04520:Adherens junction	15	1.18017	0.000240396	7046, 5880, 5594, 7048, 4089, 10580, 1495, 2260, 2534, 51176, 7525, 4008, 51701, 8826, 87	557	71	8205	3.11212	0.0720451	0.00204533	0.00146001
GOTERM_BP_DIRECT	GO:0032147~activation of protein kinase activity	15	1.18017	0.000241717	3071, 51719, 65125, 7048, 57551, 5290, 126308, 55012, 23394, 23043, 51422, 6789, 1739, 10298, 5604	1151	80	19333	3.14938	0.660773	0.0321417	0.0318973
KEGG_PATHWAY	hsa04666:Fc gamma R-mediated phagocytosis	18	1.41621	0.000243335	5581, 6198, 5880, 5594, 10097, 10096, 5290, 5293, 10109, 10000, 10451, 5335, 5579, 5788, 7408, 27040, 5604, 3635	557	97	8205	2.73353	0.072893	0.00204533	0.00146001
GOTERM_CC_DIRECT	GO:0031901~early endosome membrane	25	1.96696	0.000245477	9980, 5663, 9765, 23200, 1182, 22876, 55300, 401548, 10079, 10254, 3633, 23317, 8027, 23673, 3133, 399979, 200576, 2060, 3106, 301, 23011, 8417, 80230, 5868, 26060	1185	190	20580	2.28514	0.165104	0.00601419	0.00558051
GOTERM_BP_DIRECT	GO:0045860~positive regulation of protein kinase activity	13	1.02282	0.000251295	5571, 2185, 9770, 1600, 3937, 57679, 116, 51422, 5788, 27040, 5747, 9618, 8826	1151	62	19333	3.52189	0.675001	0.0321417	0.0318973
GOTERM_BP_DIRECT	GO:0014065~phosphatidylinositol 3-kinase signaling	11	0.86546	0.000251612	2625, 5294, 7494, 80243, 5287, 940, 677, 4763, 5290, 23533, 5293	1151	45	19333	4.10586	0.675462	0.0321417	0.0318973
KEGG_PATHWAY	hsa05223:Non-small cell lung cancer	15	1.18017	0.000280262	5594, 6774, 5290, 5293, 10000, 5335, 6777, 83593, 6655, 5579, 6789, 5604, 2309, 1869, 5925	557	72	8205	3.0689	0.0834821	0.00229372	0.00163732
UP_SEQ_FEATURE	DOMAIN:Rho-GAP	14	1.10149	0.000280912	23526, 4650, 9743, 57584, 23092, 201176, 143872, 57514, 23380, 55843, 116984, 613, 3633, 51306	1218	72	20532	3.27778	0.779053	0.0943514	0.0941407
INTERPRO	IPR000198:Rho GTPase-activating protein domain	14	1.10149	0.000282462	23526, 4650, 9743, 57584, 23092, 201176, 143872, 57514, 23380, 55843, 116984, 613, 3633, 51306	1173	70	19176	3.26957	0.37399	0.0275484	0.0272825
UP_KW_BIOLOGICAL_PROCESS	KW-0833~Ubl conjugation pathway	74	5.82219	0.00030216	7322, 64750, 9666, 55284, 23326, 23327, 26272, 80204, 27246, 6468, 10892, 54876, 26190, 9618, 10533, 8805, 219333, 9039, 64326, 494470, 27252, 64839, 23291, 10868, 26001, 23252, 1540, 51530, 84078, 51136, 7128, 344558, 54800, 7328, 54926, 8816, 9960, 9320, 55819, 8554, 92369, 59343, 84937, 57161, 57162, 83734, 79596, 51465, 9958, 10277, 10475, 84861, 26094, 8287, 158219, 9577, 23276, 25897, 25853…	746	737	11229	1.51135	0.0341567	0.0086871	0.00800724
KEGG_PATHWAY	hsa05130:Pathogenic Escherichia coli infection	28	2.20299	0.00033372	4690, 4790, 9266, 10097, 10096, 23365, 9181, 6093, 2768, 1432, 5599, 4627, 3071, 7277, 7430, 5594, 8743, 64005, 7456, 9138, 3551, 23191, 10802, 10109, 2534, 51135, 7846, 7009	557	197	8205	2.0937	0.0985984	0.00266121	0.00189964
SMART	SM00501:BRIGHT	7	0.550747	0.000337089	10865, 5927, 84159, 51742, 3720, 10765, 57492	729	15	10379	6.64408	0.116384	0.0206186	0.020113
INTERPRO	IPR013083:Zinc finger, RING/FYVE/PHD-type	50	3.93391	0.000368378	6672, 8897, 9666, 23001, 23326, 23081, 121512, 27246, 6942, 53349, 9618, 8805, 93349, 64326, 494470, 23774, 57590, 23613, 200312, 51131, 10868, 26001, 375593, 51136, 344558, 80230, 11237, 9960, 8110, 11083, 55819, 7188, 8554, 9765, 84937, 79596, 10277, 10475, 51105, 26147, 25897, 200576, 5927, 54941, 57178, 80853, 23032, 867, 868, 10765	1173	484	19176	1.68883	0.457128	0.0339317	0.0336042
KEGG_PATHWAY	hsa04144:Endocytosis	33	2.59638	0.000370687	23527, 7046, 9266, 7048, 9744, 64750, 11021, 10097, 9765, 10096, 2870, 23327, 378, 832, 10254, 859, 137492, 2869, 8027, 7456, 64744, 3133, 2060, 10109, 3106, 116984, 60682, 867, 868, 10565, 80230, 5868, 11059	557	251	8205	1.93671	0.108906	0.00288209	0.00205732
GOTERM_MF_DIRECT	GO:0003682~chromatin binding	49	3.85523	0.000391891	6595, 4773, 6873, 23081, 473, 51564, 8648, 5457, 5579, 4205, 10499, 5978, 8805, 8861, 6322, 7091, 170959, 84629, 1789, 10865, 1788, 57713, 2313, 55777, 51176, 1386, 9869, 3720, 10463, 4790, 84181, 6498, 79596, 54454, 56916, 6886, 10036, 7155, 4089, 26147, 23476, 7270, 860, 10725, 23394, 6777, 55636, 57616, 905	1167	469	18908	1.69277	0.370553	0.0257124	0.0249504
KEGG_PATHWAY	hsa04530:Tight junction	25	1.96696	0.000416757	5581, 8531, 4771, 10097, 10096, 9181, 6093, 23327, 51762, 5599, 51422, 1739, 4627, 5571, 7277, 7430, 154810, 7074, 10109, 1741, 10627, 4478, 7846, 7408, 87	557	169	8205	2.1791	0.121587	0.00316125	0.00225659
INTERPRO	IPR017892:Protein kinase, C-terminal	9	0.708104	0.00042345	6197, 8476, 5581, 11329, 6198, 10000, 23012, 5588, 5579	1173	31	19176	4.74614	0.50452	0.0369516	0.036595
GOTERM_BP_DIRECT	GO:0046856~phosphatidylinositol dephosphorylation	9	0.708104	0.000446038	8871, 8897, 54545, 9107, 22908, 4534, 3633, 3635, 22876	1151	32	19333	4.72407	0.864004	0.0553954	0.0549742
GOTERM_MF_DIRECT	GO:0004842~ubiquitin-protein transferase activity	31	2.43902	0.000452503	9320, 55819, 7188, 7322, 64750, 9666, 84937, 55284, 23327, 26272, 79596, 80204, 27246, 10892, 4008, 26190, 64326, 25897, 27252, 23291, 54880, 26001, 57531, 23352, 7128, 867, 7428, 868, 7328, 54926, 11059	1167	253	18908	1.98525	0.414054	0.0281266	0.0272931
KEGG_PATHWAY	hsa05221:Acute myeloid leukemia	14	1.10149	0.0004694	4790, 6198, 5594, 8864, 6774, 3551, 5290, 5293, 51176, 10000, 6777, 6655, 5604, 7704	557	67	8205	3.07806	0.135858	0.00347579	0.00248111
GOTERM_BP_DIRECT	GO:0051726~regulation of cell cycle	36	2.83242	0.000481889	7046, 6498, 8556, 4771, 6774, 28996, 472, 613, 5457, 10474, 5934, 2869, 3659, 2081, 5494, 9750, 8864, 5311, 9039, 8621, 23236, 81857, 65979, 1192, 64839, 26122, 324, 104, 23097, 901, 5128, 5788, 4798, 5604, 6419, 5925	1151	324	19333	1.8663	0.884158	0.0582304	0.0577876
KEGG_PATHWAY	hsa04370:VEGF signaling pathway	13	1.02282	0.000491688	5880, 5594, 5530, 4773, 5290, 5293, 1432, 10000, 5335, 5533, 5579, 5604, 5747	557	59	8205	3.24575	0.141829	0.00355616	0.00253848
GOTERM_CC_DIRECT	GO:0005769~early endosome	34	2.67506	0.00049888	8650, 4771, 9765, 23200, 57561, 23102, 79890, 1182, 22876, 23180, 79874, 401548, 79139, 10079, 10211, 5594, 11151, 9777, 8546, 8301, 11252, 57590, 164, 57679, 23250, 301, 54982, 23011, 54520, 8417, 5604, 5868, 26060, 1889	1185	310	20580	1.90478	0.30703	0.0118283	0.0109754
GOTERM_BP_DIRECT	GO:0006338~chromatin remodeling	24	1.88828	0.000516262	6595, 23429, 8110, 84181, 23476, 57492, 2625, 57798, 23081, 473, 5927, 54880, 57459, 50485, 7403, 56916, 3720, 55636, 4798, 4602, 10014, 10765, 54815, 5925	1151	182	19333	2.21495	0.900671	0.0607423	0.0602804
SMART	SM00133:S_TK_X	12	0.944138	0.000559537	6197, 8476, 5581, 11329, 6198, 10000, 23012, 5588, 2870, 5579, 6093, 2869	729	50	10379	3.41695	0.185685	0.0293357	0.0286163
UP_KW_BIOLOGICAL_PROCESS	KW-0879~Wnt signaling pathway	27	2.12431	0.000584767	8434, 2870, 23002, 59343, 84327, 27185, 1455, 10979, 23043, 1453, 6468, 51701, 2869, 4041, 5311, 154810, 7091, 23499, 2932, 23291, 324, 51176, 10927, 1540, 123169, 6259, 80351	746	197	11229	2.063	0.0650553	0.0134496	0.0123971
UP_SEQ_FEATURE	DOMAIN:FYVE-type	8	0.629426	0.000613107	121512, 8897, 9765, 53349, 23001, 80230, 57590, 200576	1218	26	20532	5.18681	0.962963	0.193814	0.193381
UP_KW_LIGAND	KW-0547~Nucleotide-binding	181	14.2408	0.000628137	6197, 7046, 6595, 6198, 65125, 7048, 7322, 10097, 399687, 10096, 23683, 23200, 25865, 1182, 55284, 472, 122402, 79895, 113, 1731, 83752, 55601, 1455, 23043, 83479, 26157, 51762, 1453, 8527, 91, 8801, 9113, 1195, 167153, 57194, 51095, 10667, 57118, 1861, 51135, 2794, 4215, 7846, 7328, 5305, 54926, 8550, 84181, 5287, 7465, 113510, 339122, 27348, 1120, 29922, 27347, 490, 55340, 23303, 6093, 493, 800…	542	1856	6833	1.22946	0.0205215	0.0103643	0.0103643
KEGG_PATHWAY	hsa05205:Proteoglycans in cancer	28	2.20299	0.000631465	6198, 6774, 23365, 6093, 1432, 10451, 5335, 5579, 859, 8826, 7430, 5594, 3673, 9138, 5290, 2260, 7074, 5293, 3708, 10000, 867, 4478, 6655, 967, 5329, 5604, 5747, 4659	557	205	8205	2.012	0.178356	0.00446331	0.00318603
GOTERM_CC_DIRECT	GO:0035579~specific granule membrane	15	1.18017	0.000674793	6793, 7226, 3903, 80331, 138050, 79895, 23250, 963, 23352, 11001, 8514, 6515, 3689, 5329, 5912	1185	91	20580	2.86271	0.391124	0.0154992	0.0143815
KEGG_PATHWAY	hsa05132:Salmonella infection	32	2.5177	0.000686863	4790, 9266, 5287, 9844, 10097, 10096, 9842, 23265, 596, 1432, 5599, 5216, 5294, 3071, 7277, 5594, 8743, 3551, 5290, 5293, 23191, 10109, 10627, 51176, 51135, 10000, 6416, 10640, 5788, 7846, 5604, 5868	557	249	8205	1.8931	0.1924	0.00474699	0.00338852
GOTERM_CC_DIRECT	GO:0005911~cell-cell junction	24	1.88828	0.000697084	4690, 8476, 11151, 11252, 8631, 5311, 10096, 1495, 25932, 7074, 200576, 3937, 5908, 963, 10806, 1265, 5335, 10211, 1739, 27040, 3987, 6868, 3702, 87	1185	192	20580	2.17089	0.401025	0.015526	0.0144064
KEGG_PATHWAY	hsa04010:MAPK signaling pathway	36	2.83242	0.0007294	6197, 7046, 8550, 4790, 5880, 7048, 9020, 2768, 775, 1432, 2321, 4763, 5533, 5599, 5579, 4149, 6789, 5778, 51701, 5494, 5594, 5530, 3551, 57551, 2260, 1844, 785, 5908, 51135, 1386, 10000, 6655, 6416, 4215, 5922, 5604	557	294	8205	1.80376	0.20302	0.00493138	0.00352015
KEGG_PATHWAY	hsa04650:Natural killer cell mediated cytotoxicity	20	1.57356	0.000776163	5880, 5594, 8743, 5530, 4773, 2185, 5290, 5293, 3937, 2534, 962, 3455, 10451, 5335, 5533, 6655, 5579, 3689, 27040, 5604	557	126	8205	2.33821	0.214536	0.00511704	0.00365268
GOTERM_BP_DIRECT	GO:0007229~integrin-mediated signaling pathway	17	1.33753	0.000782241	9510, 7791, 3672, 3673, 1495, 2185, 83605, 83706, 10979, 2530, 10451, 3676, 3655, 3689, 27040, 5747, 4627	1151	110	19333	2.59585	0.969789	0.0863983	0.0857413
KEGG_PATHWAY	hsa04210:Apoptosis	21	1.65224	0.000789768	2081, 7277, 4790, 5594, 8743, 4001, 3551, 1075, 5290, 9451, 5293, 472, 9020, 596, 3708, 10000, 5599, 823, 317, 7846, 5604	557	136	8205	2.27459	0.217855	0.00511704	0.00365268
GOTERM_BP_DIRECT	GO:0007264~small GTPase mediated signal transduction	18	1.41621	0.00081375	22836, 5880, 9732, 9743, 8412, 1121, 23348, 7074, 1600, 57514, 1794, 80005, 613, 10451, 10044, 6655, 80230, 55619	1151	121	19333	2.49868	0.973763	0.0863983	0.0857413
GOTERM_BP_DIRECT	GO:2000114~regulation of establishment of cell polarity	7	0.550747	0.000822642	2625, 9750, 5908, 253260, 2185, 10565, 6093	1151	20	19333	5.87884	0.974786	0.0863983	0.0857413
GOTERM_BP_DIRECT	GO:0050901~leukocyte tethering or rolling	7	0.550747	0.000822642	6693, 2650, 6402, 2131, 3676, 64083, 6093	1151	20	19333	5.87884	0.974786	0.0863983	0.0857413
UP_KW_BIOLOGICAL_PROCESS	KW-0254~Endocytosis	20	1.57356	0.00083002	5294, 9685, 4041, 50618, 22848, 9107, 8301, 11252, 2060, 201176, 79874, 10868, 54874, 57488, 23032, 11276, 8527, 80230, 7804, 5868	746	129	11229	2.33369	0.0910743	0.0157643	0.0145306
GOTERM_BP_DIRECT	GO:0018108~peptidyl-tyrosine phosphorylation	20	1.57356	0.000832013	7465, 10152, 28996, 2185, 1195, 2260, 7273, 3717, 2534, 2321, 613, 7525, 6259, 6416, 5788, 10114, 5604, 5747, 3702, 1119	1151	143	19333	2.34919	0.975822	0.0863983	0.0857413
GOTERM_BP_DIRECT	GO:0043161~proteasome-mediated ubiquitin-dependent protein catabolic process	26	2.04563	0.000850263	9320, 64750, 92369, 84937, 55284, 57162, 23327, 79139, 10277, 10475, 84861, 9618, 64326, 387921, 27252, 64839, 2932, 23291, 80232, 26043, 324, 57531, 84078, 4534, 7328, 11059	1151	212	19333	2.05997	0.977718	0.0863983	0.0857413
SMART	SM00252:SH2	18	1.41621	0.000854468	4690, 9402, 8412, 79890, 10019, 3716, 3937, 3717, 2534, 7525, 10451, 5335, 6777, 10044, 6503, 3635, 3702, 84174	729	104	10379	2.46415	0.269279	0.0360287	0.0351452
UP_SEQ_FEATURE	TRANSMEM:Helical; Signal-anchor for type II membrane protein	41	3.22581	0.000859746	64131, 22856, 8870, 4012, 9445, 2650, 2132, 79690, 2131, 338596, 51280, 60559, 2526, 29121, 2589, 283464, 4249, 9917, 50515, 7494, 6482, 9653, 9695, 6487, 51809, 8743, 22926, 9976, 8460, 26229, 6480, 9394, 55454, 171586, 57552, 23670, 2530, 152002, 969, 7903, 1889	1218	400	20532	1.72786	0.990169	0.256682	0.256109
SMART	SM00324:RhoGAP	14	1.10149	0.000883537	23526, 4650, 9743, 57584, 23092, 201176, 143872, 57514, 23380, 55843, 116984, 613, 3633, 51306	729	69	10379	2.88873	0.27704	0.0360287	0.0351452
GOTERM_CC_DIRECT	GO:0010008~endosome membrane	29	2.28167	0.000899101	23527, 8650, 11021, 9445, 9743, 81926, 118429, 55681, 1182, 23545, 80762, 3916, 51104, 83891, 137492, 23317, 9375, 8763, 25777, 200576, 3106, 301, 51135, 967, 54602, 5868, 26060, 84174, 1889	1185	257	20580	1.95971	0.483736	0.0194364	0.0180349
KEGG_PATHWAY	hsa04380:Osteoclast differentiation	20	1.57356	0.000944089	7046, 4790, 5594, 7048, 5530, 4773, 3551, 5290, 5293, 9020, 3716, 3937, 2534, 1432, 3455, 1540, 10000, 5533, 5599, 5604	557	128	8205	2.30167	0.254538	0.00599208	0.0042773
UP_KW_BIOLOGICAL_PROCESS	KW-0443~Lipid metabolism	72	5.66483	0.000959565	9663, 112724, 91012, 8897, 9107, 8854, 23007, 142891, 2224, 313, 56894, 3157, 8527, 5335, 22908, 5019, 3633, 3712, 6307, 3635, 197322, 285440, 7494, 6482, 23417, 1352, 1666, 3248, 57552, 23175, 4534, 6713, 5305, 2717, 8871, 10390, 9200, 5287, 5048, 114884, 79071, 1120, 338596, 55300, 55500, 84188, 11001, 6721, 51422, 3930, 6646, 1119, 5294, 34, 5571, 158219, 2342, 3156, 81537, 5290, 23236, 3074, …	746	742	11229	1.4606	0.104527	0.0157643	0.0145306
GOTERM_MF_DIRECT	GO:0019902~phosphatase binding	11	0.86546	0.000961457	81566, 5594, 65125, 161742, 1741, 170954, 9666, 4773, 1075, 221908, 1739	1167	51	18908	3.4946	0.678908	0.0533296	0.0517492
GOTERM_MF_DIRECT	GO:0019904~protein domain specific binding	31	2.43902	0.000961947	25925, 4690, 6672, 6498, 8554, 59343, 3382, 1017, 3916, 2101, 5874, 10474, 10499, 5912, 8826, 4627, 7431, 7430, 5452, 5873, 2120, 22861, 23613, 860, 3708, 801, 7846, 10320, 5329, 7704, 87	1167	265	18908	1.89535	0.679094	0.0533296	0.0517492
GOTERM_MF_DIRECT	GO:0008270~zinc ion binding	78	6.1369	0.00099344	4650, 4012, 7402, 200424, 9181, 54790, 23326, 23081, 2625, 473, 253832, 80204, 2101, 57786, 53349, 79813, 7799, 5579, 8609, 64393, 9618, 8805, 9510, 8743, 494470, 57590, 23613, 57798, 10868, 81602, 26001, 60685, 1540, 51530, 9869, 375593, 7128, 649, 5229, 11237, 9960, 8110, 9320, 7188, 8554, 6051, 57688, 3416, 2643, 23140, 6249, 10475, 5359, 54815, 23515, 7554, 2342, 114799, 200576, 5927, 51351, …	1167	875	18908	1.44431	0.690821	0.0533296	0.0517492
GOTERM_BP_DIRECT	GO:0030838~positive regulation of actin filament polymerization	11	0.86546	0.000998242	3071, 4690, 5581, 10109, 55604, 51466, 253260, 5216, 2185, 1739, 7408	1151	53	19333	3.48611	0.988511	0.0991809	0.0984267
GOTERM_CC_DIRECT	GO:0016605~PML body	16	1.25885	0.00107629	23515, 6672, 6693, 6498, 8554, 23001, 28996, 59343, 23137, 27252, 10241, 79618, 4149, 10114, 7704, 5925	1185	106	20580	2.62145	0.546834	0.022602	0.0209722
GOTERM_BP_DIRECT	GO:0036092~phosphatidylinositol-3-phosphate biosynthetic process	7	0.550747	0.0010942	8871, 5294, 5287, 5290, 200576, 472, 5293	1151	21	19333	5.5989	0.992523	0.106352	0.105543
KEGG_PATHWAY	hsa04658:Th1 and Th2 cell differentiation	16	1.25885	0.0012113	4790, 5594, 5530, 4773, 3551, 2625, 3716, 3717, 55534, 1432, 5588, 5335, 6777, 5533, 5599, 27040	557	92	8205	2.56186	0.314044	0.00738655	0.00527271
KEGG_PATHWAY	hsa05222:Small cell lung cancer	16	1.25885	0.0012113	4790, 7188, 3673, 3551, 5290, 5293, 596, 1017, 10000, 317, 4149, 3655, 1869, 5747, 9618, 5925	557	92	8205	2.56186	0.314044	0.00738655	0.00527271
GOTERM_BP_DIRECT	GO:0035739~CD4-positive, alpha-beta T cell proliferation	5	0.393391	0.00123242	80762, 84433, 940, 5588, 868	1151	9	19333	9.3315	0.995973	0.117237	0.116345
INTERPRO	IPR002999:Tudor domain	9	0.708104	0.00123738	122402, 23081, 7158, 9869, 51742, 26147, 51105, 3930, 84619	1173	36	19176	4.08696	0.871631	0.102579	0.101589
UP_KW_CELLULAR_COMPONENT	KW-0458~Lysosome	40	3.14713	0.00125371	7226, 9842, 64116, 57561, 441027, 84937, 55340, 1182, 84888, 80342, 3916, 57724, 2720, 53346, 57707, 84861, 54832, 22901, 8763, 5873, 57231, 1075, 3074, 3073, 201475, 2799, 138050, 3106, 26001, 3423, 1486, 23274, 7107, 283554, 9528, 7128, 967, 5305, 2717, 7805	1100	376	17641	1.70609	0.0596191	0.00767896	0.0068954
UP_SEQ_FEATURE	ACT_SITE:Glycyl thioester intermediate	13	1.02282	0.00128638	9320, 64750, 7322, 9039, 55284, 23327, 83734, 57531, 51465, 7328, 54926, 11059, 10533	1218	74	20532	2.96139	0.99901	0.363841	0.363029
GOTERM_MF_DIRECT	GO:0035591~signaling adaptor activity	9	0.708104	0.00131053	10019, 4690, 139716, 9456, 10152, 6774, 55824, 56990, 84174	1167	36	18908	4.05056	0.787486	0.0645921	0.0626779
GOTERM_MF_DIRECT	GO:0061629~RNA polymerase II sequence-specific DNA binding transcription factor binding	24	1.88828	0.00131263	8861, 7158, 9734, 4089, 8554, 6774, 2034, 28996, 2625, 473, 2932, 1788, 585, 26043, 2113, 1386, 6886, 5457, 6789, 4205, 5934, 5978, 10014, 5925	1167	188	18908	2.06837	0.788013	0.0645921	0.0626779
SMART	SM00325:RhoGEF	14	1.10149	0.00133461	50618, 9459, 9138, 23365, 23101, 9181, 64857, 7074, 80243, 121512, 613, 10451, 6655, 11214	729	72	10379	2.76837	0.387452	0.04898	0.0477789
GOTERM_BP_DIRECT	GO:0006661~phosphatidylinositol biosynthetic process	10	0.786782	0.00135152	55300, 8871, 8897, 9107, 22908, 4534, 3635, 200576, 79143, 22876	1151	46	19333	3.65146	0.997638	0.125823	0.124866
GOTERM_BP_DIRECT	GO:0007015~actin filament organization	19	1.49489	0.00139549	4690, 22836, 5880, 7114, 11151, 9844, 64005, 1495, 286527, 29766, 9181, 7171, 84327, 596, 51466, 55604, 1739, 859, 87	1151	138	19333	2.31259	0.99806	0.125823	0.124866
GOTERM_BP_DIRECT	GO:0006511~ubiquitin-dependent protein catabolic process	31	2.43902	0.0014071	9960, 9320, 55819, 7322, 64750, 92369, 23326, 23327, 26272, 80762, 27185, 80204, 6468, 9958, 10277, 7494, 8287, 219333, 25897, 200312, 10868, 26001, 54941, 57531, 23032, 1540, 23352, 867, 54602, 7328, 54926	1151	281	19333	1.85302	0.998158	0.125823	0.124866
INTERPRO	IPR000306:Zinc finger, FYVE-type	8	0.629426	0.00148667	121512, 8897, 9765, 53349, 23001, 80230, 57590, 200576	1173	29	19176	4.50975	0.915138	0.117376	0.116243
KEGG_PATHWAY	hsa04550:Signaling pathways regulating pluripotency of stem cells	21	1.65224	0.00148982	5594, 6498, 4089, 6774, 3572, 5290, 2260, 5293, 3716, 2932, 3717, 324, 1432, 9869, 10000, 91, 56916, 3720, 659, 5604, 5978	557	143	8205	2.16325	0.371036	0.00891029	0.0063604
GOTERM_BP_DIRECT	GO:0050900~leukocyte migration	8	0.629426	0.00157238	2534, 7525, 6402, 4478, 3676, 3655, 6093, 4627	1151	30	19333	4.47912	0.999121	0.137845	0.136797
GOTERM_MF_DIRECT	GO:0005545~1-phosphatidylinositol binding	6	0.472069	0.00157679	8301, 9765, 53349, 23001, 29887, 57590	1167	15	18908	6.48089	0.844895	0.0706857	0.0685909
GOTERM_MF_DIRECT	GO:0060090~binding, bridging	22	1.73092	0.001593	7431, 50618, 7048, 8202, 22839, 4773, 253260, 64768, 93594, 2339, 596, 1731, 27185, 7428, 6416, 1739, 6734, 11214, 859, 1869, 8826, 5925	1167	168	18908	2.12172	0.847841	0.0706857	0.0685909
GOTERM_CC_DIRECT	GO:0043197~dendritic spine	21	1.65224	0.00162728	5530, 10152, 9456, 9743, 81926, 26037, 2185, 25843, 9371, 7074, 23613, 23191, 57679, 378, 80315, 51104, 613, 6503, 55619, 5747, 87	1185	168	20580	2.17089	0.697908	0.0332236	0.0308279
GOTERM_MF_DIRECT	GO:0016301~kinase activity	27	2.12431	0.00162985	6197, 9046, 65125, 23683, 1120, 27347, 7084, 3717, 55500, 51422, 9917, 1119, 5294, 5571, 11252, 57551, 5290, 23533, 5293, 2932, 3707, 57498, 51135, 801, 6259, 9807, 5329	1167	226	18908	1.93566	0.854332	0.0706857	0.0685909
GOTERM_CC_DIRECT	GO:0090575~RNA polymerase II transcription factor complex	17	1.33753	0.00169609	7494, 4097, 22926, 4089, 6774, 28996, 23394, 1386, 8648, 6777, 5457, 4149, 10499, 4602, 4801, 1869, 4802	1185	122	20580	2.42	0.71283	0.0336925	0.031263
GOTERM_MF_DIRECT	GO:0003700~transcription factor activity, sequence-specific DNA binding	53	4.16994	0.00170705	4097, 7003, 4773, 2034, 195828, 2625, 27086, 55565, 2101, 7799, 155061, 4205, 2309, 8609, 4801, 5978, 4802, 7494, 5991, 22926, 2120, 81566, 2119, 2313, 51176, 2113, 79800, 1386, 11278, 1869, 7728, 4790, 3660, 6774, 100289678, 84619, 1997, 3213, 6721, 6886, 4149, 3899, 3659, 7593, 5452, 4089, 51351, 860, 10725, 6777, 4799, 10320, 7704	1167	555	18908	1.54724	0.867045	0.0706857	0.0685909
GOTERM_MF_DIRECT	GO:0004715~non-membrane spanning protein tyrosine kinase activity	10	0.786782	0.00173572	3716, 3717, 2534, 7465, 7525, 6503, 2185, 1195, 5747, 3702	1167	46	18908	3.52222	0.87148	0.0706857	0.0685909
UP_KW_LIGAND	KW-0460~Magnesium	73	5.74351	0.00177089	6197, 7046, 7048, 23683, 23200, 25865, 2073, 7360, 3716, 283209, 3717, 1017, 79895, 113, 2224, 91, 5214, 6789, 3633, 8801, 9113, 2081, 5594, 8226, 7257, 23012, 167153, 57194, 51095, 23250, 51135, 5588, 7846, 4215, 5229, 10588, 8476, 10390, 7465, 3981, 11163, 29922, 490, 6093, 493, 2768, 3417, 56953, 11329, 29883, 151742, 5599, 8428, 5236, 659, 10079, 5359, 51701, 2769, 7277, 5494, 7155, 3672, 367…	542	652	6833	1.41152	0.0568135	0.0194798	0.0194798
UP_KW_DOMAIN	KW-0735~Signal-anchor	45	3.54052	0.00180051	64131, 22856, 8870, 4012, 9445, 2650, 2132, 79690, 2131, 338596, 51280, 60559, 2526, 29121, 2589, 55824, 283464, 4249, 9917, 27040, 50515, 7494, 6482, 9653, 9695, 6487, 51809, 8743, 22926, 9976, 8460, 26229, 25777, 6480, 9394, 55454, 171586, 57552, 23670, 2530, 54900, 152002, 969, 7903, 1889	862	469	14486	1.61243	0.0474928	0.00810229	0.00660187
GOTERM_BP_DIRECT	GO:0048813~dendrite morphogenesis	9	0.708104	0.00180209	473, 80243, 2534, 57498, 5530, 8301, 4205, 7804, 8609	1151	39	19333	3.87616	0.999686	0.154945	0.153767
GOTERM_MF_DIRECT	GO:0001228~transcriptional activator activity, RNA polymerase II transcription regulatory region sequence-specific binding	47	3.69788	0.00183905	25925, 22877, 4097, 4790, 3660, 10691, 4773, 6774, 2034, 163131, 2625, 1997, 3213, 84622, 5457, 7799, 5359, 4205, 51427, 4602, 4801, 2309, 8609, 4802, 3659, 219736, 7594, 7593, 5452, 22926, 4089, 25850, 2120, 2119, 81566, 860, 10725, 2313, 10308, 51176, 2113, 1386, 79800, 6777, 7704, 7629, 7728	1167	478	18908	1.59311	0.886268	0.0723971	0.0702516
GOTERM_CC_DIRECT	GO:0005635~nuclear envelope	23	1.8096	0.00184283	5880, 4001, 22926, 9107, 5048, 27348, 23001, 23345, 23534, 25777, 1192, 241, 23291, 4927, 663, 1861, 1773, 23175, 56894, 3930, 4008, 80351, 55705	1185	194	20580	2.05898	0.74224	0.0356441	0.0330739
GOTERM_BP_DIRECT	GO:0048015~phosphatidylinositol-mediated signaling	10	0.786782	0.00184934	5294, 6198, 7430, 5287, 23236, 5290, 2260, 23007, 22876, 5293	1151	48	19333	3.49931	0.999746	0.155756	0.154571
GOTERM_BP_DIRECT	GO:0045892~negative regulation of transcription, DNA-templated	54	4.24862	0.00188119	6672, 6595, 64750, 2625, 473, 27086, 57786, 79813, 79618, 155061, 4602, 10014, 5978, 284252, 8805, 5195, 8861, 8864, 6322, 5991, 9039, 23613, 10865, 23291, 1788, 54880, 57713, 84159, 51176, 3720, 1869, 9686, 8110, 8994, 84619, 10438, 29883, 54815, 3659, 9734, 4089, 64426, 23236, 860, 57459, 863, 54625, 10320, 57616, 3987, 7704, 11059, 10765, 5925	1151	591	19333	1.53472	0.99978	0.155756	0.154571
UP_KW_BIOLOGICAL_PROCESS	KW-0444~Lipid biosynthesis	23	1.8096	0.00193729	7494, 23417, 5571, 10390, 91012, 9200, 114884, 3156, 1120, 79071, 79143, 2224, 55500, 3422, 56894, 3157, 84188, 51422, 3930, 6307, 9926, 154141, 1119	746	170	11229	2.03648	0.199889	0.0278486	0.0256691
KEGG_PATHWAY	hsa04022:cGMP-PKG signaling pathway	23	1.8096	0.00194853	5294, 5581, 5594, 5530, 4773, 490, 23236, 23533, 6093, 493, 2768, 486, 113, 3708, 775, 1386, 10000, 5533, 801, 4205, 7408, 5604, 4659	557	167	8205	2.02878	0.45479	0.0114338	0.00816177
GOTERM_BP_DIRECT	GO:0030203~glycosaminoglycan metabolic process	5	0.393391	0.00195761	64131, 2799, 54982, 3074, 3073	1151	10	19333	8.39835	0.999844	0.156294	0.155106
GOTERM_BP_DIRECT	GO:2000563~positive regulation of CD4-positive, alpha-beta T cell proliferation	5	0.393391	0.00195761	7048, 84433, 940, 5588, 3965	1151	10	19333	8.39835	0.999844	0.156294	0.155106
GOTERM_BP_DIRECT	GO:0006470~protein dephosphorylation	20	1.57356	0.00201749	5780, 5494, 8897, 8556, 9107, 5530, 57460, 1844, 23291, 596, 57552, 151742, 5533, 4534, 5788, 5778, 5525, 51657, 4659, 5529	1151	154	19333	2.18139	0.99988	0.158249	0.157045
GOTERM_MF_DIRECT	GO:0043539~protein serine/threonine kinase activator activity	11	0.86546	0.0020265	51719, 57679, 801, 253260, 659, 6789, 57551, 5290, 5604, 8826, 345611	1167	56	18908	3.18258	0.908893	0.077203	0.074915
GOTERM_CC_DIRECT	GO:0005765~lysosomal membrane	37	2.91109	0.00203758	4012, 5663, 7226, 9842, 64116, 441027, 55340, 1182, 23545, 84888, 80342, 3916, 53346, 57707, 10211, 54832, 23317, 8546, 8763, 2782, 57231, 164, 201475, 80331, 138050, 283537, 3106, 23250, 10948, 7107, 8417, 283554, 9528, 967, 55717, 1889, 7805	1185	377	20580	1.70446	0.77668	0.0375187	0.0348133
GOTERM_CC_DIRECT	GO:0030864~cortical actin cytoskeleton	11	0.86546	0.00207815	3927, 11151, 4771, 7402, 64236, 6711, 10211, 11214, 10487, 8826, 87	1185	60	20580	3.18397	0.783253	0.0375187	0.0348133
KEGG_PATHWAY	hsa05215:Prostate cancer	16	1.25885	0.00209136	4790, 5594, 3551, 5290, 2260, 5293, 2119, 2932, 596, 1017, 51176, 10000, 6655, 5604, 1869, 5925	557	97	8205	2.42981	0.478525	0.0120447	0.00859781
GOTERM_CC_DIRECT	GO:0008021~synaptic vesicle	18	1.41621	0.00209288	9498, 9554, 8301, 5663, 23673, 23335, 134957, 1182, 201475, 143187, 1731, 3916, 27185, 1861, 51762, 8417, 6856, 5868	1185	136	20580	2.29859	0.785593	0.0375187	0.0348133
GOTERM_BP_DIRECT	GO:0001701~in utero embryonic development	25	1.96696	0.00211982	8531, 4097, 7046, 7048, 3981, 83605, 2625, 2768, 5335, 91, 3633, 4627, 50515, 4089, 26005, 23038, 57679, 23250, 57178, 57498, 2530, 1386, 7403, 55636, 80790	1151	214	19333	1.96223	0.999924	0.163409	0.162166
GOTERM_MF_DIRECT	GO:0016303~1-phosphatidylinositol-3-kinase activity	5	0.393391	0.00223696	5294, 5287, 5290, 472, 5293	1167	10	18908	8.10111	0.928981	0.0825578	0.0801111
UP_KW_BIOLOGICAL_PROCESS	KW-0945~Host-virus interaction	63	4.95673	0.00225491	6672, 64750, 2034, 23765, 23327, 253832, 3916, 79139, 2224, 23241, 5335, 10010, 1739, 5934, 5594, 8621, 3133, 3572, 202018, 3603, 23291, 10625, 801, 5788, 7804, 1869, 84181, 9046, 6575, 10152, 8554, 6774, 253260, 28996, 54331, 3416, 775, 9958, 5359, 8826, 23515, 22944, 7791, 7431, 50618, 64784, 3673, 2782, 3551, 23476, 22861, 200576, 2060, 80212, 79982, 3106, 2534, 23352, 4478, 4799, 11059, 905, …	746	651	11229	1.45667	0.228646	0.0288128	0.0265579
GOTERM_CC_DIRECT	GO:0005783~endoplasmic reticulum	90	7.08104	0.00227762	5581, 4690, 91012, 9107, 5663, 84919, 129080, 23200, 60559, 142891, 80762, 253832, 596, 79139, 29940, 51201, 26157, 56894, 23241, 53349, 757, 22908, 1739, 6307, 50999, 2081, 23218, 7494, 22926, 5311, 375387, 57194, 6480, 241, 80315, 23250, 57157, 1861, 23175, 51136, 6713, 54602, 10463, 7009, 6836, 121506, 9563, 9200, 5287, 27348, 2132, 64215, 79071, 2131, 29887, 29121, 27185, 23382, 83696, 11001,…	1185	1144	20580	1.36629	0.812872	0.0398584	0.0369842
GOTERM_BP_DIRECT	GO:0048854~brain morphogenesis	7	0.550747	0.00232845	23291, 585, 5663, 5048, 10000, 1495, 2309	1151	24	19333	4.89904	0.99997	0.168966	0.167681
GOTERM_BP_DIRECT	GO:0006355~regulation of transcription, DNA-templated	81	6.37293	0.00233348	7046, 6595, 90321, 7562, 7289, 4773, 64116, 84838, 473, 284459, 2101, 57786, 91, 7799, 155061, 10499, 4602, 4801, 5978, 4802, 8861, 7574, 5991, 7091, 170959, 221037, 23774, 90592, 23613, 57798, 8819, 57713, 10308, 1386, 5588, 1869, 56946, 7728, 347344, 9686, 23429, 126070, 7586, 3660, 8994, 6774, 163131, 694, 80264, 728927, 51742, 90338, 7733, 51105, 10793, 9439, 10474, 51427, 3899, 51701, 80063,…	1151	979	19333	1.38972	0.999971	0.168966	0.167681
GOTERM_BP_DIRECT	GO:0007159~leukocyte cell-cell adhesion	8	0.629426	0.00234308	7430, 6402, 4478, 3676, 5788, 3689, 6093, 83706	1151	32	19333	4.19917	0.999972	0.168966	0.167681
GOTERM_BP_DIRECT	GO:0019082~viral protein processing	8	0.629426	0.00234308	60559, 6482, 2932, 2589, 6487, 2530, 4249, 6480	1151	32	19333	4.19917	0.999972	0.168966	0.167681
GOTERM_CC_DIRECT	GO:0030176~integral component of endoplasmic reticulum membrane	17	1.33753	0.00237369	2081, 9697, 7494, 9200, 9695, 22926, 79071, 2131, 54020, 202018, 9451, 142891, 79139, 11001, 22908, 152002, 51669	1185	126	20580	2.34318	0.825657	0.0405735	0.0376478
KEGG_PATHWAY	hsa04931:Insulin resistance	17	1.33753	0.0023739	6197, 22877, 5581, 5571, 4790, 6198, 6774, 3551, 5290, 5293, 2932, 10000, 5588, 11001, 5599, 51422, 5579	557	108	8205	2.31872	0.522486	0.0134233	0.00958194
GOTERM_BP_DIRECT	GO:0043123~positive regulation of I-kappaB kinase/NF-kappaB signaling	23	1.8096	0.00243241	5581, 5494, 7188, 8743, 3551, 23476, 222068, 57161, 57162, 9020, 80762, 2534, 84433, 51135, 54602, 10475, 5579, 4215, 56829, 10892, 11214, 3965, 3956	1151	192	19333	2.0121	0.999981	0.172624	0.171311
GOTERM_MF_DIRECT	GO:0008134~transcription factor binding	25	1.96696	0.0024699	6672, 4773, 6774, 2034, 9181, 2625, 51564, 29883, 6789, 10014, 51701, 284252, 10533, 9734, 25897, 81857, 10865, 1788, 54880, 10725, 26043, 2113, 7428, 1869, 5925	1167	209	18908	1.93807	0.946097	0.0883926	0.085773
KEGG_PATHWAY	hsa05162:Measles	20	1.57356	0.00253162	4790, 6774, 3551, 5290, 9451, 5293, 3716, 2932, 596, 1017, 940, 3455, 51135, 10000, 6777, 5599, 7128, 317, 4478, 868	557	139	8205	2.11953	0.545397	0.0138377	0.00987769
KEGG_PATHWAY	hsa04014:Ras signaling pathway	29	2.28167	0.00253616	4790, 5880, 57186, 54331, 2321, 5335, 4763, 5599, 83593, 5579, 6789, 10298, 27040, 5594, 2782, 3551, 5290, 2260, 64926, 7074, 5293, 5908, 2113, 10000, 801, 6655, 5922, 5604, 5868	557	236	8205	1.81013	0.546041	0.0138377	0.00987769
UP_SEQ_FEATURE	DOMAIN:LIM zinc-binding	12	0.944138	0.00261176	64780, 7791, 3927, 9404, 8994, 64236, 80774, 4026, 3983, 4008, 3987, 10611	1218	70	20532	2.8898	0.999999	0.622313	0.620923
GOTERM_BP_DIRECT	GO:0030163~protein catabolic process	12	0.944138	0.00268135	3416, 201475, 2534, 83752, 4012, 54982, 494470, 2131, 868, 23765, 8805, 54858	1151	70	19333	2.87943	0.999994	0.187318	0.185893
UP_SEQ_FEATURE	CROSSLNK:Glycyl lysine isopeptide (Lys-Gly) (interchain with G-Cter in SUMO)	15	1.18017	0.00274721	7046, 6672, 3660, 28996, 57584, 51176, 2113, 23175, 2101, 8648, 3775, 10320, 10114, 5747, 3659	1218	102	20532	2.47899	1	0.622313	0.620923
GOTERM_CC_DIRECT	GO:0055038~recycling endosome membrane	15	1.18017	0.00275157	9744, 11021, 11252, 81926, 23200, 23673, 3133, 201475, 3106, 51201, 51762, 51104, 113178, 10079, 5912	1185	105	20580	2.48101	0.868032	0.0453405	0.042071
GOTERM_CC_DIRECT	GO:0005884~actin filament	14	1.10149	0.00277595	7430, 5880, 11151, 4650, 7456, 92241, 7171, 3936, 2534, 301, 7525, 1729, 8826, 87	1185	94	20580	2.58659	0.870381	0.0453405	0.042071
GOTERM_MF_DIRECT	GO:0035091~phosphatidylinositol binding	16	1.25885	0.00280556	5287, 7289, 9743, 92017, 8027, 57231, 29887, 26207, 399979, 401548, 3708, 57488, 83891, 4534, 10254, 26060	1167	109	18908	2.37831	0.963776	0.097452	0.0945639
UP_KW_PTM	KW-1017~Isopeptide bond	158	12.4312	0.00285299	7046, 6595, 90321, 22913, 57584, 84838, 473, 84726, 27086, 83479, 54477, 8648, 11066, 7799, 79813, 284058, 4205, 374393, 155061, 10499, 4602, 10014, 8805, 9991, 6002, 22926, 8301, 8027, 221037, 23613, 57118, 54880, 8819, 26043, 84159, 10308, 84433, 23175, 9869, 801, 7846, 23429, 6498, 3660, 7586, 8554, 253260, 27185, 90338, 7733, 3775, 10474, 10114, 51427, 26092, 54815, 3659, 7593, 7114, 4001, 40…	992	1817	14109	1.23676	0.0662716	0.0178312	0.0171179
UP_SEQ_FEATURE	ZN_FING:Phorbol-ester/DAG-type	9	0.708104	0.00289045	23526, 8476, 4650, 9842, 10451, 83593, 9181, 11214, 6093	1218	42	20532	3.61224	1	0.622313	0.620923
UP_SEQ_FEATURE	DOMAIN:DOCKER	5	0.393391	0.00289502	1794, 80005, 9732, 55619, 23348	1218	11	20532	7.66234	1	0.622313	0.620923
UP_SEQ_FEATURE	DOMAIN:PhoLip_ATPase_C	5	0.393391	0.00289502	79895, 23250, 23200, 10079, 57194	1218	11	20532	7.66234	1	0.622313	0.620923
UP_SEQ_FEATURE	DOMAIN:C2 DOCK-type	5	0.393391	0.00289502	1794, 80005, 9732, 55619, 23348	1218	11	20532	7.66234	1	0.622313	0.620923
GOTERM_CC_DIRECT	GO:0070821~tertiary granule membrane	12	0.944138	0.00290971	23218, 3903, 138050, 79895, 23250, 963, 7226, 23352, 8514, 6515, 3689, 5912	1185	73	20580	2.85486	0.882552	0.0464921	0.0431396
GOTERM_BP_DIRECT	GO:0009791~post-embryonic development	12	0.944138	0.00300611	2625, 23515, 34, 596, 7046, 3708, 84159, 5663, 3658, 10765, 50515, 472	1151	71	19333	2.83888	0.999999	0.206774	0.205202
KEGG_PATHWAY	hsa05165:Human papillomavirus infection	37	2.91109	0.00306144	4790, 6198, 5663, 23545, 472, 3716, 1017, 3455, 3676, 3655, 1739, 10474, 5934, 3659, 5594, 3672, 3673, 3551, 3133, 5290, 5293, 2932, 55012, 3106, 1741, 324, 55534, 23352, 10000, 6655, 5525, 4799, 1869, 5604, 5747, 5529, 5925	557	331	8205	1.64663	0.614636	0.0164156	0.0117179
UP_SEQ_FEATURE	COMPBIAS:Pro residues	153	12.0378	0.00310521	9466, 6595, 8650, 65125, 399687, 79890, 25865, 91010, 473, 84327, 79772, 3916, 768211, 752, 80005, 8527, 8648, 7799, 113540, 83593, 4205, 155061, 10014, 5934, 3635, 6868, 8805, 9113, 23218, 6002, 7456, 57591, 201176, 64839, 57514, 1741, 170954, 9869, 9749, 7188, 8672, 5287, 7465, 23303, 64857, 54497, 3937, 56953, 23382, 59269, 775, 6645, 221908, 79958, 170463, 1119, 9256, 7593, 9650, 10081, 5452,…	1218	2074	20532	1.24356	1	0.641823	0.64039
GOTERM_BP_DIRECT	GO:0006351~transcription, DNA-templated	25	1.96696	0.00323266	23429, 11083, 8110, 22913, 9404, 10691, 8554, 64116, 694, 1017, 57862, 4205, 80063, 5991, 7158, 9337, 4089, 221037, 23476, 8819, 80853, 863, 7428, 1869, 905	1151	221	19333	1.90008	0.999999	0.218988	0.217323
GOTERM_MF_DIRECT	GO:0003713~transcription coactivator activity	29	2.28167	0.00323662	9663, 6595, 9442, 9321, 9282, 28996, 8031, 9440, 23326, 473, 8648, 10475, 9439, 10474, 10499, 8805, 8861, 8864, 8202, 23476, 84969, 57492, 57591, 5927, 57178, 84159, 55534, 23175, 865	1167	262	18908	1.79338	0.978261	0.109213	0.105976
INTERPRO	IPR027357:DHR-2 domain	5	0.393391	0.00323743	1794, 80005, 9732, 55619, 23348	1173	11	19176	7.43083	0.995375	0.214706	0.212634
INTERPRO	IPR026791:Dedicator of cytokinesis	5	0.393391	0.00323743	1794, 80005, 9732, 55619, 23348	1173	11	19176	7.43083	0.995375	0.214706	0.212634
INTERPRO	IPR027007:DHR-1 domain	5	0.393391	0.00323743	1794, 80005, 9732, 55619, 23348	1173	11	19176	7.43083	0.995375	0.214706	0.212634
INTERPRO	IPR010703:Dedicator of cytokinesis C-terminal	5	0.393391	0.00323743	1794, 80005, 9732, 55619, 23348	1173	11	19176	7.43083	0.995375	0.214706	0.212634
SMART	SM00064:FYVE	8	0.629426	0.00324022	121512, 8897, 9765, 53349, 23001, 80230, 57590, 200576	729	29	10379	3.92753	0.69611	0.108105	0.105454
GOTERM_CC_DIRECT	GO:0030670~phagocytic vesicle membrane	12	0.944138	0.00324402	9554, 3106, 5880, 11151, 51762, 339122, 3133, 3633, 23545, 5868, 345611, 200576	1185	74	20580	2.81628	0.908208	0.0496741	0.0460922
GOTERM_CC_DIRECT	GO:0019898~extrinsic component of membrane	12	0.944138	0.00324402	9397, 55187, 7430, 8897, 301, 11252, 10484, 23001, 9628, 54832, 27347, 5329	1185	74	20580	2.81628	0.908208	0.0496741	0.0460922
UP_SEQ_FEATURE	REGION:Linker	9	0.708104	0.00336999	9563, 8556, 84433, 80853, 5311, 867, 823, 868, 10298	1218	43	20532	3.52824	1	0.670753	0.669256
GOTERM_MF_DIRECT	GO:0008092~cytoskeletal protein binding	11	0.86546	0.00343433	11151, 4771, 1861, 11252, 5311, 10580, 4478, 23345, 23499, 1739, 26092	1167	60	18908	2.97041	0.982801	0.112665	0.109326
INTERPRO	IPR001965:Zinc finger, PHD-type	14	1.10149	0.00348868	11083, 8110, 6672, 93349, 26147, 23774, 23613, 23081, 5927, 51131, 80853, 6942, 10765, 8805	1173	91	19176	2.51505	0.996955	0.222471	0.220324
GOTERM_CC_DIRECT	GO:0005938~cell cortex	20	1.57356	0.00350949	22836, 5880, 11151, 4650, 5663, 9743, 5048, 2185, 285527, 64926, 80762, 1455, 752, 10979, 54874, 51411, 5216, 11214, 5747, 219736	1185	167	20580	2.07989	0.92453	0.0526424	0.0488464
UP_SEQ_FEATURE	DOMAIN:LIM zinc-binding 3	7	0.550747	0.00353611	7791, 9404, 8994, 4026, 3983, 3987, 10611	1218	26	20532	4.53846	1	0.672325	0.670824
UP_SEQ_FEATURE	ZN_FING:GATA-type	4	0.314713	0.0036281	57798, 473, 57459, 54815	1218	6	20532	11.2381	1	0.672325	0.670824
GOTERM_MF_DIRECT	GO:0046332~SMAD binding	10	0.786782	0.00363724	7046, 6498, 7048, 57178, 10979, 64750, 91, 9958, 28996, 4205	1167	51	18908	3.17691	0.986478	0.116097	0.112656
UP_KW_DOMAIN	KW-0440~LIM domain	12	0.944138	0.00370425	64780, 7791, 3927, 9404, 8994, 64236, 80774, 4026, 3983, 4008, 3987, 10611	862	73	14486	2.76248	0.0953439	0.0142878	0.0116419
GOTERM_CC_DIRECT	GO:0001931~uropod	5	0.393391	0.00371668	6693, 7430, 4478, 10211, 4627	1185	12	20580	7.23629	0.935226	0.0546352	0.0506955
KEGG_PATHWAY	hsa04725:Cholinergic synapse	17	1.33753	0.00377854	5294, 5594, 2782, 23236, 5290, 23533, 5293, 54331, 3717, 596, 2534, 113, 3708, 775, 10000, 5579, 5604	557	113	8205	2.21612	0.691907	0.0199174	0.0142176
GOTERM_BP_DIRECT	GO:0032456~endocytic recycling	11	0.86546	0.00382413	23527, 143187, 401548, 57724, 51762, 11021, 54520, 23673, 163486, 79958, 2060	1151	63	19333	2.93276	1	0.255189	0.253249
GOTERM_MF_DIRECT	GO:0004438~phosphatidylinositol-3-phosphatase activity	6	0.472069	0.00385361	8871, 8897, 54545, 9107, 22908, 4534	1167	18	18908	5.40074	0.989537	0.119766	0.116217
INTERPRO	IPR017455:Zinc finger, FYVE-related	8	0.629426	0.00392424	121512, 8897, 9765, 53349, 23001, 80230, 57590, 200576	1173	34	19176	3.84655	0.998525	0.240977	0.238652
GOTERM_BP_DIRECT	GO:0030032~lamellipodium assembly	8	0.629426	0.00400722	23191, 4690, 9459, 832, 10451, 55604, 3983, 64083	1151	35	19333	3.83925	1	0.263475	0.261471
GOTERM_CC_DIRECT	GO:0031410~cytoplasmic vesicle	32	2.5177	0.00406826	22836, 5880, 3485, 9181, 79890, 1182, 472, 22876, 397, 2643, 54874, 1773, 313, 8527, 10211, 9510, 9497, 161742, 8763, 5311, 7456, 154810, 163486, 2260, 134429, 200576, 51256, 10241, 10463, 55717, 26060, 7805	1185	325	20580	1.70999	0.950027	0.0586308	0.054403
UP_SEQ_FEATURE	DOMAIN:PHD-type	12	0.944138	0.00406842	23081, 1789, 1788, 6672, 51131, 93349, 6942, 23774, 4799, 10765, 8805, 23613	1218	74	20532	2.73359	1	0.68312	0.681595
GOTERM_MF_DIRECT	GO:0071889~14-3-3 protein binding	8	0.629426	0.0041225	5581, 9750, 677, 51564, 4773, 84861, 23303, 4659	1167	34	18908	3.81229	0.992393	0.124838	0.121138
GOTERM_CC_DIRECT	GO:0005886~plasma membrane	346	27.2227	0.00415968	8650, 118429, 57186, 142891, 253832, 79895, 113, 1455, 51762, 56894, 1453, 8527, 8648, 10098, 3633, 3635, 64393, 9618, 4063, 6002, 8301, 9194, 28985, 9197, 57194, 10788, 23171, 486, 138050, 84433, 8417, 9749, 51411, 801, 9628, 10666, 5287, 9404, 7226, 9402, 8434, 23265, 490, 493, 23380, 29121, 378, 2321, 3775, 10079, 3655, 4627, 5294, 6386, 9650, 161742, 3672, 3673, 1495, 5290, 9770, 114836, 5293…	1185	5310	20580	1.13164	0.953287	0.0587954	0.0545557
UP_SEQ_FEATURE	REGION:Catalytic loop	6	0.472069	0.00419502	55300, 5294, 5287, 5290, 472, 5293	1218	19	20532	5.32331	1	0.68312	0.681595
UP_SEQ_FEATURE	REGION:G-loop	6	0.472069	0.00419502	55300, 5294, 5287, 5290, 472, 5293	1218	19	20532	5.32331	1	0.68312	0.681595
UP_KW_CELLULAR_COMPONENT	KW-0256~Endoplasmic reticulum	106	8.33989	0.00428968	4690, 91012, 9107, 5663, 9743, 118429, 23200, 23169, 142891, 79772, 596, 253832, 26031, 79139, 29940, 56894, 51368, 22908, 757, 1739, 23218, 285440, 22926, 5311, 9197, 57194, 241, 121665, 1861, 23175, 55219, 51136, 5287, 27348, 64215, 29121, 23382, 57488, 813, 3930, 6646, 51669, 6386, 3156, 54020, 79143, 10802, 170575, 201595, 3707, 3708, 57531, 168537, 10484, 152002, 29097, 9926, 9663, 60559, 51…	1100	1312	17641	1.29569	0.18994	0.0233549	0.0209718
GOTERM_BP_DIRECT	GO:0070936~protein K48-linked ubiquitination	11	0.86546	0.0042962	7322, 57531, 27246, 84078, 7128, 10475, 7328, 84937, 54926, 57162, 23327	1151	64	19333	2.88693	1	0.269756	0.267705
GOTERM_BP_DIRECT	GO:0030335~positive regulation of cell migration	28	2.20299	0.0043022	23625, 7046, 8650, 6774, 286527, 472, 83706, 3717, 10979, 2321, 55604, 3655, 4249, 6868, 7494, 6386, 5594, 11151, 5530, 2185, 25777, 7074, 5293, 10507, 324, 51176, 1729, 5747	1151	264	19333	1.78147	1	0.269756	0.267705
UP_SEQ_FEATURE	DOMAIN:Calponin-homology (CH) 2	7	0.550747	0.00432194	64098, 3936, 7402, 6711, 23345, 23499, 87	1218	27	20532	4.37037	1	0.68312	0.681595
UP_SEQ_FEATURE	DOMAIN:Calponin-homology (CH) 1	7	0.550747	0.00432194	64098, 3936, 7402, 6711, 23345, 23499, 87	1218	27	20532	4.37037	1	0.68312	0.681595
GOTERM_BP_DIRECT	GO:0043547~positive regulation of GTPase activity	22	1.73092	0.00433213	8301, 8412, 57186, 163486, 22930, 23348, 201176, 2932, 57679, 23380, 10507, 10979, 116, 51256, 116984, 613, 4763, 9628, 6655, 3655, 55619, 3987	1151	189	19333	1.95517	1	0.269756	0.267705
UP_KW_MOLECULAR_FUNCTION	KW-0678~Repressor	60	4.72069	0.00434225	8531, 4097, 84838, 473, 10659, 27086, 51564, 57786, 155061, 6429, 10014, 5934, 5978, 284252, 8805, 9991, 5594, 6322, 5991, 6002, 7091, 170959, 2120, 1789, 10865, 1788, 54880, 8819, 57713, 9869, 3720, 11278, 56946, 7728, 25925, 23429, 8110, 3660, 8994, 84619, 10438, 29883, 55869, 4149, 54815, 80063, 3659, 9337, 9734, 26147, 64426, 57459, 863, 4799, 10320, 9208, 57616, 7704, 10765, 5925	781	629	11719	1.43133	0.297063	0.0390803	0.0357029
GOTERM_BP_DIRECT	GO:0015012~heparan sulfate proteoglycan biosynthetic process	7	0.550747	0.00439598	64131, 9653, 29940, 2132, 2131, 26229, 9394	1151	27	19333	4.3547	1	0.269756	0.267705
GOTERM_BP_DIRECT	GO:0007160~cell-matrix adhesion	15	1.18017	0.00440443	64098, 7791, 3672, 10580, 3673, 22795, 7074, 83706, 10979, 967, 8910, 3676, 3655, 3689, 10225	1151	107	19333	2.35468	1	0.269756	0.267705
GOTERM_MF_DIRECT	GO:0061630~ubiquitin protein ligase activity	34	2.67506	0.00445679	9320, 55819, 9442, 7322, 64750, 9666, 84937, 9440, 57161, 57162, 23327, 26272, 27246, 10475, 8805, 64326, 494470, 25897, 200312, 387921, 23291, 56888, 26001, 54941, 57531, 23352, 51136, 867, 344558, 375593, 868, 4799, 11059, 11237	1167	331	18908	1.66428	0.994883	0.131587	0.127687
GOTERM_CC_DIRECT	GO:0001891~phagocytic cup	7	0.550747	0.00452067	3936, 301, 11151, 64005, 51411, 56990, 345611	1185	28	20580	4.34177	0.964215	0.0626638	0.0581451
INTERPRO	IPR000697:EVH1	5	0.393391	0.00462305	161742, 9456, 51466, 200734, 7408	1173	12	19176	6.81159	0.999539	0.27375	0.271109
UP_KW_BIOLOGICAL_PROCESS	KW-0053~Apoptosis	53	4.16994	0.00462464	7046, 6198, 7048, 5663, 399687, 23368, 596, 1773, 23241, 51643, 83593, 317, 54878, 5579, 6789, 10298, 4205, 2309, 3635, 64393, 9618, 2869, 3956, 2081, 7494, 5594, 8743, 57551, 81566, 7128, 7009, 1869, 23429, 4790, 11083, 55819, 7188, 9844, 28996, 6093, 10438, 1432, 8428, 10114, 25816, 10081, 9577, 7159, 64426, 663, 3708, 6416, 54469	746	544	11229	1.46649	0.413197	0.0531833	0.0490211
GOTERM_CC_DIRECT	GO:0005815~microtubule organizing center	19	1.49489	0.00465565	9113, 92521, 7431, 5594, 5048, 23265, 23331, 29887, 57787, 79874, 585, 10868, 1731, 1540, 7525, 1729, 10211, 6867, 5604	1185	159	20580	2.07531	0.96761	0.0626638	0.0581451
UP_SEQ_FEATURE	ZN_FING:C2H2-type 4	53	4.16994	0.00465871	90321, 7562, 93474, 84838, 79177, 284459, 57862, 57786, 7799, 84124, 155061, 5978, 7574, 7775, 170959, 3097, 90592, 360023, 56980, 10308, 7728, 25925, 347344, 126070, 7586, 100289678, 163131, 80264, 58499, 59269, 728927, 84622, 90338, 7733, 10793, 51427, 7593, 7554, 7752, 9534, 163049, 126069, 25850, 285989, 51351, 23394, 340252, 10320, 51710, 57616, 7704, 7748, 7629	1218	606	20532	1.4743	1	0.695689	0.694136
UP_SEQ_FEATURE	CROSSLNK:Glycyl lysine isopeptide (Lys-Gly) (interchain with G-Cter in SUMO2); alternate	34	2.67506	0.00466037	4097, 22913, 3660, 28996, 10714, 58499, 2101, 6942, 79813, 79618, 5216, 7515, 10499, 4602, 10036, 10611, 8805, 23515, 7431, 7114, 7158, 4001, 2120, 23476, 23613, 10725, 301, 23394, 2113, 10927, 9869, 801, 6314, 4798	1218	345	20532	1.66128	1	0.695689	0.694136
GOTERM_CC_DIRECT	GO:0099092~postsynaptic density, intracellular component	6	0.472069	0.00468912	2534, 1741, 23043, 613, 2185, 9181	1185	20	20580	5.21013	0.9684	0.0626638	0.0581451
GOTERM_BP_DIRECT	GO:0042102~positive regulation of T cell proliferation	11	0.86546	0.00481302	3071, 4690, 3717, 301, 11151, 84433, 940, 4860, 5588, 3572, 5788	1151	65	19333	2.84252	1	0.290797	0.288586
KEGG_PATHWAY	hsa05169:Epstein-Barr virus infection	25	1.96696	0.00490903	4790, 7188, 6774, 9020, 3716, 596, 1017, 1432, 3455, 5599, 317, 7431, 3551, 3133, 5290, 5293, 8819, 3106, 51135, 965, 10000, 7128, 6416, 1869, 5925	557	202	8205	1.82311	0.783565	0.0250452	0.0178779
KEGG_PATHWAY	hsa05152:Tuberculosis	23	1.8096	0.00494915	4790, 5594, 11151, 5530, 23365, 23545, 3716, 3717, 596, 3916, 3588, 1432, 51135, 10000, 5533, 5599, 801, 317, 10892, 3689, 4801, 5868, 4802	557	180	8205	1.88226	0.786263	0.0250452	0.0178779
GOTERM_BP_DIRECT	GO:0043065~positive regulation of apoptotic process	33	2.59638	0.00495449	23429, 7046, 8854, 5663, 3001, 472, 596, 8648, 4763, 5599, 5457, 317, 6789, 3655, 2309, 5978, 3635, 64393, 10533, 3956, 9113, 25816, 8743, 22926, 64426, 9770, 57118, 3248, 324, 23097, 943, 1869, 7704	1151	332	19333	1.66955	1	0.295354	0.293108
KEGG_PATHWAY	hsa04928:Parathyroid hormone synthesis, secretion and action	16	1.25885	0.00499293	4041, 5594, 9138, 23236, 2260, 2625, 2768, 596, 860, 113, 3708, 1386, 5579, 4205, 11214, 5604	557	106	8205	2.2235	0.789168	0.0250452	0.0178779
GOTERM_MF_DIRECT	GO:0042802~identical protein binding	133	10.4642	0.00502129	6198, 22913, 57460, 84959, 472, 596, 1731, 27086, 79139, 26157, 8527, 83593, 10892, 5019, 10014, 9618, 9750, 22926, 5311, 4860, 9194, 1075, 7171, 241, 3248, 1861, 85007, 7846, 649, 80230, 56946, 10666, 7188, 6498, 8832, 6774, 5048, 27348, 3417, 3416, 23380, 27185, 57488, 6249, 3775, 6646, 4627, 1119, 5294, 34, 6386, 4089, 154810, 3156, 1495, 3551, 114799, 301, 940, 168537, 6777, 4097, 6672, 6793,…	1167	1722	18908	1.25139	0.997381	0.144638	0.140351
UP_KW_DISEASE	KW-0991~Intellectual disability	67	5.27144	0.00504705	6197, 9147, 6595, 6873, 84919, 200424, 9181, 1182, 79693, 473, 10659, 27086, 80204, 23043, 6942, 79813, 5457, 284058, 5934, 6487, 8621, 26005, 57231, 57551, 3097, 164, 1788, 80232, 1741, 55777, 57511, 6711, 7403, 9320, 9442, 10152, 2132, 64857, 22930, 57688, 83696, 55869, 84188, 9439, 3899, 9653, 5530, 4001, 2782, 23112, 81857, 2260, 55074, 57492, 79143, 585, 57459, 54941, 57178, 3708, 57498, 233…	350	627	4472	1.36534	0.38164	0.47947	0.47947
KEGG_PATHWAY	hsa05213:Endometrial cancer	11	0.86546	0.00510799	2932, 5594, 324, 51176, 10000, 1495, 6655, 5290, 5604, 2309, 5293	557	58	8205	2.79375	0.796615	0.0252156	0.0179996
GOTERM_CC_DIRECT	GO:0031234~extrinsic component of cytoplasmic side of plasma membrane	11	0.86546	0.00529723	2534, 10979, 57488, 1540, 7525, 8514, 6503, 2185, 5747, 8826, 7074	1185	68	20580	2.80938	0.979835	0.0695262	0.0645127
GOTERM_BP_DIRECT	GO:0006024~glycosaminoglycan biosynthetic process	7	0.550747	0.0053181	64131, 9653, 2132, 2131, 26229, 3073, 9394	1151	28	19333	4.19917	1	0.305315	0.302993
GOTERM_BP_DIRECT	GO:0035023~regulation of Rho protein signal transduction	7	0.550747	0.0053181	397, 4650, 613, 10211, 9181, 56990, 11214	1151	28	19333	4.19917	1	0.305315	0.302993
SMART	SM00461:WH1	5	0.393391	0.00531814	161742, 9456, 51466, 200734, 7408	729	11	10379	6.47151	0.858714	0.162647	0.158658
UP_SEQ_FEATURE	DOMAIN:PI3K/PI4K catalytic	6	0.472069	0.00532408	55300, 5294, 5287, 5290, 472, 5293	1218	20	20532	5.05714	1	0.773286	0.77156
GOTERM_BP_DIRECT	GO:0030097~hemopoiesis	11	0.86546	0.0053774	10019, 860, 8763, 8301, 1265, 8621, 90338, 6886, 9070, 51218, 7704	1151	66	19333	2.79945	1	0.305315	0.302993
GOTERM_BP_DIRECT	GO:2000060~positive regulation of protein ubiquitination involved in ubiquitin-dependent protein catabolic process	6	0.472069	0.00540312	27185, 7428, 2185, 859, 5747, 7805	1151	20	19333	5.03901	1	0.305315	0.302993
GOTERM_BP_DIRECT	GO:0046854~phosphatidylinositol phosphorylation	10	0.786782	0.00546302	55300, 5294, 3707, 5287, 145567, 5305, 5290, 9807, 5293, 84174	1151	56	19333	2.99941	1	0.305315	0.302993
GOTERM_BP_DIRECT	GO:0010628~positive regulation of gene expression	47	3.69788	0.00560453	4097, 7046, 8854, 5663, 4773, 6774, 6093, 472, 23081, 1432, 91, 5599, 5457, 659, 5359, 9439, 10474, 4205, 5978, 219736, 8805, 5571, 7431, 7430, 5594, 5530, 5311, 5873, 9451, 7273, 5293, 1789, 2932, 860, 10725, 51176, 940, 2113, 1386, 1265, 7403, 4478, 1869, 3987, 5604, 3965, 10765	1151	525	19333	1.5037	1	0.309356	0.307004
UP_KW_CELLULAR_COMPONENT	KW-0965~Cell junction	39	3.06845	0.00560869	64098, 7046, 9266, 9404, 8994, 10152, 8412, 9181, 57584, 83706, 3936, 10979, 6645, 4026, 1739, 9618, 7791, 6386, 5594, 10580, 6840, 154810, 1495, 2185, 25932, 7074, 23092, 57514, 5908, 324, 963, 10806, 51411, 54800, 7408, 5329, 3987, 5747, 87	1100	397	17641	1.57545	0.240883	0.0274826	0.0246782
INTERPRO	IPR001781:Zinc finger, LIM-type	12	0.944138	0.00566761	64780, 7791, 3927, 9404, 8994, 64236, 80774, 4026, 3983, 4008, 3987, 10611	1173	75	19176	2.61565	0.999919	0.324031	0.320904
UP_SEQ_FEATURE	DOMAIN:PhoLip_ATPase_N	5	0.393391	0.00570243	79895, 23250, 23200, 10079, 57194	1218	13	20532	6.48352	1	0.785765	0.784011
UP_SEQ_FEATURE	DOMAIN:WH1	5	0.393391	0.00570243	161742, 9456, 51466, 200734, 7408	1218	13	20532	6.48352	1	0.785765	0.784011
GOTERM_MF_DIRECT	GO:0003714~transcription corepressor activity	23	1.8096	0.00574432	5195, 23429, 9734, 8994, 8554, 7091, 28996, 23613, 473, 1789, 10865, 1788, 54880, 8819, 10438, 57713, 863, 51564, 29883, 54625, 10765, 284252, 5925	1167	199	18908	1.87262	0.99889	0.161525	0.156738
GOTERM_BP_DIRECT	GO:0090161~Golgi ribbon formation	5	0.393391	0.00577372	143187, 9321, 399687, 64083, 50999	1151	13	19333	6.46027	1	0.314809	0.312415
KEGG_PATHWAY	hsa04371:Apelin signaling pathway	19	1.49489	0.0058006	5294, 5581, 5571, 7046, 6198, 5594, 4089, 2782, 23236, 23533, 54331, 113, 3708, 10000, 801, 51422, 4205, 5604, 10014	557	139	8205	2.01355	0.836221	0.028155	0.0200978
SMART	SM00144:PI3K_rbd	4	0.314713	0.00585358	5294, 5287, 5290, 5293	729	6	10379	9.49154	0.884048	0.165251	0.161199
KEGG_PATHWAY	hsa05231:Choline metabolism in cancer	15	1.18017	0.00603466	6198, 5880, 5594, 56261, 1120, 5290, 5293, 8527, 10000, 5335, 5599, 6655, 5579, 5604, 1119	557	98	8205	2.2547	0.847785	0.028155	0.0200978
KEGG_PATHWAY	hsa01522:Endocrine resistance	15	1.18017	0.00603466	6198, 5594, 8202, 5290, 5293, 596, 113, 1432, 10000, 5599, 6655, 5604, 1869, 5747, 5925	557	98	8205	2.2547	0.847785	0.028155	0.0200978
GOTERM_BP_DIRECT	GO:0009968~negative regulation of signal transduction	9	0.708104	0.00605197	2932, 9750, 6002, 26575, 84078, 9628, 7428, 84959, 3635	1151	47	19333	3.21639	1	0.318709	0.316286
GOTERM_BP_DIRECT	GO:0008277~regulation of G-protein coupled receptor protein signaling pathway	9	0.708104	0.00605197	10868, 6002, 7289, 116, 23032, 2870, 9628, 23236, 2869	1151	47	19333	3.21639	1	0.318709	0.316286
INTERPRO	IPR000403:Phosphatidylinositol 3-/4-kinase, catalytic domain	6	0.472069	0.00605982	55300, 5294, 5287, 5290, 472, 5293	1173	20	19176	4.90435	0.999958	0.334906	0.331674
KEGG_PATHWAY	hsa04926:Relaxin signaling pathway	18	1.41621	0.00606554	7046, 4790, 5594, 7048, 2782, 23236, 5290, 5293, 54331, 113, 1432, 1386, 10000, 5599, 6655, 6416, 5604, 2769	557	129	8205	2.05545	0.849249	0.028155	0.0200978
UP_SEQ_FEATURE	DOMAIN:PI3K-RBD	4	0.314713	0.00607019	5294, 5287, 5290, 5293	1218	7	20532	9.63265	1	0.81553	0.813709
GOTERM_BP_DIRECT	GO:0045588~positive regulation of gamma-delta T cell differentiation	4	0.314713	0.0061304	3071, 51176, 6777, 5788	1151	7	19333	9.59811	1	0.318709	0.316286
GOTERM_BP_DIRECT	GO:0050882~voluntary musculoskeletal movement	4	0.314713	0.0061304	143187, 3708, 28996, 7515	1151	7	19333	9.59811	1	0.318709	0.316286
GOTERM_BP_DIRECT	GO:0030512~negative regulation of transforming growth factor beta receptor signaling pathway	14	1.10149	0.00627823	23625, 7494, 5494, 6498, 161742, 64750, 64426, 200734, 2734, 8819, 83891, 51742, 6868, 50515	1151	100	19333	2.35154	1	0.322643	0.32019
GOTERM_CC_DIRECT	GO:0034774~secretory granule lumen	15	1.18017	0.00628763	23526, 51719, 4790, 9535, 4860, 26578, 6093, 272, 51071, 23191, 3417, 1432, 51411, 317, 10533	1185	115	20580	2.26527	0.990304	0.0810774	0.075231
GOTERM_BP_DIRECT	GO:0010592~positive regulation of lamellipodium assembly	7	0.550747	0.00637416	23191, 10109, 5880, 10097, 10152, 10096, 5290	1151	29	19333	4.05438	1	0.323851	0.321388
GOTERM_MF_DIRECT	GO:0042805~actinin binding	5	0.393391	0.00656262	4790, 5311, 4008, 10611, 7273	1167	13	18908	6.23163	0.99958	0.180243	0.174901
INTERPRO	IPR000341:Phosphatidylinositol 3-kinase Ras-binding (PI3K RBD) domain	4	0.314713	0.00661633	5294, 5287, 5290, 5293	1173	7	19176	9.34161	0.999983	0.353867	0.350452
UP_SEQ_FEATURE	COMPBIAS:Acidic residues	78	6.1369	0.00666999	9147, 6672, 6595, 6198, 64753, 399687, 149013, 84919, 23001, 63940, 23523, 1657, 23043, 57147, 10618, 79813, 7799, 145407, 54876, 2309, 10014, 5934, 3635, 284252, 5195, 80709, 65059, 8546, 5311, 6840, 64766, 27336, 285527, 84629, 3097, 23533, 360023, 57713, 56980, 2794, 9869, 9749, 51411, 3720, 55779, 5305, 54926, 7465, 10152, 8631, 9440, 29121, 3937, 59269, 54454, 51742, 9958, 10036, 55705, 9256…	1218	981	20532	1.34032	1	0.874256	0.872304
GOTERM_BP_DIRECT	GO:0060324~face development	6	0.472069	0.00674965	585, 5594, 8854, 3213, 55636, 5604	1151	21	19333	4.79906	1	0.324491	0.322024
GOTERM_BP_DIRECT	GO:0030166~proteoglycan biosynthetic process	6	0.472069	0.00674965	64131, 55454, 659, 79690, 9917, 50515	1151	21	19333	4.79906	1	0.324491	0.322024
GOTERM_BP_DIRECT	GO:0031589~cell-substrate adhesion	6	0.472069	0.00674965	5581, 11151, 64005, 10580, 3673, 3655	1151	21	19333	4.79906	1	0.324491	0.322024
GOTERM_BP_DIRECT	GO:0008154~actin polymerization or depolymerization	6	0.472069	0.00674965	10152, 832, 7456, 6840, 51466, 7408	1151	21	19333	4.79906	1	0.324491	0.322024
GOTERM_BP_DIRECT	GO:0038096~Fc-gamma receptor signaling pathway involved in phagocytosis	6	0.472069	0.00674965	5581, 2534, 64005, 10451, 7525, 5747	1151	21	19333	4.79906	1	0.324491	0.322024
GOTERM_MF_DIRECT	GO:0035005~1-phosphatidylinositol-4-phosphate 3-kinase activity	4	0.314713	0.00678458	5294, 5287, 5290, 5293	1167	7	18908	9.25842	0.999678	0.182104	0.176707
GOTERM_BP_DIRECT	GO:0048538~thymus development	9	0.708104	0.0068925	2625, 596, 7046, 5594, 785, 5663, 3720, 5604, 472	1151	48	19333	3.14938	1	0.326906	0.32442
GOTERM_BP_DIRECT	GO:0016055~Wnt signaling pathway	22	1.73092	0.00694611	8861, 5311, 154810, 7091, 2870, 23499, 59343, 84327, 2932, 23291, 1455, 10979, 324, 51176, 23043, 1453, 10927, 123169, 1540, 6468, 80351, 2869	1151	197	19333	1.87577	1	0.326906	0.32442
UP_KW_LIGAND	KW-0862~Zinc	227	17.86	0.00699824	90321, 7562, 9744, 8897, 9181, 473, 84327, 253832, 27086, 284459, 57862, 83479, 55565, 8527, 7799, 83593, 155061, 64393, 9618, 9510, 5153, 7574, 9070, 3097, 23613, 81602, 10308, 51530, 9869, 375593, 9404, 7586, 8554, 9765, 163131, 3416, 23140, 59269, 6249, 90338, 51427, 54815, 7594, 7593, 4089, 9534, 64744, 2342, 54941, 23394, 23032, 80774, 10765, 4650, 9666, 195828, 23001, 200424, 272, 121512, 8…	542	2512	6833	1.13925	0.206859	0.0577354	0.0577354
UP_SEQ_FEATURE	DOMAIN:C2H2-type	47	3.69788	0.00718104	25925, 90321, 7562, 126070, 7586, 84838, 79177, 163131, 80264, 58499, 284459, 57862, 55565, 84622, 90338, 7733, 7799, 155061, 51427, 5978, 8609, 64393, 7594, 7593, 7574, 7554, 7752, 7775, 9534, 170959, 163049, 126069, 25850, 90592, 84614, 360023, 56888, 56980, 23394, 1386, 11278, 10320, 55778, 51710, 7748, 7704, 7629	1218	535	20532	1.48091	1	0.918832	0.91678
GOTERM_CC_DIRECT	GO:0005942~phosphatidylinositol 3-kinase complex	6	0.472069	0.00723898	5294, 5287, 5290, 23533, 5293, 84174	1185	22	20580	4.73648	0.995204	0.0917353	0.0851204
KEGG_PATHWAY	hsa00531:Glycosaminoglycan degradation	6	0.472069	0.00735776	2799, 138050, 2720, 3423, 3074, 3073	557	19	8205	4.6518	0.899412	0.033317	0.0237825
KEGG_PATHWAY	hsa04919:Thyroid hormone signaling pathway	17	1.33753	0.00739187	9442, 5594, 8202, 9282, 23236, 5290, 9440, 5293, 2932, 486, 8648, 10000, 5335, 5214, 5579, 10499, 5604	557	121	8205	2.0696	0.900481	0.033317	0.0237825
GOTERM_MF_DIRECT	GO:0001784~phosphotyrosine binding	9	0.708104	0.00747832	5594, 9402, 8412, 7525, 10044, 867, 5216, 868, 64092	1167	47	18908	3.10255	0.999859	0.191998	0.186308
GOTERM_MF_DIRECT	GO:0016922~ligand-dependent nuclear receptor binding	9	0.708104	0.00747832	10438, 8202, 9039, 8648, 6867, 10474, 10463, 10499, 8805	1167	47	18908	3.10255	0.999859	0.191998	0.186308
GOTERM_BP_DIRECT	GO:0048041~focal adhesion assembly	7	0.550747	0.0075746	596, 10979, 10580, 3673, 613, 2185, 87	1151	30	19333	3.91923	1	0.340971	0.338378
GOTERM_BP_DIRECT	GO:0048010~vascular endothelial growth factor receptor signaling pathway	7	0.550747	0.0075746	7494, 2534, 1432, 2321, 2185, 5747, 25865	1151	30	19333	3.91923	1	0.340971	0.338378
GOTERM_BP_DIRECT	GO:0050804~modulation of synaptic transmission	12	0.944138	0.00757719	9498, 3717, 6198, 2534, 5530, 11252, 6774, 5048, 613, 5335, 5216, 7804	1151	80	19333	2.5195	1	0.340971	0.338378
UP_KW_BIOLOGICAL_PROCESS	KW-0834~Unfolded protein response	9	0.708104	0.00759817	2081, 55432, 7494, 9695, 79139, 22926, 7009, 9451, 121506	746	44	11229	3.07888	0.584023	0.0794354	0.0732187
INTERPRO	IPR027267:Arfaptin homology (AH) domain/BAR domain	12	0.944138	0.00762551	23092, 23526, 143872, 23527, 23380, 401548, 9744, 54874, 11252, 51411, 3382, 26060	1173	78	19176	2.51505	0.999997	0.395096	0.391284
KEGG_PATHWAY	hsa04142:Lysosome	18	1.41621	0.00762632	22901, 8546, 8763, 1075, 23335, 3074, 23545, 3073, 164, 1657, 2799, 138050, 3916, 2720, 3423, 967, 2717, 7805	557	132	8205	2.00873	0.90753	0.0338826	0.0241863
GOTERM_CC_DIRECT	GO:0002102~podosome	7	0.550747	0.00762826	3936, 9404, 80005, 6840, 51411, 7171, 83706	1185	31	20580	3.9216	0.996405	0.09503	0.0881775
GOTERM_BP_DIRECT	GO:0097284~hepatocyte apoptotic process	5	0.393391	0.00770714	5294, 1788, 1386, 6789, 5925	1151	14	19333	5.99882	1	0.340971	0.338378
GOTERM_BP_DIRECT	GO:0045579~positive regulation of B cell differentiation	5	0.393391	0.00770714	3071, 7494, 55012, 6777, 3635	1151	14	19333	5.99882	1	0.340971	0.338378
GOTERM_BP_DIRECT	GO:0070102~interleukin-6-mediated signaling pathway	5	0.393391	0.00770714	3716, 3717, 4089, 6774, 3572	1151	14	19333	5.99882	1	0.340971	0.338378
GOTERM_BP_DIRECT	GO:0007173~epidermal growth factor receptor signaling pathway	9	0.708104	0.00781826	378, 5335, 8527, 867, 2185, 5290, 5747, 6868, 8826	1151	49	19333	3.08511	1	0.340971	0.338378
KEGG_PATHWAY	hsa04921:Oxytocin signaling pathway	20	1.57356	0.00784918	5294, 5571, 5594, 5530, 7226, 4773, 23236, 23533, 6093, 57118, 113, 785, 3708, 775, 5533, 801, 51422, 5579, 5604, 4659	557	154	8205	1.91308	0.913769	0.0343816	0.0245425
GOTERM_BP_DIRECT	GO:0010629~negative regulation of gene expression	31	2.43902	0.00785508	4790, 5663, 6774, 493, 80762, 27086, 57862, 29883, 91, 5457, 4149, 5978, 5934, 219736, 5530, 8301, 5290, 5293, 2932, 585, 2534, 57713, 2334, 23394, 940, 9869, 54625, 7428, 54602, 3965, 5925	1151	316	19333	1.64778	1	0.340971	0.338378
INTERPRO	IPR019786:Zinc finger, PHD-type, conserved site	11	0.86546	0.00800606	5927, 6672, 11083, 80853, 93349, 26147, 51105, 23774, 10765, 8805, 23613	1173	68	19176	2.6445	0.999998	0.401512	0.397638
UP_SEQ_FEATURE	ZN_FING:C2H2-type 3	55	4.3273	0.00814856	90321, 7562, 93474, 84838, 79177, 284459, 57862, 57786, 7799, 84124, 155061, 8609, 5978, 7574, 7775, 170959, 3097, 90592, 360023, 56980, 10308, 11278, 7728, 25925, 347344, 126070, 7586, 100289678, 163131, 80264, 58499, 59269, 728927, 84622, 90338, 7733, 10793, 51427, 7593, 7554, 7752, 9534, 163049, 126069, 25850, 285989, 84614, 51351, 23394, 340252, 10320, 51710, 7704, 7748, 7629	1218	653	20532	1.41982	1	0.937074	0.934982
GOTERM_BP_DIRECT	GO:0006909~phagocytosis	11	0.86546	0.00816895	9777, 301, 11151, 9844, 1265, 613, 3385, 56990, 3689, 5290, 5868	1151	70	19333	2.63948	1	0.351186	0.348516
UP_SEQ_FEATURE	REGION:Activation loop	6	0.472069	0.00819548	55300, 5294, 5287, 5290, 472, 5293	1218	22	20532	4.5974	1	0.937074	0.934982
UP_SEQ_FEATURE	ZN_FING:Phorbol-ester/DAG-type 2	6	0.472069	0.00819548	5581, 23683, 5588, 8527, 5579, 25865	1218	22	20532	4.5974	1	0.937074	0.934982
UP_SEQ_FEATURE	REPEAT:Spectrin 3	6	0.472069	0.00819548	7402, 6711, 91404, 23345, 23499, 87	1218	22	20532	4.5974	1	0.937074	0.934982
UP_SEQ_FEATURE	ZN_FING:Phorbol-ester/DAG-type 1	6	0.472069	0.00819548	5581, 23683, 5588, 8527, 5579, 25865	1218	22	20532	4.5974	1	0.937074	0.934982
GOTERM_CC_DIRECT	GO:0032580~Golgi cisterna membrane	13	1.02282	0.00823214	22856, 6487, 79690, 25843, 6480, 55454, 2526, 2589, 51463, 57531, 2530, 23011, 64083	1185	95	20580	2.37655	0.997702	0.100844	0.093572
GOTERM_BP_DIRECT	GO:0031929~TOR signaling	6	0.472069	0.0083144	2625, 27185, 6198, 57707, 253260, 4534	1151	22	19333	4.58092	1	0.354035	0.351343
KEGG_PATHWAY	hsa05145:Toxoplasmosis	16	1.25885	0.0083184	5294, 4790, 5594, 6774, 3551, 23533, 3716, 3717, 596, 3588, 1432, 51135, 10000, 5599, 3655, 345611	557	112	8205	2.10439	0.925566	0.0359309	0.0256484
INTERPRO	IPR023152:Ras GTPase-activating protein, conserved site	5	0.393391	0.00847584	10788, 4763, 5922, 8826, 64926	1173	14	19176	5.83851	0.999999	0.401512	0.397638
INTERPRO	IPR006539:Phospholipid-transporting P-type ATPase, subfamily IV	5	0.393391	0.00847584	79895, 23250, 23200, 10079, 57194	1173	14	19176	5.83851	0.999999	0.401512	0.397638
GOTERM_BP_DIRECT	GO:0010634~positive regulation of epithelial cell migration	8	0.629426	0.00858431	5581, 7048, 80005, 3673, 5335, 5216, 659, 5747	1151	40	19333	3.35934	1	0.36208	0.359326
GOTERM_MF_DIRECT	GO:0004697~protein kinase C activity	5	0.393391	0.00874484	5581, 23683, 5588, 5579, 25865	1167	14	18908	5.78651	0.999969	0.210769	0.204522
GOTERM_MF_DIRECT	GO:0072542~protein phosphatase activator activity	5	0.393391	0.00874484	801, 5525, 26229, 65979, 5529	1167	14	18908	5.78651	0.999969	0.210769	0.204522
GOTERM_MF_DIRECT	GO:0019887~protein kinase regulator activity	5	0.393391	0.00874484	5571, 5880, 324, 57498, 51422	1167	14	18908	5.78651	0.999969	0.210769	0.204522
GOTERM_BP_DIRECT	GO:0030866~cortical actin cytoskeleton organization	7	0.550747	0.00892976	3071, 3936, 752, 3551, 1739, 91010, 6093	1151	31	19333	3.7928	1	0.373131	0.370293
GOTERM_BP_DIRECT	GO:0071902~positive regulation of protein serine/threonine kinase activity	11	0.86546	0.00901532	51719, 57679, 801, 253260, 659, 6789, 57551, 5290, 5604, 8826, 345611	1151	71	19333	2.60231	1	0.373218	0.370379
INTERPRO	IPR019787:Zinc finger, PHD-finger	12	0.944138	0.0091984	5927, 6672, 11083, 8110, 80853, 93349, 26147, 23774, 4799, 10765, 8805, 23613	1173	80	19176	2.45217	1	0.423637	0.419549
GOTERM_CC_DIRECT	GO:0036064~ciliary basal body	19	1.49489	0.00920838	7430, 5311, 26005, 23002, 282809, 202018, 93594, 8481, 57787, 79874, 585, 80210, 27185, 1453, 10806, 51256, 1540, 5747, 55717	1185	170	20580	1.94103	0.998886	0.110953	0.102953
KEGG_PATHWAY	hsa00532:Glycosaminoglycan biosynthesis - chondroitin sulfate / dermatan sulfate	6	0.472069	0.00927433	64131, 55454, 22856, 29940, 26229, 50515	557	20	8205	4.41921	0.944854	0.0395112	0.0282041
UP_SEQ_FEATURE	DOMAIN:GATA-type	4	0.314713	0.00928689	57798, 473, 57459, 54815	1218	8	20532	8.42857	1	0.963021	0.960871
UP_SEQ_FEATURE	DOMAIN:C2 PI3K-type	4	0.314713	0.00928689	5294, 5287, 5290, 5293	1218	8	20532	8.42857	1	0.963021	0.960871
UP_SEQ_FEATURE	DOMAIN:AIG1-type G	4	0.314713	0.00928689	170575, 168537, 26157, 55340	1218	8	20532	8.42857	1	0.963021	0.960871
UP_SEQ_FEATURE	DOMAIN:WW 3	4	0.314713	0.00928689	201176, 64750, 11059, 23327	1218	8	20532	8.42857	1	0.963021	0.960871
UP_SEQ_FEATURE	REPEAT:WD	22	1.73092	0.0093184	23218, 11151, 5048, 64326, 23001, 2782, 282809, 25853, 23335, 23038, 134957, 93594, 57590, 1657, 23291, 80232, 400954, 6468, 317, 26190, 26094, 8816	1218	203	20532	1.82688	1	0.963021	0.960871
GOTERM_BP_DIRECT	GO:1901017~negative regulation of potassium ion transmembrane transporter activity	4	0.314713	0.00937755	51719, 27347, 859, 23327	1151	8	19333	8.39835	1	0.384652	0.381727
KEGG_PATHWAY	hsa05225:Hepatocellular carcinoma	21	1.65224	0.00954098	4041, 6595, 7046, 8110, 6198, 5594, 7048, 4089, 5290, 5293, 57492, 2932, 324, 51176, 10000, 5335, 6655, 5579, 5604, 1869, 5925	557	168	8205	1.84134	0.949283	0.0396672	0.0283155
KEGG_PATHWAY	hsa04912:GnRH signaling pathway	14	1.10149	0.00956605	5594, 2185, 23236, 113, 3708, 775, 1432, 5599, 801, 6655, 5579, 6416, 4215, 5604	557	93	8205	2.21752	0.949681	0.0396672	0.0283155
GOTERM_MF_DIRECT	GO:0000287~magnesium ion binding	25	1.96696	0.00957413	6197, 8476, 65125, 7465, 23200, 3417, 1017, 11329, 79895, 5236, 10079, 5359, 6789, 8801, 51701, 9113, 2081, 5494, 23012, 57194, 375449, 23250, 3422, 51135, 152002	1167	233	18908	1.73844	0.999988	0.223413	0.216792
GOTERM_BP_DIRECT	GO:0045597~positive regulation of cell differentiation	10	0.786782	0.00960339	6197, 2932, 6595, 3717, 8110, 4771, 51176, 7428, 2260, 57492	1151	61	19333	2.75356	1	0.390334	0.387366
GOTERM_CC_DIRECT	GO:0005905~clathrin-coated pit	10	0.786782	0.00961728	8650, 50618, 22848, 8301, 11021, 8527, 659, 164, 2060, 22876	1185	63	20580	2.75668	0.999177	0.114011	0.10579
GOTERM_MF_DIRECT	GO:0050321~tau-protein kinase activity	6	0.472069	0.00964781	57787, 2932, 2534, 1453, 57551, 6093	1167	22	18908	4.41879	0.999989	0.223413	0.216792
SMART	SM00333:TUDOR	7	0.550747	0.00967323	122402, 23081, 9869, 51742, 26147, 51105, 3930	729	27	10379	3.69115	0.97177	0.253577	0.247358
GOTERM_BP_DIRECT	GO:0016266~O-glycan processing	8	0.629426	0.00983305	6482, 2589, 51809, 6487, 2650, 283464, 152002, 6480	1151	41	19333	3.2774	1	0.392614	0.389629
UP_SEQ_FEATURE	DOMAIN:Ras-GAP	5	0.393391	0.00990131	10788, 4763, 5922, 8826, 64926	1218	15	20532	5.61905	1	1	0.997953
GOTERM_BP_DIRECT	GO:0006895~Golgi to endosome transport	5	0.393391	0.0100219	27252, 9980, 23033, 54832, 2060	1151	15	19333	5.5989	1	0.392614	0.389629
INTERPRO	IPR002420:Phosphatidylinositol 3-kinase C2 (PI3K C2) domain	4	0.314713	0.0101082	5294, 5287, 5290, 5293	1173	8	19176	8.17391	1	0.424411	0.420315
GOTERM_BP_DIRECT	GO:0038095~Fc-epsilon receptor signaling pathway	6	0.472069	0.0101135	10451, 5588, 5335, 5599, 3551, 6416	1151	23	19333	4.38175	1	0.392614	0.389629
GOTERM_BP_DIRECT	GO:0072657~protein localization to membrane	6	0.472069	0.0101135	9375, 9777, 10979, 81926, 56889, 7074	1151	23	19333	4.38175	1	0.392614	0.389629
UP_SEQ_FEATURE	MUTAGEN:S->A: Loss of autophosphorylation and kinase activity.	3	0.236035	0.0101163	8476, 11329, 23012	1218	3	20532	16.8571	1	1	0.997953
KEGG_PATHWAY	hsa04064:NF-kappa B signaling pathway	15	1.18017	0.0101395	4790, 7188, 3551, 472, 9020, 596, 84433, 51135, 1540, 5588, 5335, 7128, 5579, 10892, 27040	557	104	8205	2.12462	0.957975	0.041492	0.0296181
GOTERM_BP_DIRECT	GO:0033227~dsRNA transport	3	0.236035	0.0101864	130132, 23180, 10211	1151	3	19333	16.7967	1	0.392614	0.389629
GOTERM_BP_DIRECT	GO:1904694~negative regulation of vascular smooth muscle contraction	3	0.236035	0.0101864	143872, 80005, 9732	1151	3	19333	16.7967	1	0.392614	0.389629
GOTERM_BP_DIRECT	GO:0043392~negative regulation of DNA binding	7	0.550747	0.0104498	6672, 64771, 3717, 58499, 51176, 3001, 1869	1151	32	19333	3.67428	1	0.399324	0.396287
UP_KW_BIOLOGICAL_PROCESS	KW-0152~Cholesterol biosynthesis	6	0.472069	0.0105825	2224, 3422, 3157, 3156, 3930, 6307	746	21	11229	4.30065	0.705794	0.101416	0.093479
SMART	SM00249:PHD	14	1.10149	0.0106172	11083, 8110, 6672, 93349, 26147, 23774, 23613, 23081, 5927, 51131, 80853, 6942, 10765, 8805	729	91	10379	2.19036	0.980106	0.259768	0.253398
INTERPRO	IPR010011:Domain of unknown function DUF1518	3	0.236035	0.0107418	8202, 8648, 10499	1173	3	19176	16.3478	1	0.424411	0.420315
INTERPRO	IPR014935:Steroid receptor coactivator	3	0.236035	0.0107418	8202, 8648, 10499	1173	3	19176	16.3478	1	0.424411	0.420315
INTERPRO	IPR017426:Nuclear receptor coactivator	3	0.236035	0.0107418	8202, 8648, 10499	1173	3	19176	16.3478	1	0.424411	0.420315
INTERPRO	IPR014920:Nuclear receptor coactivator, Ncoa-type, interlocking	3	0.236035	0.0107418	8202, 8648, 10499	1173	3	19176	16.3478	1	0.424411	0.420315
KEGG_PATHWAY	hsa05203:Viral carcinogenesis	24	1.88828	0.0107926	6672, 4790, 7188, 5594, 9734, 6774, 3133, 3572, 5290, 5293, 3716, 1017, 3106, 51564, 1386, 23352, 6777, 55869, 1739, 5922, 5934, 10014, 5925, 87	557	204	8205	1.73302	0.965773	0.0435898	0.0311155
GOTERM_MF_DIRECT	GO:0019903~protein phosphatase binding	13	1.02282	0.0107947	8897, 8546, 8631, 3672, 6774, 9451, 3716, 1741, 1432, 5599, 51657, 5747, 8826	1167	92	18908	2.28945	0.999997	0.245164	0.237898
KEGG_PATHWAY	hsa04910:Insulin signaling pathway	18	1.41621	0.0109325	5571, 6198, 5594, 10580, 23265, 3551, 5290, 5293, 2932, 10000, 5599, 801, 867, 51422, 6655, 10211, 868, 5604	557	137	8205	1.93542	0.967246	0.0435898	0.0311155
INTERPRO	IPR001936:Ras GTPase-activating protein	5	0.393391	0.011007	10788, 4763, 5922, 8826, 64926	1173	15	19176	5.44928	1	0.424411	0.420315
INTERPRO	IPR000679:Zinc finger, GATA-type	5	0.393391	0.011007	2625, 57798, 473, 57459, 54815	1173	15	19176	5.44928	1	0.424411	0.420315
GOTERM_BP_DIRECT	GO:0030148~sphingolipid biosynthetic process	9	0.708104	0.0111579	142891, 9200, 91012, 1455, 151742, 23683, 79071, 81537, 25865	1151	52	19333	2.90712	1	0.41922	0.416032
GOTERM_BP_DIRECT	GO:1902895~positive regulation of pri-miRNA transcription from RNA polymerase II promoter	9	0.708104	0.0111579	2625, 4089, 7003, 2113, 6774, 6721, 4602, 2309, 57591	1151	52	19333	2.90712	1	0.41922	0.416032
UP_SEQ_FEATURE	DOMAIN:PDZ	18	1.41621	0.0112102	6386, 6002, 64236, 399687, 23365, 26037, 57584, 7074, 375449, 3603, 80243, 23094, 1741, 84433, 6645, 1739, 4008, 10611	1218	156	20532	1.94505	1	1	0.997953
INTERPRO	IPR001589:Actinin-type, actin-binding, conserved site	6	0.472069	0.0112968	3936, 7402, 6711, 23345, 23499, 87	1173	23	19176	4.26465	1	0.425683	0.421575
KEGG_PATHWAY	hsa04360:Axon guidance	22	1.73092	0.0113006	5361, 4690, 5880, 5594, 5530, 4773, 23365, 5290, 6093, 5293, 2932, 23380, 2534, 10507, 10627, 5335, 5533, 3983, 6259, 659, 10298, 5747	557	182	8205	1.78063	0.970826	0.0444871	0.0317561
KEGG_PATHWAY	hsa05214:Glioma	12	0.944138	0.0116756	57118, 5594, 10000, 5335, 801, 6655, 5579, 5290, 5604, 1869, 5925, 5293	557	75	8205	2.35691	0.974073	0.0449904	0.0321154
UP_KW_DOMAIN	KW-0729~SH3-binding	10	0.786782	0.0116948	9844, 2530, 9732, 7159, 51466, 5359, 7408, 3635, 6868, 2060	862	63	14486	2.66748	0.272121	0.0394699	0.0321607
GOTERM_MF_DIRECT	GO:0032452~histone demethylase activity	6	0.472069	0.0117143	23081, 5927, 80853, 7403, 3720, 10765	1167	23	18908	4.22667	0.999999	0.261031	0.253295
KEGG_PATHWAY	hsa05226:Gastric cancer	19	1.49489	0.0117178	4041, 7046, 6198, 5594, 7048, 4089, 1495, 5290, 5293, 2932, 596, 1017, 324, 51176, 10000, 6655, 5604, 1869, 5925	557	149	8205	1.87841	0.974415	0.0449904	0.0321154
GOTERM_BP_DIRECT	GO:0007030~Golgi organization	16	1.25885	0.0119109	9321, 399687, 339122, 222068, 57584, 23345, 55300, 79895, 57531, 1453, 57511, 60684, 10565, 64083, 6836, 50999	1151	132	19333	2.03596	1	0.443782	0.440407
GOTERM_MF_DIRECT	GO:0047485~protein N-terminus binding	15	1.18017	0.0120424	5195, 6386, 8202, 2073, 241, 472, 23613, 8648, 801, 10640, 7804, 80351, 5604, 10611, 84174	1167	116	18908	2.09512	0.999999	0.263372	0.255566
GOTERM_BP_DIRECT	GO:2000249~regulation of actin cytoskeleton reorganization	6	0.472069	0.0121622	10788, 397, 9535, 7226, 55604, 2185	1151	24	19333	4.19917	1	0.449397	0.44598
GOTERM_CC_DIRECT	GO:0005943~phosphatidylinositol 3-kinase complex, class IA	4	0.314713	0.0122797	5294, 5290, 23533, 5293	1185	9	20580	7.71871	0.999886	0.141024	0.130855
GOTERM_CC_DIRECT	GO:0016600~flotillin complex	4	0.314713	0.0122797	10580, 1495, 867, 10211	1185	9	20580	7.71871	0.999886	0.141024	0.130855
SMART	SM00132:LIM	12	0.944138	0.0123033	64780, 7791, 3927, 9404, 8994, 64236, 80774, 4026, 3983, 4008, 3987, 10611	729	73	10379	2.34038	0.989362	0.282208	0.275287
GOTERM_BP_DIRECT	GO:0030218~erythrocyte differentiation	9	0.708104	0.0124756	2625, 3717, 2034, 6777, 54977, 6886, 28996, 10320, 4602	1151	53	19333	2.85227	1	0.452197	0.448759
KEGG_PATHWAY	hsa04261:Adrenergic signaling in cardiomyocytes	19	1.49489	0.0125069	5294, 5594, 490, 23236, 23533, 7171, 493, 55012, 486, 596, 113, 785, 775, 1432, 1386, 10000, 801, 5525, 5529	557	150	8205	1.86589	0.980043	0.0474349	0.0338602
GOTERM_BP_DIRECT	GO:0007259~JAK-STAT cascade	8	0.629426	0.0127196	3716, 1600, 3717, 8554, 5311, 3455, 6774, 6777	1151	43	19333	3.12497	1	0.452197	0.448759
GOTERM_BP_DIRECT	GO:0032516~positive regulation of phosphoprotein phosphatase activity	5	0.393391	0.0127437	2768, 3717, 3672, 84919, 801	1151	16	19333	5.24897	1	0.452197	0.448759
GOTERM_BP_DIRECT	GO:1901741~positive regulation of myoblast fusion	5	0.393391	0.0127437	9750, 1432, 963, 4773, 10211	1151	16	19333	5.24897	1	0.452197	0.448759
GOTERM_BP_DIRECT	GO:0006623~protein targeting to vacuole	5	0.393391	0.0127437	143187, 55187, 54832, 137492, 200312	1151	16	19333	5.24897	1	0.452197	0.448759
GOTERM_CC_DIRECT	GO:0031252~cell leading edge	9	0.708104	0.0128444	8476, 8861, 7431, 10109, 22848, 11151, 5048, 55604, 4627	1185	55	20580	2.84189	0.999925	0.145241	0.134768
GOTERM_MF_DIRECT	GO:0043565~sequence-specific DNA binding	32	2.5177	0.0129005	136319, 2034, 79177, 84619, 473, 1997, 51142, 596, 27086, 2101, 5457, 7799, 79618, 4205, 4801, 2309, 54815, 5452, 7257, 22926, 4089, 2120, 57798, 81566, 10865, 57459, 2313, 51176, 2113, 865, 1869, 7629	1167	330	18908	1.57113	1	0.277009	0.2688
INTERPRO	IPR019749:Band 4.1 domain	9	0.708104	0.012995	3716, 3717, 7430, 4771, 10979, 4478, 2185, 5747, 83706	1173	52	19176	2.82943	1	0.465497	0.461005
GOTERM_BP_DIRECT	GO:0048539~bone marrow development	4	0.314713	0.0134501	4041, 91355, 3214, 5788	1151	9	19333	7.4652	1	0.466166	0.462621
GOTERM_BP_DIRECT	GO:0071474~cellular hyperosmotic response	4	0.314713	0.0134501	8531, 10725, 9181, 92241	1151	9	19333	7.4652	1	0.466166	0.462621
GOTERM_BP_DIRECT	GO:0032886~regulation of microtubule-based process	4	0.314713	0.0134501	2932, 324, 1729, 23499	1151	9	19333	7.4652	1	0.466166	0.462621
GOTERM_BP_DIRECT	GO:0008584~male gonad development	14	1.10149	0.0136102	8531, 7046, 22836, 8743, 1495, 8031, 2625, 5927, 596, 84159, 3157, 8648, 867, 192670	1151	110	19333	2.13776	1	0.467901	0.464343
SMART	SM00323:RasGAP	5	0.393391	0.0136262	10788, 4763, 5922, 8826, 64926	729	14	10379	5.08475	0.993495	0.284678	0.277697
GOTERM_BP_DIRECT	GO:0042149~cellular response to glucose starvation	9	0.708104	0.0139038	7494, 5571, 596, 8897, 80315, 27244, 51422, 2309, 9451	1151	54	19333	2.79945	1	0.467901	0.464343
GOTERM_BP_DIRECT	GO:0090398~cellular senescence	9	0.708104	0.0139038	8550, 1017, 57178, 1432, 5599, 6416, 23137, 5604, 472	1151	54	19333	2.79945	1	0.467901	0.464343
INTERPRO	IPR012163:Sialyltransferase	5	0.393391	0.0139782	6482, 6487, 338596, 7903, 6480	1173	16	19176	5.1087	1	0.465497	0.461005
INTERPRO	IPR018936:Phosphatidylinositol 3/4-kinase, conserved site	5	0.393391	0.0139782	5294, 5287, 5290, 472, 5293	1173	16	19176	5.1087	1	0.465497	0.461005
GOTERM_BP_DIRECT	GO:0032212~positive regulation of telomere maintenance via telomerase	7	0.550747	0.0140234	26272, 8550, 5594, 5588, 79618, 80351, 472	1151	34	19333	3.45814	1	0.467901	0.464343
GOTERM_BP_DIRECT	GO:0060612~adipose tissue development	7	0.550747	0.0140234	7494, 4041, 91355, 84159, 1386, 5019, 5290	1151	34	19333	3.45814	1	0.467901	0.464343
SMART	SM01151:SM01151	3	0.236035	0.0140532	8202, 8648, 10499	729	3	10379	14.2373	0.994451	0.284678	0.277697
KEGG_PATHWAY	hsa04720:Long-term potentiation	11	0.86546	0.0140802	6197, 5594, 5908, 3708, 775, 5530, 5533, 801, 5579, 23236, 5604	557	67	8205	2.41847	0.987846	0.0527585	0.0376604
GOTERM_CC_DIRECT	GO:0030667~secretory granule membrane	13	1.02282	0.0141327	23317, 3071, 5873, 3382, 10788, 3106, 3708, 965, 6402, 1729, 6515, 5788, 8826	1185	102	20580	2.21345	0.999971	0.157387	0.146038
GOTERM_BP_DIRECT	GO:0016567~protein ubiquitination	43	3.38316	0.0142638	163859, 55819, 9442, 7322, 64750, 92369, 9440, 23327, 26272, 80204, 10475, 10892, 54876, 4008, 26190, 26094, 8805, 64326, 23276, 25853, 23038, 200312, 27252, 64839, 23291, 54880, 2534, 56888, 57531, 51530, 23352, 7128, 867, 344558, 375593, 7428, 54800, 868, 4799, 7704, 11059, 11237, 8816	1151	498	19333	1.45032	1	0.472397	0.468804
KEGG_PATHWAY	hsa04140:Autophagy - animal	18	1.41621	0.014321	2081, 6198, 5594, 8897, 5290, 9451, 5293, 83734, 596, 3916, 3708, 53349, 10000, 5588, 5599, 10010, 5604, 10533	557	141	8205	1.88051	0.988735	0.0530217	0.0378483
GOTERM_MF_DIRECT	GO:0004698~calcium-dependent protein kinase C activity	5	0.393391	0.0144092	5581, 23683, 5588, 5579, 25865	1167	16	18908	5.0632	1	0.298549	0.289701
GOTERM_MF_DIRECT	GO:0004707~MAP kinase activity	5	0.393391	0.0144092	5594, 1432, 5597, 5599, 51701	1167	16	18908	5.0632	1	0.298549	0.289701
INTERPRO	IPR010473:Diaphanous GTPase-binding	4	0.314713	0.0144802	752, 23002, 1729, 91010	1173	9	19176	7.2657	1	0.465497	0.461005
INTERPRO	IPR010472:Diaphanous FH3	4	0.314713	0.0144802	752, 23002, 1729, 91010	1173	9	19176	7.2657	1	0.465497	0.461005
INTERPRO	IPR006703:AIG1	4	0.314713	0.0144802	170575, 168537, 26157, 55340	1173	9	19176	7.2657	1	0.465497	0.461005
INTERPRO	IPR019748:FERM central domain	9	0.708104	0.0145093	3716, 3717, 7430, 4771, 10979, 4478, 2185, 5747, 83706	1173	53	19176	2.77605	1	0.465497	0.461005
INTERPRO	IPR001487:Bromodomain	8	0.629426	0.0145994	6672, 6595, 93349, 54454, 23476, 23774, 8805, 23613	1173	43	19176	3.04146	1	0.465497	0.461005
SMART	SM00142:PI3K_C2	4	0.314713	0.0147381	5294, 5287, 5290, 5293	729	8	10379	7.11866	0.9957	0.284678	0.277697
GOTERM_CC_DIRECT	GO:0000151~ubiquitin ligase complex	14	1.10149	0.0149426	9442, 64750, 7322, 25897, 9440, 26272, 23291, 80232, 80204, 57610, 6468, 10277, 4008, 11059	1185	115	20580	2.11425	0.999984	0.163923	0.152103
UP_KW_LIGAND	KW-0479~Metal-binding	339	26.6719	0.0150056	90321, 7562, 9744, 8897, 118429, 9181, 473, 84327, 79772, 253832, 79895, 113, 27086, 29940, 284459, 57862, 83479, 55565, 8527, 7799, 83593, 3633, 155061, 64393, 9618, 285440, 9510, 5153, 7574, 9070, 3097, 167153, 57194, 23613, 55454, 2799, 81602, 10308, 51530, 9869, 801, 375593, 22856, 9404, 7465, 7586, 7226, 8554, 9765, 11163, 29922, 490, 493, 163131, 3417, 3416, 57404, 23140, 59269, 6249, 90338…	542	3962	6833	1.07869	0.392825	0.0990372	0.0990372
KEGG_PATHWAY	hsa04936:Alcoholic liver disease	18	1.41621	0.0152845	9663, 34, 23417, 5571, 4790, 3551, 23765, 9020, 2932, 51176, 1432, 23175, 51135, 10000, 5599, 51422, 6416, 2309	557	142	8205	1.86727	0.991689	0.055273	0.0394553
KEGG_PATHWAY	hsa04120:Ubiquitin mediated proteolysis	18	1.41621	0.0152845	9320, 64750, 7322, 8554, 9039, 64326, 55284, 23327, 26272, 23291, 51465, 867, 868, 7428, 10277, 7328, 54926, 11059	557	142	8205	1.86727	0.991689	0.055273	0.0394553
GOTERM_BP_DIRECT	GO:0042733~embryonic digit morphogenesis	9	0.708104	0.0154476	2768, 4041, 7289, 4089, 26005, 6468, 7704, 1889, 50515	1151	55	19333	2.74855	1	0.504485	0.500648
GOTERM_BP_DIRECT	GO:0072659~protein localization to plasma membrane	18	1.41621	0.0154584	7430, 8631, 3551, 6093, 201475, 10627, 51201, 23043, 23241, 51762, 145567, 10484, 6711, 10098, 10211, 10640, 1739, 859	1151	161	19333	1.87789	1	0.504485	0.500648
KEGG_PATHWAY	hsa00604:Glycosphingolipid biosynthesis - ganglio series	5	0.393391	0.0156143	6482, 2720, 9197, 3074, 3073	557	15	8205	4.91023	0.992511	0.0558165	0.0398433
UP_SEQ_FEATURE	REGION:Autoinhibitory domain	5	0.393391	0.0157086	57118, 6198, 65125, 5530, 5533	1218	17	20532	4.95798	1	1	0.997953
GOTERM_BP_DIRECT	GO:0006974~cellular response to DNA damage stimulus	27	2.12431	0.0157742	9320, 9766, 5663, 5883, 4773, 472, 596, 27086, 10451, 10010, 64393, 22944, 5594, 7158, 9577, 9070, 23476, 28985, 57551, 23137, 10725, 324, 79624, 2794, 1386, 50485, 867	1151	279	19333	1.62549	1	0.51106	0.507174
UP_SEQ_FEATURE	DOMAIN:JmjC	7	0.550747	0.0158457	23081, 5927, 80853, 7403, 3720, 221037, 10765	1218	35	20532	3.37143	1	1	0.997953
UP_SEQ_FEATURE	DOMAIN:C2	16	1.25885	0.0158907	5581, 50618, 5287, 64750, 26005, 23236, 64926, 23007, 23327, 79772, 57488, 613, 5588, 5335, 5579, 11059	1218	137	20532	1.96872	1	1	0.997953
GOTERM_BP_DIRECT	GO:0060216~definitive hemopoiesis	5	0.393391	0.0158948	3214, 3213, 865, 613, 6886	1151	17	19333	4.94021	1	0.511264	0.507376
SMART	SM00558:JmjC	7	0.550747	0.01623	23081, 5927, 80853, 7403, 3720, 221037, 10765	729	30	10379	3.32204	0.997534	0.29782	0.290517
KEGG_PATHWAY	hsa04728:Dopaminergic synapse	17	1.33753	0.0163992	5530, 2782, 23236, 2932, 54331, 55012, 3708, 775, 1432, 1386, 10000, 5533, 5599, 801, 5579, 5525, 5529	557	132	8205	1.89714	0.994157	0.0573498	0.0409378
UP_SEQ_FEATURE	ZN_FING:C2H2-type 12	27	2.12431	0.0164089	25925, 347344, 7562, 126070, 163131, 58499, 284459, 84622, 57786, 90338, 7733, 10793, 7594, 7593, 7574, 9534, 170959, 163049, 126069, 25850, 90592, 360023, 51351, 10308, 340252, 51710, 7728	1218	281	20532	1.61973	1	1	0.997953
KEGG_PATHWAY	hsa04211:Longevity regulating pathway	13	1.02282	0.016412	5571, 4790, 6198, 5290, 5293, 113, 1386, 27244, 10000, 79813, 51422, 2309, 26060	557	89	8205	2.15168	0.99418	0.0573498	0.0409378
GOTERM_BP_DIRECT	GO:0007049~cell cycle	33	2.59638	0.0165165	53918, 6197, 5581, 6793, 8556, 3981, 5048, 9181, 54790, 23326, 57787, 84861, 10298, 5934, 10036, 219736, 5594, 5597, 9577, 7159, 23331, 23276, 28985, 9770, 57531, 10927, 1540, 51530, 10320, 905, 26060, 5925, 89782	1151	362	19333	1.53119	1	0.524015	0.52003
UP_SEQ_FEATURE	REPEAT:Spectrin 1	6	0.472069	0.0168316	7402, 6711, 91404, 23345, 23499, 87	1218	26	20532	3.89011	1	1	0.997953
UP_SEQ_FEATURE	REPEAT:Spectrin 2	6	0.472069	0.0168316	7402, 6711, 91404, 23345, 23499, 87	1218	26	20532	3.89011	1	1	0.997953
GOTERM_BP_DIRECT	GO:0032092~positive regulation of protein binding	11	0.86546	0.0169468	121665, 2932, 3416, 79139, 23032, 5663, 10211, 28996, 4931, 6789, 7074	1151	78	19333	2.36877	1	0.524015	0.52003
GOTERM_BP_DIRECT	GO:0031398~positive regulation of protein ubiquitination	11	0.86546	0.0169468	26272, 80762, 79139, 51256, 83593, 868, 54602, 10892, 59343, 57162, 7805	1151	78	19333	2.36877	1	0.524015	0.52003
GOTERM_CC_DIRECT	GO:0030136~clathrin-coated vesicle	10	0.786782	0.0169801	54497, 9685, 143187, 8650, 22848, 8301, 163486, 79958, 55681, 164	1185	69	20580	2.51697	0.999997	0.179989	0.16701
GOTERM_CC_DIRECT	GO:0045335~phagocytic vesicle	10	0.786782	0.0169801	7791, 23380, 7431, 752, 11151, 51762, 339122, 23673, 5868, 1182	1185	69	20580	2.51697	0.999997	0.179989	0.16701
KEGG_PATHWAY	hsa00900:Terpenoid backbone biosynthesis	6	0.472069	0.0170177	2339, 2224, 3422, 3157, 3156, 2342	557	23	8205	3.84279	0.995195	0.0584893	0.0417512
GOTERM_BP_DIRECT	GO:0001935~endothelial cell proliferation	6	0.472069	0.0170647	2081, 7494, 7046, 4763, 659, 1739	1151	26	19333	3.87616	1	0.524015	0.52003
GOTERM_BP_DIRECT	GO:0032740~positive regulation of interleukin-17 production	6	0.472069	0.0170647	23180, 10865, 4063, 3717, 5588, 114836	1151	26	19333	3.87616	1	0.524015	0.52003
GOTERM_BP_DIRECT	GO:0045954~positive regulation of natural killer cell mediated cytotoxicity	6	0.472069	0.0170647	3916, 6777, 3133, 10666, 164, 114836	1151	26	19333	3.87616	1	0.524015	0.52003
GOTERM_BP_DIRECT	GO:0007163~establishment or maintenance of cell polarity	9	0.708104	0.0171117	64098, 22836, 6693, 5880, 10097, 10096, 1495, 1739, 10487	1151	56	19333	2.69947	1	0.524015	0.52003
KEGG_PATHWAY	hsa05211:Renal cell carcinoma	11	0.86546	0.0171142	5594, 5908, 2113, 10000, 2034, 6655, 7428, 10298, 5290, 5604, 5293	557	69	8205	2.34837	0.995339	0.0584893	0.0417512
GOTERM_CC_DIRECT	GO:0030424~axon	32	2.5177	0.0171418	136319, 5663, 23001, 79890, 23303, 22876, 214, 4763, 5599, 613, 57609, 659, 6328, 253559, 8826, 10533, 34, 7431, 5594, 11151, 9456, 27252, 2932, 23394, 91978, 10044, 55219, 8514, 6416, 54800, 7804, 5868	1185	361	20580	1.53946	0.999997	0.179989	0.16701
GOTERM_MF_DIRECT	GO:0005516~calmodulin binding	22	1.73092	0.0171624	5153, 8550, 157922, 4650, 5530, 4155, 64005, 490, 23236, 7273, 493, 10788, 57118, 3707, 775, 1265, 23352, 6645, 6711, 5533, 8826, 4627	1167	207	18908	1.72198	1	0.349461	0.339105
GOTERM_BP_DIRECT	GO:0006816~calcium ion transport	12	0.944138	0.0176229	2534, 3708, 11151, 57685, 775, 5530, 7226, 5311, 5663, 5579, 51669, 859	1151	90	19333	2.23956	1	0.533485	0.529429
UP_KW_MOLECULAR_FUNCTION	KW-0829~Tyrosine-protein kinase	15	1.18017	0.0176525	7465, 2185, 1195, 2260, 3716, 3717, 2534, 2321, 7525, 6259, 6416, 5604, 5747, 3702, 1119	781	113	11719	1.99183	0.763693	0.142985	0.130629
GOTERM_MF_DIRECT	GO:0005521~lamin binding	5	0.393391	0.0179412	23345, 3930, 23236, 26092, 25777	1167	17	18908	4.76536	1	0.359128	0.348485
UP_SEQ_FEATURE	DOMAIN:RGS	7	0.550747	0.0180877	6002, 26575, 83891, 2870, 9628, 57231, 2869	1218	36	20532	3.27778	1	1	0.997953
KEGG_PATHWAY	hsa04150:mTOR signaling pathway	19	1.49489	0.0181621	6197, 9663, 4041, 51719, 6198, 5594, 253260, 3551, 5290, 729438, 5293, 2932, 23175, 51256, 6249, 10000, 6655, 5579, 5604	557	156	8205	1.79412	0.996655	0.0613958	0.043826
INTERPRO	IPR003347:JmjC domain	7	0.550747	0.0181787	23081, 5927, 80853, 7403, 3720, 221037, 10765	1173	35	19176	3.26957	1	0.554076	0.548729
UP_SEQ_FEATURE	REGION:Histone deacetylase	4	0.314713	0.0182034	9734, 51564, 55869, 10014	1218	10	20532	6.74286	1	1	0.997953
UP_SEQ_FEATURE	DOMAIN:DAD	4	0.314713	0.0182034	752, 23002, 1729, 91010	1218	10	20532	6.74286	1	1	0.997953
UP_SEQ_FEATURE	ZN_FING:UBP-type	4	0.314713	0.0182034	9960, 10868, 23032, 23326	1218	10	20532	6.74286	1	1	0.997953
UP_SEQ_FEATURE	DOMAIN:PIK helical	4	0.314713	0.0182034	5294, 5287, 5290, 5293	1218	10	20532	6.74286	1	1	0.997953
GOTERM_BP_DIRECT	GO:0042127~regulation of cell proliferation	18	1.41621	0.0182445	4097, 7048, 8554, 5311, 6774, 2185, 9181, 2060, 301, 1265, 2101, 57707, 6777, 6886, 659, 6713, 5747, 50515	1151	164	19333	1.84354	1	0.533485	0.529429
GOTERM_CC_DIRECT	GO:0005944~phosphatidylinositol 3-kinase complex, class IB	3	0.236035	0.0183565	5294, 5290, 23533	1185	4	20580	13.0253	0.999999	0.190028	0.176325
GOTERM_BP_DIRECT	GO:0045765~regulation of angiogenesis	7	0.550747	0.0183701	3848, 6672, 2113, 8434, 4763, 2185, 83605	1151	36	19333	3.26602	1	0.533485	0.529429
GOTERM_BP_DIRECT	GO:0060397~JAK-STAT cascade involved in growth hormone signaling pathway	4	0.314713	0.0183755	3716, 3717, 6774, 6777	1151	10	19333	6.71868	1	0.533485	0.529429
GOTERM_BP_DIRECT	GO:1901380~negative regulation of potassium ion transmembrane transport	4	0.314713	0.0183755	51719, 27347, 859, 23327	1151	10	19333	6.71868	1	0.533485	0.529429
GOTERM_BP_DIRECT	GO:0007178~transmembrane receptor protein serine/threonine kinase signaling pathway	4	0.314713	0.0183755	1432, 151742, 91, 659	1151	10	19333	6.71868	1	0.533485	0.529429
GOTERM_BP_DIRECT	GO:0006646~phosphatidylethanolamine biosynthetic process	4	0.314713	0.0183755	10390, 55500, 1120, 1119	1151	10	19333	6.71868	1	0.533485	0.529429
GOTERM_BP_DIRECT	GO:0070933~histone H4 deacetylation	4	0.314713	0.0183755	9734, 55869, 56916, 5978	1151	10	19333	6.71868	1	0.533485	0.529429
UP_SEQ_FEATURE	DOMAIN:FERM	9	0.708104	0.0185513	3716, 3717, 7430, 4771, 10979, 4478, 2185, 5747, 83706	1218	57	20532	2.66165	1	1	0.997953
KEGG_PATHWAY	hsa04668:TNF signaling pathway	15	1.18017	0.0186941	4790, 7188, 5594, 3551, 5290, 5293, 9020, 1432, 1386, 10000, 5599, 7128, 6416, 5604, 3659	557	112	8205	1.97286	0.997174	0.0625147	0.0446247
INTERPRO	IPR000008:C2 calcium-dependent membrane targeting	17	1.33753	0.0189129	5581, 50618, 5287, 64750, 26005, 23236, 64926, 23007, 23327, 79772, 57488, 613, 5588, 5335, 5579, 5922, 11059	1173	148	19176	1.87779	1	0.554076	0.548729
PIR_SUPERFAMILY	PIRSF038181:nuclear receptor coactivator	3	0.236035	0.0190772	8202, 8648, 10499	147	3	1775	12.0748	0.896983	1	1
GOTERM_MF_DIRECT	GO:0002020~protease binding	14	1.10149	0.0191128	7494, 4155, 7273, 2932, 596, 79139, 83752, 940, 6402, 7128, 10211, 4798, 10079, 10892	1167	111	18908	2.04352	1	0.376204	0.365055
UP_SEQ_FEATURE	DOMAIN:CYCLIN	5	0.393391	0.0192689	79616, 901, 905, 5925, 151195	1218	18	20532	4.68254	1	1	0.997953
UP_SEQ_FEATURE	DOMAIN:Glyco_hydro_20	3	0.236035	0.0194384	284004, 3074, 3073	1218	4	20532	12.6429	1	1	0.997953
UP_SEQ_FEATURE	DOMAIN:PXA	3	0.236035	0.0194384	83891, 57231, 399979	1218	4	20532	12.6429	1	1	0.997953
UP_SEQ_FEATURE	DOMAIN:PI3K-ABD	3	0.236035	0.0194384	5294, 5290, 5293	1218	4	20532	12.6429	1	1	0.997953
GOTERM_BP_DIRECT	GO:0098609~cell-cell adhesion	20	1.57356	0.0194908	3672, 5663, 3673, 1495, 3385, 29766, 596, 301, 1741, 965, 4026, 3676, 3655, 1739, 10298, 3689, 3987, 10611, 4627, 3956	1151	191	19333	1.75882	1	0.533529	0.529472
GOTERM_BP_DIRECT	GO:0051403~stress-activated MAPK cascade	5	0.393391	0.0194942	5594, 1432, 5599, 3551, 83605	1151	18	19333	4.66575	1	0.533529	0.529472
GOTERM_BP_DIRECT	GO:0030206~chondroitin sulfate biosynthetic process	5	0.393391	0.0194942	64131, 55454, 22856, 29940, 50515	1151	18	19333	4.66575	1	0.533529	0.529472
GOTERM_BP_DIRECT	GO:0032469~endoplasmic reticulum calcium ion homeostasis	5	0.393391	0.0194942	596, 3708, 23241, 5663, 7009	1151	18	19333	4.66575	1	0.533529	0.529472
GOTERM_BP_DIRECT	GO:0002063~chondrocyte development	5	0.393391	0.0194942	22856, 860, 659, 9451, 50515	1151	18	19333	4.66575	1	0.533529	0.529472
GOTERM_BP_DIRECT	GO:0016126~sterol biosynthetic process	5	0.393391	0.0194942	3156, 51422, 6713, 3930, 6307	1151	18	19333	4.66575	1	0.533529	0.529472
GOTERM_BP_DIRECT	GO:0051138~positive regulation of NK T cell differentiation	3	0.236035	0.0195703	7048, 8546, 7704	1151	4	19333	12.5975	1	0.533529	0.529472
GOTERM_BP_DIRECT	GO:1990167~protein K27-linked deubiquitination	3	0.236035	0.0195703	55432, 23252, 9958	1151	4	19333	12.5975	1	0.533529	0.529472
GOTERM_BP_DIRECT	GO:0030209~dermatan sulfate catabolic process	3	0.236035	0.0195703	3423, 3074, 3073	1151	4	19333	12.5975	1	0.533529	0.529472
GOTERM_BP_DIRECT	GO:0043622~cortical microtubule organization	3	0.236035	0.0195703	7430, 5048, 1739	1151	4	19333	12.5975	1	0.533529	0.529472
GOTERM_BP_DIRECT	GO:0006366~transcription from RNA polymerase II promoter	24	1.88828	0.0197051	7494, 8861, 4790, 9321, 4089, 4773, 25850, 2625, 10725, 3717, 51176, 940, 1432, 2113, 865, 6777, 51742, 6886, 55636, 4799, 905, 8805, 5925, 3659	1151	244	19333	1.65213	1	0.533947	0.529887
INTERPRO	IPR001263:Phosphoinositide 3-kinase, accessory (PIK) domain	4	0.314713	0.0197584	5294, 5287, 5290, 5293	1173	10	19176	6.53913	1	0.554076	0.548729
KEGG_PATHWAY	hsa05142:Chagas disease	14	1.10149	0.0198251	7046, 4790, 5594, 7048, 3551, 23236, 5290, 5293, 1432, 51135, 10000, 5599, 6416, 2769	557	102	8205	2.02186	0.998026	0.0655915	0.0468209
GOTERM_BP_DIRECT	GO:1905564~positive regulation of vascular endothelial cell proliferation	6	0.472069	0.019944	6774, 10000, 5335, 3676, 2260, 6868	1151	27	19333	3.7326	1	0.533949	0.529888
GOTERM_BP_DIRECT	GO:0050860~negative regulation of T cell receptor signaling pathway	6	0.472069	0.019944	1997, 7430, 53347, 868, 7805, 84174	1151	27	19333	3.7326	1	0.533949	0.529888
KEGG_PATHWAY	hsa00534:Glycosaminoglycan biosynthesis - heparan sulfate / heparin	6	0.472069	0.0203308	64131, 9653, 2132, 2131, 26229, 9394	557	24	8205	3.68268	0.998318	0.0665566	0.0475098
UP_SEQ_FEATURE	ZN_FING:C2H2-type 5	47	3.69788	0.0204599	25925, 347344, 90321, 7562, 7586, 93474, 84838, 163131, 80264, 58499, 728927, 284459, 57862, 84622, 57786, 90338, 7733, 7799, 84124, 10793, 51427, 5978, 7594, 7593, 7574, 7554, 7752, 7775, 9534, 170959, 163049, 126069, 25850, 285989, 90592, 360023, 51351, 56980, 10308, 340252, 10320, 51710, 7748, 57616, 7704, 7629, 7728	1218	570	20532	1.38997	1	1	0.997953
UP_SEQ_FEATURE	DOMAIN:PH 1	7	0.550747	0.0205375	59339, 121512, 116984, 9842, 6645, 5335, 7074	1218	37	20532	3.18919	1	1	0.997953
INTERPRO	IPR011259:Ezrin/radixin/moesin, C-terminal	3	0.236035	0.0206142	7430, 4771, 4478	1173	4	19176	12.2609	1	0.554076	0.548729
INTERPRO	IPR003114:Phox-associated domain	3	0.236035	0.0206142	83891, 57231, 399979	1173	4	19176	12.2609	1	0.554076	0.548729
INTERPRO	IPR015883:Glycoside hydrolase family 20, catalytic core	3	0.236035	0.0206142	284004, 3074, 3073	1173	4	19176	12.2609	1	0.554076	0.548729
INTERPRO	IPR003113:Phosphatidylinositol 3-kinase adaptor-binding (PI3K ABD) domain	3	0.236035	0.0206142	5294, 5290, 5293	1173	4	19176	12.2609	1	0.554076	0.548729
INTERPRO	IPR011174:Ezrin/radixin/moesin	3	0.236035	0.0206142	7430, 4771, 4478	1173	4	19176	12.2609	1	0.554076	0.548729
INTERPRO	IPR013937:Sorting nexin, C-terminal	3	0.236035	0.0206142	83891, 57231, 399979	1173	4	19176	12.2609	1	0.554076	0.548729
GOTERM_BP_DIRECT	GO:0016236~macroautophagy	10	0.786782	0.0206207	83734, 55432, 143187, 64771, 8897, 8027, 53349, 10254, 137492, 10533	1151	69	19333	2.4343	1	0.54878	0.544606
INTERPRO	IPR016137:Regulator of G protein signalling superfamily	7	0.550747	0.0207194	6002, 26575, 83891, 2870, 9628, 57231, 2869	1173	36	19176	3.17874	1	0.554076	0.548729
UP_SEQ_FEATURE	LIPID:N-myristoyl glycine	20	1.57356	0.0208321	130132, 92521, 5494, 84937, 91010, 7074, 23180, 27143, 2534, 23140, 752, 378, 54941, 57147, 7525, 57707, 9749, 6867, 6503, 84174	1218	193	20532	1.74685	1	1	0.997953
SMART	SM01140:SM01140	4	0.314713	0.0209701	752, 23002, 1729, 91010	729	9	10379	6.32769	0.999581	0.33461	0.326404
SMART	SM01139:SM01139	4	0.314713	0.0209701	752, 23002, 1729, 91010	729	9	10379	6.32769	0.999581	0.33461	0.326404
SMART	SM00145:PI3Ka	4	0.314713	0.0209701	5294, 5287, 5290, 5293	729	9	10379	6.32769	0.999581	0.33461	0.326404
GOTERM_MF_DIRECT	GO:0061649~ubiquitinated histone binding	3	0.236035	0.0209702	7158, 9958, 3720	1167	4	18908	12.1517	1	0.393108	0.381458
GOTERM_MF_DIRECT	GO:0005173~stem cell factor receptor binding	3	0.236035	0.0209702	10019, 161742, 200734	1167	4	18908	12.1517	1	0.393108	0.381458
GOTERM_MF_DIRECT	GO:0004305~ethanolamine kinase activity	3	0.236035	0.0209702	55500, 1120, 1119	1167	4	18908	12.1517	1	0.393108	0.381458
UP_KW_DISEASE	KW-0656~Proto-oncogene	28	2.20299	0.0216494	25925, 92521, 23365, 8031, 694, 3717, 596, 8648, 613, 6886, 4602, 2309, 8301, 9732, 2120, 5290, 2060, 57591, 23092, 2534, 2313, 2113, 865, 7525, 867, 11214, 7704, 55717	350	232	4472	1.54207	0.87498	0.783555	0.783555
INTERPRO	IPR001478:PDZ domain	18	1.41621	0.0218495	6386, 6002, 64236, 399687, 23365, 26037, 57584, 7074, 375449, 3603, 80243, 23094, 1741, 84433, 6645, 1739, 4008, 10611	1173	163	19176	1.80528	1	0.564443	0.558996
GOTERM_MF_DIRECT	GO:0004708~MAP kinase kinase activity	5	0.393391	0.0219662	8550, 5594, 1432, 6416, 5604	1167	18	18908	4.50062	1	0.405346	0.393333
INTERPRO	IPR013087:Zinc finger C2H2-type/integrase DNA-binding domain	65	5.11408	0.0219776	90321, 7562, 195828, 93474, 84838, 79177, 284459, 57862, 55565, 57786, 7799, 84124, 155061, 8609, 5978, 64393, 7574, 7775, 170959, 3097, 90592, 360023, 56980, 10308, 1386, 11278, 55778, 7728, 25925, 347344, 8110, 126070, 7586, 163131, 23060, 80264, 58499, 59269, 728927, 84622, 90338, 7733, 10793, 51427, 7594, 7593, 7554, 7752, 9534, 163049, 126069, 25850, 285989, 84614, 55432, 51351, 56888, 23394…	1173	813	19176	1.30702	1	0.564443	0.558996
KEGG_PATHWAY	hsa04072:Phospholipase D signaling pathway	18	1.41621	0.0221671	5294, 9266, 5594, 10161, 2185, 23236, 5290, 23533, 5293, 2768, 2534, 113, 56894, 8527, 10000, 5335, 6655, 5604	557	148	8205	1.79157	0.999062	0.0718121	0.0512614
GOTERM_CC_DIRECT	GO:0055037~recycling endosome	15	1.18017	0.022235	201627, 23200, 23673, 1182, 164, 22876, 79772, 201475, 23250, 23043, 8417, 7846, 3775, 10079, 23080	1185	134	20580	1.94408	1	0.226982	0.210615
UP_SEQ_FEATURE	ZN_FING:C2H2-type 7	41	3.22581	0.0224384	25925, 347344, 90321, 7562, 126070, 93474, 163131, 80264, 58499, 728927, 284459, 84622, 57786, 90338, 7733, 84124, 10793, 51427, 5978, 7594, 7593, 7574, 7554, 9534, 170959, 163049, 126069, 25850, 285989, 90592, 360023, 51351, 56980, 10308, 23394, 340252, 51710, 7748, 7704, 7629, 7728	1218	486	20532	1.4221	1	1	0.997953
GOTERM_BP_DIRECT	GO:0016310~phosphorylation	15	1.18017	0.0226296	5294, 8994, 6774, 1120, 253260, 57551, 5290, 7084, 5293, 55300, 80025, 3707, 55500, 5305, 9807	1151	130	19333	1.93808	1	0.59868	0.594128
UP_SEQ_FEATURE	DOMAIN:LisH	6	0.472069	0.022815	80210, 80232, 5048, 57610, 170463, 8481	1218	28	20532	3.61224	1	1	0.997953
INTERPRO	IPR011989:Armadillo-like helical	23	1.8096	0.0229593	23317, 51719, 9320, 9750, 9844, 23002, 150709, 727957, 55681, 91010, 23534, 164, 54497, 54881, 55156, 80210, 752, 324, 57147, 1729, 5525, 10565, 5529	1173	228	19176	1.64912	1	0.564443	0.558996
GOTERM_CC_DIRECT	GO:0101003~ficolin-1-rich granule membrane	9	0.708104	0.0230059	23218, 3071, 3916, 7226, 23352, 965, 1729, 6515, 3689	1185	61	20580	2.56236	1	0.231635	0.214932
GOTERM_MF_DIRECT	GO:0019900~kinase binding	13	1.02282	0.023019	51719, 6672, 10152, 8412, 23331, 25843, 7074, 694, 1741, 8527, 7128, 5525, 5925	1167	102	18908	2.06499	1	0.418238	0.405843
GOTERM_BP_DIRECT	GO:0032703~negative regulation of interleukin-2 production	6	0.472069	0.0231235	2625, 7430, 51564, 7128, 5788, 7805	1151	28	19333	3.59929	1	0.601852	0.597275
GOTERM_BP_DIRECT	GO:0001954~positive regulation of cell-matrix adhesion	6	0.472069	0.0231235	59339, 2932, 27185, 8631, 7402, 2185	1151	28	19333	3.59929	1	0.601852	0.597275
INTERPRO	IPR023299:P-type ATPase, cytoplasmic domain N	7	0.550747	0.0234901	79895, 23250, 23200, 10079, 490, 57194, 493	1173	37	19176	3.09283	1	0.564443	0.558996
INTERPRO	IPR001757:Cation-transporting P-type ATPase	7	0.550747	0.0234901	79895, 23250, 23200, 10079, 490, 57194, 493	1173	37	19176	3.09283	1	0.564443	0.558996
INTERPRO	IPR008250:P-type ATPase, A domain	7	0.550747	0.0234901	79895, 23250, 23200, 10079, 490, 57194, 493	1173	37	19176	3.09283	1	0.564443	0.558996
INTERPRO	IPR018303:P-type ATPase, phosphorylation site	7	0.550747	0.0234901	79895, 23250, 23200, 10079, 490, 57194, 493	1173	37	19176	3.09283	1	0.564443	0.558996
GOTERM_BP_DIRECT	GO:2000649~regulation of sodium ion transmembrane transporter activity	5	0.393391	0.0235572	23171, 486, 7402, 859, 53827	1151	19	19333	4.42018	1	0.601852	0.597275
GOTERM_BP_DIRECT	GO:0045724~positive regulation of cilium assembly	5	0.393391	0.0235572	57787, 2932, 585, 221908, 202018	1151	19	19333	4.42018	1	0.601852	0.597275
GOTERM_BP_DIRECT	GO:0097503~sialylation	5	0.393391	0.0235572	6482, 6487, 338596, 7903, 6480	1151	19	19333	4.42018	1	0.601852	0.597275
GOTERM_BP_DIRECT	GO:0051279~regulation of release of sequestered calcium ion into cytosol	5	0.393391	0.0235572	5581, 11151, 1729, 2185, 84959	1151	19	19333	4.42018	1	0.601852	0.597275
GOTERM_CC_DIRECT	GO:0009898~cytoplasmic side of plasma membrane	10	0.786782	0.0237624	7188, 785, 5530, 23011, 3551, 5788, 5778, 490, 1739, 4627	1185	73	20580	2.37905	1	0.236018	0.218999
UP_SEQ_FEATURE	MOTIF:PPxY motif 1	4	0.314713	0.0239441	9113, 80762, 57561, 54602	1218	11	20532	6.12987	1	1	0.997953
UP_SEQ_FEATURE	MOTIF:PPxY motif 2	4	0.314713	0.0239441	9113, 80762, 57561, 54602	1218	11	20532	6.12987	1	1	0.997953
UP_SEQ_FEATURE	DOMAIN:GBD/FH3	4	0.314713	0.0239441	752, 23002, 1729, 91010	1218	11	20532	6.12987	1	1	0.997953
GOTERM_MF_DIRECT	GO:0003677~DNA binding	101	7.9465	0.0240743	6595, 90321, 91012, 399687, 2034, 84838, 472, 84327, 8648, 4205, 4602, 2309, 3097, 9592, 8819, 2313, 84159, 79800, 9869, 1869, 23429, 4350, 84181, 3660, 7586, 113510, 8554, 6774, 64215, 6886, 3930, 3659, 7594, 5452, 4089, 26147, 84969, 57492, 23394, 6655, 55636, 5965, 10765, 6419, 4097, 6672, 7003, 4773, 54790, 2625, 54039, 1773, 677, 6942, 8609, 4801, 4802, 7494, 8861, 80709, 5594, 7257, 5991, 9…	1167	1336	18908	1.22487	1	0.427016	0.414361
GOTERM_BP_DIRECT	GO:0006983~ER overload response	4	0.314713	0.0241667	83734, 2932, 84919, 9451	1151	11	19333	6.10789	1	0.613917	0.609248
GOTERM_MF_DIRECT	GO:0044877~macromolecular complex binding	37	2.91109	0.0242253	6498, 7289, 8631, 2073, 472, 3416, 27185, 2643, 79139, 8648, 5214, 55604, 79618, 4149, 3655, 8801, 859, 4801, 8826, 3071, 6386, 7257, 5530, 9456, 9039, 3673, 2782, 5190, 2185, 241, 5908, 1386, 6711, 7846, 3689, 3987, 26060	1167	415	18908	1.44454	1	0.427016	0.414361
GOTERM_BP_DIRECT	GO:0043066~negative regulation of apoptotic process	44	3.46184	0.0243554	6197, 8531, 7046, 4790, 8870, 6198, 5663, 8554, 399687, 253260, 2073, 596, 378, 5599, 51643, 5457, 10892, 10114, 192670, 2869, 50515, 3071, 7494, 25816, 9577, 23530, 3572, 2185, 27252, 2932, 57118, 663, 10507, 301, 51176, 940, 6777, 867, 7428, 54469, 7009, 64083, 5329, 5747	1151	530	19333	1.39444	1	0.615216	0.610537
UP_SEQ_FEATURE	ZN_FING:C2H2-type	8	0.629426	0.024548	55432, 22944, 23060, 8110, 56888, 27086, 1386, 55778	1218	49	20532	2.75219	1	1	0.997953
UP_KW_DISEASE	KW-0043~Tumor suppressor	23	1.8096	0.0247438	9113, 8550, 9766, 4771, 8994, 8434, 2132, 2131, 28985, 54790, 9770, 64857, 472, 3248, 324, 1540, 4763, 83593, 7428, 5934, 8805, 5925, 3659	350	182	4472	1.61469	0.907471	0.783555	0.783555
GOTERM_BP_DIRECT	GO:0001666~response to hypoxia	19	1.49489	0.0249272	7048, 9777, 4089, 8994, 3673, 2034, 2185, 472, 1789, 3708, 863, 2113, 4763, 317, 7515, 4602, 859, 6868, 5978	1151	183	19333	1.74392	1	0.620007	0.615292
GOTERM_BP_DIRECT	GO:0001837~epithelial to mesenchymal transition	8	0.629426	0.0249611	2932, 7046, 80709, 51176, 4089, 2260, 6093, 359845	1151	49	19333	2.74232	1	0.620007	0.615292
GOTERM_BP_DIRECT	GO:0032968~positive regulation of transcription elongation from RNA polymerase II promoter	8	0.629426	0.0249611	9442, 123169, 8621, 9282, 23476, 9439, 9440, 81857	1151	49	19333	2.74232	1	0.620007	0.615292
GOTERM_CC_DIRECT	GO:1902494~catalytic complex	5	0.393391	0.0252153	1789, 1788, 1666, 801, 5095	1185	20	20580	4.34177	1	0.24711	0.229291
GOTERM_BP_DIRECT	GO:0060271~cilium assembly	22	1.73092	0.0252594	5991, 8556, 10097, 11020, 10096, 26005, 23386, 282809, 29887, 93594, 9371, 8481, 79770, 26140, 585, 80210, 27185, 378, 54874, 3983, 55779, 55717	1151	223	19333	1.65707	1	0.623948	0.619203
SMART	SM00297:BROMO	8	0.629426	0.0254351	6672, 6595, 93349, 54454, 23476, 23774, 8805, 23613	729	42	10379	2.71187	0.999922	0.372504	0.363369
UP_SEQ_FEATURE	ZN_FING:C2H2-type 13	22	1.73092	0.0255412	7594, 7593, 7574, 7562, 9534, 170959, 163049, 126069, 25850, 90592, 163131, 360023, 51351, 58499, 10308, 284459, 84622, 57786, 90338, 51710, 51427, 7728	1218	224	20532	1.65561	1	1	0.997953
INTERPRO	IPR006594:LisH dimerisation motif	6	0.472069	0.0256579	80210, 80232, 5048, 57610, 170463, 8481	1173	28	19176	3.50311	1	0.597658	0.59189
INTERPRO	IPR014768:GTPase-binding/formin homology 3	4	0.314713	0.0259538	752, 23002, 1729, 91010	1173	11	19176	5.94466	1	0.597658	0.59189
INTERPRO	IPR003096:Smooth muscle protein/calponin	4	0.314713	0.0259538	9459, 1265, 10451, 4008	1173	11	19176	5.94466	1	0.597658	0.59189
GOTERM_MF_DIRECT	GO:0003712~transcription cofactor activity	16	1.25885	0.0259729	8861, 23429, 8110, 22913, 7158, 9404, 8554, 9282, 221037, 23476, 9440, 694, 8819, 80853, 57862, 80063	1167	140	18908	1.85168	1	0.451089	0.43772
UP_KW_BIOLOGICAL_PROCESS	KW-0756~Sterol biosynthesis	6	0.472069	0.0260276	2224, 3422, 3157, 3156, 3930, 6307	746	26	11229	3.4736	0.95182	0.230244	0.212225
GOTERM_CC_DIRECT	GO:0016607~nuclear speck	36	2.83242	0.026082	163859, 64771, 9320, 9321, 64750, 9404, 8554, 81926, 2034, 54497, 26051, 55105, 1432, 29883, 55604, 6429, 79719, 10014, 54815, 2869, 11252, 8621, 64326, 64766, 163486, 23774, 23236, 23137, 3603, 57459, 57713, 785, 2334, 55534, 80230, 7704	1185	432	20580	1.44726	1	0.249889	0.231869
UP_SEQ_FEATURE	DOMAIN:Bromo	7	0.550747	0.0260903	6595, 93349, 54454, 23476, 23774, 8805, 23613	1218	39	20532	3.02564	1	1	0.997953
UP_SEQ_FEATURE	ZN_FING:FYVE-type	7	0.550747	0.0260903	121512, 8897, 9765, 23001, 80230, 57590, 200576	1218	39	20532	3.02564	1	1	0.997953
GOTERM_CC_DIRECT	GO:0005770~late endosome	16	1.25885	0.0261788	5594, 5873, 57231, 1182, 84888, 3916, 79139, 57498, 23274, 8417, 5874, 9528, 4534, 54832, 5604, 84174	1185	150	20580	1.85249	1	0.249889	0.231869
GOTERM_BP_DIRECT	GO:0048870~cell motility	7	0.550747	0.0264848	7046, 9844, 2113, 5747, 6868, 5604, 9592	1151	39	19333	3.01479	1	0.650624	0.645676
INTERPRO	IPR023298:P-type ATPase, transmembrane domain	7	0.550747	0.0264986	79895, 23250, 23200, 10079, 490, 57194, 493	1173	38	19176	3.01144	1	0.601844	0.596036
GOTERM_MF_DIRECT	GO:0052629~phosphatidylinositol-3,5-bisphosphate 3-phosphatase activity	4	0.314713	0.0265698	8871, 8897, 9107, 4534	1167	11	18908	5.89172	1	0.454767	0.441289
SMART	SM00313:PXA	3	0.236035	0.0268033	83891, 57231, 399979	729	4	10379	10.678	0.999953	0.372504	0.363369
UP_SEQ_FEATURE	ZN_FING:PHD-type	8	0.629426	0.0271343	11083, 51131, 80853, 93349, 6942, 51105, 8805, 23613	1218	50	20532	2.69714	1	1	0.997953
SMART	SM00295:B41	9	0.708104	0.0272418	3716, 3717, 7430, 4771, 10979, 4478, 2185, 5747, 83706	729	52	10379	2.46415	0.99996	0.372504	0.363369
GOTERM_BP_DIRECT	GO:0031532~actin cytoskeleton reorganization	9	0.708104	0.0273973	64098, 8476, 7430, 301, 23043, 26037, 253260, 91010, 4627	1151	61	19333	2.4782	1	0.666033	0.660968
SMART	SM00146:PI3Kc	5	0.393391	0.0274049	5294, 5287, 5290, 472, 5293	729	17	10379	4.18744	0.999963	0.372504	0.363369
GOTERM_BP_DIRECT	GO:0008283~cell proliferation	19	1.49489	0.0274264	3660, 8854, 4089, 3981, 6774, 3673, 2782, 28996, 282809, 2625, 694, 54331, 596, 5908, 3214, 677, 6867, 7704, 6419	1151	185	19333	1.72507	1	0.666033	0.660968
GOTERM_BP_DIRECT	GO:0043524~negative regulation of neuron apoptotic process	17	1.33753	0.0275589	9466, 11151, 5663, 3981, 28996, 3572, 2185, 5290, 55074, 3717, 80331, 596, 2534, 80315, 23394, 51643, 5457	1151	159	19333	1.79587	1	0.666033	0.660968
UP_SEQ_FEATURE	DOMAIN:UDENN	5	0.393391	0.0277797	57189, 201627, 163486, 79958, 23080	1218	20	20532	4.21429	1	1	0.997953
GOTERM_BP_DIRECT	GO:0044849~estrous cycle	5	0.393391	0.0280957	301, 23394, 2113, 7226, 8648	1151	20	19333	4.19917	1	0.675353	0.670217
GOTERM_CC_DIRECT	GO:0098993~anchored component of synaptic vesicle membrane	4	0.314713	0.0282654	80331, 11021, 5874, 5868	1185	12	20580	5.78903	1	0.265164	0.246043
GOTERM_CC_DIRECT	GO:0005802~trans-Golgi network	19	1.49489	0.0285006	9980, 399687, 2650, 23200, 200312, 55300, 27252, 2526, 84725, 79895, 23250, 83696, 23011, 23033, 10618, 10079, 10565, 64083, 55717	1185	192	20580	1.71862	1	0.265164	0.246043
GOTERM_BP_DIRECT	GO:0032869~cellular response to insulin stimulus	13	1.02282	0.0285696	9663, 7494, 6198, 9734, 10580, 23038, 23191, 201475, 677, 23175, 51762, 10014, 5925	1151	109	19333	2.00328	1	0.683074	0.677879
KEGG_PATHWAY	hsa05168:Herpes simplex virus 1 infection	47	3.69788	0.0286727	347344, 90321, 6672, 4790, 7562, 7188, 126070, 100289678, 93474, 163131, 3716, 3717, 596, 80264, 728927, 284459, 3455, 57786, 90338, 7733, 317, 10793, 155061, 6429, 51427, 7594, 7574, 7554, 7752, 5452, 9534, 170959, 3551, 163049, 3133, 5290, 9451, 90592, 5293, 3106, 10308, 51135, 10000, 340252, 51710, 7748, 7728	557	512	8205	1.35223	0.999882	0.0919301	0.0656222
UP_SEQ_FEATURE	ACT_SITE:4-aspartylphosphate intermediate	7	0.550747	0.0292069	79895, 23250, 23200, 10079, 490, 57194, 493	1218	40	20532	2.95	1	1	0.997953
GOTERM_CC_DIRECT	GO:0090724~central region of growth cone	3	0.236035	0.0294342	23191, 27185, 5048	1185	5	20580	10.4203	1	0.270426	0.250926
INTERPRO	IPR018159:Spectrin/alpha-actinin	6	0.472069	0.0294911	7402, 6711, 23101, 23345, 23499, 87	1173	29	19176	3.38231	1	0.660484	0.65411
UP_KW_DOMAIN	KW-0103~Bromodomain	7	0.550747	0.0294943	6595, 93349, 54454, 23476, 23774, 8805, 23613	862	40	14486	2.94089	0.554396	0.0884828	0.0720971
GOTERM_BP_DIRECT	GO:0043408~regulation of MAPK cascade	7	0.550747	0.0296437	161742, 23043, 2321, 9402, 6789, 10298, 57551	1151	40	19333	2.93942	1	0.701254	0.695921
GOTERM_BP_DIRECT	GO:0033627~cell adhesion mediated by integrin	7	0.550747	0.0296437	3672, 3673, 2131, 3676, 3655, 3689, 6868	1151	40	19333	2.93942	1	0.701254	0.695921
GOTERM_MF_DIRECT	GO:0043014~alpha-tubulin binding	8	0.629426	0.0296445	2339, 585, 2534, 57609, 57551, 114327, 859, 8481	1167	49	18908	2.64526	1	0.491745	0.477172
UP_KW_BIOLOGICAL_PROCESS	KW-0581~Phagocytosis	6	0.472069	0.030254	9844, 3385, 56990, 3689, 5290, 5868	746	27	11229	3.34495	0.970781	0.234895	0.216512
GOTERM_BP_DIRECT	GO:0010718~positive regulation of epithelial to mesenchymal transition	8	0.629426	0.0303929	6386, 7046, 7048, 10979, 51176, 4089, 5747, 7074	1151	51	19333	2.63478	1	0.708388	0.703001
GOTERM_BP_DIRECT	GO:0032870~cellular response to hormone stimulus	6	0.472069	0.0304206	8202, 6774, 8648, 6777, 3485, 10499	1151	30	19333	3.35934	1	0.708388	0.703001
GOTERM_BP_DIRECT	GO:0010800~positive regulation of peptidyl-threonine phosphorylation	6	0.472069	0.0304206	51719, 5594, 801, 51422, 345611, 219736	1151	30	19333	3.35934	1	0.708388	0.703001
UP_SEQ_FEATURE	REPEAT:Spectrin 16	4	0.314713	0.0305453	7402, 6711, 23345, 23499	1218	12	20532	5.61905	1	1	0.997953
UP_SEQ_FEATURE	DOMAIN:JmjN	4	0.314713	0.0305453	23081, 5927, 3720, 10765	1218	12	20532	5.61905	1	1	0.997953
UP_SEQ_FEATURE	REPEAT:Spectrin 15	4	0.314713	0.0305453	7402, 6711, 23345, 23499	1218	12	20532	5.61905	1	1	0.997953
UP_SEQ_FEATURE	REPEAT:Spectrin 17	4	0.314713	0.0305453	7402, 6711, 23345, 23499	1218	12	20532	5.61905	1	1	0.997953
UP_KW_BIOLOGICAL_PROCESS	KW-0594~Phospholipid biosynthesis	8	0.629426	0.0306385	10390, 55500, 56894, 1120, 9926, 154141, 79143, 1119	746	46	11229	2.61779	0.972083	0.234895	0.216512
GOTERM_MF_DIRECT	GO:0043531~ADP binding	7	0.550747	0.0309054	2081, 5571, 4650, 399687, 317, 51422, 4627	1167	39	18908	2.90809	1	0.491745	0.477172
GOTERM_MF_DIRECT	GO:0030295~protein kinase activator activity	7	0.550747	0.0309054	3071, 126308, 51719, 65125, 51422, 5290, 5604	1167	39	18908	2.90809	1	0.491745	0.477172
UP_SEQ_FEATURE	MOTIF:ITSM 1	3	0.236035	0.0311322	4063, 8832, 114836	1218	5	20532	10.1143	1	1	0.997953
UP_SEQ_FEATURE	DOMAIN:SAC	3	0.236035	0.0311322	8871, 22908, 22876	1218	5	20532	10.1143	1	1	0.997953
UP_SEQ_FEATURE	REGION:Interaction with CREBBP	3	0.236035	0.0311322	8202, 8648, 81857	1218	5	20532	10.1143	1	1	0.997953
UP_SEQ_FEATURE	MOTIF:[IL]-x-C-x-x-[DE] motif	3	0.236035	0.0311322	7431, 7430, 4478	1218	5	20532	10.1143	1	1	0.997953
UP_SEQ_FEATURE	MOTIF:ITSM 2	3	0.236035	0.0311322	4063, 8832, 114836	1218	5	20532	10.1143	1	1	0.997953
GOTERM_BP_DIRECT	GO:0000902~cell morphogenesis	11	0.86546	0.0312774	23191, 3071, 3708, 8546, 1432, 832, 7428, 285527, 6789, 9181, 10487	1151	86	19333	2.14841	1	0.711253	0.705845
GOTERM_BP_DIRECT	GO:0098586~cellular response to virus	11	0.86546	0.0312774	3716, 3717, 4790, 5452, 3588, 1432, 3455, 1386, 2131, 3965, 345611	1151	86	19333	2.14841	1	0.711253	0.705845
GOTERM_BP_DIRECT	GO:0045053~protein retention in Golgi apparatus	3	0.236035	0.0313391	55187, 54832, 64083	1151	5	19333	10.078	1	0.711253	0.705845
GOTERM_BP_DIRECT	GO:0022614~membrane to membrane docking	3	0.236035	0.0313391	7430, 4478, 6093	1151	5	19333	10.078	1	0.711253	0.705845
GOTERM_BP_DIRECT	GO:0035509~negative regulation of myosin-light-chain-phosphatase activity	3	0.236035	0.0313391	3071, 3551, 6093	1151	5	19333	10.078	1	0.711253	0.705845
GOTERM_MF_DIRECT	GO:0004407~histone deacetylase activity	5	0.393391	0.0315508	9734, 51564, 55869, 64426, 10014	1167	20	18908	4.05056	1	0.491745	0.477172
UP_SEQ_FEATURE	LIPID:S-geranylgeranyl cysteine	13	1.02282	0.031593	5880, 11021, 5873, 339122, 54331, 201475, 5908, 51762, 23011, 5412, 5874, 5868, 5912	1218	111	20532	1.97426	1	1	0.997953
GOTERM_BP_DIRECT	GO:0000226~microtubule cytoskeleton organization	15	1.18017	0.0318166	7277, 157922, 8556, 7465, 5048, 25897, 57551, 57787, 55012, 585, 27185, 6314, 55779, 7846, 6867	1151	136	19333	1.85258	1	0.714834	0.709398
GOTERM_BP_DIRECT	GO:0006486~protein glycosylation	15	1.18017	0.0318166	6482, 9321, 51809, 6487, 5663, 2132, 338596, 2131, 26229, 6480, 2526, 2589, 9528, 10565, 7903	1151	136	19333	1.85258	1	0.714834	0.709398
GOTERM_CC_DIRECT	GO:0005901~caveola	10	0.786782	0.0322818	3717, 5594, 7048, 161742, 11252, 659, 10211, 859, 7804, 493	1185	77	20580	2.25547	1	0.292928	0.271805
KEGG_PATHWAY	hsa04066:HIF-1 signaling pathway	14	1.10149	0.0323034	4790, 6198, 5594, 6774, 5290, 5293, 596, 2321, 10000, 5335, 5214, 7428, 5579, 5604	557	109	8205	1.89202	0.999963	0.102027	0.0728293
GOTERM_MF_DIRECT	GO:0000978~RNA polymerase II core promoter proximal region sequence-specific DNA binding	91	7.15972	0.0323389	22877, 4097, 7562, 7003, 10691, 4773, 2034, 195828, 93474, 84838, 2625, 27086, 57862, 55565, 2101, 5457, 84124, 155061, 4205, 10499, 4602, 2309, 10014, 8609, 4801, 5978, 4802, 7494, 7574, 5991, 22926, 7775, 170959, 2120, 3097, 1788, 360023, 2313, 10308, 51176, 2113, 79800, 1386, 7403, 11278, 1869, 7728, 25925, 347344, 9960, 4790, 6498, 7586, 3660, 6774, 100289678, 84619, 163131, 1997, 80264, 5926…	1167	1207	18908	1.22154	1	0.491745	0.477172
KEGG_PATHWAY	hsa04925:Aldosterone synthesis and secretion	13	1.02282	0.0324779	5581, 23683, 490, 23236, 25865, 493, 57118, 113, 3708, 775, 1386, 801, 5579	557	98	8205	1.95407	0.999965	0.102027	0.0728293
UP_SEQ_FEATURE	DOMAIN:SH3 3	5	0.393391	0.0327509	9256, 4690, 50618, 10580, 344558	1218	21	20532	4.01361	1	1	0.997953
INTERPRO	IPR008954:Moesin	3	0.236035	0.0329741	7430, 4771, 4478	1173	5	19176	9.8087	1	0.660484	0.65411
INTERPRO	IPR004198:Zinc finger, C5HC2-type	3	0.236035	0.0329741	5927, 3720, 10765	1173	5	19176	9.8087	1	0.660484	0.65411
INTERPRO	IPR017320:Histone deacetylase class II, eukaryotic	3	0.236035	0.0329741	9734, 51564, 10014	1173	5	19176	9.8087	1	0.660484	0.65411
INTERPRO	IPR002013:Synaptojanin, N-terminal	3	0.236035	0.0329741	8871, 22908, 22876	1173	5	19176	9.8087	1	0.660484	0.65411
INTERPRO	IPR009110:Nuclear receptor coactivator, interlocking	3	0.236035	0.0329741	8202, 8648, 10499	1173	5	19176	9.8087	1	0.660484	0.65411
SMART	SM00315:RGS	7	0.550747	0.0330134	6002, 26575, 83891, 2870, 9628, 57231, 2869	729	35	10379	2.84746	0.999996	0.432711	0.4221
INTERPRO	IPR000333:Activin type II/Transforming growth factor-beta II receptor	4	0.314713	0.033064	7046, 7048, 91, 659	1173	12	19176	5.44928	1	0.660484	0.65411
INTERPRO	IPR003349:Transcription factor jumonji, JmjN	4	0.314713	0.033064	23081, 5927, 3720, 10765	1173	12	19176	5.44928	1	0.660484	0.65411
INTERPRO	IPR003527:Mitogen-activated protein (MAP) kinase, conserved site	4	0.314713	0.033064	5594, 1432, 5599, 51701	1173	12	19176	5.44928	1	0.660484	0.65411
INTERPRO	IPR015433:Phosphatidylinositol Kinase	4	0.314713	0.033064	5294, 5287, 5290, 5293	1173	12	19176	5.44928	1	0.660484	0.65411
GOTERM_BP_DIRECT	GO:0032924~activin receptor signaling pathway	5	0.393391	0.0331183	7046, 7048, 4089, 91, 659	1151	21	19333	3.99921	1	0.73131	0.725749
GOTERM_BP_DIRECT	GO:1900181~negative regulation of protein localization to nucleus	5	0.393391	0.0331183	26272, 9113, 2932, 64771, 1495	1151	21	19333	3.99921	1	0.73131	0.725749
GOTERM_BP_DIRECT	GO:0060218~hematopoietic stem cell differentiation	5	0.393391	0.0331183	10019, 596, 3214, 6886, 2131	1151	21	19333	3.99921	1	0.73131	0.725749
GOTERM_BP_DIRECT	GO:0007162~negative regulation of cell adhesion	8	0.629426	0.033385	5361, 397, 1600, 6693, 9750, 10507, 9404, 8763	1151	52	19333	2.58411	1	0.73131	0.725749
GOTERM_BP_DIRECT	GO:0002244~hematopoietic progenitor cell differentiation	10	0.786782	0.0334211	23094, 8546, 3213, 5663, 2321, 1386, 5788, 23335, 167153, 5978	1151	75	19333	2.23956	1	0.73131	0.725749
GOTERM_MF_DIRECT	GO:0034596~phosphatidylinositol phosphate 4-phosphatase activity	3	0.236035	0.0335311	8871, 22908, 22876	1167	5	18908	9.72134	1	0.491745	0.477172
GOTERM_MF_DIRECT	GO:0033192~calmodulin-dependent protein phosphatase activity	3	0.236035	0.0335311	5494, 5530, 5533	1167	5	18908	9.72134	1	0.491745	0.477172
GOTERM_MF_DIRECT	GO:0004563~beta-N-acetylhexosaminidase activity	3	0.236035	0.0335311	284004, 3074, 3073	1167	5	18908	9.72134	1	0.491745	0.477172
GOTERM_MF_DIRECT	GO:0035004~phosphatidylinositol 3-kinase activity	3	0.236035	0.0335311	5294, 5290, 5293	1167	5	18908	9.72134	1	0.491745	0.477172
GOTERM_BP_DIRECT	GO:0071260~cellular response to mechanical stimulus	11	0.86546	0.0335313	4790, 136319, 9750, 1265, 3673, 943, 5599, 6416, 441027, 3659, 9020	1151	87	19333	2.12372	1	0.73131	0.725749
UP_KW_MOLECULAR_FUNCTION	KW-0112~Calmodulin-binding	18	1.41621	0.0337569	5153, 4650, 5530, 64005, 490, 7273, 493, 10788, 57118, 3707, 775, 1265, 23352, 6645, 6711, 5533, 8826, 4627	781	158	11719	1.70944	0.938056	0.248573	0.227092
GOTERM_MF_DIRECT	GO:0034452~dynactin binding	4	0.314713	0.033835	2932, 585, 92558, 5048	1167	12	18908	5.40074	1	0.491745	0.477172
GOTERM_MF_DIRECT	GO:0032041~NAD-dependent histone deacetylase activity (H3-K14 specific)	4	0.314713	0.033835	9734, 51564, 55869, 10014	1167	12	18908	5.40074	1	0.491745	0.477172
GOTERM_MF_DIRECT	GO:0052742~phosphatidylinositol kinase activity	4	0.314713	0.033835	5294, 5287, 5290, 5293	1167	12	18908	5.40074	1	0.491745	0.477172
UP_SEQ_FEATURE	DOMAIN:BAR	6	0.472069	0.0341088	143872, 23527, 401548, 9744, 51411, 26060	1218	31	20532	3.26267	1	1	0.997953
KEGG_PATHWAY	hsa05100:Bacterial invasion of epithelial cells	11	0.86546	0.0341719	10109, 1731, 9844, 10097, 10096, 1495, 867, 5290, 859, 5747, 5293	557	77	8205	2.10439	0.99998	0.106275	0.0758617
GOTERM_MF_DIRECT	GO:0005547~phosphatidylinositol-3,4,5-trisphosphate binding	7	0.550747	0.0345302	10788, 10979, 64005, 116984, 9765, 53349, 8826	1167	40	18908	2.83539	1	0.491745	0.477172
GOTERM_BP_DIRECT	GO:0042327~positive regulation of phosphorylation	6	0.472069	0.0345534	3071, 6386, 84280, 5663, 3655, 222658	1151	31	19333	3.25097	1	0.749944	0.744241
UP_SEQ_FEATURE	ZN_FING:C2H2-type 15	16	1.25885	0.0345839	25925, 7594, 7562, 9534, 163049, 25850, 90592, 163131, 58499, 10308, 84622, 57786, 90338, 51710, 51427, 7728	1218	151	20532	1.78619	1	1	0.997953
UP_SEQ_FEATURE	REGION:Actin-binding	9	0.708104	0.0346778	4650, 64005, 7402, 6711, 23002, 23345, 23499, 4627, 87	1218	64	20532	2.37054	1	1	0.997953
KEGG_PATHWAY	hsa00564:Glycerophospholipid metabolism	13	1.02282	0.0347836	9663, 10390, 56261, 1120, 79143, 23171, 23175, 55500, 56894, 8527, 9926, 154141, 1119	557	99	8205	1.93433	0.999983	0.107106	0.076455
GOTERM_MF_DIRECT	GO:0003785~actin monomer binding	6	0.472069	0.0348033	5581, 7114, 11151, 5216, 286527, 57591	1167	30	18908	3.24045	1	0.491745	0.477172
GOTERM_MF_DIRECT	GO:0002039~p53 binding	10	0.786782	0.0349759	2932, 8550, 7158, 54941, 7159, 79813, 23476, 23368, 6419, 8805	1167	73	18908	2.21948	1	0.491745	0.477172
GOTERM_CC_DIRECT	GO:1990909~Wnt signalosome	4	0.314713	0.0352071	2932, 4041, 324, 8434	1185	13	20580	5.34372	1	0.315576	0.29282
UP_SEQ_FEATURE	DOMAIN:UBA	8	0.629426	0.0359851	9113, 57787, 26043, 55187, 867, 53347, 868, 84959	1218	53	20532	2.54447	1	1	0.997953
GOTERM_BP_DIRECT	GO:0010508~positive regulation of autophagy	10	0.786782	0.0359907	2932, 7494, 207063, 22926, 9528, 10475, 2309, 6093, 345611, 10533	1151	76	19333	2.21009	1	0.773628	0.767744
GOTERM_BP_DIRECT	GO:0032091~negative regulation of protein binding	10	0.786782	0.0359907	5195, 147138, 2932, 27185, 23394, 23032, 5599, 7009, 59343, 6093	1151	76	19333	2.21009	1	0.773628	0.767744
UP_SEQ_FEATURE	ZN_FING:C2H2-type 11	28	2.20299	0.0360145	25925, 347344, 7562, 126070, 163131, 80264, 58499, 284459, 84622, 57786, 90338, 7733, 10793, 51427, 7594, 7593, 7574, 9534, 170959, 163049, 126069, 25850, 90592, 360023, 10308, 340252, 51710, 7728	1218	316	20532	1.49367	1	1	0.997953
INTERPRO	IPR001675:Glycosyl transferase, family 29	5	0.393391	0.0360949	6482, 6487, 338596, 7903, 6480	1173	21	19176	3.89234	1	0.712444	0.705569
GOTERM_CC_DIRECT	GO:0035578~azurophil granule lumen	11	0.86546	0.0361011	387921, 23526, 6386, 2799, 5594, 2720, 10097, 1075, 2717, 3074, 10487	1185	91	20580	2.09932	1	0.319691	0.296638
PIR_SUPERFAMILY	PIRSF002305:ezrin/radixin/moesin	3	0.236035	0.0361024	7430, 4771, 4478	147	4	1775	9.05612	0.986949	1	1
UP_SEQ_FEATURE	ZN_FING:C2H2-type 20	7	0.550747	0.0361495	25925, 7594, 58499, 84622, 90338, 51427, 163131	1218	42	20532	2.80952	1	1	0.997953
UP_SEQ_FEATURE	ZN_FING:C2H2-type 6	42	3.30448	0.0364058	25925, 347344, 90321, 7562, 126070, 7586, 93474, 163131, 80264, 58499, 728927, 284459, 84622, 57786, 90338, 7733, 7799, 84124, 10793, 5978, 7594, 7593, 7574, 7554, 9534, 170959, 163049, 126069, 25850, 285989, 90592, 360023, 51351, 56980, 10308, 340252, 10320, 51710, 7748, 7704, 7629, 7728	1218	519	20532	1.36416	1	1	0.997953
KEGG_PATHWAY	hsa04390:Hippo signaling pathway	18	1.41621	0.0366056	9113, 7046, 7048, 4771, 4089, 7003, 8994, 7159, 1495, 2932, 23291, 1741, 324, 51176, 1453, 659, 1739, 3689	557	157	8205	1.68887	0.999991	0.110137	0.0786185
KEGG_PATHWAY	hsa05160:Hepatitis C	18	1.41621	0.0366056	4790, 5594, 8554, 6774, 3551, 5290, 9451, 5293, 3716, 2932, 1017, 3455, 10000, 317, 6655, 5604, 1869, 5925	557	157	8205	1.68887	0.999991	0.110137	0.0786185
PIR_SUPERFAMILY	PIRSF005557:sialyltransferase	5	0.393391	0.0366175	6482, 6487, 338596, 7903, 6480	147	16	1775	3.77338	0.987747	1	1
GOTERM_BP_DIRECT	GO:0042098~T cell proliferation	7	0.550747	0.0366782	5294, 11151, 4478, 5788, 1739, 10892, 57162	1151	42	19333	2.79945	1	0.777196	0.771286
GOTERM_BP_DIRECT	GO:1990090~cellular response to nerve growth factor stimulus	7	0.550747	0.0366782	23527, 57498, 11021, 1453, 867, 2309, 1869	1151	42	19333	2.79945	1	0.777196	0.771286
GOTERM_BP_DIRECT	GO:1901223~negative regulation of NIK/NF-kappaB signaling	7	0.550747	0.0366782	23291, 5494, 7114, 51564, 1540, 9770, 197358	1151	42	19333	2.79945	1	0.777196	0.771286
GOTERM_CC_DIRECT	GO:0042470~melanosome	12	0.944138	0.0367739	9554, 6386, 80331, 3916, 11021, 5873, 5874, 10211, 967, 6856, 813, 5868	1185	104	20580	2.00389	1	0.321771	0.298569
UP_SEQ_FEATURE	COMPBIAS:Basic residues	54	4.24862	0.0370087	9147, 6672, 65125, 399687, 6873, 149013, 2073, 9020, 1657, 79895, 6942, 6468, 79813, 7799, 5216, 54832, 6429, 5978, 9397, 93349, 8621, 221037, 1195, 23774, 54880, 57713, 56980, 80315, 151613, 9628, 4931, 8672, 55105, 57488, 88745, 51742, 221908, 51105, 3930, 51701, 26094, 9498, 5494, 9497, 139716, 25897, 23476, 57492, 375449, 7074, 3106, 57178, 5329, 905	1218	698	20532	1.30413	1	1	0.997953
KEGG_PATHWAY	hsa04270:Vascular smooth muscle contraction	16	1.25885	0.0371512	5581, 5594, 9138, 23365, 23236, 6093, 2768, 113, 3708, 775, 5588, 801, 5579, 5604, 4659, 4627	557	134	8205	1.75889	0.999992	0.110137	0.0786185
KEGG_PATHWAY	hsa04151:PI3K-Akt signaling pathway	34	2.67506	0.0371844	4790, 6198, 3716, 54331, 3717, 596, 1017, 3455, 2321, 3676, 3655, 4602, 2309, 5934, 5294, 5594, 10161, 3672, 3673, 2782, 3551, 5290, 23533, 2260, 5293, 2932, 55012, 1386, 10000, 6655, 5525, 5604, 5747, 5529	557	354	8205	1.41481	0.999992	0.110137	0.0786185
INTERPRO	IPR003595:Protein-tyrosine phosphatase, catalytic	9	0.708104	0.0372886	1844, 27143, 5780, 8897, 8556, 9107, 4534, 5788, 5778	1173	63	19176	2.3354	1	0.727347	0.720328
GOTERM_CC_DIRECT	GO:0005764~lysosome	27	2.12431	0.0373609	7226, 9842, 57561, 84937, 3916, 57724, 84861, 54832, 22901, 8763, 5873, 57231, 1075, 3074, 3073, 201475, 2799, 26001, 3423, 1486, 8417, 9528, 7128, 823, 5305, 2717, 7805	1185	312	20580	1.50292	1	0.323062	0.299767
GOTERM_BP_DIRECT	GO:0007507~heart development	21	1.65224	0.0376062	7046, 7048, 9734, 64236, 5311, 59343, 83605, 472, 54880, 775, 677, 4763, 7403, 5457, 4205, 5019, 11214, 5604, 55717, 10611, 1889	1151	219	19333	1.61064	1	0.788656	0.782659
GOTERM_CC_DIRECT	GO:0032991~macromolecular complex	53	4.16994	0.0379185	51719, 65125, 7322, 5663, 7402, 9181, 2073, 596, 8648, 10010, 317, 6789, 10892, 10499, 2309, 5195, 8861, 5594, 11151, 5597, 9039, 494470, 59339, 57679, 801, 969, 1869, 7805, 8550, 6498, 4155, 83605, 22930, 493, 23180, 2643, 613, 6645, 10036, 8826, 4627, 22944, 7430, 8202, 23236, 9770, 57459, 201595, 301, 57498, 10320, 3987, 7704	1185	703	20580	1.30933	1	0.324071	0.300702
UP_SEQ_FEATURE	REPEAT:Spectrin 14	4	0.314713	0.0379982	7402, 6711, 23345, 23499	1218	13	20532	5.18681	1	1	0.997953
UP_SEQ_FEATURE	REPEAT:Spectrin 12	4	0.314713	0.0379982	7402, 6711, 23345, 23499	1218	13	20532	5.18681	1	1	0.997953
UP_SEQ_FEATURE	DOMAIN:UBP-type	4	0.314713	0.0379982	9960, 10868, 23032, 23326	1218	13	20532	5.18681	1	1	0.997953
UP_SEQ_FEATURE	REPEAT:Spectrin 13	4	0.314713	0.0379982	7402, 6711, 23345, 23499	1218	13	20532	5.18681	1	1	0.997953
UP_SEQ_FEATURE	REPEAT:Spectrin 11	4	0.314713	0.0379982	7402, 6711, 23345, 23499	1218	13	20532	5.18681	1	1	0.997953
UP_SEQ_FEATURE	REPEAT:Spectrin 10	4	0.314713	0.0379982	7402, 6711, 23345, 23499	1218	13	20532	5.18681	1	1	0.997953
UP_SEQ_FEATURE	REPEAT:LDL-receptor class B 5	4	0.314713	0.0379982	4041, 91355, 22795, 7804	1218	13	20532	5.18681	1	1	0.997953
UP_SEQ_FEATURE	DOMAIN:dDENN	5	0.393391	0.0382076	57189, 201627, 163486, 79958, 23080	1218	22	20532	3.83117	1	1	0.997953
UP_SEQ_FEATURE	DOMAIN:uDENN	5	0.393391	0.0382076	57189, 201627, 163486, 79958, 23080	1218	22	20532	3.83117	1	1	0.997953
UP_SEQ_FEATURE	DOMAIN:cDENN	5	0.393391	0.0382076	57189, 201627, 163486, 79958, 23080	1218	22	20532	3.83117	1	1	0.997953
UP_SEQ_FEATURE	REPEAT:Spectrin 4	5	0.393391	0.0382076	7402, 6711, 23345, 23499, 87	1218	22	20532	3.83117	1	1	0.997953
UP_SEQ_FEATURE	DOMAIN:Tudor	5	0.393391	0.0382076	122402, 9869, 26147, 51105, 3930	1218	22	20532	3.83117	1	1	0.997953
GOTERM_BP_DIRECT	GO:0060395~SMAD protein signal transduction	9	0.708104	0.0382303	7431, 860, 57552, 57178, 4089, 4012, 28996, 9197, 3073	1151	65	19333	2.3257	1	0.788656	0.782659
GOTERM_BP_DIRECT	GO:0038066~p38MAPK cascade	4	0.314713	0.03834	1432, 677, 1386, 3965	1151	13	19333	5.16821	1	0.788656	0.782659
GOTERM_BP_DIRECT	GO:0060333~interferon-gamma-mediated signaling pathway	4	0.314713	0.03834	3716, 6672, 3717, 3659	1151	13	19333	5.16821	1	0.788656	0.782659
GOTERM_BP_DIRECT	GO:0043931~ossification involved in bone maturation	4	0.314713	0.03834	64131, 10507, 2131, 7704	1151	13	19333	5.16821	1	0.788656	0.782659
GOTERM_BP_DIRECT	GO:0035264~multicellular organism growth	11	0.86546	0.038375	84159, 104, 677, 7403, 2131, 25932, 80351, 23038, 83605, 55717, 472	1151	89	19333	2.076	1	0.788656	0.782659
GOTERM_MF_DIRECT	GO:0004864~protein phosphatase inhibitor activity	7	0.550747	0.0384181	26472, 9749, 221908, 4249, 23523, 51657, 57591	1167	41	18908	2.76623	1	0.527579	0.511944
GOTERM_MF_DIRECT	GO:0042169~SH2 domain binding	7	0.550747	0.0384181	3717, 8631, 55824, 54900, 80230, 5747, 51701	1167	41	18908	2.76623	1	0.527579	0.511944
GOTERM_BP_DIRECT	GO:0071539~protein localization to centrosome	5	0.393391	0.0386302	585, 27185, 1453, 26005, 29887	1151	22	19333	3.81743	1	0.788656	0.782659
GOTERM_BP_DIRECT	GO:0048814~regulation of dendrite morphogenesis	5	0.393391	0.0386302	2932, 10507, 23043, 26037, 23327	1151	22	19333	3.81743	1	0.788656	0.782659
KEGG_PATHWAY	hsa04310:Wnt signaling pathway	19	1.49489	0.0389026	4041, 5880, 4089, 5530, 5663, 4773, 7091, 23002, 59343, 23236, 2932, 23291, 324, 51176, 5533, 5599, 6259, 5579, 51701	557	170	8205	1.64637	0.999996	0.114139	0.0814753
GOTERM_MF_DIRECT	GO:0046966~thyroid hormone receptor binding	6	0.472069	0.0394631	10865, 9320, 8202, 6867, 221037, 9440	1167	31	18908	3.13592	1	0.529613	0.513918
GOTERM_MF_DIRECT	GO:0046875~ephrin receptor binding	6	0.472069	0.0394631	5294, 4690, 6386, 2534, 867, 26037	1167	31	18908	3.13592	1	0.529613	0.513918
GOTERM_BP_DIRECT	GO:0035019~somatic stem cell population maintenance	8	0.629426	0.0399422	4041, 8861, 9442, 6774, 3981, 9282, 9440, 5978	1151	54	19333	2.4884	1	0.811735	0.805562
GOTERM_MF_DIRECT	GO:0005178~integrin binding	17	1.33753	0.0403218	4240, 4771, 7402, 3672, 3673, 3385, 83706, 3936, 10979, 3676, 3655, 3689, 5747, 6868, 10666, 4627, 87	1167	161	18908	1.71079	1	0.533111	0.517312
GOTERM_BP_DIRECT	GO:1901216~positive regulation of neuron death	7	0.550747	0.0405634	2932, 2534, 8301, 7159, 155061, 23368, 3689	1151	43	19333	2.73435	1	0.82063	0.814389
GOTERM_MF_DIRECT	GO:0003725~double-stranded RNA binding	10	0.786782	0.0406266	23180, 7431, 55601, 104, 4478, 9208, 22861, 192670, 87, 79693	1167	75	18908	2.1603	1	0.533111	0.517312
GOTERM_BP_DIRECT	GO:0007265~Ras protein signal transduction	11	0.86546	0.040969	6386, 8550, 1017, 9046, 9402, 4763, 9869, 2782, 6655, 27040, 5925	1151	90	19333	2.05293	1	0.825101	0.818827
INTERPRO	IPR023801:Histone deacetylase domain	4	0.314713	0.0410758	9734, 51564, 55869, 10014	1173	13	19176	5.0301	1	0.762757	0.755397
INTERPRO	IPR000286:Histone deacetylase superfamily	4	0.314713	0.0410758	9734, 51564, 55869, 10014	1173	13	19176	5.0301	1	0.762757	0.755397
INTERPRO	IPR010919:SAND domain-like	4	0.314713	0.0410758	6672, 6498, 93349, 10691	1173	13	19176	5.0301	1	0.762757	0.755397
INTERPRO	IPR001202:WW domain	8	0.629426	0.0414042	201176, 10788, 64750, 7402, 54477, 11059, 8826, 23327	1173	53	19176	2.4676	1	0.762757	0.755397
INTERPRO	IPR000299:FERM domain	8	0.629426	0.0414042	3716, 3717, 7430, 4771, 10979, 4478, 2185, 5747	1173	53	19176	2.4676	1	0.762757	0.755397
GOTERM_MF_DIRECT	GO:0042803~protein homodimerization activity	57	4.48466	0.0414663	6793, 6672, 3001, 2073, 22876, 26272, 84888, 596, 51201, 3157, 8527, 6789, 10533, 2081, 8861, 7494, 11151, 5311, 8460, 7171, 6480, 121665, 23171, 57679, 81602, 56267, 10948, 1386, 9702, 5305, 2717, 6774, 2131, 23345, 3417, 3416, 23380, 2720, 2643, 10475, 4627, 1119, 7593, 4089, 7511, 3551, 2260, 168537, 54982, 6777, 10241, 9208, 7704, 6419, 26060, 87, 1889	1167	719	18908	1.28446	1	0.538151	0.522202
GOTERM_MF_DIRECT	GO:0008353~RNA polymerase II carboxy-terminal domain kinase activity	4	0.314713	0.0420167	5594, 23097, 8621, 23476	1167	13	18908	4.9853	1	0.539367	0.523382
KEGG_PATHWAY	hsa04914:Progesterone-mediated oocyte maturation	13	1.02282	0.042395	6197, 6793, 5594, 5290, 5293, 1017, 441273, 113, 80315, 1432, 10000, 5599, 5604	557	102	8205	1.87744	0.999999	0.123223	0.0879597
GOTERM_CC_DIRECT	GO:0016602~CCAAT-binding factor complex	3	0.236035	0.0424858	1386, 4801, 4802	1185	6	20580	8.68354	1	0.343053	0.318315
GOTERM_CC_DIRECT	GO:0005955~calcineurin complex	3	0.236035	0.0424858	3708, 5530, 5533	1185	6	20580	8.68354	1	0.343053	0.318315
GOTERM_CC_DIRECT	GO:0071458~integral component of cytoplasmic side of endoplasmic reticulum membrane	3	0.236035	0.0424858	121665, 84888, 5311	1185	6	20580	8.68354	1	0.343053	0.318315
GOTERM_CC_DIRECT	GO:0098553~lumenal side of endoplasmic reticulum membrane	3	0.236035	0.0424858	121665, 84888, 5311	1185	6	20580	8.68354	1	0.343053	0.318315
GOTERM_CC_DIRECT	GO:0031088~platelet dense granule membrane	3	0.236035	0.0424858	3708, 5874, 967	1185	6	20580	8.68354	1	0.343053	0.318315
GOTERM_BP_DIRECT	GO:0007568~aging	19	1.49489	0.0428187	6198, 5594, 7048, 4089, 5530, 4155, 6774, 3156, 1495, 3485, 1075, 490, 26272, 4508, 1788, 317, 3689, 2309, 10533	1151	195	19333	1.6366	1	0.851741	0.845263
UP_SEQ_FEATURE	MOTIF:Nuclear export signal	11	0.86546	0.0428349	80025, 57118, 7155, 81602, 51564, 4773, 64326, 56829, 10892, 59343, 10014	1218	91	20532	2.03768	1	1	0.997953
GOTERM_CC_DIRECT	GO:1990531~Lem3p-Dnf1p complex	4	0.314713	0.0429399	79895, 23250, 23200, 57194	1185	14	20580	4.96203	1	0.343053	0.318315
GOTERM_MF_DIRECT	GO:0016746~transferase activity, transferring acyl groups	8	0.629426	0.0431171	138050, 56894, 3157, 8050, 114799, 9926, 154141, 79143	1167	53	18908	2.44562	1	0.54754	0.531314
GOTERM_BP_DIRECT	GO:0051897~positive regulation of protein kinase B signaling	14	1.10149	0.0435081	5294, 7494, 7046, 253260, 5290, 23533, 2260, 5293, 2625, 10979, 940, 10565, 5747, 219736	1151	129	19333	1.8229	1	0.851741	0.845263
GOTERM_BP_DIRECT	GO:0019827~stem cell population maintenance	8	0.629426	0.0435143	23081, 53918, 9442, 123169, 6774, 9282, 26147, 23137	1151	55	19333	2.44316	1	0.851741	0.845263
GOTERM_BP_DIRECT	GO:0070536~protein K63-linked deubiquitination	6	0.472069	0.0438158	55432, 10868, 23032, 9577, 1540, 7128	1151	33	19333	3.05395	1	0.851741	0.845263
GOTERM_BP_DIRECT	GO:0043029~T cell homeostasis	6	0.472069	0.0438158	84636, 3071, 596, 55012, 11151, 6777	1151	33	19333	3.05395	1	0.851741	0.845263
GOTERM_BP_DIRECT	GO:0007628~adult walking behavior	6	0.472069	0.0438158	1600, 785, 28996, 55636, 3073, 55074	1151	33	19333	3.05395	1	0.851741	0.845263
GOTERM_BP_DIRECT	GO:0048705~skeletal system morphogenesis	6	0.472069	0.0438158	7046, 84159, 5663, 6259, 2260, 359845	1151	33	19333	3.05395	1	0.851741	0.845263
GOTERM_BP_DIRECT	GO:0071108~protein K48-linked deubiquitination	6	0.472069	0.0438158	55432, 10868, 23252, 23032, 9958, 7128	1151	33	19333	3.05395	1	0.851741	0.845263
UP_SEQ_FEATURE	MOTIF:LXXLL motif 2	5	0.393391	0.0441523	8202, 8648, 9282, 84660, 10499	1218	23	20532	3.6646	1	1	0.997953
UP_SEQ_FEATURE	MOTIF:LXXLL motif 1	5	0.393391	0.0441523	8202, 8648, 9282, 84660, 10499	1218	23	20532	3.6646	1	1	0.997953
UP_SEQ_FEATURE	ZN_FING:C2H2-type 2	49	3.85523	0.0445903	7562, 195828, 93474, 84838, 79177, 284459, 57862, 55565, 57786, 7799, 84124, 155061, 8609, 5978, 7574, 7775, 170959, 3097, 90592, 360023, 56980, 11278, 25925, 347344, 126070, 7586, 100289678, 163131, 80264, 58499, 59269, 728927, 84622, 90338, 7733, 10793, 51427, 7593, 7554, 7752, 163049, 25850, 285989, 84614, 340252, 10320, 57616, 7704, 7629	1218	631	20532	1.30903	1	1	0.997953
GOTERM_BP_DIRECT	GO:0000281~mitotic cytokinesis	9	0.708104	0.0445914	585, 324, 11021, 23265, 6711, 10640, 54536, 114327, 6093	1151	67	19333	2.25627	1	0.859502	0.852966
GOTERM_BP_DIRECT	GO:0006509~membrane protein ectodomain proteolysis	5	0.393391	0.0446337	84888, 5663, 5588, 6868, 4627	1151	23	19333	3.65146	1	0.859502	0.852966
UP_SEQ_FEATURE	REGION:Interaction with SIN3A	3	0.236035	0.0448843	8819, 51564, 5978	1218	6	20532	8.42857	1	1	0.997953
UP_SEQ_FEATURE	REPEAT:RPEL	3	0.236035	0.0448843	9749, 65979, 57591	1218	6	20532	8.42857	1	1	0.997953
UP_SEQ_FEATURE	DOMAIN:A20-type	3	0.236035	0.0448843	60685, 7128, 54469	1218	6	20532	8.42857	1	1	0.997953
GOTERM_CC_DIRECT	GO:0030018~Z disc	14	1.10149	0.0450882	51719, 5530, 64236, 9456, 5663, 7273, 493, 10627, 775, 5525, 859, 10611, 4659, 87	1185	134	20580	1.81447	1	0.356342	0.330647
GOTERM_BP_DIRECT	GO:0023051~regulation of signaling	3	0.236035	0.0451763	867, 868, 4008	1151	6	19333	8.39835	1	0.859502	0.852966
GOTERM_BP_DIRECT	GO:0048541~Peyer's patch development	3	0.236035	0.0451763	9760, 785, 6777	1151	6	19333	8.39835	1	0.859502	0.852966
GOTERM_BP_DIRECT	GO:0018344~protein geranylgeranylation	3	0.236035	0.0451763	2339, 1121, 5229	1151	6	19333	8.39835	1	0.859502	0.852966
GOTERM_BP_DIRECT	GO:0031175~neuron projection development	14	1.10149	0.0458279	7431, 157922, 92558, 11021, 2185, 285527, 6093, 2932, 1861, 116, 5457, 6259, 10565, 5925	1151	130	19333	1.80888	1	0.86269	0.856129
UP_SEQ_FEATURE	REPEAT:LDL-receptor class B 1	4	0.314713	0.046285	4041, 91355, 22795, 7804	1218	14	20532	4.81633	1	1	0.997953
UP_SEQ_FEATURE	REPEAT:Spectrin 9	4	0.314713	0.046285	7402, 6711, 23345, 23499	1218	14	20532	4.81633	1	1	0.997953
UP_SEQ_FEATURE	REPEAT:Spectrin 7	4	0.314713	0.046285	7402, 6711, 23345, 23499	1218	14	20532	4.81633	1	1	0.997953
UP_SEQ_FEATURE	REPEAT:LDL-receptor class B 2	4	0.314713	0.046285	4041, 91355, 22795, 7804	1218	14	20532	4.81633	1	1	0.997953
UP_SEQ_FEATURE	REPEAT:LDL-receptor class B 3	4	0.314713	0.046285	4041, 91355, 22795, 7804	1218	14	20532	4.81633	1	1	0.997953
UP_SEQ_FEATURE	REPEAT:LDL-receptor class B 4	4	0.314713	0.046285	4041, 91355, 22795, 7804	1218	14	20532	4.81633	1	1	0.997953
UP_SEQ_FEATURE	REPEAT:Spectrin 8	4	0.314713	0.046285	7402, 6711, 23345, 23499	1218	14	20532	4.81633	1	1	0.997953
GOTERM_CC_DIRECT	GO:0014069~postsynaptic density	24	1.88828	0.0464767	6386, 5594, 9456, 10097, 9743, 6774, 26037, 2185, 1600, 57679, 23380, 2534, 27185, 80315, 3708, 775, 51201, 54477, 832, 613, 6711, 659, 7804, 10611	1185	275	20580	1.51567	1	0.362597	0.336451
GOTERM_BP_DIRECT	GO:0001921~positive regulation of receptor recycling	4	0.314713	0.0466945	5663, 1889, 2060, 22876	1151	14	19333	4.79906	1	0.86269	0.856129
GOTERM_BP_DIRECT	GO:0016050~vesicle organization	4	0.314713	0.0466945	54874, 9765, 29887, 2060	1151	14	19333	4.79906	1	0.86269	0.856129
GOTERM_BP_DIRECT	GO:0007175~negative regulation of epidermal growth factor-activated receptor activity	4	0.314713	0.0466945	5663, 867, 868, 84619	1151	14	19333	4.79906	1	0.86269	0.856129
GOTERM_BP_DIRECT	GO:0032736~positive regulation of interleukin-13 production	4	0.314713	0.0466945	2625, 3133, 23765, 3965	1151	14	19333	4.79906	1	0.86269	0.856129
GOTERM_BP_DIRECT	GO:0045667~regulation of osteoblast differentiation	4	0.314713	0.0466945	2101, 5747, 9770, 5978	1151	14	19333	4.79906	1	0.86269	0.856129
GOTERM_BP_DIRECT	GO:1903364~positive regulation of cellular protein catabolic process	4	0.314713	0.0466945	9686, 7430, 7128, 4478	1151	14	19333	4.79906	1	0.86269	0.856129
GOTERM_MF_DIRECT	GO:0019003~GDP binding	10	0.786782	0.0468638	201475, 5908, 51762, 11021, 5873, 23011, 5874, 8801, 5912, 5868	1167	77	18908	2.10419	1	0.588789	0.57134
SMART	SM00545:JmjN	4	0.314713	0.0469356	23081, 5927, 3720, 10765	729	12	10379	4.74577	1	0.593978	0.579412
GOTERM_CC_DIRECT	GO:0000118~histone deacetylase complex	7	0.550747	0.04701	473, 8819, 9734, 51564, 55869, 221037, 10014	1185	46	20580	2.64282	1	0.362597	0.336451
UP_SEQ_FEATURE	REGION:Leucine-zipper	13	1.02282	0.0471606	22877, 7494, 4097, 5452, 22926, 3551, 27086, 1386, 6942, 6721, 4149, 4602, 1869	1218	118	20532	1.85714	1	1	0.997953
UP_KW_LIGAND	KW-0464~Manganese	26	2.04563	0.047282	7046, 10390, 7048, 11163, 2132, 2131, 3417, 2589, 113, 29940, 151742, 91, 659, 79716, 9917, 5494, 51809, 7511, 26229, 167153, 5095, 2534, 201595, 167227, 79624, 152002	542	223	6833	1.46988	0.79778	0.260051	0.260051
INTERPRO	IPR004240:Nonaspanin (TM9SF)	3	0.236035	0.0474811	9375, 9777, 56889	1173	6	19176	8.17391	1	0.855692	0.847434
INTERPRO	IPR006576:BRK domain	3	0.236035	0.0474811	6595, 84181, 55636	1173	6	19176	8.17391	1	0.855692	0.847434
GOTERM_CC_DIRECT	GO:0045111~intermediate filament cytoskeleton	8	0.629426	0.047853	5581, 6595, 7431, 27185, 55601, 9887, 91404, 7728	1185	58	20580	2.39546	1	0.362597	0.336451
GOTERM_CC_DIRECT	GO:0035577~azurophil granule membrane	8	0.629426	0.047853	23317, 80331, 3916, 5908, 5663, 23200, 967, 6836	1185	58	20580	2.39546	1	0.362597	0.336451
UP_SEQ_FEATURE	ZN_FING:C2H2-type 1	44	3.46184	0.0481716	347344, 7586, 195828, 100289678, 93474, 79177, 163131, 80264, 58499, 59269, 284459, 57862, 55565, 84622, 57786, 90338, 7733, 7799, 84124, 5978, 8609, 7594, 7593, 7574, 7554, 7752, 7775, 163049, 25850, 285989, 3097, 90592, 84614, 360023, 56980, 10308, 23394, 11278, 340252, 10320, 7748, 57616, 7704, 7629	1218	560	20532	1.32449	1	1	0.997953
GOTERM_MF_DIRECT	GO:0070087~chromo shadow domain binding	3	0.236035	0.0482654	6672, 3930, 10036	1167	6	18908	8.10111	1	0.600015	0.582233
UP_SEQ_FEATURE	DOMAIN:SH3 1	7	0.550747	0.0484038	9256, 4690, 50618, 10580, 9402, 10451, 344558	1218	45	20532	2.62222	1	1	0.997953
KEGG_PATHWAY	hsa05418:Fluid shear stress and atherosclerosis	16	1.25885	0.0488087	4790, 5880, 3551, 9181, 5290, 5293, 596, 1432, 10000, 5599, 801, 6416, 659, 4205, 859, 5747	557	139	8205	1.69562	1	0.140551	0.100329
SMART	SM00150:SPEC	6	0.472069	0.0488648	7402, 6711, 23101, 23345, 23499, 87	729	29	10379	2.94565	1	0.597779	0.58312
GOTERM_BP_DIRECT	GO:0035924~cellular response to vascular endothelial growth factor stimulus	6	0.472069	0.0489524	2081, 7494, 301, 1432, 2321, 25865	1151	34	19333	2.96412	1	0.900684	0.893834
UP_SEQ_FEATURE	ZN_FING:C2H2-type 10	31	2.43902	0.0492328	25925, 347344, 90321, 7562, 126070, 163131, 80264, 58499, 728927, 284459, 84622, 90338, 7733, 10793, 51427, 7594, 7593, 7574, 9534, 170959, 163049, 126069, 25850, 360023, 51351, 56980, 10308, 340252, 51710, 7748, 7728	1218	369	20532	1.41618	1	1	0.997953
GOTERM_MF_DIRECT	GO:0005102~receptor binding	34	2.67506	0.0493333	4690, 9840, 7046, 11120, 6774, 3485, 3385, 55681, 23765, 3717, 214, 51762, 116, 6503, 8805, 5195, 8743, 3672, 5311, 3133, 2185, 2734, 3106, 2534, 10507, 301, 965, 7525, 4478, 1729, 5788, 2717, 5329, 5747	1167	397	18908	1.3876	1	0.600998	0.583187
GOTERM_MF_DIRECT	GO:0070577~lysine-acetylated histone binding	5	0.393391	0.0498712	23140, 54454, 23476, 8805, 23613	1167	23	18908	3.52222	1	0.600998	0.583187
GOTERM_MF_DIRECT	GO:0043548~phosphatidylinositol 3-kinase binding	5	0.393391	0.0498712	1600, 3717, 2534, 11151, 801	1167	23	18908	3.52222	1	0.600998	0.583187
INTERPRO	IPR001607:Zinc finger, UBP-type	4	0.314713	0.0499667	9960, 10868, 23032, 23326	1173	14	19176	4.67081	1	0.890805	0.882209
GOTERM_BP_DIRECT	GO:0050727~regulation of inflammatory response	12	0.944138	0.0504567	7791, 3717, 80709, 27086, 7114, 301, 1540, 63940, 253260, 23476, 27347, 22861	1151	106	19333	1.90151	1	0.916736	0.909764
INTERPRO	IPR001680:WD40 repeat	25	1.96696	0.0507547	5048, 23001, 93594, 134957, 1657, 400954, 6468, 317, 26190, 26094, 23218, 11151, 64326, 2782, 7091, 282809, 25853, 23335, 23038, 57590, 23291, 80232, 55779, 55717, 8816	1173	275	19176	1.48617	1	0.895226	0.886587
GOTERM_BP_DIRECT	GO:0044255~cellular lipid metabolic process	5	0.393391	0.0511281	9663, 171586, 23175, 1386, 93474	1151	24	19333	3.49931	1	0.916736	0.909764
GOTERM_BP_DIRECT	GO:0006471~protein ADP-ribosylation	5	0.393391	0.0511281	378, 79668, 54625, 56829, 80351	1151	24	19333	3.49931	1	0.916736	0.909764
GOTERM_BP_DIRECT	GO:0009311~oligosaccharide metabolic process	5	0.393391	0.0511281	2526, 338596, 79690, 2717, 7903	1151	24	19333	3.49931	1	0.916736	0.909764
GOTERM_BP_DIRECT	GO:0018279~protein N-linked glycosylation via asparagine	5	0.393391	0.0511281	201595, 51465, 2530, 4249, 6480	1151	24	19333	3.49931	1	0.916736	0.909764
GOTERM_BP_DIRECT	GO:0046847~filopodium assembly	5	0.393391	0.0511281	23380, 7046, 7430, 121512, 91010	1151	24	19333	3.49931	1	0.916736	0.909764
GOTERM_BP_DIRECT	GO:0045786~negative regulation of cell cycle	8	0.629426	0.0512601	2625, 3248, 26001, 2113, 116, 7159, 23368, 5925	1151	57	19333	2.35743	1	0.916736	0.909764
UP_KW_DOMAIN	KW-0853~WD repeat	25	1.96696	0.051606	5048, 23001, 93594, 134957, 1657, 400954, 6468, 317, 26190, 26094, 23218, 11151, 64326, 2782, 7091, 282809, 25853, 23335, 23038, 57590, 23291, 80232, 55779, 55717, 8816	862	284	14486	1.47932	0.760835	0.139336	0.113533
UP_SEQ_FEATURE	ZN_FING:C2H2-type 14	17	1.33753	0.0517733	25925, 7594, 7562, 9534, 163049, 25850, 90592, 163131, 360023, 58499, 10308, 84622, 57786, 90338, 51710, 51427, 7728	1218	173	20532	1.65648	1	1	0.997953
UP_KW_DISEASE	KW-0331~Gangliosidosis	3	0.236035	0.0518488	2720, 3074, 3073	350	5	4472	7.66629	0.993641	1	1
UP_SEQ_FEATURE	DOMAIN:SH3 2	7	0.550747	0.0529923	9256, 4690, 50618, 10580, 9402, 10451, 344558	1218	46	20532	2.56522	1	1	0.997953
GOTERM_CC_DIRECT	GO:0016235~aggresome	6	0.472069	0.0536078	57713, 9695, 5663, 5588, 23523, 2060	1185	36	20580	2.89451	1	0.402058	0.373066
GOTERM_BP_DIRECT	GO:0030890~positive regulation of B cell proliferation	7	0.550747	0.0537332	3071, 596, 84433, 4773, 10451, 5788, 57162	1151	46	19333	2.55602	1	0.957136	0.949858
GOTERM_MF_DIRECT	GO:0004714~transmembrane receptor protein tyrosine kinase activity	13	1.02282	0.0540692	7465, 2185, 1195, 2260, 3716, 3717, 2534, 2321, 7525, 6416, 5604, 5747, 3702	1167	116	18908	1.81577	1	0.645007	0.625891
GOTERM_BP_DIRECT	GO:0045773~positive regulation of axon extension	6	0.472069	0.0544285	23191, 27185, 23394, 1002, 5048, 23499	1151	35	19333	2.87943	1	0.961857	0.954542
GOTERM_BP_DIRECT	GO:0006303~double-strand break repair via nonhomologous end joining	6	0.472069	0.0544285	7158, 50485, 3981, 7515, 6419, 472	1151	35	19333	2.87943	1	0.961857	0.954542
INTERPRO	IPR015940:Ubiquitin-associated/translation elongation factor EF1B, N-terminal, eukaryote	7	0.550747	0.0547095	9113, 57787, 55187, 867, 53347, 868, 84959	1173	45	19176	2.543	1	0.939222	0.930158
UP_SEQ_FEATURE	DOMAIN:FH2	4	0.314713	0.0553809	752, 23002, 1729, 91010	1218	15	20532	4.49524	1	1	0.997953
UP_SEQ_FEATURE	REPEAT:Spectrin 5	4	0.314713	0.0553809	7402, 6711, 23345, 23499	1218	15	20532	4.49524	1	1	0.997953
UP_SEQ_FEATURE	DOMAIN:Myotubularin phosphatase	4	0.314713	0.0553809	8897, 54545, 9107, 4534	1218	15	20532	4.49524	1	1	0.997953
UP_SEQ_FEATURE	MOTIF:GFFKR motif	4	0.314713	0.0553809	3672, 3673, 3676, 3655	1218	15	20532	4.49524	1	1	0.997953
UP_SEQ_FEATURE	REPEAT:Spectrin 6	4	0.314713	0.0553809	7402, 6711, 23345, 23499	1218	15	20532	4.49524	1	1	0.997953
GOTERM_BP_DIRECT	GO:2000134~negative regulation of G1/S transition of mitotic cell cycle	8	0.629426	0.0554382	596, 785, 324, 7465, 5311, 1739, 5934, 5925	1151	58	19333	2.31679	1	0.967305	0.959949
INTERPRO	IPR001331:Guanine-nucleotide dissociation stimulator, CDC24, conserved site	5	0.393391	0.0555149	80243, 10451, 613, 23365, 7074	1173	24	19176	3.4058	1	0.939222	0.930158
INTERPRO	IPR002017:Spectrin repeat	5	0.393391	0.0555149	7402, 6711, 23345, 23499, 87	1173	24	19176	3.4058	1	0.939222	0.930158
INTERPRO	IPR020454:Diacylglycerol/phorbol-ester binding	5	0.393391	0.0555149	5581, 23683, 5588, 5579, 25865	1173	24	19176	3.4058	1	0.939222	0.930158
GOTERM_BP_DIRECT	GO:0097049~motor neuron apoptotic process	4	0.314713	0.0558626	596, 104, 1386, 6093	1151	15	19333	4.47912	1	0.967305	0.959949
GOTERM_BP_DIRECT	GO:0033173~calcineurin-NFAT signaling cascade	4	0.314713	0.0558626	10725, 5530, 4773, 5533	1151	15	19333	4.47912	1	0.967305	0.959949
GOTERM_BP_DIRECT	GO:1903204~negative regulation of oxidative stress-induced neuron death	4	0.314713	0.0558626	57707, 5978, 55074, 10533	1151	15	19333	4.47912	1	0.967305	0.959949
GOTERM_BP_DIRECT	GO:0016579~protein deubiquitination	12	0.944138	0.0563661	55432, 9960, 10868, 8287, 23252, 219333, 23032, 1540, 9958, 7128, 159195, 23326	1151	108	19333	1.8663	1	0.967305	0.959949
GOTERM_MF_DIRECT	GO:0030331~estrogen receptor binding	7	0.550747	0.0566811	9113, 10865, 7494, 51176, 8648, 84660, 6867	1167	45	18908	2.52035	1	0.663712	0.644042
GOTERM_MF_DIRECT	GO:0030165~PDZ domain binding	11	0.86546	0.0567611	59339, 6198, 1741, 57498, 5663, 83874, 9732, 490, 6868, 1182, 493	1167	92	18908	1.93722	1	0.663712	0.644042
PIR_SUPERFAMILY	PIRSF037911:histone deacetylase class II, eukaryotic type	3	0.236035	0.056957	9734, 51564, 10014	147	5	1775	7.2449	0.999012	1	1
UP_SEQ_FEATURE	DOMAIN:PWWP	5	0.393391	0.0575005	1789, 1788, 55777, 23774, 23613	1218	25	20532	3.37143	1	1	0.997953
GOTERM_BP_DIRECT	GO:1990138~neuron projection extension	5	0.393391	0.0581096	5361, 214, 3676, 8826, 7074	1151	25	19333	3.35934	1	0.967305	0.959949
GOTERM_BP_DIRECT	GO:0060999~positive regulation of dendritic spine development	5	0.393391	0.0581096	8550, 54149, 5597, 5663, 23613	1151	25	19333	3.35934	1	0.967305	0.959949
GOTERM_BP_DIRECT	GO:0045663~positive regulation of myoblast differentiation	7	0.550747	0.0586355	694, 6595, 8110, 9750, 1432, 23236, 57492	1151	47	19333	2.50164	1	0.967305	0.959949
GOTERM_BP_DIRECT	GO:0070527~platelet aggregation	7	0.550747	0.0586355	5294, 10627, 84959, 5912, 1192, 4627, 83706	1151	47	19333	2.50164	1	0.967305	0.959949
GOTERM_BP_DIRECT	GO:0042789~mRNA transcription from RNA polymerase II promoter	7	0.550747	0.0586355	8546, 6774, 6873, 1386, 2034, 8648, 10499	1151	47	19333	2.50164	1	0.967305	0.959949
GOTERM_CC_DIRECT	GO:0070847~core mediator complex	5	0.393391	0.0593766	9442, 9282, 9439, 9440, 81857	1185	26	20580	3.33982	1	0.437285	0.405753
KEGG_PATHWAY	hsa04114:Oocyte meiosis	15	1.18017	0.0594841	6197, 5594, 5530, 23291, 1017, 441273, 113, 80315, 3708, 1432, 5533, 801, 5525, 5604, 5529	557	131	8205	1.68672	1	0.169721	0.121151
GOTERM_CC_DIRECT	GO:0005874~microtubule	27	2.12431	0.0594946	5048, 9181, 23303, 27185, 400954, 55346, 6249, 6645, 9859, 83593, 1739, 8826, 7277, 80709, 157922, 23499, 9371, 7074, 26140, 10788, 324, 1540, 91978, 196385, 8514, 9702, 7846	1185	327	20580	1.43398	1	0.437285	0.405753
UP_SEQ_FEATURE	DOMAIN:PH 2	6	0.472069	0.0595158	59339, 121512, 116984, 9842, 6645, 7074	1218	36	20532	2.80952	1	1	0.997953
UP_SEQ_FEATURE	ZN_FING:RING-type; atypical	6	0.472069	0.0595158	26001, 9666, 494470, 4799, 84937, 200312	1218	36	20532	2.80952	1	1	0.997953
INTERPRO	IPR015425:Actin-binding FH2	4	0.314713	0.0597067	752, 23002, 1729, 91010	1173	15	19176	4.35942	1	0.972186	0.962804
INTERPRO	IPR000033:LDLR class B repeat	4	0.314713	0.0597067	4041, 91355, 22795, 7804	1173	15	19176	4.35942	1	0.972186	0.962804
INTERPRO	IPR010569:Myotubularin-related	4	0.314713	0.0597067	8897, 54545, 9107, 4534	1173	15	19176	4.35942	1	0.972186	0.962804
INTERPRO	IPR017096:Kelch-like protein, gigaxonin	7	0.550747	0.0598088	27252, 10625, 89857, 23276, 84078, 54800, 84861	1173	46	19176	2.48771	1	0.972186	0.962804
GOTERM_BP_DIRECT	GO:0071363~cellular response to growth factor stimulus	8	0.629426	0.0598221	7046, 6198, 9497, 7048, 6777, 91, 659, 7804	1151	59	19333	2.27752	1	0.967305	0.959949
[truncated: 258 more rows]

## Sheet: vorinostat.down
Table S2 GO term gene enrichment analyses in 2D10 cells upon treatment with LRAs
[truncated: 1,259 more rows]

[truncated: 1 more sheets: vorinostat.up]
