# Supplementary material for: Integrated Single-cell Multiomic Analysis of HIV Latency Reversal Reveals Novel Regulators of Viral Reactivation
Source: Genomics Proteomics Bioinformatics. 2024 Jun 20;22(1):qzae003. doi: 10.1093/gpbjnl/qzae003 (PMC11189801; doi:10.1093/gpbjnl/qzae003)
Supplement: qzae003_Supplementary_Data [file qzae003_supplementary_data.zip › Table S3.xlsx]

## Sheet: ibet.down
Table S3 GO term gene enrichment analyses in donor 1 primary cells upon treatment with LRAs
Table S3A Gene enrichment analyses that were significantly down-regulated upon treatment with iBET151
Note: Analyses of GO enrichment (biological process) were carried out for each condition using DAVID.
Category	Term	Count	X.	P value	Genes	List.Total	Pop.Hits	Pop.Total	Fold.Enrichment	Bonferroni	Benjamini	FDR
GOTERM_BP_DIRECT	GO:0002181~cytoplasmic translation	21	8.33333	7.73801e-21	6164, 6142, 6232, 6165, 6231, 6146, 6168, 6201, 6234, 6156, 6167, 6159, 6169, 6235, 2197, 6171, 6170, 6173, 51372, 6227, 6207	215	90	19333	20.9816	1.146e-17	1.14523e-17	1.1313e-17
GOTERM_CC_DIRECT	GO:0022626~cytosolic ribosome	16	6.34921	2.88699e-15	6164, 6142, 6232, 6165, 6146, 6168, 6201, 6156, 6167, 6159, 6169, 2197, 6170, 6173, 6227, 6207	219	77	20580	19.5268	8.37108e-13	8.37227e-13	7.70826e-13
GOTERM_MF_DIRECT	GO:0003735~structural constituent of ribosome	20	7.93651	3.89777e-13	6164, 6142, 6232, 6165, 6231, 6146, 6168, 6201, 6234, 6156, 6167, 6159, 6169, 6235, 2197, 6171, 6170, 6173, 6227, 6207	212	189	18908	9.43796	1.58259e-10	1.5825e-10	1.55911e-10
GOTERM_BP_DIRECT	GO:0006412~translation	21	8.33333	6.88103e-13	6164, 6142, 6232, 6165, 6231, 6146, 6168, 6201, 6234, 6156, 6167, 6159, 6169, 6235, 2197, 6171, 6170, 6173, 6227, 4666, 6207	215	223	19333	8.46789	1.0191e-09	5.09196e-10	5.03003e-10
KEGG_PATHWAY	hsa05171:Coronavirus disease - COVID-19	24	9.52381	2.22552e-12	9641, 6164, 6142, 6232, 6165, 6231, 6146, 6168, 6201, 6234, 6156, 6772, 6167, 6159, 6169, 6235, 2197, 6171, 6170, 6173, 23118, 6227, 5336, 6207	135	232	8205	6.28736	4.56238e-10	4.56233e-10	4.2285e-10
UP_KW_MOLECULAR_FUNCTION	KW-0689~Ribosomal protein	20	7.93651	5.7715e-12	6164, 6142, 6232, 6165, 6231, 6146, 6168, 6201, 6234, 6156, 6167, 6159, 6169, 6235, 2197, 6171, 6170, 6173, 6227, 6207	153	193	11719	7.93728	3.40518e-10	3.40518e-10	3.40518e-10
GOTERM_CC_DIRECT	GO:0005840~ribosome	18	7.14286	6.08876e-12	6164, 6142, 6232, 6165, 6231, 6146, 6168, 6201, 6234, 6167, 6159, 6169, 6235, 2197, 6171, 6173, 6227, 6207	219	176	20580	9.61083	1.76575e-09	8.8287e-10	8.12849e-10
KEGG_PATHWAY	hsa03010:Ribosome	20	7.93651	1.75412e-11	6164, 6142, 6232, 6165, 6231, 6146, 6168, 6201, 6234, 6156, 6167, 6159, 6169, 6235, 2197, 6171, 6170, 6173, 6227, 6207	135	166	8205	7.32262	3.59594e-09	1.79798e-09	1.66642e-09
GOTERM_CC_DIRECT	GO:0022625~cytosolic large ribosomal subunit	12	4.7619	3.18204e-11	6164, 6142, 6165, 6146, 6168, 6167, 6156, 6159, 6169, 6171, 6170, 6173	219	60	20580	18.7945	9.22789e-09	3.07597e-09	2.83201e-09
GOTERM_CC_DIRECT	GO:0042788~polysomal ribosome	10	3.96825	4.40267e-11	6142, 6231, 6234, 6156, 6169, 6235, 6227, 6171, 6170, 6173	219	33	20580	28.4765	1.27678e-08	3.19194e-09	2.93879e-09
UP_KW_MOLECULAR_FUNCTION	KW-0687~Ribonucleoprotein	23	9.12698	5.52242e-11	6164, 6142, 6232, 6165, 6231, 6146, 6168, 6201, 6234, 6156, 6167, 6159, 6169, 6235, 3178, 2197, 6171, 6170, 6173, 51690, 6227, 6207, 6727	153	305	11719	5.776	3.25823e-09	1.62911e-09	1.62911e-09
GOTERM_BP_DIRECT	GO:0006955~immune response	26	10.3175	2.4097e-10	9641, 9466, 6892, 6352, 63940, 3001, 3561, 4050, 1236, 972, 10673, 27040, 9235, 4088, 10581, 8764, 1396, 3107, 10507, 3105, 3566, 2113, 567, 868, 924, 10346	215	492	19333	4.75192	3.56877e-07	1.18879e-07	1.17433e-07
GOTERM_CC_DIRECT	GO:0005829~cytosol	99	39.2857	5.74576e-09	6232, 6231, 6234, 10095, 7048, 6235, 2272, 57107, 596, 6227, 84166, 10010, 55604, 917, 9235, 8821, 22806, 1072, 3094, 5150, 27010, 64839, 27250, 83988, 26289, 89846, 9641, 5682, 6772, 9404, 9402, 23301, 7185, 4502, 817, 3659, 6142, 6146, 7114, 4088, 5971, 163486, 27115, 80774, 5720, 8718, 10125, 4637, 8837, 3945, 8573, 5583, 6156, 6277, 6159, 2197, 3561, 397, 3718, 5336, 5216, 26191, 3956, 6164, …	219	5520	20580	1.68538	1.66627e-06	3.33254e-07	3.06824e-07
GOTERM_CC_DIRECT	GO:0005737~cytoplasm	98	38.8889	2.64378e-08	6231, 6234, 10095, 6235, 26037, 2272, 596, 27086, 6227, 84166, 6641, 8821, 22806, 113246, 2043, 1072, 1192, 3094, 7294, 1107, 64839, 83989, 57118, 27250, 26289, 89846, 51411, 9641, 5682, 6772, 9404, 9402, 7185, 4502, 55906, 817, 3659, 6142, 6146, 5452, 7114, 4088, 5971, 5720, 4753, 3669, 8837, 3945, 8573, 5583, 6156, 6277, 6159, 63940, 2197, 397, 115362, 399, 5336, 5216, 100463486, 26191, 3956, 6…	219	5593	20580	1.64658	7.66694e-06	1.27783e-06	1.17648e-06
GOTERM_BP_DIRECT	GO:0050852~T cell receptor signaling pathway	12	4.7619	4.66666e-08	3105, 5795, 54923, 5336, 868, 163486, 28755, 26191, 916, 917, 7294, 28638	215	112	19333	9.63439	6.91108e-05	1.72666e-05	1.70566e-05
UP_KW_BIOLOGICAL_PROCESS	KW-0391~Immunity	29	11.5079	7.13561e-08	5682, 28755, 28638, 115362, 3718, 972, 84166, 10673, 26191, 27040, 916, 3659, 917, 4282, 10581, 8764, 7294, 3107, 54941, 3105, 115992, 3566, 2113, 567, 54923, 54625, 924, 3669, 8519	115	909	11229	3.11514	3.49644e-06	3.49645e-06	3.49645e-06
GOTERM_CC_DIRECT	GO:0005925~focal adhesion	20	7.93651	1.4781e-07	8573, 6146, 10095, 6641, 6168, 6201, 6156, 9404, 6169, 6235, 57175, 1072, 567, 5478, 5479, 5216, 10673, 60, 3676, 6207	219	425	20580	4.42224	4.28639e-05	6.12354e-06	5.63788e-06
GOTERM_CC_DIRECT	GO:0022627~cytosolic small ribosomal subunit	8	3.1746	5.12194e-07	6232, 6231, 6201, 6234, 6235, 6227, 2197, 6207	219	46	20580	16.3431	0.000148525	1.8567e-05	1.70945e-05
UP_KW_CELLULAR_COMPONENT	KW-0963~Cytoplasm	96	38.0952	9.51444e-07	6275, 5583, 6231, 8573, 6234, 10095, 6277, 6156, 6159, 6235, 26037, 63940, 2272, 397, 115362, 596, 3718, 399, 84166, 6227, 10010, 55604, 5216, 100463486, 26191, 3956, 6164, 101060684, 6165, 11151, 6168, 6201, 6641, 6167, 22806, 113246, 6169, 3178, 1072, 1192, 3094, 5150, 7294, 1107, 64839, 83989, 57118, 27250, 115992, 26289, 2113, 89846, 51411, 60, 100463498, 51735, 10346, 9641, 9168, 5682, 9404,…	200	5538	17641	1.52901	3.33e-05	3.33005e-05	3.33005e-05
GOTERM_BP_DIRECT	GO:0042110~T cell activation	8	3.1746	1.61823e-06	4088, 868, 924, 914, 10125, 27040, 916, 917	215	52	19333	13.834	0.00239373	0.000478995	0.000473169
GOTERM_CC_DIRECT	GO:0070062~extracellular exosome	48	19.0476	2.58073e-06	6275, 5583, 6231, 5682, 6234, 10095, 6277, 6156, 373156, 3683, 6235, 397, 972, 5478, 5336, 5479, 55604, 3676, 5216, 4666, 6207, 3956, 6164, 4282, 6482, 6165, 6146, 11151, 6168, 4046, 5795, 3178, 57175, 1072, 1192, 7273, 3094, 3107, 3105, 10627, 151556, 567, 2530, 5720, 83442, 60, 4637, 3945	219	2219	20580	2.03276	0.000748133	8.31569e-05	7.65617e-05
UP_KW_DISEASE	KW-1024~Diamond-Blackfan anemia	6	2.38095	4.01604e-06	6232, 6165, 6231, 6201, 6234, 6235	62	19	4472	22.7776	0.000120474	0.000120481	0.000120481
GOTERM_MF_DIRECT	GO:0003723~RNA binding	37	14.6825	6.32557e-06	6232, 6275, 6231, 5682, 6234, 6156, 6159, 6235, 2197, 23345, 6171, 6170, 6173, 6227, 5478, 5479, 64092, 5216, 6207, 81550, 6727, 3956, 6164, 6142, 6165, 6146, 7114, 11151, 6168, 6201, 6167, 6169, 3178, 1107, 51690, 27250, 3105	212	1471	18908	2.24336	0.00256489	0.00128409	0.00126511
GOTERM_MF_DIRECT	GO:0005515~protein binding	169	67.0635	2.30684e-05	9466, 6232, 6231, 6352, 6234, 10095, 7048, 92106, 4696, 26037, 3001, 2272, 94120, 57107, 596, 27086, 10418, 514, 6227, 84166, 84441, 10010, 55604, 517, 8801, 914, 53827, 916, 917, 9235, 6641, 8821, 22806, 113246, 5795, 1350, 2043, 440400, 1072, 1192, 3094, 7294, 1107, 27010, 64839, 83989, 57118, 27250, 83988, 521, 84159, 54923, 51411, 924, 10666, 9641, 6892, 5682, 6772, 9404, 9402, 55340, 7185, 5…	212	12619	18908	1.19446	0.00932216	0.00312193	0.00307579
KEGG_PATHWAY	hsa05169:Epstein-Barr virus infection	14	5.55556	2.39518e-05	9641, 6892, 6772, 3683, 5971, 23118, 3107, 596, 3718, 3105, 567, 5336, 916, 917	135	202	8205	4.21232	0.00489813	0.0016367	0.00151694
GOTERM_BP_DIRECT	GO:0032729~positive regulation of interferon-gamma production	8	3.1746	2.72367e-05	9466, 3105, 914, 10125, 26191, 916, 10666, 7294	215	79	19333	9.10592	0.0395353	0.00668722	0.00660588
GOTERM_BP_DIRECT	GO:0033209~tumor necrosis factor-mediated signaling pathway	7	2.77778	3.16287e-05	330, 7114, 6772, 8764, 10673, 8718, 7185	215	55	19333	11.4445	0.0457627	0.00668722	0.00660588
KEGG_PATHWAY	hsa04064:NF-kappa B signaling pathway	10	3.96825	4.67448e-05	330, 596, 5971, 5336, 10673, 27040, 7185, 8837, 4050, 23118	135	104	8205	5.84402	0.00953713	0.00215549	0.00199777
UP_KW_LIGAND	KW-0830~Ubiquinone	6	2.38095	5.50167e-05	4707, 4694, 4696, 4512, 4537, 4539	81	36	6833	14.0597	0.00131957	0.0013204	0.0013204
KEGG_PATHWAY	hsa04659:Th17 cell differentiation	10	3.96825	6.29846e-05	9466, 3718, 7048, 4088, 6772, 3566, 3561, 27040, 916, 917	135	108	8205	5.62757	0.0128292	0.00215549	0.00199777
KEGG_PATHWAY	hsa00190:Oxidative phosphorylation	11	4.36508	6.30875e-05	1327, 4707, 521, 4694, 4696, 514, 4512, 1350, 517, 4537, 4539	135	134	8205	4.98922	0.0128501	0.00215549	0.00199777
UP_SEQ_FEATURE	DOMAIN:Ig-like C1-type	6	2.38095	6.4031e-05	3107, 6892, 3105, 567, 28755, 28638	220	40	20532	13.9991	0.0866233	0.0906039	0.0906039
GOTERM_BP_DIRECT	GO:0046631~alpha-beta T cell activation	4	1.5873	7.18877e-05	28755, 916, 917, 28638	215	8	19333	44.9605	0.100998	0.0132992	0.0131375
GOTERM_BP_DIRECT	GO:0042776~mitochondrial ATP synthesis coupled proton transport	7	2.77778	8.22069e-05	4707, 521, 4694, 4696, 514, 4537, 4539	215	65	19333	9.68379	0.114633	0.0135185	0.0133541
GOTERM_CC_DIRECT	GO:0001772~immunological synapse	6	2.38095	0.000110231	399, 11151, 5795, 3001, 27040, 916	219	45	20580	12.5297	0.0314632	0.0031967	0.00294317
GOTERM_MF_DIRECT	GO:0008137~NADH dehydrogenase (ubiquinone) activity	6	2.38095	0.000112511	4707, 4694, 4696, 4512, 4537, 4539	212	43	18908	12.4449	0.0446543	0.0114199	0.0112511
KEGG_PATHWAY	hsa05415:Diabetic cardiomyopathy	13	5.15873	0.000113531	7048, 4088, 4694, 4696, 1350, 1327, 4707, 514, 4512, 517, 4537, 817, 4539	135	203	8205	3.89217	0.0230064	0.00332484	0.00308156
GOTERM_CC_DIRECT	GO:0009897~external side of plasma membrane	16	6.34921	0.000186087	9466, 7048, 3683, 8764, 3561, 28638, 1236, 972, 3566, 567, 3676, 914, 10666, 916, 939, 917	219	478	20580	3.14553	0.0525397	0.00490593	0.00451684
GOTERM_BP_DIRECT	GO:0035456~response to interferon-beta	4	1.5873	0.000206668	9641, 6772, 10581, 8519	215	11	19333	32.6985	0.263692	0.0305869	0.0302149
GOTERM_CC_DIRECT	GO:0015935~small ribosomal subunit	5	1.98413	0.0002363	6231, 6234, 6235, 6227, 2197	219	29	20580	16.2022	0.0662394	0.00536148	0.00493626
GOTERM_CC_DIRECT	GO:0042105~alpha-beta T cell receptor complex	4	1.5873	0.000240342	28755, 916, 917, 28638	219	12	20580	31.3242	0.0673335	0.00536148	0.00493626
GOTERM_BP_DIRECT	GO:0042981~regulation of apoptotic process	11	4.36508	0.000355675	330, 3718, 6772, 2113, 22806, 60, 8718, 7185, 916, 8837, 3956	215	240	19333	4.12138	0.409537	0.0478545	0.0472724
GOTERM_MF_DIRECT	GO:0042802~identical protein binding	36	14.2857	0.00036659	9641, 6275, 6352, 6772, 23345, 2272, 7185, 596, 115362, 27086, 972, 914, 916, 817, 917, 3956, 4282, 6146, 11151, 4088, 5971, 22806, 3178, 57175, 2043, 7273, 27010, 10507, 2113, 567, 60, 10320, 10125, 10666, 3945, 10346	212	1722	18908	1.86457	0.138313	0.0297671	0.0293272
INTERPRO	IPR011332:Ribosomal protein, zinc-binding domain	4	1.5873	0.000386151	6232, 6168, 6167, 6173	220	13	19176	26.8196	0.177837	0.195779	0.195779
UP_KW_BIOLOGICAL_PROCESS	KW-0679~Respiratory chain	6	2.38095	0.000539012	4707, 4694, 4696, 4512, 4537, 4539	115	66	11229	8.87668	0.0260728	0.0132058	0.0132058
GOTERM_BP_DIRECT	GO:0007166~cell surface receptor signaling pathway	12	4.7619	0.000617041	10800, 4282, 330, 9466, 8764, 868, 914, 8718, 916, 917, 8519, 939	215	305	19333	3.53787	0.599131	0.0748233	0.0739133
GOTERM_BP_DIRECT	GO:0050731~positive regulation of peptidyl-tyrosine phosphorylation	7	2.77778	0.000657232	4282, 10507, 972, 5795, 8764, 5336, 916	215	95	19333	6.62575	0.622309	0.0748233	0.0739133
GOTERM_BP_DIRECT	GO:0035771~interleukin-4-mediated signaling pathway	3	1.19048	0.000721104	3718, 3566, 3561	215	4	19333	67.4407	0.656421	0.0762309	0.0753038
KEGG_PATHWAY	hsa04658:Th1 and Th2 cell differentiation	8	3.1746	0.000732076	3718, 6772, 3566, 84441, 3561, 27040, 916, 917	135	92	8205	5.28502	0.139404	0.0187594	0.0173868
KEGG_PATHWAY	hsa05014:Amyotrophic lateral sclerosis	16	6.34921	0.000840557	5682, 4694, 4696, 3178, 1350, 1327, 4707, 596, 514, 10010, 5216, 4512, 60, 517, 4537, 4539	135	364	8205	2.67155	0.158346	0.019146	0.0177451
GOTERM_BP_DIRECT	GO:0007015~actin filament organization	8	3.1746	0.000879351	9168, 596, 399, 7114, 11151, 55604, 57175, 9938	215	138	19333	5.21281	0.728255	0.0867626	0.0857074
KEGG_PATHWAY	hsa05166:Human T-cell leukemia virus 1 infection	12	4.7619	0.000984343	3107, 3718, 3105, 7048, 4088, 2113, 3683, 5971, 567, 3561, 916, 917	135	222	8205	3.28529	0.182815	0.020179	0.0187025
GOTERM_BP_DIRECT	GO:0009060~aerobic respiration	6	2.38095	0.0010705	4707, 4694, 4696, 4512, 4537, 4539	215	70	19333	7.70751	0.795311	0.0989772	0.0977734
GOTERM_BP_DIRECT	GO:2000406~positive regulation of T cell migration	4	1.5873	0.0011369	6352, 11151, 8764, 3676	215	19	19333	18.9307	0.814501	0.0989772	0.0977734
GOTERM_BP_DIRECT	GO:0051607~defense response to virus	10	3.96825	0.00122974	9641, 596, 6772, 10581, 84166, 10010, 3669, 8519, 10346, 3659	215	234	19333	3.84277	0.838357	0.100066	0.098849
UP_SEQ_FEATURE	CROSSLNK:Glycyl lysine isopeptide (Lys-Gly) (interchain with G-Cter in SUMO2); alternate	12	4.7619	0.00124743	1107, 6201, 7114, 6772, 6156, 2113, 6169, 5478, 3178, 5216, 2120, 4666	220	345	20532	3.24617	0.829021	0.882555	0.882555
UP_KW_BIOLOGICAL_PROCESS	KW-1064~Adaptive immunity	14	5.55556	0.00124749	8764, 28755, 7294, 28638, 3107, 3718, 3105, 972, 54941, 54923, 924, 27040, 916, 917	115	485	11229	2.81857	0.0593323	0.0203757	0.0203757
GOTERM_BP_DIRECT	GO:0050776~regulation of immune response	5	1.98413	0.00128463	6892, 4088, 163486, 10870, 3659	215	43	19333	10.4559	0.850993	0.100066	0.098849
GOTERM_BP_DIRECT	GO:0043123~positive regulation of I-kappaB kinase/NF-kappaB signaling	9	3.57143	0.0013801	9641, 330, 6275, 1236, 972, 8837, 3956, 10346, 23118	215	192	19333	4.21504	0.870664	0.102128	0.100886
GOTERM_CC_DIRECT	GO:0032991~macromolecular complex	18	7.14286	0.00138305	11151, 6641, 6201, 6772, 5971, 10581, 330, 596, 149628, 972, 5478, 5479, 10010, 60, 10320, 55906, 914, 8519	219	703	20580	2.40613	0.330593	0.028649	0.0263768
KEGG_PATHWAY	hsa04714:Thermogenesis	12	4.7619	0.00140741	1327, 4707, 521, 4694, 4696, 514, 4512, 1350, 60, 517, 4537, 4539	135	232	8205	3.14368	0.250779	0.026229	0.0243098
GOTERM_BP_DIRECT	GO:0060337~type I interferon signaling pathway	5	1.98413	0.00152447	9641, 6772, 10581, 10010, 8519	215	45	19333	9.99121	0.895593	0.107439	0.106132
GOTERM_CC_DIRECT	GO:0098556~cytoplasmic side of rough endoplasmic reticulum membrane	3	1.19048	0.00162912	6231, 6234, 6235	219	6	20580	46.9863	0.376765	0.0311007	0.0286341
GOTERM_CC_DIRECT	GO:0016020~membrane	59	23.4127	0.0017159	6231, 7048, 6156, 6159, 3683, 3561, 397, 115362, 596, 3718, 753, 54674, 3676, 5216, 100506736, 27040, 53827, 9235, 6482, 6165, 11151, 6201, 6641, 3178, 440400, 1072, 1192, 567, 60, 924, 6892, 373156, 9404, 1043, 23345, 56479, 972, 5478, 5479, 10673, 6207, 817, 6142, 4046, 150709, 80008, 1327, 10800, 3107, 3105, 151556, 2014, 2530, 54901, 54625, 10125, 4637, 8519, 3945	219	3789	20580	1.46328	0.392279	0.0311007	0.0286341
GOTERM_BP_DIRECT	GO:0006120~mitochondrial electron transport, NADH to ubiquinone	5	1.98413	0.00179383	4707, 4694, 4696, 4537, 4539	215	47	19333	9.56606	0.929985	0.120676	0.119208
GOTERM_MF_DIRECT	GO:0001784~phosphotyrosine binding	5	1.98413	0.00184682	9402, 5336, 5216, 868, 64092	212	47	18908	9.48816	0.527871	0.124968	0.123122
KEGG_PATHWAY	hsa05162:Measles	9	3.57143	0.0019247	9641, 596, 3718, 6772, 868, 3561, 916, 917, 23118	135	139	8205	3.93525	0.326282	0.0328803	0.0304744
GOTERM_CC_DIRECT	GO:0005747~mitochondrial respiratory chain complex I	5	1.98413	0.00192636	4707, 4694, 4696, 4537, 4539	219	50	20580	9.39726	0.428323	0.0328614	0.0302551
UP_KW_BIOLOGICAL_PROCESS	KW-0399~Innate immunity	12	4.7619	0.0021748	4282, 3107, 3718, 3105, 115992, 10581, 8764, 84166, 54625, 3669, 8519, 3659	115	394	11229	2.97391	0.101188	0.0266413	0.0266413
UP_KW_PTM	KW-0007~Acetylation	63	25	0.0023733	6275, 6234, 6277, 6156, 6159, 4696, 6235, 397, 514, 6227, 10010, 55604, 5216, 8801, 3956, 8464, 6164, 6165, 11151, 6201, 6641, 6167, 10581, 113246, 6169, 3178, 1396, 1350, 2120, 1072, 1192, 3094, 51690, 64919, 27250, 521, 2113, 60, 51735, 9168, 5682, 373156, 9404, 6772, 9402, 5478, 5479, 4666, 6207, 4502, 817, 3659, 4282, 9535, 7114, 4088, 4046, 1327, 83641, 80774, 83442, 4637, 3945	183	3465	14109	1.40179	0.048674	0.0522126	0.0498393
GOTERM_CC_DIRECT	GO:0042613~MHC class II protein complex	4	1.5873	0.00254633	3107, 3105, 972, 567	219	26	20580	14.4573	0.52259	0.0410243	0.0377706
GOTERM_BP_DIRECT	GO:0035458~cellular response to interferon-beta	4	1.5873	0.00256988	149628, 6772, 10581, 3659	215	25	19333	14.3873	0.977871	0.165366	0.163355
GOTERM_BP_DIRECT	GO:0030183~B cell differentiation	6	2.38095	0.00310055	3718, 5795, 22806, 5336, 10673, 3676	215	89	19333	6.06209	0.989939	0.1912	0.188875
KEGG_PATHWAY	hsa04060:Cytokine-cytokine receptor interaction	13	5.15873	0.00312549	9235, 9466, 6352, 7048, 8764, 3561, 4050, 1236, 3566, 3587, 10673, 8718, 939	135	295	8205	2.67834	0.473619	0.0492866	0.0456803
UP_SEQ_FEATURE	DOMAIN:Fibronectin type-III	8	3.1746	0.00313586	9466, 3566, 3587, 5795, 54674, 3561, 2043, 7273	220	179	20532	4.17105	0.988254	1	1
KEGG_PATHWAY	hsa05208:Chemical carcinogenesis - reactive oxygen species	11	4.36508	0.00346739	1327, 4707, 4694, 5795, 4696, 514, 4512, 1350, 517, 4537, 4539	135	223	8205	2.99801	0.509363	0.0507726	0.0470575
GOTERM_CC_DIRECT	GO:0071556~integral component of lumenal side of endoplasmic reticulum membrane	4	1.5873	0.0034961	3107, 6892, 3105, 972	219	29	20580	12.9617	0.637831	0.0508095	0.0467798
GOTERM_BP_DIRECT	GO:0034341~response to interferon-gamma	4	1.5873	0.00357229	972, 6772, 10581, 8519	215	28	19333	12.8458	0.995009	0.206837	0.204321
GOTERM_BP_DIRECT	GO:0007165~signal transduction	26	10.3175	0.00363361	5583, 6277, 6772, 9404, 3683, 9402, 3561, 4050, 10010, 10673, 27040, 9938, 9235, 9535, 8821, 4046, 27115, 1192, 3094, 5150, 3566, 868, 407738, 10125, 8718, 10666	215	1268	19333	1.8438	0.995443	0.206837	0.204321
GOTERM_CC_DIRECT	GO:0042612~MHC class I protein complex	3	1.19048	0.00382873	3107, 3105, 567	219	9	20580	31.3242	0.671252	0.0508095	0.0467798
GOTERM_CC_DIRECT	GO:0042824~MHC class I peptide loading complex	3	1.19048	0.00382873	6892, 3105, 567	219	9	20580	31.3242	0.671252	0.0508095	0.0467798
GOTERM_CC_DIRECT	GO:0070469~respiratory chain	4	1.5873	0.00385451	4694, 4512, 4537, 4539	219	30	20580	12.5297	0.67371	0.0508095	0.0467798
GOTERM_MF_DIRECT	GO:0004896~cytokine receptor activity	5	1.98413	0.00399411	9466, 972, 3566, 3587, 3561	212	58	18908	7.68868	0.80306	0.217368	0.214156
KEGG_PATHWAY	hsa05012:Parkinson disease	12	4.7619	0.00408832	1327, 4707, 5682, 4694, 4696, 514, 4512, 1350, 517, 4537, 817, 4539	135	266	8205	2.74185	0.568214	0.0558738	0.0517854
UP_KW_CELLULAR_COMPONENT	KW-0490~MHC I	3	1.19048	0.00432654	3107, 3105, 567	200	9	17641	29.4017	0.140803	0.0614968	0.0614968
GOTERM_CC_DIRECT	GO:0005886~plasma membrane	75	29.7619	0.00439748	9466, 5583, 8573, 7048, 6277, 3683, 26037, 63940, 3561, 2272, 94120, 4050, 3718, 399, 152579, 55604, 5336, 3676, 8801, 914, 27040, 916, 917, 8728, 286530, 11151, 6563, 5795, 10581, 2120, 2043, 1192, 3094, 7294, 84636, 10507, 3566, 567, 51411, 60, 924, 51735, 10666, 9404, 9402, 1043, 23301, 28755, 6173, 56479, 26051, 1236, 972, 10673, 10870, 939, 4282, 4088, 4046, 8764, 57175, 7273, 23118, 10800, …	219	5310	20580	1.3273	0.721429	0.0537463	0.0494837
GOTERM_CC_DIRECT	GO:0005911~cell-cell junction	8	3.1746	0.00444797	8573, 5583, 11151, 5795, 60, 914, 27040, 916	219	192	20580	3.91553	0.725496	0.0537463	0.0494837
GOTERM_MF_DIRECT	GO:0003785~actin monomer binding	4	1.5873	0.00445458	9168, 7114, 11151, 5216	212	30	18908	11.8918	0.836771	0.217368	0.214156
GOTERM_BP_DIRECT	GO:0002250~adaptive immune response	13	5.15873	0.00458863	8764, 28755, 7294, 28638, 3107, 3718, 3105, 54941, 54923, 924, 27040, 916, 917	215	451	19333	2.59196	0.998899	0.251525	0.248466
GOTERM_MF_DIRECT	GO:0003779~actin binding	11	4.36508	0.00489784	6275, 83988, 6641, 9535, 10095, 11151, 4046, 5216, 23345, 1072, 53827	212	339	18908	2.89403	0.86377	0.217368	0.214156
KEGG_PATHWAY	hsa05020:Prion disease	12	4.7619	0.00496713	1327, 4707, 6352, 5682, 4694, 4696, 514, 4512, 1350, 517, 4537, 4539	135	273	8205	2.67155	0.639693	0.0636413	0.0589847
GOTERM_BP_DIRECT	GO:0070233~negative regulation of T cell apoptotic process	3	1.19048	0.00517624	596, 6352, 939	215	10	19333	26.9763	0.999541	0.273601	0.270273
UP_KW_CELLULAR_COMPONENT	KW-0999~Mitochondrion inner membrane	11	4.36508	0.00527116	1327, 4707, 521, 4694, 4696, 514, 4512, 1350, 4537, 3945, 4539	200	339	17641	2.86211	0.168878	0.0614968	0.0614968
GOTERM_MF_DIRECT	GO:0005164~tumor necrosis factor receptor binding	4	1.5873	0.0053539	6772, 10673, 7185, 4050	212	32	18908	11.1486	0.886904	0.217368	0.214156
GOTERM_BP_DIRECT	GO:0043029~T cell homeostasis	4	1.5873	0.00571321	84636, 596, 3718, 11151	215	33	19333	10.8995	0.999794	0.281675	0.278249
UP_KW_BIOLOGICAL_PROCESS	KW-0249~Electron transport	6	2.38095	0.00581153	4707, 4694, 4696, 4512, 4537, 4539	115	113	11229	5.18461	0.248433	0.0497988	0.0497988
GOTERM_BP_DIRECT	GO:0042102~positive regulation of T cell proliferation	5	1.98413	0.00583515	6352, 3718, 11151, 10673, 916	215	65	19333	6.91699	0.999828	0.281675	0.278249
UP_KW_BIOLOGICAL_PROCESS	KW-0945~Host-virus interaction	15	5.95238	0.00609781	9641, 4088, 6772, 3683, 8764, 3178, 3561, 1072, 1107, 3107, 3105, 5478, 10010, 8837, 10346	115	651	11229	2.24985	0.258965	0.0497988	0.0497988
GOTERM_BP_DIRECT	GO:0045060~negative thymic T cell selection	3	1.19048	0.00628058	1236, 972, 916	215	11	19333	24.5239	0.999911	0.281675	0.278249
GOTERM_BP_DIRECT	GO:0045059~positive thymic T cell selection	3	1.19048	0.00628058	972, 916, 917	215	11	19333	24.5239	0.999911	0.281675	0.278249
GOTERM_BP_DIRECT	GO:0019885~antigen processing and presentation of endogenous peptide antigen via MHC class I	3	1.19048	0.00628058	6892, 3105, 567	215	11	19333	24.5239	0.999911	0.281675	0.278249
GOTERM_MF_DIRECT	GO:0042608~T cell receptor binding	3	1.19048	0.00637951	3105, 916, 917	212	11	18908	24.3242	0.925606	0.235462	0.231982
KEGG_PATHWAY	hsa04625:C-type lectin receptor signaling pathway	7	2.77778	0.00696827	9641, 6772, 5971, 4046, 5336, 868, 3659	135	104	8205	4.09081	0.761526	0.0840291	0.0778807
GOTERM_BP_DIRECT	GO:0045582~positive regulation of T cell differentiation	4	1.5873	0.00729742	399, 972, 60, 939	215	36	19333	9.99121	0.999981	0.317652	0.313789
UP_SEQ_FEATURE	REGION:Connecting peptide	4	1.5873	0.0076714	3107, 3105, 28755, 28638	220	38	20532	9.82392	0.999981	1	1
KEGG_PATHWAY	hsa05170:Human immunodeficiency virus 1 infection	10	3.96825	0.00778068	3107, 596, 6892, 3105, 567, 5336, 1072, 916, 917, 23118	135	212	8205	2.86688	0.798361	0.0886133	0.0821294
GOTERM_BP_DIRECT	GO:0009615~response to virus	6	2.38095	0.0078809	6352, 10581, 1072, 3669, 8519, 10346	215	111	19333	4.86059	0.999992	0.32495	0.320998
GOTERM_BP_DIRECT	GO:0019221~cytokine-mediated signaling pathway	7	2.77778	0.0079042	9466, 3718, 6772, 3566, 3587, 5795, 3561	215	156	19333	4.03491	0.999992	0.32495	0.320998
GOTERM_CC_DIRECT	GO:0030670~phagocytic vesicle membrane	5	1.98413	0.00790583	3107, 6892, 3105, 11151, 567	219	74	20580	6.3495	0.899922	0.0917076	0.0844343
UP_KW_LIGAND	KW-0520~NAD	8	3.1746	0.00821078	92106, 79668, 54625, 4512, 165631, 4537, 3945, 4539	81	198	6833	3.40841	0.179525	0.0985293	0.0985293
KEGG_PATHWAY	hsa04612:Antigen processing and presentation	6	2.38095	0.00878295	3107, 6892, 3105, 972, 567, 5720	135	78	8205	4.67521	0.836093	0.0947634	0.0878295
GOTERM_BP_DIRECT	GO:0033077~T cell differentiation in thymus	4	1.5873	0.00911701	596, 64919, 567, 3561	215	39	19333	9.22266	0.999999	0.36468	0.360245
GOTERM_BP_DIRECT	GO:0031529~ruffle organization	3	1.19048	0.0101672	1236, 55604, 57175	215	14	19333	19.2688	1	0.387257	0.382547
GOTERM_BP_DIRECT	GO:0031295~T cell costimulation	4	1.5873	0.0104643	8764, 10673, 916, 3956	215	41	19333	8.77277	1	0.387257	0.382547
GOTERM_BP_DIRECT	GO:0051091~positive regulation of sequence-specific DNA binding transcription factor activity	6	2.38095	0.0104664	9641, 4088, 84159, 5336, 55906, 10346	215	119	19333	4.53383	1	0.387257	0.382547
UP_KW_PTM	KW-0597~Phosphoprotein	124	49.2063	0.0105335	6232, 6231, 6234, 7048, 6235, 26037, 2272, 596, 27086, 84441, 10010, 55604, 8801, 916, 917, 6641, 22806, 5795, 2043, 3097, 1072, 1192, 3094, 5150, 7294, 1107, 57118, 27250, 521, 84159, 89846, 54923, 51411, 10666, 9641, 5682, 6772, 9404, 9402, 23301, 92241, 7185, 123036, 10870, 4502, 817, 3659, 939, 6142, 6146, 7114, 4088, 5971, 26147, 163486, 27115, 55196, 256380, 84216, 10125, 4637, 3945, 8573, …	183	8330	14109	1.14768	0.199386	0.115868	0.110601
GOTERM_CC_DIRECT	GO:0031982~vesicle	7	2.77778	0.0106969	4282, 8573, 5478, 60, 1072, 1192, 4637	219	174	20580	3.78051	0.95579	0.119311	0.109849
KEGG_PATHWAY	hsa04670:Leukocyte transendothelial migration	7	2.77778	0.010737	399, 10627, 3683, 5336, 60, 3676, 7294	135	114	8205	3.73197	0.890627	0.110054	0.102002
INTERPRO	IPR003961:Fibronectin, type III	8	3.1746	0.0108553	9466, 3566, 3587, 5795, 54674, 3561, 2043, 7273	220	211	19176	3.30478	0.996049	1	1
UP_KW_BIOLOGICAL_PROCESS	KW-0051~Antiviral defense	6	2.38095	0.0113514	6772, 10581, 3669, 8519, 10346, 3659	115	133	11229	4.40497	0.428447	0.0794596	0.0794596
INTERPRO	IPR003597:Immunoglobulin C1-set	5	1.98413	0.0117016	3107, 6892, 3105, 567, 28638	220	77	19176	5.65998	0.99744	1	1
GOTERM_MF_DIRECT	GO:0019901~protein kinase binding	13	5.15873	0.0123806	4088, 6201, 5795, 5971, 7273, 399, 54923, 5336, 60, 27040, 10666, 916, 10346	212	511	18908	2.26899	0.993641	0.418878	0.412687
GOTERM_BP_DIRECT	GO:0032735~positive regulation of interleukin-12 production	4	1.5873	0.0126906	1236, 5336, 4050, 3659	215	44	19333	8.17463	1	0.447193	0.441755
GOTERM_BP_DIRECT	GO:0050918~positive chemotaxis	4	1.5873	0.0126906	4282, 6352, 11151, 5795	215	44	19333	8.17463	1	0.447193	0.441755
GOTERM_BP_DIRECT	GO:1902166~negative regulation of intrinsic apoptotic signaling pathway in response to DNA damage by p53 class mediator	3	1.19048	0.0132142	4282, 596, 972	215	16	19333	16.8602	1	0.454814	0.449283
GOTERM_CC_DIRECT	GO:0005856~cytoskeleton	13	5.15873	0.0134111	9168, 7114, 11151, 6641, 57175, 23345, 3094, 397, 3718, 399, 89846, 5216, 60	219	543	20580	2.2498	0.98007	0.139433	0.128375
GOTERM_CC_DIRECT	GO:0005743~mitochondrial inner membrane	12	4.7619	0.0134625	1327, 4707, 521, 4694, 4696, 514, 4512, 1350, 517, 4537, 3945, 4539	219	479	20580	2.35422	0.980369	0.139433	0.128375
GOTERM_MF_DIRECT	GO:0019955~cytokine binding	4	1.5873	0.0137805	9466, 972, 8764, 3561	212	45	18908	7.92788	0.996425	0.430375	0.424015
UP_SEQ_FEATURE	DOMAIN:PARP catalytic	3	1.19048	0.0138614	79668, 54625, 165631	220	17	20532	16.4695	1	1	1
GOTERM_BP_DIRECT	GO:0030890~positive regulation of B cell proliferation	4	1.5873	0.0143138	4282, 596, 972, 10673	215	46	19333	7.81921	1	0.458117	0.452545
GOTERM_BP_DIRECT	GO:0045071~negative regulation of viral genome replication	4	1.5873	0.0143138	6352, 10581, 3669, 8519	215	46	19333	7.81921	1	0.458117	0.452545
GOTERM_BP_DIRECT	GO:0050830~defense response to Gram-positive bacterium	6	2.38095	0.0144465	9466, 3105, 567, 8764, 2197, 6170	215	129	19333	4.18237	1	0.458117	0.452545
GOTERM_BP_DIRECT	GO:0014066~regulation of phosphatidylinositol 3-kinase signaling	3	1.19048	0.014868	26051, 54923, 10125	215	17	19333	15.8684	1	0.458117	0.452545
INTERPRO	IPR013761:Sterile alpha motif/pointed domain	6	2.38095	0.0148824	2113, 2120, 2043, 64092, 154075, 256380	220	126	19176	4.15065	0.999501	1	1
GOTERM_BP_DIRECT	GO:0019882~antigen processing and presentation	4	1.5873	0.0151674	3107, 3105, 972, 5971	215	47	19333	7.65285	1	0.458117	0.452545
GOTERM_BP_DIRECT	GO:0070527~platelet aggregation	4	1.5873	0.0151674	10627, 5478, 60, 1192	215	47	19333	7.65285	1	0.458117	0.452545
INTERPRO	IPR012317:Poly(ADP-ribose) polymerase, catalytic domain	3	1.19048	0.0157735	79668, 54625, 165631	220	17	19176	15.3818	0.999684	1	1
GOTERM_BP_DIRECT	GO:1901222~regulation of NIK/NF-kappaB signaling	3	1.19048	0.0166058	7114, 54923, 26191	215	18	19333	14.9868	1	0.491532	0.485554
GOTERM_MF_DIRECT	GO:1990404~protein ADP-ribosylase activity	3	1.19048	0.0168605	79668, 54625, 165631	212	18	18908	14.8648	0.998996	0.488955	0.48173
GOTERM_BP_DIRECT	GO:0045087~innate immune response	14	5.55556	0.0177728	4282, 11151, 5971, 8764, 28638, 3107, 3718, 3105, 115992, 567, 84166, 54625, 3669, 10346	215	605	19333	2.08081	1	0.506097	0.499942
GOTERM_BP_DIRECT	GO:0030336~negative regulation of cell migration	7	2.77778	0.0181172	4282, 596, 972, 753, 5795, 2043, 8519	215	187	19333	3.36602	1	0.506097	0.499942
GOTERM_BP_DIRECT	GO:0016064~immunoglobulin mediated immune response	3	1.19048	0.0184257	972, 3566, 939	215	19	19333	14.198	1	0.506097	0.499942
GOTERM_BP_DIRECT	GO:0043087~regulation of GTPase activity	5	1.98413	0.0184657	89846, 26037, 868, 2043, 51735	215	91	19333	4.94071	1	0.506097	0.499942
GOTERM_CC_DIRECT	GO:0045121~membrane raft	8	3.1746	0.0185428	330, 7048, 868, 914, 27040, 8837, 10666, 3945	219	253	20580	2.97147	0.995608	0.185428	0.170722
GOTERM_BP_DIRECT	GO:0019722~calcium-mediated signaling	5	1.98413	0.0191425	1236, 83988, 5336, 27040, 916	215	92	19333	4.88701	1	0.515106	0.508841
GOTERM_CC_DIRECT	GO:0009986~cell surface	14	5.55556	0.0196274	4282, 3683, 5795, 3561, 2043, 3107, 1236, 3105, 972, 3676, 10870, 914, 10666, 3956	219	642	20580	2.04925	0.996813	0.189731	0.174684
GOTERM_BP_DIRECT	GO:0007162~negative regulation of cell adhesion	4	1.5873	0.0198599	397, 10507, 9404, 2043	215	52	19333	6.91699	1	0.524868	0.518484
GOTERM_BP_DIRECT	GO:0050850~positive regulation of calcium-mediated signaling	3	1.19048	0.0203256	5336, 916, 3094	215	20	19333	13.4881	1	0.527751	0.521333
GOTERM_CC_DIRECT	GO:0005753~mitochondrial proton-transporting ATP synthase complex	3	1.19048	0.0205478	521, 514, 517	219	21	20580	13.4247	0.997573	0.190982	0.175836
UP_SEQ_FEATURE	REGION:Calmodulin-binding	4	1.5873	0.0209133	57118, 8573, 6641, 817	220	55	20532	6.78744	1	1	1
UP_KW_BIOLOGICAL_PROCESS	KW-0375~Hydrogen ion transport	4	1.5873	0.0209884	521, 514, 517, 440400	115	58	11229	6.73403	0.646326	0.12062	0.12062
GOTERM_CC_DIRECT	GO:0030964~NADH dehydrogenase complex	2	0.793651	0.0210739	4537, 4539	219	2	20580	93.9726	0.997923	0.190982	0.175836
GOTERM_BP_DIRECT	GO:0002335~mature B cell differentiation	2	0.793651	0.0220164	5452, 3561	215	2	19333	89.9209	1	0.550153	0.543462
UP_KW_BIOLOGICAL_PROCESS	KW-0053~Apoptosis	12	4.7619	0.0221547	330, 27250, 596, 7048, 5478, 2272, 8718, 7185, 8837, 3956, 3094, 939	115	544	11229	2.1539	0.66639	0.12062	0.12062
GOTERM_MF_DIRECT	GO:0004913~interleukin-4 receptor activity	2	0.793651	0.0221946	3566, 3561	212	2	18908	89.1887	0.99989	0.564564	0.556221
GOTERM_MF_DIRECT	GO:0031625~ubiquitin protein ligase binding	9	3.57143	0.0222488	9641, 596, 149628, 4088, 8764, 10010, 2272, 26191, 7185	212	307	18908	2.61465	0.999892	0.564564	0.556221
GOTERM_BP_DIRECT	GO:0045088~regulation of innate immune response	3	1.19048	0.0223035	330, 26191, 3659	215	21	19333	12.8458	1	0.550153	0.543462
GOTERM_BP_DIRECT	GO:0061001~regulation of dendritic spine morphogenesis	3	1.19048	0.0223035	26037, 2043, 1072	215	21	19333	12.8458	1	0.550153	0.543462
GOTERM_CC_DIRECT	GO:0012507~ER to Golgi transport vesicle membrane	4	1.5873	0.0225606	3107, 3105, 972, 567	219	57	20580	6.59457	0.998663	0.198259	0.182535
KEGG_PATHWAY	hsa04640:Hematopoietic cell lineage	6	2.38095	0.0227259	3566, 3676, 924, 914, 916, 917	135	99	8205	3.6835	0.991018	0.221848	0.205615
GOTERM_BP_DIRECT	GO:0010507~negative regulation of autophagy	4	1.5873	0.0230167	596, 3587, 26191, 23118	215	55	19333	6.5397	1	0.558438	0.551646
GOTERM_BP_DIRECT	GO:0010468~regulation of gene expression	8	3.1746	0.0235869	596, 6892, 27086, 7048, 2530, 1396, 10346, 7294	215	255	19333	2.82105	1	0.563043	0.556195
GOTERM_BP_DIRECT	GO:0032481~positive regulation of type I interferon production	3	1.19048	0.0243575	5336, 26191, 3659	215	22	19333	12.2619	1	0.572208	0.565249
UP_SEQ_FEATURE	REPEAT:TNFR-Cys 3	3	1.19048	0.024731	8764, 8718, 939	220	23	20532	12.1731	1	1	1
GOTERM_MF_DIRECT	GO:0045296~cadherin binding	9	3.57143	0.0255126	6164, 6231, 6772, 5795, 6159, 57175, 5216, 53827, 1192	212	316	18908	2.54018	0.999972	0.6093	0.600296
GOTERM_BP_DIRECT	GO:0046597~negative regulation of viral entry into host cell	3	1.19048	0.0264857	972, 10581, 8519	215	23	19333	11.7288	1	0.601244	0.593932
UP_SEQ_FEATURE	MOTIF:Box 1 motif	3	1.19048	0.0267926	9466, 3566, 3561	220	24	20532	11.6659	1	1	1
GOTERM_BP_DIRECT	GO:0065003~macromolecular complex assembly	6	2.38095	0.0272989	6892, 972, 9404, 7185, 916, 917	215	152	19333	3.54951	1	0.601244	0.593932
KEGG_PATHWAY	hsa04660:T cell receptor signaling pathway	6	2.38095	0.0274133	9402, 868, 10125, 27040, 916, 917	135	104	8205	3.50641	0.996648	0.248684	0.230487
GOTERM_BP_DIRECT	GO:0042060~wound healing	5	1.98413	0.0276051	7048, 4088, 57175, 4666, 8837	215	103	19333	4.36509	1	0.601244	0.593932
GOTERM_BP_DIRECT	GO:0019731~antibacterial humoral response	4	1.5873	0.0276247	3105, 567, 2197, 6170	215	59	19333	6.09633	1	0.601244	0.593932
GOTERM_BP_DIRECT	GO:0045785~positive regulation of cell adhesion	4	1.5873	0.0276247	6352, 1236, 5795, 2043	215	59	19333	6.09633	1	0.601244	0.593932
INTERPRO	IPR013783:Immunoglobulin-like fold	21	8.33333	0.0278359	9466, 6892, 5795, 5971, 3561, 2043, 28755, 7273, 28638, 3107, 3105, 10507, 3566, 3587, 567, 54674, 924, 914, 10666, 916, 917	220	1103	19176	1.65951	0.999999	1	1
KEGG_PATHWAY	hsa05016:Huntington disease	11	4.36508	0.0279011	1327, 4707, 5682, 4694, 4696, 514, 4512, 1350, 517, 4537, 4539	135	306	8205	2.18482	0.996976	0.248684	0.230487
GOTERM_BP_DIRECT	GO:0038061~NIK/NF-kappaB signaling	3	1.19048	0.0286863	9641, 330, 5971	215	24	19333	11.2401	1	0.606509	0.599133
GOTERM_BP_DIRECT	GO:2000249~regulation of actin cytoskeleton reorganization	3	1.19048	0.0286863	397, 9535, 55604	215	24	19333	11.2401	1	0.606509	0.599133
UP_SEQ_FEATURE	REPEAT:TNFR-Cys 1	3	1.19048	0.0289211	8764, 8718, 939	220	25	20532	11.1993	1	1	1
UP_SEQ_FEATURE	REPEAT:TNFR-Cys 2	3	1.19048	0.0289211	8764, 8718, 939	220	25	20532	11.1993	1	1	1
UP_KW_DISEASE	KW-0705~SCID	3	1.19048	0.029703	64919, 3718, 3561	62	20	4472	10.8194	0.595294	0.444092	0.444092
GOTERM_CC_DIRECT	GO:0005751~mitochondrial respiratory chain complex IV	3	1.19048	0.0307225	1327, 4512, 1350	219	26	20580	10.843	0.999883	0.262045	0.241262
KEGG_PATHWAY	hsa04621:NOD-like receptor signaling pathway	8	3.1746	0.0308438	9641, 330, 115362, 596, 6352, 6772, 10010, 23118	135	184	8205	2.64251	0.998375	0.263457	0.24418
GOTERM_BP_DIRECT	GO:0090023~positive regulation of neutrophil chemotaxis	3	1.19048	0.0309572	57118, 1236, 972	215	25	19333	10.7905	1	0.636704	0.628961
SMART	SM00208:TNFR	3	1.19048	0.031324	8764, 8718, 939	127	23	10379	10.6597	0.985018	1	1
UP_SEQ_FEATURE	MUTAGEN:S->A: Loss of enzyme activity.	2	0.793651	0.0316603	313, 2530	220	3	20532	62.2182	1	1	1
UP_SEQ_FEATURE	DOMAIN:Macro 2	2	0.793651	0.0316603	54625, 165631	220	3	20532	62.2182	1	1	1
UP_SEQ_FEATURE	DOMAIN:MHC_I_C	2	0.793651	0.0316603	3107, 3105	220	3	20532	62.2182	1	1	1
UP_SEQ_FEATURE	DOMAIN:Macro 1	2	0.793651	0.0316603	54625, 165631	220	3	20532	62.2182	1	1	1
UP_KW_DOMAIN	KW-0727~SH2 domain	5	1.98413	0.0317211	3718, 6772, 9402, 5336, 7294	161	108	14486	4.16552	0.457988	0.407398	0.364514
GOTERM_BP_DIRECT	GO:0032760~positive regulation of tumor necrosis factor production	5	1.98413	0.0320828	4282, 5795, 5336, 914, 10125	215	108	19333	4.16301	1	0.636704	0.628961
GOTERM_BP_DIRECT	GO:0010628~positive regulation of gene expression	12	4.7619	0.0324087	9235, 4088, 6201, 972, 2113, 5971, 5336, 3561, 26191, 916, 7273, 8728	215	525	19333	2.05534	1	0.636704	0.628961
INTERPRO	IPR001368:TNFR/NGFR cysteine-rich region	3	1.19048	0.032783	8764, 8718, 939	220	25	19176	10.4596	1	1	1
GOTERM_BP_DIRECT	GO:1903901~negative regulation of viral life cycle	2	0.793651	0.0328429	9235, 5478	215	3	19333	59.9473	1	0.636704	0.628961
GOTERM_BP_DIRECT	GO:0045069~regulation of viral genome replication	2	0.793651	0.0328429	596, 5478	215	3	19333	59.9473	1	0.636704	0.628961
GOTERM_BP_DIRECT	GO:0045626~negative regulation of T-helper 1 cell differentiation	2	0.793651	0.0328429	3718, 3566	215	3	19333	59.9473	1	0.636704	0.628961
GOTERM_MF_DIRECT	GO:0046977~TAP binding	2	0.793651	0.0331074	3107, 3105	212	3	18908	59.4591	0.999999	0.722087	0.711416
GOTERM_BP_DIRECT	GO:0006123~mitochondrial electron transport, cytochrome c to oxygen	3	1.19048	0.0332969	1327, 4512, 1350	215	26	19333	10.3755	1	0.636704	0.628961
UP_KW_MOLECULAR_FUNCTION	KW-0009~Actin-binding	9	3.57143	0.0333997	9168, 6641, 7114, 10095, 11151, 57175, 5216, 23345, 1072	153	287	11719	2.40193	0.865237	0.65686	0.65686
KEGG_PATHWAY	hsa04810:Regulation of actin cytoskeleton	9	3.57143	0.033678	7114, 10095, 10627, 3683, 89846, 5216, 60, 3676, 1072	135	229	8205	2.38865	0.999109	0.27616	0.255953
GOTERM_MF_DIRECT	GO:0048027~mRNA 5'-UTR binding	3	1.19048	0.0337923	6201, 6207, 6171	212	26	18908	10.291	0.999999	0.722087	0.711416
GOTERM_BP_DIRECT	GO:0051092~positive regulation of NF-kappaB transcription factor activity	6	2.38095	0.0337937	5583, 5478, 5336, 7185, 8837, 10346	215	161	19333	3.35109	1	0.636704	0.628961
INTERPRO	IPR001310:Histidine triad (HIT) protein	2	0.793651	0.0338735	2272, 3094	220	3	19176	58.1091	1	1	1
INTERPRO	IPR011331:Ribosomal protein L37ae/L37e	2	0.793651	0.0338735	6168, 6167	220	3	19176	58.1091	1	1	1
INTERPRO	IPR015484:CD3 protein, gamma/delta subunit	2	0.793651	0.0338735	916, 917	220	3	19176	58.1091	1	1	1
INTERPRO	IPR015370:Domain of unknown function DUF1968	2	0.793651	0.0338735	567, 28755	220	3	19176	58.1091	1	1	1
GOTERM_BP_DIRECT	GO:0007229~integrin-mediated signaling pathway	5	1.98413	0.0339862	3683, 2530, 3676, 27040, 7294	215	110	19333	4.08732	1	0.636704	0.628961
GOTERM_CC_DIRECT	GO:0034774~secretory granule lumen	5	1.98413	0.0340819	4282, 9535, 5478, 51411, 6727	219	115	20580	4.08577	0.999957	0.282393	0.259997
GOTERM_BP_DIRECT	GO:0043066~negative regulation of apoptotic process	12	4.7619	0.0347149	4282, 330, 27250, 596, 64919, 57118, 4088, 10507, 972, 1072, 8837, 939	215	530	19333	2.03595	1	0.642054	0.634245
SMART	SM00054:EFh	6	2.38095	0.0349326	6275, 83988, 10627, 6277, 10125, 4637	127	149	10379	3.29092	0.990846	1	1
GOTERM_CC_DIRECT	GO:0001891~phagocytic cup	3	1.19048	0.0352448	11151, 51411, 9938	219	28	20580	10.0685	0.99997	0.283917	0.261399
GOTERM_BP_DIRECT	GO:0015986~ATP synthesis coupled proton transport	3	1.19048	0.0357034	521, 514, 517	215	27	19333	9.99121	1	0.642054	0.634245
GOTERM_BP_DIRECT	GO:0050860~negative regulation of T cell receptor signaling pathway	3	1.19048	0.0357034	5795, 868, 26191	215	27	19333	9.99121	1	0.642054	0.634245
GOTERM_BP_DIRECT	GO:0050821~protein stabilization	7	2.77778	0.0360071	149628, 4088, 6201, 972, 5479, 5216, 2043	215	220	19333	2.86112	1	0.642054	0.634245
KEGG_PATHWAY	hsa04668:TNF signaling pathway	6	2.38095	0.0361176	330, 6352, 7185, 8837, 3659, 23118	135	112	8205	3.25595	0.999469	0.284773	0.263936
GOTERM_MF_DIRECT	GO:0003950~NAD+ ADP-ribosyltransferase activity	3	1.19048	0.0362325	79668, 54625, 165631	212	27	18908	9.90985	1	0.73011	0.71932
INTERPRO	IPR000980:SH2 domain	5	1.98413	0.0374461	3718, 6772, 9402, 5336, 7294	220	110	19176	3.96198	1	1	1
UP_SEQ_FEATURE	MOTIF:WSXWS motif	3	1.19048	0.0380713	9466, 3566, 3561	220	29	20532	9.65455	1	1	1
GOTERM_MF_DIRECT	GO:0031267~small GTPase binding	8	3.1746	0.0410212	397, 399, 5583, 89846, 5216, 163486, 51735, 94120	212	285	18908	2.50354	1	0.73011	0.71932
GOTERM_CC_DIRECT	GO:0016607~nuclear speck	10	3.96825	0.0411677	26051, 4707, 149628, 9404, 26289, 113246, 84441, 55604, 163486, 10346	219	432	20580	2.17529	0.999995	0.322666	0.297075
GOTERM_MF_DIRECT	GO:0016301~kinase activity	7	2.77778	0.0413609	27010, 8573, 4753, 2043, 7185, 23118, 7294	212	226	18908	2.76248	1	0.73011	0.71932
GOTERM_MF_DIRECT	GO:0051015~actin filament binding	7	2.77778	0.0413609	10095, 11151, 57175, 23345, 92241, 1072, 7273	212	226	18908	2.76248	1	0.73011	0.71932
UP_KW_PTM	KW-0832~Ubl conjugation	44	17.4603	0.0414272	9641, 5682, 6156, 6772, 26037, 7185, 330, 596, 27086, 6227, 5478, 5216, 4666, 6207, 81550, 27040, 3659, 8464, 6164, 6142, 7114, 11151, 4088, 6201, 22806, 6169, 3178, 2120, 55196, 1072, 23118, 1107, 64919, 57118, 27250, 54941, 3105, 84159, 2113, 3587, 868, 60, 10320, 10346	183	2583	14109	1.31333	0.58873	0.303799	0.28999
UP_SEQ_FEATURE	ZN_FING:C2HC RNF-type	2	0.793651	0.0419904	54941, 115992	220	4	20532	46.6636	1	1	1
INTERPRO	IPR011992:EF-hand-like domain	8	3.1746	0.0422601	6275, 83988, 10627, 6277, 5336, 868, 10125, 4637	220	280	19176	2.49039	1	1	1
GOTERM_BP_DIRECT	GO:0070374~positive regulation of ERK1 and ERK2 cascade	7	2.77778	0.0424897	4282, 6352, 1236, 972, 10125, 26191, 8837	215	229	19333	2.74867	1	0.724206	0.715398
GOTERM_BP_DIRECT	GO:0048661~positive regulation of smooth muscle cell proliferation	4	1.5873	0.042622	6352, 27086, 7048, 6772	215	70	19333	5.13834	1	0.724206	0.715398
GOTERM_CC_DIRECT	GO:1904813~ficolin-1-rich granule lumen	5	1.98413	0.0430291	4282, 9535, 5478, 51411, 6727	219	124	20580	3.78922	0.999997	0.32838	0.302336
GOTERM_BP_DIRECT	GO:0046642~negative regulation of alpha-beta T cell proliferation	2	0.793651	0.0435502	8764, 868	215	4	19333	44.9605	1	0.724206	0.715398
GOTERM_BP_DIRECT	GO:0002906~negative regulation of mature B cell apoptotic process	2	0.793651	0.0435502	4282, 972	215	4	19333	44.9605	1	0.724206	0.715398
GOTERM_BP_DIRECT	GO:0002870~T cell anergy	2	0.793651	0.0435502	868, 916	215	4	19333	44.9605	1	0.724206	0.715398
GOTERM_BP_DIRECT	GO:2000566~positive regulation of CD8-positive, alpha-beta T cell proliferation	2	0.793651	0.0435502	3105, 26191	215	4	19333	44.9605	1	0.724206	0.715398
GOTERM_MF_DIRECT	GO:0043530~adenosine 5'-monophosphoramidase activity	2	0.793651	0.043899	2272, 3094	212	4	18908	44.5943	1	0.742624	0.73165
UP_KW_DISEASE	KW-1274~Primary mitochondrial disease	7	2.77778	0.0444092	1327, 57107, 4694, 514, 4512, 4537, 4539	62	191	4472	2.64347	0.744048	0.444092	0.444092
GOTERM_BP_DIRECT	GO:0009617~response to bacterium	5	1.98413	0.0456111	115362, 22806, 84166, 3001, 28755	215	121	19333	3.71574	1	0.750049	0.740927
KEGG_PATHWAY	hsa04217:Necroptosis	7	2.77778	0.0456468	330, 596, 3718, 6772, 5478, 817, 8837	135	159	8205	2.67575	0.999931	0.342478	0.317419
KEGG_PATHWAY	hsa05022:Pathways of neurodegeneration - multiple diseases	14	5.55556	0.0467775	5682, 4694, 4696, 1350, 1327, 4707, 596, 514, 10010, 4512, 517, 4537, 817, 4539	135	476	8205	1.78758	0.999946	0.342478	0.317419
GOTERM_BP_DIRECT	GO:0000187~activation of MAPK activity	4	1.5873	0.0472912	9641, 972, 5478, 23118	215	73	19333	4.92717	1	0.769132	0.759778
UP_SEQ_FEATURE	DOMAIN:EF-hand 1	6	2.38095	0.0485268	6275, 83988, 10627, 6277, 10125, 4637	220	185	20532	3.02683	1	1	1
GOTERM_BP_DIRECT	GO:0007159~leukocyte cell-cell adhesion	3	1.19048	0.0486787	6352, 3683, 3676	215	32	19333	8.43009	1	0.783092	0.773568
KEGG_PATHWAY	hsa05161:Hepatitis B	7	2.77778	0.0492068	9641, 596, 3718, 7048, 4088, 6772, 23118	135	162	8205	2.6262	0.999968	0.347841	0.32239
UP_KW_DOMAIN	KW-1133~Transmembrane helix	76	30.1587	0.0493519	9466, 8573, 7048, 4694, 3683, 4696, 3561, 4050, 596, 753, 54674, 100128731, 3676, 517, 100506736, 914, 27040, 53827, 916, 917, 8728, 6482, 286530, 6563, 8821, 5795, 10581, 1350, 2120, 2043, 440400, 1192, 79683, 84636, 64839, 10507, 3566, 54923, 924, 4537, 10666, 4539, 6892, 5682, 1043, 23345, 28755, 55340, 28638, 56479, 4707, 1236, 972, 10673, 10870, 939, 5890, 8764, 150709, 80008, 55790, 1327, 1…	161	5819	14486	1.17514	0.617725	0.407398	0.364514
GOTERM_BP_DIRECT	GO:0030036~actin cytoskeleton organization	6	2.38095	0.0514319	11151, 89846, 57175, 5216, 23301, 1072	215	181	19333	2.9808	1	0.817617	0.807673
GOTERM_MF_DIRECT	GO:0043621~protein self-association	4	1.5873	0.0515379	6352, 27086, 914, 7273	212	75	18908	4.75673	1	0.836975	0.824606
UP_SEQ_FEATURE	DOMAIN:HIT	2	0.793651	0.0522107	2272, 3094	220	5	20532	37.3309	1	1	1
UP_SEQ_FEATURE	SITE:Cleavage; by CASP8	2	0.793651	0.0522107	7185, 8837	220	5	20532	37.3309	1	1	1
GOTERM_CC_DIRECT	GO:0005654~nucleoplasm	53	21.0317	0.0522215	6232, 6231, 6234, 6235, 2197, 596, 27086, 6227, 84441, 55604, 914, 8464, 6201, 22806, 10581, 3178, 3097, 3094, 1107, 51690, 64839, 84159, 3566, 2113, 60, 10346, 9641, 5682, 6772, 9402, 23301, 23345, 330, 149628, 5479, 6207, 81550, 817, 3659, 4282, 5890, 5452, 4088, 5971, 26147, 221895, 23118, 1327, 80774, 5720, 868, 10320, 3669	219	3960	20580	1.25771	1	0.387698	0.35695
UP_SEQ_FEATURE	DOMAIN:EF-hand 2	6	2.38095	0.0522966	6275, 83988, 10627, 6277, 10125, 4637	220	189	20532	2.96277	1	1	1
GOTERM_BP_DIRECT	GO:0018105~peptidyl-serine phosphorylation	6	2.38095	0.0523881	9641, 596, 57118, 5583, 7048, 817	215	182	19333	2.96443	1	0.817617	0.807673
GOTERM_CC_DIRECT	GO:0030027~lamellipodium	6	2.38095	0.0537084	11151, 89846, 55604, 57175, 60, 1072	219	192	20580	2.93664	1	0.387698	0.35695
GOTERM_BP_DIRECT	GO:0007584~response to nutrient	4	1.5873	0.0538908	1327, 7048, 6772, 916	215	77	19333	4.67122	1	0.817617	0.807673
GOTERM_BP_DIRECT	GO:0002669~positive regulation of T cell anergy	2	0.793651	0.0541395	868, 916	215	5	19333	35.9684	1	0.817617	0.807673
GOTERM_BP_DIRECT	GO:0038110~interleukin-2-mediated signaling pathway	2	0.793651	0.0541395	3718, 3561	215	5	19333	35.9684	1	0.817617	0.807673
GOTERM_BP_DIRECT	GO:0030098~lymphocyte differentiation	2	0.793651	0.0541395	5971, 10320	215	5	19333	35.9684	1	0.817617	0.807673
KEGG_PATHWAY	hsa04630:JAK-STAT signaling pathway	7	2.77778	0.0542139	9466, 596, 3718, 6772, 3566, 3587, 3561	135	166	8205	2.56292	0.999989	0.370462	0.343355
GOTERM_CC_DIRECT	GO:0045202~synapse	11	4.36508	0.0548125	6165, 6641, 6168, 6201, 6234, 6167, 5971, 6169, 6227, 27115, 60	219	527	20580	1.96148	1	0.387698	0.35695
INTERPRO	IPR019808:Histidine triad, conserved site	2	0.793651	0.0558188	2272, 3094	220	5	19176	34.8655	1	1	1
INTERPRO	IPR011146:HIT-like domain	2	0.793651	0.0558188	2272, 3094	220	5	19176	34.8655	1	1	1
UP_SEQ_FEATURE	TRANSMEM:Helical	69	27.381	0.0559906	9466, 8573, 7048, 4694, 3683, 4696, 3561, 4050, 596, 753, 54674, 100128731, 3676, 517, 100506736, 914, 53827, 916, 917, 8728, 286530, 6563, 8821, 5795, 10581, 1350, 2120, 2043, 440400, 79683, 64839, 10507, 3566, 54923, 924, 4537, 10666, 4539, 6892, 5682, 1043, 28755, 55340, 28638, 56479, 4707, 1236, 972, 10673, 10870, 939, 5890, 8764, 150709, 80008, 1327, 3107, 3105, 79820, 3587, 151556, 2014, 84…	220	5355	20532	1.20254	1	1	1
GOTERM_CC_DIRECT	GO:0015629~actin cytoskeleton	7	2.77778	0.0571094	8573, 10095, 11151, 4046, 26037, 60, 1072	219	258	20580	2.54964	1	0.394327	0.363052
KEGG_PATHWAY	hsa05235:PD-L1 expression and PD-1 checkpoint pathway in cancer	5	1.98413	0.0574099	6772, 10125, 27040, 916, 917	135	89	8205	3.41448	0.999995	0.379646	0.351867
GOTERM_BP_DIRECT	GO:0006364~rRNA processing	5	1.98413	0.057875	6232, 6165, 6201, 6234, 3669	215	131	19333	3.4321	1	0.865202	0.854679
GOTERM_MF_DIRECT	GO:0030159~receptor signaling complex scaffold activity	3	1.19048	0.0579798	27040, 916, 917	212	35	18908	7.64474	1	0.891098	0.877929
UP_SEQ_FEATURE	DOMAIN:C2	5	1.98413	0.0592599	5583, 123036, 8821, 5336, 94120	220	137	20532	3.4061	1	1	1
GOTERM_MF_DIRECT	GO:0017124~SH3 domain binding	5	1.98413	0.0592602	2530, 868, 26191, 916, 8728	212	131	18908	3.40415	1	0.891098	0.877929
SMART	SM00407:IGc1	4	1.5873	0.0608257	3107, 3105, 567, 28638	127	74	10379	4.41754	0.999747	1	1
UP_KW_PTM	KW-1017~Isopeptide bond	32	12.6984	0.0618632	9641, 5682, 6156, 6772, 7185, 27086, 6227, 5478, 5216, 4666, 6207, 81550, 3659, 8464, 6164, 6142, 7114, 4088, 6201, 22806, 6169, 3178, 2120, 55196, 1072, 1107, 64919, 57118, 84159, 2113, 60, 10320	183	1817	14109	1.35781	0.738429	0.340247	0.324782
GOTERM_CC_DIRECT	GO:0042106~gamma-delta T cell receptor complex	2	0.793651	0.0619046	916, 917	219	6	20580	31.3242	1	0.417496	0.384385
UP_SEQ_FEATURE	ACT_SITE:Tele-AMP-histidine intermediate	2	0.793651	0.0623226	2272, 3094	220	6	20532	31.1091	1	1	1
UP_SEQ_FEATURE	MOTIF:Histidine triad motif	2	0.793651	0.0623226	2272, 3094	220	6	20532	31.1091	1	1	1
GOTERM_BP_DIRECT	GO:0030833~regulation of actin filament polymerization	3	1.19048	0.0630754	10095, 11151, 5216	215	37	19333	7.29089	1	0.919479	0.908297
GOTERM_BP_DIRECT	GO:0043122~regulation of I-kappaB kinase/NF-kappaB signaling	3	1.19048	0.0630754	54923, 5336, 7185	215	37	19333	7.29089	1	0.919479	0.908297
GOTERM_MF_DIRECT	GO:0042605~peptide antigen binding	3	1.19048	0.0639744	3107, 6892, 3105	212	37	18908	7.23151	1	0.927629	0.91392
UP_KW_DOMAIN	KW-0812~Transmembrane	76	30.1587	0.0643261	9466, 8573, 7048, 4694, 3683, 4696, 3561, 4050, 596, 753, 54674, 100128731, 3676, 517, 100506736, 914, 27040, 53827, 916, 917, 8728, 6482, 286530, 6563, 8821, 5795, 10581, 1350, 2120, 2043, 440400, 1192, 79683, 84636, 64839, 10507, 3566, 54923, 924, 4537, 10666, 4539, 6892, 5682, 1043, 23345, 28755, 55340, 28638, 56479, 4707, 1236, 972, 10673, 10870, 939, 5890, 8764, 150709, 80008, 55790, 1327, 1…	161	5892	14486	1.16058	0.717274	0.407398	0.364514
GOTERM_BP_DIRECT	GO:0033634~positive regulation of cell-cell adhesion mediated by integrin	2	0.793651	0.0646121	6352, 916	215	6	19333	29.9736	1	0.919479	0.908297
GOTERM_BP_DIRECT	GO:0033119~negative regulation of RNA splicing	2	0.793651	0.0646121	6231, 6207	215	6	19333	29.9736	1	0.919479	0.908297
GOTERM_BP_DIRECT	GO:0060335~positive regulation of interferon-gamma-mediated signaling pathway	2	0.793651	0.0646121	84166, 7294	215	6	19333	29.9736	1	0.919479	0.908297
INTERPRO	IPR001152:Thymosin beta-4	2	0.793651	0.0666047	9168, 7114	220	6	19176	29.0545	1	1	1
GOTERM_BP_DIRECT	GO:1902600~hydrogen ion transmembrane transport	5	1.98413	0.0674072	1327, 521, 514, 517, 440400	215	138	19333	3.258	1	0.95012	0.938564
GOTERM_BP_DIRECT	GO:0048870~cell motility	3	1.19048	0.0691888	2113, 60, 1072	215	39	19333	6.91699	1	0.957005	0.945365
GOTERM_BP_DIRECT	GO:0031663~lipopolysaccharide-mediated signaling pathway	3	1.19048	0.0691888	6352, 5336, 26191	215	39	19333	6.91699	1	0.957005	0.945365
GOTERM_BP_DIRECT	GO:0098586~cellular response to virus	4	1.5873	0.0702432	9641, 6352, 4088, 5452	215	86	19333	4.18237	1	0.962592	0.950885
SMART	SM00152:THY	2	0.793651	0.0706807	9168, 7114	127	6	10379	27.2415	0.999937	1	1
GOTERM_BP_DIRECT	GO:0010634~positive regulation of epithelial cell migration	3	1.19048	0.0723158	7048, 5336, 5216	215	40	19333	6.74407	1	0.968749	0.956967
UP_SEQ_FEATURE	DOMAIN:DUF1899	2	0.793651	0.072327	11151, 57175	220	7	20532	26.6649	1	1	1
GOTERM_CC_DIRECT	GO:0014069~postsynaptic density	7	2.77778	0.0730414	6142, 6232, 6156, 6169, 26037, 2043, 6207	219	275	20580	2.39203	1	0.48141	0.443229
KEGG_PATHWAY	hsa05152:Tuberculosis	7	2.77778	0.0741052	596, 972, 11151, 6772, 3587, 4046, 817	135	180	8205	2.36358	1	0.462402	0.428568
KEGG_PATHWAY	hsa05416:Viral myocarditis	4	1.5873	0.0744355	3107, 3105, 3683, 60	135	60	8205	4.05185	1	0.462402	0.428568
GOTERM_BP_DIRECT	GO:0018108~peptidyl-tyrosine phosphorylation	5	1.98413	0.0746833	3718, 2043, 916, 7273, 7294	215	143	19333	3.14409	1	0.968749	0.956967
GOTERM_BP_DIRECT	GO:0060544~regulation of necroptotic process	2	0.793651	0.0749692	330, 8837	215	7	19333	25.6917	1	0.968749	0.956967
GOTERM_BP_DIRECT	GO:0034316~negative regulation of Arp2/3 complex-mediated actin nucleation	2	0.793651	0.0749692	9535, 57175	215	7	19333	25.6917	1	0.968749	0.956967
GOTERM_BP_DIRECT	GO:0070106~interleukin-27-mediated signaling pathway	2	0.793651	0.0749692	9466, 6772	215	7	19333	25.6917	1	0.968749	0.956967
GOTERM_BP_DIRECT	GO:0002606~positive regulation of dendritic cell antigen processing and presentation	2	0.793651	0.0749692	1236, 972	215	7	19333	25.6917	1	0.968749	0.956967
GOTERM_BP_DIRECT	GO:0006915~apoptotic process	12	4.7619	0.0752744	330, 27250, 596, 7048, 5478, 3001, 914, 8718, 7185, 8837, 3956, 3659	215	607	19333	1.77768	1	0.968749	0.956967
GOTERM_CC_DIRECT	GO:0005884~actin filament	4	1.5873	0.078109	11151, 57175, 60, 92241	219	94	20580	3.99883	1	0.502859	0.462977
GOTERM_BP_DIRECT	GO:0010467~gene expression	4	1.5873	0.0781476	9641, 3561, 27040, 4050	215	90	19333	3.99649	1	0.978828	0.966924
GOTERM_BP_DIRECT	GO:0007265~Ras protein signal transduction	4	1.5873	0.0781476	9402, 51735, 10125, 27040	215	90	19333	3.99649	1	0.978828	0.966924
GOTERM_BP_DIRECT	GO:0045333~cellular respiration	3	1.19048	0.0787031	1327, 4512, 1350	215	42	19333	6.42292	1	0.978828	0.966924
GOTERM_BP_DIRECT	GO:0042098~T cell proliferation	3	1.19048	0.0787031	11151, 10673, 10125	215	42	19333	6.42292	1	0.978828	0.966924
GOTERM_CC_DIRECT	GO:0031966~mitochondrial membrane	5	1.98413	0.0797639	9641, 4694, 4512, 4537, 4539	219	153	20580	3.071	1	0.502859	0.462977
KEGG_PATHWAY	hsa04933:AGE-RAGE signaling pathway in diabetic complications	5	1.98413	0.0806502	596, 7048, 4088, 6772, 5336	135	100	8205	3.03889	1	0.47238	0.437815
KEGG_PATHWAY	hsa04061:Viral protein interaction with cytokine and cytokine receptor	5	1.98413	0.0806502	6352, 1236, 3587, 8764, 3561	135	100	8205	3.03889	1	0.47238	0.437815
UP_SEQ_FEATURE	DOMAIN:SAM	4	1.5873	0.0813432	2043, 64092, 154075, 256380	220	95	20532	3.92957	1	1	1
GOTERM_BP_DIRECT	GO:0030217~T cell differentiation	3	1.19048	0.0819608	399, 22806, 26191	215	43	19333	6.27355	1	1	0.988506
UP_SEQ_FEATURE	DOMAIN:SH3	6	2.38095	0.0835448	8573, 2530, 9402, 5336, 64092, 7294	220	217	20532	2.58048	1	1	1
GOTERM_CC_DIRECT	GO:0043235~receptor complex	6	2.38095	0.0839138	9466, 7048, 4088, 3566, 3561, 2043	219	219	20580	2.57459	1	0.517766	0.476702
GOTERM_MF_DIRECT	GO:0005516~calmodulin binding	6	2.38095	0.0840272	56479, 57118, 8573, 6641, 817, 7273	212	207	18908	2.58518	1	1	0.987654
SMART	SM00454:SAM	4	1.5873	0.0843693	2043, 64092, 154075, 256380	127	85	10379	3.84585	0.999991	1	1
GOTERM_BP_DIRECT	GO:0022898~regulation of transmembrane transporter activity	2	0.793651	0.0852123	596, 60	215	8	19333	22.4802	1	1	0.988506
GOTERM_BP_DIRECT	GO:0002486~antigen processing and presentation of endogenous peptide antigen via MHC class I via ER pathway, TAP-independent	2	0.793651	0.0852123	3107, 3105	215	8	19333	22.4802	1	1	0.988506
GOTERM_BP_DIRECT	GO:0070212~protein poly-ADP-ribosylation	2	0.793651	0.0852123	54625, 165631	215	8	19333	22.4802	1	1	0.988506
GOTERM_BP_DIRECT	GO:0046632~alpha-beta T cell differentiation	2	0.793651	0.0852123	64919, 6146	215	8	19333	22.4802	1	1	0.988506
KEGG_PATHWAY	hsa05142:Chagas disease	5	1.98413	0.085311	6352, 7048, 916, 8837, 917	135	102	8205	2.9793	1	0.485799	0.450252
GOTERM_MF_DIRECT	GO:0031730~CCR5 chemokine receptor binding	2	0.793651	0.0858796	6352, 6772	212	8	18908	22.2972	1	1	0.987654
UP_SEQ_FEATURE	TOPO_DOM:Cytoplasmic	50	19.8413	0.0866345	9466, 7048, 3683, 3561, 4050, 753, 54674, 100128731, 3676, 914, 27040, 53827, 916, 917, 8728, 6482, 286530, 5795, 10581, 2043, 79683, 84636, 10507, 3566, 54923, 924, 10666, 6892, 23345, 28755, 55340, 28638, 56479, 1236, 972, 10673, 10870, 939, 8764, 80008, 55790, 10800, 3107, 3105, 79820, 3587, 84216, 2530, 8718, 8519	220	3809	20532	1.22509	1	1	1
INTERPRO	IPR015048:Domain of unknown function DUF1899	2	0.793651	0.0878098	11151, 57175	220	8	19176	21.7909	1	1	1
INTERPRO	IPR010579:MHC class I, alpha chain, C-terminal	2	0.793651	0.0878098	3107, 3105	220	8	19176	21.7909	1	1	1
INTERPRO	IPR008598:Drought induced 19/ RING finger protein 114	2	0.793651	0.0878098	54941, 115992	220	8	19176	21.7909	1	1	1
INTERPRO	IPR015505:Coronin	2	0.793651	0.0878098	11151, 57175	220	8	19176	21.7909	1	1	1
GOTERM_BP_DIRECT	GO:0042100~B cell proliferation	3	1.19048	0.0885975	596, 10673, 10125	215	45	19333	5.99473	1	1	0.988506
KEGG_PATHWAY	hsa05321:Inflammatory bowel disease	4	1.5873	0.0897086	4088, 6772, 3566, 3561	135	65	8205	3.74017	1	0.497034	0.460666
INTERPRO	IPR000008:C2 calcium-dependent membrane targeting	5	1.98413	0.0898562	5583, 123036, 8821, 5336, 94120	220	148	19176	2.94472	1	1	1
UP_SEQ_FEATURE	UNSURE:I or L	2	0.793651	0.0920183	3105, 4512	220	9	20532	20.7394	1	1	1
GOTERM_CC_DIRECT	GO:0032587~ruffle membrane	4	1.5873	0.0921617	5795, 5336, 83442, 1072	219	101	20580	3.72169	1	0.55681	0.512649
GOTERM_BP_DIRECT	GO:0008360~regulation of cell shape	5	1.98413	0.0925252	399, 10507, 11151, 10627, 89846	215	154	19333	2.91951	1	1	0.988506
INTERPRO	IPR001660:Sterile alpha motif domain	4	1.5873	0.0928047	2043, 64092, 154075, 256380	220	94	19176	3.70909	1	1	1
SMART	SM01166:SM01166	2	0.793651	0.0931214	11151, 57175	127	8	10379	20.4311	0.999998	1	1
SMART	SM00077:ITAM	2	0.793651	0.0931214	916, 917	127	8	10379	20.4311	0.999998	1	1
GOTERM_MF_DIRECT	GO:0003700~transcription factor activity, sequence-specific DNA binding	11	4.36508	0.0935925	64919, 27086, 4088, 5452, 6772, 2113, 5971, 22806, 2120, 10320, 3659	212	555	18908	1.7677	1	1	0.987654
GOTERM_BP_DIRECT	GO:0046330~positive regulation of JNK cascade	4	1.5873	0.0950517	1236, 10125, 7185, 939	215	98	19333	3.67024	1	1	0.988506
UP_SEQ_FEATURE	DOMAIN:Protein kinase	10	3.96825	0.0950669	9641, 57118, 3718, 8573, 5583, 7048, 2043, 817, 7273, 7294	220	508	20532	1.83715	1	1	1
GOTERM_BP_DIRECT	GO:2000669~negative regulation of dendritic cell apoptotic process	2	0.793651	0.0953424	596, 1236	215	9	19333	19.9824	1	1	0.988506
GOTERM_BP_DIRECT	GO:0045063~T-helper 1 cell differentiation	2	0.793651	0.0953424	3566, 5971	215	9	19333	19.9824	1	1	0.988506
GOTERM_BP_DIRECT	GO:0006198~cAMP catabolic process	2	0.793651	0.0953424	27115, 5150	215	9	19333	19.9824	1	1	0.988506
GOTERM_BP_DIRECT	GO:0035739~CD4-positive, alpha-beta T cell proliferation	2	0.793651	0.0953424	868, 916	215	9	19333	19.9824	1	1	0.988506
GOTERM_BP_DIRECT	GO:0032651~regulation of interleukin-1 beta production	2	0.793651	0.0953424	1236, 27086	215	9	19333	19.9824	1	1	0.988506
UP_SEQ_FEATURE	CROSSLNK:Glycyl lysine isopeptide (Lys-Gly) (interchain with G-Cter in SUMO)	4	1.5873	0.0957336	2113, 3178, 10320, 3659	220	102	20532	3.65989	1	1	1
KEGG_PATHWAY	hsa05202:Transcriptional misregulation in cancer	7	2.77778	0.0958624	8464, 330, 64919, 7048, 2530, 2120, 7185	135	193	8205	2.20438	1	0.50976	0.472461
GOTERM_MF_DIRECT	GO:1990948~ubiquitin ligase inhibitor activity	2	0.793651	0.0960848	6201, 6167	212	9	18908	19.8197	1	1	0.987654
KEGG_PATHWAY	hsa05010:Alzheimer disease	11	4.36508	0.0969788	1327, 4707, 5682, 4694, 4696, 514, 4512, 1350, 517, 4537, 4539	135	384	8205	1.74103	1	0.50976	0.472461
INTERPRO	IPR008266:Tyrosine-protein kinase, active site	4	1.5873	0.0973457	3718, 2043, 7273, 7294	220	96	19176	3.63182	1	1	1
INTERPRO	IPR003110:Phosphorylated immunoreceptor signaling ITAM	2	0.793651	0.0982319	916, 917	220	9	19176	19.3697	1	1	1
GOTERM_BP_DIRECT	GO:0032496~response to lipopolysaccharide	5	1.98413	0.0993848	1236, 27086, 3587, 26191, 23118	215	158	19333	2.8456	1	1	0.988506

## Sheet: ibet.up
Table S3 GO term gene enrichment analyses in donor 1 primary cells upon treatment with LRAs
Table S3B Gene enrichment analyses that were significantly up-regulated upon treatment with iBET151
Note: Analyses of GO enrichment (biological process) were carried out for each condition using DAVID.
Category	Term	Count	X.	P value	Genes	List.Total	Pop.Hits	Pop.Total	Fold.Enrichment	Bonferroni	Benjamini	FDR
UP_KW_PTM	KW-0597~Phosphoprotein	217	75.3472	1.28328e-27	64395, 65125, 4297, 25909, 4179, 23287, 57187, 23048, 10657, 54476, 1452, 10890, 5930, 9736, 284695, 10771, 55206, 5813, 5936, 120, 22887, 10427, 2673, 8658, 4735, 64282, 6497, 5048, 6136, 23389, 22852, 23384, 10198, 4863, 11168, 9879, 9774, 5295, 5297, 4089, 22980, 66008, 94134, 22985, 5728, 143, 150864, 23030, 57532, 84458, 6018, 10521, 55915, 58508, 6154, 8452, 6157, 10051, 64754, 23369, 6709,…	240	8330	14109	1.53144	2.18157e-26	2.3099e-26	1.92492e-26
UP_SEQ_FEATURE	CROSSLNK:Glycyl lysine isopeptide (Lys-Gly) (interchain with G-Cter in SUMO2)	67	23.2639	3.98232e-22	22913, 6154, 4297, 254251, 1660, 23524, 6194, 10657, 4928, 23360, 54476, 5930, 10054, 284695, 10771, 58517, 5936, 8805, 25957, 10180, 6202, 8148, 221037, 120, 151613, 1982, 23131, 27332, 4899, 64282, 7582, 23429, 6136, 26137, 23468, 23347, 3184, 7581, 23469, 3183, 23060, 55023, 2521, 4863, 11168, 4820, 9879, 51105, 6209, 165918, 8761, 9774, 6222, 4089, 55193, 27316, 22985, 5094, 9295, 57018, 5159…	277	1267	20532	3.91967	6.43543e-19	6.43543e-19	6.39162e-19
GOTERM_MF_DIRECT	GO:0003723~RNA binding	70	24.3056	8.95942e-20	22913, 6154, 6157, 1660, 23521, 23369, 23524, 92140, 6194, 10657, 5930, 1938, 284695, 6429, 58517, 5813, 5936, 7175, 25957, 7178, 10180, 5430, 6202, 8148, 1153, 23013, 79048, 1982, 23131, 27332, 3842, 10146, 64282, 4154, 4673, 6136, 3184, 3183, 64859, 2521, 7536, 6204, 11168, 9879, 6206, 6209, 2804, 51747, 8761, 6780, 23318, 9774, 6187, 23518, 6222, 6224, 27316, 23112, 26986, 22985, 5094, 9295, 2…	266	1471	18908	3.38259	3.91527e-17	3.91527e-17	3.81671e-17
GOTERM_CC_DIRECT	GO:0005654~nucleoplasm	116	40.2778	7.2338e-19	7320, 4297, 9866, 25909, 57187, 23325, 6194, 10657, 2029, 100132247, 54476, 55846, 284695, 10771, 8526, 5936, 8805, 7175, 7178, 5430, 8148, 55291, 221037, 57591, 80232, 55297, 51496, 8658, 4735, 8036, 23429, 6497, 26137, 64859, 1997, 4863, 11168, 9879, 9774, 4089, 55193, 23678, 22985, 5728, 143, 23030, 29896, 57532, 84458, 10521, 55915, 58508, 84083, 8452, 6154, 6671, 10051, 1660, 64754, 25820, 2…	272	3960	20580	2.21635	2.60417e-16	2.60417e-16	2.47396e-16
UP_SEQ_FEATURE	COMPBIAS:Basic and acidic residues	145	50.3472	2.06114e-18	22913, 65125, 4297, 9866, 25909, 254251, 22990, 57187, 23048, 92181, 23325, 6194, 80003, 2029, 221294, 100132247, 54476, 5930, 9736, 284695, 10771, 55206, 8925, 98, 7175, 5311, 6643, 8148, 221037, 22887, 55297, 51496, 1982, 284565, 4215, 8658, 10146, 8036, 23429, 26137, 23389, 22852, 1997, 441250, 23384, 79834, 10198, 4863, 11168, 9879, 6780, 23318, 9774, 55193, 22980, 94134, 130507, 23678, 22985…	277	5657	20532	1.89991	3.3308e-15	1.6654e-15	1.65406e-15
UP_KW_PTM	KW-1017~Isopeptide bond	83	28.8194	5.38377e-18	22913, 8452, 6154, 4297, 254251, 1660, 23524, 6194, 10657, 4928, 23360, 54476, 10890, 5930, 10054, 1938, 284695, 10771, 58517, 5936, 8805, 25957, 10180, 6202, 8148, 221037, 120, 10628, 151613, 1982, 23131, 27332, 4899, 10146, 64282, 94104, 7582, 23429, 6136, 26137, 23468, 23347, 3184, 7581, 23469, 3183, 23060, 55023, 2521, 10198, 6204, 4863, 11168, 4820, 9879, 51105, 6209, 165918, 51747, 8761, 97…	240	1817	14109	2.68539	9.15241e-17	4.84539e-17	4.03783e-17
GOTERM_CC_DIRECT	GO:0005829~cytosol	139	48.2639	1.28952e-17	65125, 4297, 25909, 23287, 23048, 6194, 10657, 57589, 143187, 1452, 54476, 55846, 5930, 10890, 9736, 8526, 10015, 8925, 5936, 8805, 7178, 5311, 6643, 55291, 120, 57591, 80232, 55297, 10427, 1982, 2673, 7326, 4215, 8658, 10146, 64282, 8036, 5048, 6136, 25963, 64859, 11329, 54536, 11168, 51306, 26091, 6780, 23318, 5295, 5297, 4089, 66008, 23678, 22985, 5728, 143, 440270, 23030, 665, 57532, 10243, 1…	272	5520	20580	1.90525	4.64226e-15	2.32113e-15	2.20507e-15
UP_KW_PTM	KW-0832~Ubl conjugation	100	34.7222	3.32574e-17	22913, 65125, 4297, 254251, 6194, 80762, 10657, 54476, 5930, 10890, 284695, 10771, 5936, 8805, 5430, 8148, 221037, 120, 1982, 7326, 8658, 10146, 64282, 54407, 7582, 23429, 6497, 6136, 26137, 7581, 11329, 10198, 4863, 11168, 9879, 9774, 5295, 4089, 55193, 22985, 5728, 57018, 29896, 57532, 84458, 6018, 10521, 8452, 6154, 1660, 23524, 3716, 4928, 23360, 10054, 1938, 58517, 25957, 10180, 6202, 23137,…	240	2583	14109	2.27594	5.65376e-16	1.99544e-16	1.66287e-16
UP_SEQ_FEATURE	COMPBIAS:Polar residues	160	55.5556	2.30852e-16	22913, 65125, 4297, 9866, 25909, 4179, 254251, 22990, 57187, 23048, 92181, 80003, 10657, 57589, 2029, 100132247, 1452, 54476, 5930, 158293, 145407, 9736, 10771, 55206, 10015, 5813, 8925, 8805, 7175, 5430, 5311, 6643, 8148, 3133, 55291, 221037, 79086, 22887, 120, 57591, 80232, 10427, 51496, 1982, 4215, 8658, 10146, 64282, 23429, 6497, 26137, 23389, 22852, 64859, 1997, 23384, 79834, 10198, 4863, 11…	277	6903	20532	1.71804	3.58824e-13	1.24352e-13	1.23506e-13
GOTERM_CC_DIRECT	GO:0005634~nucleus	141	48.9583	5.08447e-15	64395, 22913, 7320, 4297, 9866, 25909, 254251, 23287, 6194, 10657, 1452, 54476, 5930, 9736, 284695, 10771, 55206, 5813, 5936, 8805, 7175, 7178, 5430, 8148, 55291, 22887, 57591, 80232, 8658, 4735, 10146, 8036, 7582, 23429, 6497, 5048, 26137, 23389, 7581, 64859, 1997, 11329, 4863, 11168, 9879, 9774, 5295, 4089, 22980, 66008, 22985, 5728, 143, 57018, 23030, 665, 29896, 57532, 84458, 6018, 10521, 559…	272	6007	20580	1.77598	1.83853e-12	6.10136e-13	5.79629e-13
UP_SEQ_FEATURE	REGION:Disordered	240	83.3333	1.47654e-14	64395, 65125, 4297, 9866, 25909, 4179, 23287, 254251, 22990, 57187, 23048, 92181, 80762, 10657, 100132247, 54476, 1452, 5930, 9736, 284695, 10771, 8526, 55206, 5813, 79086, 120, 22887, 10427, 284565, 8658, 4735, 64282, 6497, 5048, 23389, 22852, 64859, 4509, 23384, 10198, 4863, 11168, 9879, 51306, 51669, 9774, 5295, 5297, 4089, 22980, 66008, 94134, 22985, 5728, 143, 150864, 23030, 57532, 84458, 60…	277	13654	20532	1.30288	2.38618e-11	5.96522e-12	5.92461e-12
UP_SEQ_FEATURE	COMPBIAS:Basic residues	36	12.5	2.10583e-11	6157, 65125, 23524, 4928, 5930, 4820, 11168, 9879, 51105, 6429, 5813, 51747, 25957, 9774, 6202, 221037, 22985, 9295, 120, 57018, 79101, 51230, 57035, 151613, 29896, 23131, 57532, 27332, 23253, 23077, 6733, 284565, 8658, 10443, 64282, 4957	277	698	20532	3.82295	3.40302e-08	6.80604e-09	6.75971e-09
UP_KW_CELLULAR_COMPONENT	KW-0539~Nucleus	128	44.4444	2.41664e-11	64395, 22913, 7320, 4297, 9866, 25909, 254251, 23287, 57187, 10657, 1452, 5930, 284695, 10771, 5813, 5936, 8805, 7175, 5430, 8148, 55291, 221037, 22887, 57591, 80232, 8658, 10146, 64282, 8036, 7582, 23429, 6497, 5048, 26137, 23389, 7581, 64859, 1997, 11329, 4863, 11168, 9879, 23318, 9774, 4089, 55193, 22980, 22985, 5728, 143, 57018, 23030, 665, 29896, 57532, 84458, 6018, 10521, 55915, 58508, 8408…	242	5667	17641	1.64651	9.18325e-10	9.18324e-10	7.73325e-10
GOTERM_MF_DIRECT	GO:0003729~mRNA binding	22	7.63889	3.99002e-11	6780, 7175, 9774, 6187, 1660, 23013, 26986, 27316, 57187, 23521, 23369, 23524, 5094, 10657, 4928, 1982, 7536, 6429, 10146, 58517, 51747, 5936	266	245	18908	6.38294	1.74364e-08	8.7182e-09	8.49875e-09
GOTERM_MF_DIRECT	GO:0005515~protein binding	224	77.7778	9.64107e-11	64395, 7320, 65125, 4297, 4179, 254251, 57187, 23048, 92181, 80762, 10657, 143187, 54476, 1452, 10890, 5930, 9736, 284695, 10771, 5813, 5936, 22887, 10427, 7326, 8658, 4735, 64282, 7582, 6497, 5048, 6136, 22852, 64859, 4509, 23384, 10198, 4863, 11168, 9879, 51669, 9774, 5295, 5297, 4089, 7357, 22980, 66008, 22985, 5728, 143, 150864, 57532, 84458, 6018, 10521, 55915, 58508, 6154, 8452, 6157, 10051…	266	12619	18908	1.26179	4.21315e-08	1.40438e-08	1.36903e-08
GOTERM_CC_DIRECT	GO:0005737~cytoplasm	123	42.7083	1.82908e-10	7320, 65125, 23287, 23048, 92181, 6194, 10657, 2029, 1452, 8526, 8925, 5936, 7175, 7178, 5430, 5311, 6643, 8148, 55291, 57591, 80232, 1982, 284565, 4215, 8658, 4735, 10146, 79809, 64282, 54407, 8036, 23429, 6497, 5048, 6136, 26137, 27109, 11329, 23384, 79834, 4863, 26091, 6780, 23318, 9774, 5295, 5297, 4089, 66008, 94134, 130507, 5728, 143, 57532, 9649, 10243, 10521, 8452, 6154, 6157, 1660, 25820…	272	5593	20580	1.66394	6.5847e-08	1.64617e-08	1.56387e-08
UP_SEQ_FEATURE	CROSSLNK:Glycyl lysine isopeptide (Lys-Gly) (interchain with G-Cter in SUMO2); alternate	24	8.33333	3.25784e-10	8761, 9774, 94104, 22913, 6187, 6222, 8148, 26137, 55193, 22985, 3183, 10657, 55023, 4928, 51592, 23360, 10054, 6218, 4820, 284695, 10521, 10146, 51747, 8805	277	345	20532	5.15636	5.26467e-07	8.77446e-08	8.71473e-08
GOTERM_CC_DIRECT	GO:1990904~ribonucleoprotein complex	18	6.25	3.49519e-10	8761, 6154, 6202, 1660, 26986, 27316, 23521, 23468, 3184, 5094, 6194, 143, 4928, 79048, 1938, 10521, 10146, 9728	272	183	20580	7.44214	1.25827e-07	2.19798e-08	2.08808e-08
GOTERM_CC_DIRECT	GO:0022626~cytosolic ribosome	13	4.51389	3.6633e-10	6154, 6187, 6157, 6222, 6224, 6136, 6202, 23521, 6194, 6204, 6218, 6206, 6209	272	77	20580	12.7741	1.31879e-07	2.19798e-08	2.08808e-08
UP_KW_PTM	KW-0007~Acetylation	103	35.7639	4.60561e-10	22913, 4297, 23048, 23325, 6194, 80762, 10657, 2029, 221294, 1452, 5930, 10890, 284695, 55206, 10015, 5813, 98, 22800, 7175, 5430, 6643, 8148, 120, 10427, 51496, 1982, 7326, 4735, 10146, 5048, 6136, 4509, 11329, 4863, 9879, 6780, 9135, 9774, 5295, 4089, 7357, 55193, 22985, 5728, 23030, 29896, 10521, 58508, 8452, 6157, 10051, 1660, 64754, 25820, 23521, 23524, 92140, 3716, 2744, 6709, 4928, 23360, …	240	3465	14109	1.74751	7.82954e-09	2.07253e-09	1.7271e-09
UP_KW_MOLECULAR_FUNCTION	KW-0694~RNA-binding	36	12.5	1.26658e-09	22913, 4154, 6136, 1660, 57187, 23369, 3184, 23524, 3183, 10657, 2521, 7536, 9879, 6429, 58517, 5936, 8761, 6780, 9774, 10180, 6222, 8148, 1153, 23112, 23013, 26986, 27316, 22985, 5094, 9295, 79048, 29896, 57532, 27332, 10521, 10146	180	735	11719	3.18884	8.10611e-08	8.10611e-08	7.72614e-08
UP_KW_CELLULAR_COMPONENT	KW-0963~Cytoplasm	121	42.0139	1.6776e-09	65125, 25909, 23287, 23048, 92181, 10657, 57589, 2029, 1452, 54476, 5930, 10890, 8526, 10015, 8925, 5936, 8805, 7175, 7178, 5430, 8148, 55291, 120, 57591, 80232, 10427, 284565, 8658, 4735, 10146, 79809, 64282, 8036, 23429, 5048, 11329, 23384, 79834, 10198, 54536, 26091, 6780, 9135, 23318, 9774, 5297, 4089, 66008, 5728, 143, 57532, 9649, 10243, 10521, 55915, 8452, 6154, 6157, 10051, 1660, 64754, 2…	242	5538	17641	1.59272	6.37487e-08	3.18743e-08	2.68416e-08
GOTERM_BP_DIRECT	GO:0002181~cytoplasmic translation	13	4.51389	2.69181e-09	6154, 6187, 6157, 6222, 6224, 6136, 6202, 23521, 6194, 6204, 6218, 6206, 6209	259	90	19333	10.782	4.27459e-06	4.27191e-06	4.25037e-06
UP_SEQ_FEATURE	DOMAIN:RRM	19	6.59722	4.06567e-09	8761, 22913, 10180, 8148, 1153, 23013, 23112, 26986, 27316, 3184, 3183, 9295, 29896, 2521, 27332, 6429, 10146, 58517, 5936	277	238	20532	5.91736	6.5701e-06	9.38588e-07	9.32199e-07
INTERPRO	IPR012677:Nucleotide-binding, alpha-beta plait	20	6.94444	5.86348e-09	8761, 22913, 10180, 8148, 1153, 23013, 23112, 26986, 27316, 3184, 22985, 3183, 9295, 29896, 2521, 27332, 6429, 10146, 58517, 5936	264	268	19176	5.42062	3.11937e-06	3.11937e-06	3.0666e-06
UP_KW_BIOLOGICAL_PROCESS	KW-0508~mRNA splicing	21	7.29167	2.25986e-08	9774, 22913, 4154, 1660, 26986, 27316, 57187, 23524, 22985, 3183, 9295, 29896, 6733, 7536, 284695, 9879, 10521, 6429, 58517, 51747, 5936	172	296	11229	4.6317	1.6045e-06	1.6045e-06	1.37852e-06
UP_SEQ_FEATURE	CROSSLNK:Glycyl lysine isopeptide (Lys-Gly) (interchain with G-Cter in SUMO1); alternate	16	5.55556	2.43412e-08	9774, 94104, 6187, 26137, 55193, 3183, 55023, 51592, 23360, 10054, 6218, 1938, 4820, 10521, 51747, 8805	277	181	20532	6.55229	3.93346e-05	4.91692e-06	4.88345e-06
INTERPRO	IPR000504:RNA recognition motif domain	18	6.25	2.64373e-08	8761, 22913, 10180, 8148, 1153, 23013, 26986, 27316, 3184, 3183, 9295, 29896, 2521, 27332, 6429, 10146, 58517, 5936	264	234	19176	5.58741	1.40646e-05	7.03233e-06	6.91336e-06
UP_KW_DOMAIN	KW-0175~Coiled coil	68	23.6111	3.13767e-08	22913, 10051, 9866, 57187, 23048, 23325, 23524, 143187, 6709, 51322, 26112, 54476, 10771, 55206, 3831, 5813, 9819, 8805, 7175, 25957, 5311, 8500, 23013, 285527, 23137, 80705, 57591, 55297, 23131, 55858, 284565, 5108, 6497, 4673, 5048, 23347, 22852, 3183, 57448, 23384, 10198, 11168, 11124, 9879, 1838, 51306, 2804, 51747, 11127, 9135, 5295, 23637, 4287, 4089, 23233, 23112, 66008, 130507, 51592, 552…	190	2705	14486	1.91662	6.58911e-07	6.58912e-07	6.58912e-07
UP_KW_PTM	KW-0488~Methylation	44	15.2778	3.70589e-08	84083, 4297, 4673, 1660, 23369, 3184, 23524, 23469, 10657, 2521, 5412, 7536, 6204, 1938, 284695, 10015, 8805, 22800, 8761, 6780, 7175, 23318, 9774, 23518, 5430, 5311, 8148, 23013, 26986, 27316, 22985, 143, 51592, 57035, 5908, 29896, 1982, 84458, 57532, 27332, 55833, 10521, 10146, 58508	240	1040	14109	2.48716	6.30002e-07	1.33412e-07	1.11177e-07
SMART	SM00360:RRM	18	6.25	4.59558e-08	8761, 22913, 10180, 8148, 1153, 23013, 26986, 27316, 3184, 3183, 9295, 29896, 2521, 27332, 6429, 10146, 58517, 5936	162	219	10379	5.26585	6.84739e-06	6.84741e-06	6.66359e-06
GOTERM_CC_DIRECT	GO:0016607~nuclear speck	23	7.98611	7.30669e-08	25957, 9774, 10051, 57187, 25831, 23137, 23524, 22985, 9295, 57018, 23360, 665, 51322, 27332, 1452, 6733, 5930, 9879, 10521, 6429, 58517, 51747, 5936	272	432	20580	4.02829	2.63037e-05	3.75773e-06	3.56984e-06
UP_KW_BIOLOGICAL_PROCESS	KW-0507~mRNA processing	23	7.98611	9.52429e-08	9774, 22913, 4154, 1660, 26986, 27316, 57187, 23524, 22985, 3183, 9295, 10657, 29896, 6733, 7536, 284695, 9879, 10521, 6429, 58517, 51747, 5936, 64282	172	387	11229	3.87998	6.76222e-06	3.38112e-06	2.90491e-06
KEGG_PATHWAY	hsa05171:Coronavirus disease - COVID-19	17	5.90278	1.2383e-07	5295, 6154, 6187, 6157, 6222, 6224, 6136, 6202, 23521, 6194, 3716, 5599, 6204, 6218, 5579, 6206, 6209	116	232	8205	5.183	2.63754e-05	2.63757e-05	2.60042e-05
GOTERM_CC_DIRECT	GO:0022627~cytosolic small ribosomal subunit	9	3.125	1.37965e-07	6187, 6222, 6224, 6202, 6204, 6218, 6206, 6209, 6194	272	46	20580	14.8034	4.96662e-05	6.20843e-06	5.898e-06
GOTERM_BP_DIRECT	GO:0008380~RNA splicing	15	5.20833	5.19119e-07	9774, 4154, 8148, 57187, 22985, 3183, 9295, 2521, 27332, 6733, 284695, 6429, 58517, 51747, 5936	259	200	19333	5.59836	0.000824021	0.000411921	0.000409844
GOTERM_MF_DIRECT	GO:0003712~transcription cofactor activity	13	4.51389	6.66234e-07	9774, 23429, 22913, 8148, 1660, 221037, 23389, 9044, 92140, 2521, 4863, 11168, 55818	266	140	18908	6.60054	0.000291102	7.2786e-05	7.09539e-05
UP_KW_MOLECULAR_FUNCTION	KW-0687~Ribonucleoprotein	19	6.59722	9.49143e-07	22913, 6154, 6187, 6157, 6222, 6224, 6136, 6202, 27316, 23521, 3184, 5094, 3183, 6194, 143, 6204, 6218, 6206, 6209	180	305	11719	4.05576	6.07433e-05	3.03726e-05	2.89489e-05
GOTERM_BP_DIRECT	GO:0006351~transcription, DNA-templated	15	5.20833	1.71461e-06	9774, 23429, 22913, 6497, 4089, 8148, 221037, 23389, 9044, 23469, 92140, 2521, 4863, 11168, 55818	259	221	19333	5.06639	0.00271909	0.000907027	0.000902455
GOTERM_MF_DIRECT	GO:0003735~structural constituent of ribosome	14	4.86111	2.77656e-06	6154, 6187, 6157, 6222, 6224, 6136, 6202, 23521, 100216546, 6194, 6204, 6218, 6206, 6209	266	189	18908	5.26539	0.00121262	0.000242672	0.000236563
KEGG_PATHWAY	hsa03010:Ribosome	13	4.51389	3.20783e-06	6154, 6187, 6157, 6222, 6224, 6136, 6202, 23521, 6194, 6204, 6218, 6206, 6209	116	166	8205	5.53931	0.000683035	0.000341634	0.000336822
INTERPRO	IPR019786:Zinc finger, PHD-type, conserved site	9	3.125	4.08624e-06	51230, 4928, 51592, 9866, 51105, 10771, 23469, 8805, 58508	264	68	19176	9.61364	0.00217152	0.000585683	0.000575775
INTERPRO	IPR001965:Zinc finger, PHD-type	10	3.47222	4.40363e-06	51230, 4928, 51592, 23030, 4297, 9866, 10771, 23469, 8805, 58508	264	91	19176	7.98202	0.00234	0.000585683	0.000575775
GOTERM_BP_DIRECT	GO:0006511~ubiquitin-dependent protein catabolic process	16	5.55556	6.04511e-06	8452, 7320, 4287, 25820, 130507, 9690, 80762, 57448, 80204, 5930, 7326, 8239, 9736, 8916, 26091, 165918	259	281	19333	4.25024	0.00955373	0.0023984	0.00238631
UP_SEQ_FEATURE	ACT_SITE:Glycyl thioester intermediate	9	3.125	6.74008e-06	57448, 7320, 10054, 7326, 25831, 8916, 26091, 9690, 8925	277	74	20532	9.01493	0.0108329	0.0010892	0.00108178
UP_SEQ_FEATURE	DOMAIN:PHD-type	9	3.125	6.74008e-06	4928, 51592, 23030, 4297, 9866, 10771, 23469, 8805, 58508	277	74	20532	9.01493	0.0108329	0.0010892	0.00108178
GOTERM_MF_DIRECT	GO:0003676~nucleic acid binding	18	6.25	8.38974e-06	23318, 23429, 84083, 23518, 1153, 23013, 23112, 26986, 27316, 22985, 151613, 23131, 27332, 5930, 9879, 10521, 6429, 58517	266	346	18908	3.69794	0.00365962	0.000611053	0.000595671
UP_KW_DISEASE	KW-0991~Intellectual disability	28	9.72222	9.06678e-06	8452, 26137, 57187, 23389, 3064, 23325, 1182, 22930, 57688, 57589, 55023, 6709, 80204, 84188, 10771, 5813, 8925, 5430, 23112, 23013, 27316, 80232, 55275, 55656, 23030, 8239, 79809, 58508	83	627	4472	2.4061	0.00034448	0.000344538	0.000326404
GOTERM_BP_DIRECT	GO:0006412~translation	14	4.86111	9.95242e-06	8761, 6154, 6187, 6157, 6222, 6224, 6136, 6202, 23521, 6194, 6204, 6218, 6206, 6209	259	223	19333	4.68622	0.0156803	0.0031589	0.00314297
SMART	SM00249:PHD	10	3.47222	1.09909e-05	51230, 4928, 51592, 23030, 4297, 9866, 10771, 23469, 8805, 58508	162	91	10379	7.04043	0.00163631	0.000818821	0.000796839
UP_KW_DOMAIN	KW-0103~Bromodomain	7	2.43056	1.20922e-05	55023, 51592, 4297, 9866, 55193, 10771, 8805	190	40	14486	13.3424	0.000253906	0.000126968	0.000126968
GOTERM_CC_DIRECT	GO:0005925~focal adhesion	19	6.59722	1.50493e-05	22800, 6187, 5297, 6222, 4179, 8500, 6136, 6202, 26986, 23521, 5094, 3716, 79834, 10890, 6204, 6218, 6209, 10015, 10146	272	425	20580	3.38253	0.00540314	0.000601972	0.000571874
GOTERM_BP_DIRECT	GO:0000398~mRNA splicing, via spliceosome	13	4.51389	1.72752e-05	94104, 22913, 10180, 23013, 26986, 27316, 23524, 3183, 29896, 7536, 9879, 6429, 5936	259	201	19333	4.82777	0.0270604	0.00456929	0.00454626
GOTERM_CC_DIRECT	GO:0005840~ribosome	12	4.16667	2.26878e-05	6187, 6157, 6222, 6224, 6202, 7536, 6204, 6218, 23521, 100216546, 6209, 6194	272	176	20580	5.15876	0.00813443	0.000813904	0.000773209
INTERPRO	IPR011011:Zinc finger, FYVE/PHD-type	11	3.81944	2.38541e-05	51230, 4928, 51592, 23030, 4297, 9866, 51105, 10771, 23469, 8805, 58508	264	140	19176	5.70714	0.0126104	0.00222016	0.0021826
GOTERM_CC_DIRECT	GO:0010494~cytoplasmic stress granule	9	3.125	2.48693e-05	8761, 6780, 4154, 57532, 1153, 26986, 10146, 23369, 5936	272	90	20580	7.56618	0.0089131	0.000813904	0.000773209
INTERPRO	IPR001487:Bromodomain	7	2.43056	2.50394e-05	55023, 51592, 4297, 9866, 55193, 10771, 8805	264	43	19176	11.8245	0.0132328	0.00222016	0.0021826
UP_KW_MOLECULAR_FUNCTION	KW-0689~Ribosomal protein	13	4.51389	3.9813e-05	6154, 6187, 6157, 6222, 6224, 6136, 6202, 23521, 6194, 6204, 6218, 6206, 6209	180	193	11719	4.38535	0.00254484	0.000849345	0.000809532
SMART	SM00297:BROMO	7	2.43056	4.1945e-05	55023, 51592, 4297, 9866, 55193, 10771, 8805	162	42	10379	10.678	0.00623045	0.00208327	0.00202734
UP_SEQ_FEATURE	ZN_FING:PHD-type	7	2.43056	5.40557e-05	51230, 51592, 9866, 51105, 10771, 23469, 8805	277	50	20532	10.3772	0.0836495	0.00794127	0.00788721
GOTERM_MF_DIRECT	GO:0004842~ubiquitin-protein transferase activity	14	4.86111	6.2124e-05	8452, 7320, 25831, 25820, 130507, 57448, 51592, 80204, 5930, 7326, 8916, 26091, 8925, 165918	266	253	18908	3.93343	0.0267838	0.00387831	0.00378069
INTERPRO	IPR019787:Zinc finger, PHD-finger	8	2.77778	0.000114095	4928, 51592, 4297, 9866, 10771, 23469, 8805, 58508	264	80	19176	7.26364	0.0588963	0.00867121	0.00852452
UP_KW_DOMAIN	KW-0677~Repeat	91	31.5972	0.000130525	6671, 4297, 9866, 4179, 1660, 25820, 26118, 1182, 23369, 57589, 80762, 3716, 2744, 6709, 4928, 23360, 80204, 54476, 55846, 5579, 284695, 8526, 3831, 6429, 8925, 5936, 8805, 5430, 8500, 8148, 23013, 25831, 57591, 80232, 151613, 55656, 1982, 27332, 23253, 2673, 284565, 3842, 8658, 79809, 10347, 7582, 8036, 4154, 6497, 5048, 6653, 26137, 23389, 55186, 3064, 23468, 22852, 9044, 3184, 7581, 27109, 550…	190	5005	14486	1.38622	0.00273744	0.000913673	0.000913673
UP_KW_BIOLOGICAL_PROCESS	KW-0945~Host-virus interaction	24	8.33333	0.000134922	6780, 5295, 4297, 5430, 4179, 1660, 23013, 26986, 3133, 23468, 5094, 57018, 4928, 10724, 665, 54476, 5930, 11168, 3842, 10771, 3831, 10015, 10146, 10313	172	651	11229	2.40682	0.00953434	0.00319314	0.00274341
GOTERM_BP_DIRECT	GO:0043161~proteasome-mediated ubiquitin-dependent protein catabolic process	12	4.16667	0.000136609	2932, 80232, 8452, 7320, 4287, 54476, 1452, 7326, 11124, 25831, 5527, 5094	259	212	19333	4.22518	0.19503	0.0309712	0.0308151
UP_SEQ_FEATURE	DOMAIN:Bromo	6	2.08333	0.000167663	51592, 4297, 9866, 55193, 10771, 8805	277	39	20532	11.4035	0.237358	0.0225786	0.0224249
GOTERM_BP_DIRECT	GO:0018105~peptidyl-serine phosphorylation	11	3.81944	0.000172627	2932, 4140, 11329, 65125, 1452, 6733, 5599, 8569, 5579, 8658, 23678	259	182	19333	4.5115	0.239787	0.034245	0.0340723
UP_KW_DOMAIN	KW-0863~Zinc-finger	42	14.5833	0.000322209	7582, 23429, 84083, 6671, 4297, 4154, 9866, 26137, 64754, 25820, 7581, 23469, 57688, 23060, 80204, 2521, 54476, 7536, 5930, 5579, 8526, 284695, 10771, 51105, 1838, 165918, 8805, 5936, 23318, 8148, 221037, 23355, 130507, 51230, 51592, 23030, 23131, 27332, 23077, 6018, 55818, 58508	190	1829	14486	1.75078	0.00674463	0.0016916	0.0016916
GOTERM_CC_DIRECT	GO:0016020~membrane	74	25.6944	0.000323995	8452, 6154, 6157, 65125, 114908, 22990, 1660, 23521, 1182, 6194, 80003, 10657, 57589, 3716, 6709, 100132247, 1452, 1938, 145407, 8526, 3831, 10015, 8925, 22800, 5311, 6643, 6202, 3133, 79086, 120, 121665, 55297, 5908, 1982, 55818, 5108, 4673, 6136, 6653, 25963, 3183, 57404, 57448, 114134, 1398, 10198, 6204, 54536, 9879, 6206, 6209, 2804, 6780, 5295, 6187, 5297, 5495, 6222, 7357, 6224, 27316, 2323…	272	3789	20580	1.47769	0.11011	0.00971985	0.00923386
INTERPRO	IPR016024:Armadillo-type fold	15	5.20833	0.000453695	5297, 23287, 55291, 25831, 25896, 285527, 3064, 23369, 9044, 1982, 8239, 3842, 9736, 5910, 5527	264	358	19176	3.04342	0.214489	0.0301707	0.0296603
UP_SEQ_FEATURE	DOMAIN:HECT	5	1.73611	0.000507267	25831, 8916, 26091, 9690, 8925	277	28	20532	13.2362	0.559547	0.0630572	0.062628
GOTERM_CC_DIRECT	GO:0015935~small ribosomal subunit	5	1.73611	0.000538891	6187, 6222, 6224, 6209, 6194	272	29	20580	13.0451	0.176386	0.0149231	0.014177
GOTERM_MF_DIRECT	GO:0034452~dynactin binding	4	1.38889	0.000545293	2932, 5048, 84376, 3064	266	12	18908	23.6942	0.212079	0.0297866	0.0290368
INTERPRO	IPR000569:HECT	5	1.73611	0.000546373	25831, 8916, 26091, 9690, 8925	264	28	19176	12.9708	0.252297	0.0322967	0.0317504
GOTERM_BP_DIRECT	GO:0006397~mRNA processing	11	3.81944	0.000801227	10657, 9774, 4154, 5930, 57187, 284695, 6429, 58517, 22985, 5936, 9295	259	221	19333	3.71535	0.71997	0.141283	0.140571
KEGG_PATHWAY	hsa04120:Ubiquitin mediated proteolysis	9	3.125	0.000822519	57448, 8452, 7320, 10054, 7326, 8916, 26091, 9690, 8925	116	142	8205	4.48306	0.160768	0.0549022	0.0541289
SMART	SM00119:HECTc	5	1.73611	0.000854181	25831, 8916, 26091, 9690, 8925	162	28	10379	11.4407	0.119555	0.0318183	0.0309641
UP_KW_MOLECULAR_FUNCTION	KW-0156~Chromatin regulator	14	4.86111	0.000970949	4297, 55193, 64754, 221037, 23347, 51230, 4928, 23030, 51322, 5579, 10771, 55818, 58508, 165918	180	311	11719	2.9308	0.0602777	0.0155352	0.014807
KEGG_PATHWAY	hsa03040:Spliceosome	9	3.125	0.00103103	29896, 2521, 27316, 57187, 9879, 6429, 58517, 22985, 3183	116	147	8205	4.33058	0.197258	0.0549022	0.0541289
GOTERM_BP_DIRECT	GO:0048255~mRNA stabilization	5	1.73611	0.0010488	2521, 8148, 1153, 26986, 3184	259	34	19333	10.9772	0.811069	0.166445	0.165606
INTERPRO	IPR013083:Zinc finger, RING/FYVE/PHD-type	17	5.90278	0.00111826	4297, 9866, 23355, 25820, 23469, 51230, 4928, 51592, 23030, 23077, 54476, 5930, 51105, 10771, 8805, 58508, 165918	264	484	19176	2.55128	0.448575	0.0594916	0.0584851
GOTERM_BP_DIRECT	GO:2000767~positive regulation of cytoplasmic translation	4	1.38889	0.00115671	1660, 26986, 1938, 3184	259	16	19333	18.6612	0.840853	0.166882	0.166041
UP_SEQ_FEATURE	REPEAT:RCC1 5	4	1.38889	0.00118189	23077, 8916, 26091, 8925	277	16	20532	18.5307	0.852076	0.127406	0.126539
UP_SEQ_FEATURE	MOTIF:Nuclear localization signal	16	5.55556	0.0011826	64395, 4673, 57187, 9044, 3183, 23678, 143, 79048, 84458, 7536, 51741, 11168, 10771, 4899, 5527, 8805	277	449	20532	2.64134	0.852248	0.127406	0.126539
GOTERM_MF_DIRECT	GO:0031625~ubiquitin protein ligase binding	13	4.51389	0.0013726	8452, 7320, 5430, 6497, 4287, 25820, 5094, 3716, 2932, 10628, 1398, 7326, 11124	266	307	18908	3.01002	0.451319	0.0666473	0.0649696
UP_SEQ_FEATURE	REPEAT:RCC1 4	4	1.38889	0.00142095	23077, 8916, 26091, 8925	277	17	20532	17.4406	0.89953	0.129918	0.129034
UP_SEQ_FEATURE	COMPBIAS:Pro residues	45	15.625	0.00155773	10051, 4297, 65125, 9866, 23048, 23521, 3064, 10657, 4928, 23360, 80204, 79834, 1398, 7536, 5930, 10015, 9819, 8805, 7175, 23318, 25957, 5295, 23518, 5430, 23112, 23013, 27316, 66008, 22985, 22887, 57591, 101410538, 51592, 79048, 10427, 150864, 83642, 1982, 27332, 6733, 9727, 8658, 55833, 10521, 58508	277	2074	20532	1.60826	0.91948	0.129918	0.129034
GOTERM_CC_DIRECT	GO:0015934~large ribosomal subunit	4	1.38889	0.00159161	6154, 6157, 6136, 23521	272	18	20580	16.8137	0.436415	0.0409272	0.0388808
UP_KW_BIOLOGICAL_PROCESS	KW-0132~Cell division	16	5.55556	0.0015962	7175, 8452, 10051, 25909, 5048, 23137, 57448, 2029, 23384, 1452, 9727, 8239, 8658, 10015, 4735, 64282	172	413	11229	2.5292	0.107225	0.0259064	0.0222576
GOTERM_BP_DIRECT	GO:0000381~regulation of alternative mRNA splicing, via spliceosome	6	2.08333	0.00163459	10657, 4154, 27316, 10521, 58517, 5936	259	64	19333	6.99795	0.925567	0.216174	0.215085
UP_SEQ_FEATURE	REPEAT:RCC1 3	4	1.38889	0.00168829	23077, 8916, 26091, 8925	277	18	20532	16.4717	0.934819	0.129918	0.129034
UP_SEQ_FEATURE	REPEAT:RCC1 2	4	1.38889	0.00168829	23077, 8916, 26091, 8925	277	18	20532	16.4717	0.934819	0.129918	0.129034
UP_SEQ_FEATURE	REPEAT:RCC1	4	1.38889	0.00168829	23077, 8916, 26091, 8925	277	18	20532	16.4717	0.934819	0.129918	0.129034
UP_SEQ_FEATURE	REPEAT:RCC1 1	4	1.38889	0.00168829	23077, 8916, 26091, 8925	277	18	20532	16.4717	0.934819	0.129918	0.129034
UP_KW_BIOLOGICAL_PROCESS	KW-0833~Ubl conjugation pathway	23	7.98611	0.00182439	8452, 7320, 4287, 25831, 25820, 130507, 26118, 9690, 57448, 51592, 80204, 23077, 54476, 10054, 5930, 7326, 8239, 9736, 8916, 26091, 8925, 8805, 165918	172	737	11229	2.03738	0.121597	0.0259064	0.0222576
GOTERM_MF_DIRECT	GO:0019903~protein phosphatase binding	7	2.43056	0.00186723	3716, 8036, 5295, 8631, 5599, 55291, 11127	266	92	18908	5.40847	0.558132	0.0815981	0.0795441
UP_KW_MOLECULAR_FUNCTION	KW-0808~Transferase	48	16.6667	0.00192158	7320, 4297, 65125, 64754, 25820, 26118, 3716, 57448, 4928, 11329, 54476, 1452, 5599, 10054, 5930, 5579, 8569, 8526, 26091, 8925, 165918, 8805, 23318, 84190, 4140, 5295, 5297, 5430, 7357, 25831, 130507, 9690, 23678, 143, 2932, 51592, 83642, 23077, 2673, 6733, 7326, 4215, 10243, 8658, 84376, 8916, 58508, 64282	180	2045	11719	1.52815	0.115825	0.0245963	0.0234433
UP_SEQ_FEATURE	ZN_FING:RanBP2-type	4	1.38889	0.00198504	84083, 23429, 2521, 8148	277	19	20532	15.6048	0.959684	0.14581	0.144818
GOTERM_BP_DIRECT	GO:0051301~cell division	14	4.86111	0.00200268	7175, 10051, 25909, 5048, 23137, 57448, 2029, 23384, 1452, 9727, 8239, 8658, 4735, 64282	259	383	19333	2.72853	0.958557	0.244481	0.243248
GOTERM_MF_DIRECT	GO:0003677~DNA binding	33	11.4583	0.00209621	94104, 23429, 4297, 25909, 254251, 1660, 9044, 23347, 64859, 10657, 2521, 284695, 6209, 51747, 9774, 5295, 10180, 5430, 4089, 8148, 55193, 22980, 23013, 143, 79101, 51230, 51592, 79048, 84458, 6018, 10146, 58508, 64282	266	1336	18908	1.75579	0.600285	0.0832767	0.0811804
GOTERM_MF_DIRECT	GO:0003682~chromatin binding	16	5.55556	0.00267815	7175, 10051, 4297, 4089, 4673, 55193, 27316, 23468, 3184, 2521, 51322, 11168, 5579, 79809, 8805, 165918	266	469	18908	2.425	0.690229	0.0975293	0.0950743
GOTERM_CC_DIRECT	GO:0043231~intracellular membrane-bounded organelle	25	8.68056	0.00275184	23287, 23048, 9044, 1182, 143187, 4928, 6709, 114134, 84188, 10890, 4820, 284695, 6206, 10015, 9135, 23678, 121665, 55275, 29896, 27332, 23077, 55858, 9727, 10347, 4957	272	982	20580	1.92622	0.629177	0.0660443	0.0627421
UP_KW_CELLULAR_COMPONENT	KW-0206~Cytoskeleton	32	11.1111	0.00282238	8452, 5048, 1660, 23048, 57448, 6709, 23384, 79834, 26112, 1452, 10198, 10890, 5930, 93627, 3831, 10015, 11127, 7175, 23637, 80705, 120, 143, 23077, 9727, 8239, 10243, 8658, 84376, 5108, 4735, 79809, 4957	242	1343	17641	1.73693	0.101835	0.0286916	0.0241613
INTERPRO	IPR000408:Regulator of chromosome condensation, RCC1	4	1.38889	0.00282537	23077, 8916, 26091, 8925	264	21	19176	13.8355	0.778032	0.136645	0.134333
GOTERM_BP_DIRECT	GO:0016567~protein ubiquitination	16	5.55556	0.00295518	8452, 7320, 25820, 130507, 26118, 57448, 51592, 80204, 23077, 5930, 8239, 8916, 26091, 8925, 8805, 165918	259	498	19333	2.39823	0.990903	0.316819	0.315222
UP_SEQ_FEATURE	DOMAIN:RRM 2	7	2.43056	0.00296271	8761, 27332, 23013, 26986, 6429, 3184, 5936	277	105	20532	4.94152	0.991728	0.199489	0.198131
UP_SEQ_FEATURE	DOMAIN:RRM 1	7	2.43056	0.00296271	8761, 27332, 23013, 26986, 6429, 3184, 5936	277	105	20532	4.94152	0.991728	0.199489	0.198131
GOTERM_CC_DIRECT	GO:0005813~centrosome	17	5.90278	0.00300494	23637, 8452, 6497, 4089, 5048, 1660, 22852, 2932, 1452, 23473, 10198, 5930, 9727, 84376, 5108, 11127, 4957	272	556	20580	2.3134	0.66156	0.0676112	0.0642307
UP_KW_CELLULAR_COMPONENT	KW-0333~Golgi apparatus	25	8.68056	0.00302017	8452, 6653, 25963, 1182, 80762, 143187, 57448, 10198, 10890, 51741, 2804, 8925, 10313, 22800, 5311, 7357, 3133, 121665, 55297, 55275, 440270, 55858, 8658, 84376, 10347	242	956	17641	1.90629	0.10858	0.0286916	0.0241613
GOTERM_BP_DIRECT	GO:0035556~intracellular signal transduction	15	5.20833	0.00321285	4140, 65125, 4089, 26118, 23678, 3716, 2932, 11329, 6733, 9649, 5599, 5579, 4215, 8569, 8526	259	453	19333	2.47168	0.993965	0.316819	0.315222
INTERPRO	IPR009091:Regulator of chromosome condensation 1/beta-lactamase-inhibitor protein II	4	1.38889	0.0032386	23077, 8916, 26091, 8925	264	22	19176	13.2066	0.821957	0.143578	0.141149
GOTERM_BP_DIRECT	GO:0045944~positive regulation of transcription from RNA polymerase II promoter	29	10.0694	0.00324444	94104, 7582, 4297, 6497, 8631, 1660, 64754, 3184, 7581, 1997, 23060, 55023, 51741, 4863, 11168, 9774, 5295, 4089, 5311, 27316, 5094, 22887, 57591, 6018, 8658, 55818, 10521, 4899, 58508	259	1210	19333	1.78901	0.994261	0.316819	0.315222
SMART	SM00547:ZnF_RBZ	4	1.38889	0.0034402	84083, 23429, 2521, 8148	162	20	10379	12.8136	0.401587	0.102518	0.0997659
UP_SEQ_FEATURE	COMPBIAS:Acidic residues	25	8.68056	0.00351667	4673, 8631, 23287, 25820, 3183, 23360, 79834, 54476, 10054, 145407, 284695, 9879, 58517, 11127, 7175, 5311, 25831, 285527, 22985, 10427, 6733, 3842, 5108, 10146, 9728	277	981	20532	1.88896	0.99663	0.224762	0.223232
UP_KW_BIOLOGICAL_PROCESS	KW-0131~Cell cycle	21	7.29167	0.00355694	7175, 23637, 8452, 10051, 25909, 5048, 23137, 10657, 57448, 2029, 10628, 23384, 1452, 4863, 9727, 8239, 8658, 10771, 10015, 4735, 64282	172	681	11229	2.01319	0.223527	0.0420904	0.0361622
GOTERM_BP_DIRECT	GO:0007049~cell cycle	13	4.51389	0.00358881	23637, 10051, 25909, 5048, 57448, 2029, 10628, 23384, 1452, 9727, 8239, 10771, 64282	259	362	19333	2.68061	0.996685	0.316819	0.315222
GOTERM_BP_DIRECT	GO:0090263~positive regulation of canonical Wnt signaling pathway	7	2.43056	0.00359342	5495, 7320, 65125, 8658, 9736, 6206, 79809	259	110	19333	4.75012	0.996709	0.316819	0.315222
UP_SEQ_FEATURE	REPEAT:RCC1 7	3	1.04167	0.00361622	8916, 26091, 8925	277	7	20532	31.7669	0.997133	0.224762	0.223232
UP_KW_DISEASE	KW-0026~Alzheimer disease	4	1.38889	0.00397528	2932, 6653, 4535, 10347	83	18	4472	11.9732	0.140463	0.0755303	0.0715551
KEGG_PATHWAY	hsa04931:Insulin resistance	7	2.43056	0.00399133	5728, 2932, 5295, 10724, 2673, 5599, 5579	116	108	8205	4.58453	0.573377	0.170031	0.167636
GOTERM_MF_DIRECT	GO:0003713~transcription coactivator activity	11	3.81944	0.00399433	4928, 2521, 1660, 51741, 4863, 11168, 10521, 92140, 8805, 57591, 58508	266	262	18908	2.98439	0.826056	0.134271	0.130891
UP_KW_BIOLOGICAL_PROCESS	KW-0498~Mitosis	12	4.16667	0.0043449	7175, 57448, 2029, 8452, 10051, 5048, 1452, 8239, 8658, 23137, 4735, 64282	172	286	11229	2.73923	0.265937	0.0440697	0.0378627
GOTERM_CC_DIRECT	GO:0045202~synapse	16	5.55556	0.00443636	6154, 6157, 4287, 6224, 5048, 80208, 23521, 3184, 80762, 2744, 5599, 6218, 1938, 1838, 6209, 10313	272	527	20580	2.29713	0.798233	0.0939465	0.0892492
INTERPRO	IPR003954:RNA recognition motif domain, eukaryote	4	1.38889	0.00469269	8761, 1153, 27316, 26986	264	25	19176	11.6218	0.918111	0.178322	0.175306
INTERPRO	IPR001876:Zinc finger, RanBP2-type	4	1.38889	0.00469269	84083, 23429, 2521, 8148	264	25	19176	11.6218	0.918111	0.178322	0.175306
GOTERM_BP_DIRECT	GO:0048026~positive regulation of mRNA splicing, via spliceosome	4	1.38889	0.00486759	4928, 29896, 1153, 27316	259	26	19333	11.4838	0.999569	0.406572	0.404522
KEGG_PATHWAY	hsa01521:EGFR tyrosine kinase inhibitor resistance	6	2.08333	0.00489972	5728, 3716, 2932, 5295, 5579, 6194	116	79	8205	5.37211	0.648732	0.17394	0.17149
GOTERM_CC_DIRECT	GO:0031965~nuclear membrane	10	3.47222	0.00493559	7175, 51230, 4928, 25909, 5048, 8658, 5108, 10983, 23369, 92140	272	242	20580	3.12652	0.831566	0.095212	0.0904514
GOTERM_MF_DIRECT	GO:0008266~poly(U) RNA binding	4	1.38889	0.00498358	10657, 8761, 26986, 3183	266	25	18908	11.3732	0.887328	0.155559	0.151643
GOTERM_CC_DIRECT	GO:0000776~kinetochore	8	2.77778	0.00502508	7175, 4928, 25909, 5048, 1452, 55193, 23468, 4735	272	158	20580	3.83098	0.836932	0.095212	0.0904514
GOTERM_BP_DIRECT	GO:0045727~positive regulation of translation	6	2.08333	0.00533886	6154, 1982, 1153, 1938, 3184, 5936	259	84	19333	5.33177	0.999797	0.414981	0.412889
GOTERM_BP_DIRECT	GO:1900152~negative regulation of nuclear-transcribed mRNA catabolic process, deadenylation-dependent decay	3	1.04167	0.00600355	1660, 26986, 3184	259	9	19333	24.8816	0.99993	0.414981	0.412889
GOTERM_BP_DIRECT	GO:0097692~histone H3-K4 monomethylation	3	1.04167	0.00600355	4297, 6018, 58508	259	9	19333	24.8816	0.99993	0.414981	0.412889
GOTERM_BP_DIRECT	GO:0006893~Golgi to plasma membrane transport	4	1.38889	0.00601421	9135, 23233, 10890, 54536	259	28	19333	10.6635	0.999931	0.414981	0.412889
GOTERM_CC_DIRECT	GO:0005681~spliceosomal complex	7	2.43056	0.00604354	29896, 51322, 7536, 1153, 27316, 9879, 3183	272	124	20580	4.27123	0.887215	0.107459	0.102086
GOTERM_CC_DIRECT	GO:0070062~extracellular exosome	44	15.2778	0.00626847	8452, 6154, 25909, 4179, 5048, 6136, 6653, 22930, 3183, 6709, 1398, 5412, 10890, 5579, 1938, 5910, 10015, 11127, 22800, 6780, 23318, 4140, 7178, 6187, 5297, 6222, 5311, 6224, 6202, 23013, 26986, 27316, 3133, 5094, 143, 961, 5908, 2673, 23473, 7326, 3842, 4899, 10443, 4735	272	2219	20580	1.50028	0.89604	0.107459	0.102086
SMART	SM00361:RRM_1	4	1.38889	0.00655851	8761, 1153, 27316, 26986	162	25	10379	10.2509	0.624853	0.16287	0.158497
GOTERM_BP_DIRECT	GO:0001649~osteoblast differentiation	7	2.43056	0.00667658	22800, 4089, 1660, 27316, 51741, 6209, 3183	259	125	19333	4.18011	0.999976	0.441489	0.439263
GOTERM_MF_DIRECT	GO:0003730~mRNA 3'-UTR binding	10	3.47222	0.00692524	8761, 79048, 2521, 8148, 1153, 26986, 23369, 9728, 3183, 5936	266	240	18908	2.96178	0.952015	0.197244	0.192279
GOTERM_MF_DIRECT	GO:0061630~ubiquitin protein ligase activity	12	4.16667	0.00722176	8452, 23077, 54476, 5930, 25831, 25820, 8916, 130507, 26118, 26091, 9690, 8805	266	331	18908	2.57702	0.957885	0.197244	0.192279
UP_KW_BIOLOGICAL_PROCESS	KW-0509~mRNA transport	7	2.43056	0.00723867	7175, 9774, 4928, 25909, 1660, 57187, 8658	172	112	11229	4.08031	0.402986	0.0570918	0.0490507
UP_KW_CELLULAR_COMPONENT	KW-0158~Chromosome	17	5.90278	0.00753059	7175, 84083, 10051, 5430, 25909, 25896, 23137, 23468, 23347, 80204, 1452, 6733, 5930, 8658, 10771, 5527, 4735	242	592	17641	2.09332	0.249672	0.0572324	0.0481957
KEGG_PATHWAY	hsa05415:Diabetic cardiomyopathy	9	3.125	0.00754563	5728, 2932, 5295, 4509, 2673, 5599, 5579, 4535, 4538	116	203	8205	3.13594	0.800773	0.229603	0.226369
UP_KW_BIOLOGICAL_PROCESS	KW-0090~Biological rhythms	8	2.77778	0.00772875	2932, 4297, 2673, 23077, 1660, 5599, 8239, 3184	172	149	11229	3.50523	0.423553	0.0570918	0.0490507
GOTERM_CC_DIRECT	GO:0000139~Golgi membrane	18	6.25	0.00784819	22800, 7357, 6653, 3133, 25963, 55032, 1182, 57589, 80762, 143187, 440270, 55858, 10198, 10890, 8658, 2804, 10347, 10313	272	670	20580	2.0327	0.941369	0.128425	0.122004
UP_KW_BIOLOGICAL_PROCESS	KW-0653~Protein transport	19	6.59722	0.0080411	9135, 7175, 5295, 6643, 25909, 23233, 23355, 23325, 143187, 4928, 55297, 55275, 10427, 10890, 54536, 3842, 8658, 84376, 10015	172	635	11229	1.95341	0.436296	0.0570918	0.0490507
GOTERM_BP_DIRECT	GO:0045732~positive regulation of protein catabolic process	6	2.08333	0.00816326	80762, 2932, 80204, 6653, 11124, 130507	259	93	19333	4.81579	0.999998	0.493182	0.490696
GOTERM_MF_DIRECT	GO:0000993~RNA polymerase II core binding	4	1.38889	0.00835647	51322, 1660, 64754, 284695	266	30	18908	9.47769	0.97445	0.21481	0.209403
GOTERM_BP_DIRECT	GO:0045893~positive regulation of transcription, DNA-templated	19	6.59722	0.00868985	23429, 23506, 4297, 4089, 8631, 8148, 3184, 92140, 1997, 55023, 51230, 4928, 2521, 51322, 6018, 4863, 5579, 55818, 8805	259	724	19333	1.95891	0.999999	0.493182	0.490696
GOTERM_BP_DIRECT	GO:0000209~protein polyubiquitination	8	2.77778	0.00869901	8452, 7320, 7326, 25831, 25820, 8658, 26118, 9690	259	173	19333	3.45178	0.999999	0.493182	0.490696
GOTERM_CC_DIRECT	GO:0055037~recycling endosome	7	2.43056	0.00872065	9135, 55275, 6653, 10890, 9727, 1182, 23678	272	134	20580	3.95248	0.957285	0.136497	0.129672
GOTERM_BP_DIRECT	GO:0070934~CRD-mediated mRNA stabilization	3	1.04167	0.00901215	1660, 26986, 3184	259	11	19333	20.3577	0.999999	0.493182	0.490696
GOTERM_BP_DIRECT	GO:0034454~microtubule anchoring at centrosome	3	1.04167	0.00901215	84376, 5108, 11127	259	11	19333	20.3577	0.999999	0.493182	0.490696
UP_SEQ_FEATURE	REPEAT:RCC1 6	3	1.04167	0.00914078	8916, 26091, 8925	277	11	20532	20.2153	1	0.547093	0.543368
INTERPRO	IPR004038:Ribosomal protein L7Ae/L30e/S12e/Gadd45	3	1.04167	0.00949846	79048, 6206, 9728	264	11	19176	19.8099	0.993763	0.336879	0.33118
GOTERM_MF_DIRECT	GO:0005524~ATP binding	34	11.8056	0.00967292	84083, 7320, 10051, 65125, 1660, 9044, 1182, 23347, 3716, 11329, 1452, 5599, 10054, 5579, 8569, 93627, 8526, 9879, 11127, 4140, 5297, 23137, 23678, 2932, 83642, 6733, 7326, 4215, 10243, 84376, 10521, 10146, 55915, 10347	266	1541	18908	1.56834	0.985702	0.234837	0.228926
SMART	SM00343:ZnF_C2HC	4	1.38889	0.00995935	23318, 7536, 5930, 5936	162	29	10379	8.83695	0.774939	0.211992	0.206301
GOTERM_BP_DIRECT	GO:0070936~protein K48-linked ubiquitination	5	1.73611	0.0105283	8452, 7320, 54476, 7326, 9690	259	64	19333	5.83162	1	0.556944	0.554137
UP_SEQ_FEATURE	SITE:Cleavage; by caspase-3	4	1.38889	0.0105711	10724, 6733, 3064, 22985	277	34	20532	8.72032	1	0.585654	0.581668
UP_SEQ_FEATURE	DOMAIN:Tudor 2	3	1.04167	0.0108723	51230, 23030, 51105	277	12	20532	18.5307	1	0.585654	0.581668
UP_SEQ_FEATURE	DOMAIN:Tudor 1	3	1.04167	0.0108723	51230, 23030, 51105	277	12	20532	18.5307	1	0.585654	0.581668
GOTERM_CC_DIRECT	GO:0032991~macromolecular complex	18	6.25	0.0121486	9135, 5295, 65125, 6497, 6643, 8500, 1660, 27316, 3064, 23468, 3183, 22930, 10657, 57589, 1398, 5930, 5108, 165918	272	703	20580	1.93729	0.987726	0.17464	0.165908
GOTERM_CC_DIRECT	GO:0042405~nuclear inclusion body	3	1.04167	0.0122452	7175, 4928, 4287	272	13	20580	17.4604	0.988151	0.17464	0.165908
UP_KW_LIGAND	KW-0862~Zinc	50	17.3611	0.0122849	84083, 6671, 4297, 9866, 23287, 64754, 25820, 4928, 80204, 54476, 5930, 10054, 5579, 55768, 284695, 10771, 8526, 5936, 8805, 5430, 8148, 221037, 10427, 23131, 27332, 8658, 55818, 7582, 23429, 4154, 26137, 7581, 23469, 57688, 23060, 2521, 7536, 51105, 1838, 165918, 23318, 4089, 23355, 130507, 51230, 51592, 23030, 23077, 6018, 58508	103	2512	6833	1.32046	0.228626	0.257984	0.257984
GOTERM_BP_DIRECT	GO:0033169~histone H3-K9 demethylation	3	1.04167	0.0125585	23030, 221037, 55818	259	13	19333	17.2257	1	0.60985	0.606776
GOTERM_BP_DIRECT	GO:0021702~cerebellar Purkinje cell differentiation	3	1.04167	0.0125585	23287, 79809, 8925	259	13	19333	17.2257	1	0.60985	0.606776
GOTERM_CC_DIRECT	GO:0005844~polysome	4	1.38889	0.0126129	2521, 1660, 1938, 6194	272	37	20580	8.17965	0.989637	0.17464	0.165908
UP_SEQ_FEATURE	DNA_BIND:A.T hook	3	1.04167	0.012736	51230, 25909, 58508	277	13	20532	17.1052	1	0.663916	0.659397
GOTERM_BP_DIRECT	GO:0006606~protein import into nucleus	6	2.08333	0.0128476	7175, 5295, 4928, 10628, 80208, 3842	259	104	19333	4.30643	1	0.60985	0.606776
GOTERM_BP_DIRECT	GO:2001237~negative regulation of extrinsic apoptotic signaling pathway	4	1.38889	0.0130655	57448, 55023, 10771, 3064	259	37	19333	8.06971	1	0.60985	0.606776
GOTERM_CC_DIRECT	GO:0031901~early endosome membrane	8	2.77778	0.0131652	9135, 6643, 6653, 55858, 3133, 23325, 1182, 10347	272	190	20580	3.18576	0.991528	0.175536	0.166759
INTERPRO	IPR011989:Armadillo-like helical	9	3.125	0.0136626	23287, 25831, 3842, 5910, 25896, 3064, 9044, 5527, 23369	264	228	19176	2.86722	0.999337	0.439829	0.432388
UP_KW_BIOLOGICAL_PROCESS	KW-0943~RNA-mediated gene silencing	5	1.73611	0.0138186	23318, 1660, 23112, 10521, 5936	172	61	11229	5.35122	0.627664	0.0854923	0.0734512
INTERPRO	IPR001878:Zinc finger, CCHC-type	4	1.38889	0.0140547	23318, 7536, 5930, 5936	264	37	19176	7.85258	0.999463	0.439829	0.432388
UP_KW_BIOLOGICAL_PROCESS	KW-0810~Translation regulation	7	2.43056	0.0144494	9774, 1982, 1660, 23112, 8569, 23521, 23369	172	130	11229	3.51534	0.644202	0.0854923	0.0734512
GOTERM_BP_DIRECT	GO:0006516~glycoprotein catabolic process	3	1.04167	0.0145238	10724, 55291, 55768	259	14	19333	15.9953	1	0.658549	0.655229
GOTERM_MF_DIRECT	GO:0019888~protein phosphatase regulator activity	4	1.38889	0.0148871	8036, 2029, 55291, 5527	266	37	18908	7.68462	0.998576	0.325282	0.317094
GOTERM_MF_DIRECT	GO:0035198~miRNA binding	4	1.38889	0.0148871	23318, 23369, 283131, 5936	266	37	18908	7.68462	0.998576	0.325282	0.317094
GOTERM_MF_DIRECT	GO:0032454~histone demethylase activity (H3-K9 specific)	3	1.04167	0.0159357	23030, 221037, 55818	266	14	18908	15.232	0.999106	0.331615	0.323267
GOTERM_CC_DIRECT	GO:0034399~nuclear periphery	3	1.04167	0.0162014	7175, 4928, 11168	272	15	20580	15.1324	0.997206	0.208304	0.197889
GOTERM_BP_DIRECT	GO:0033120~positive regulation of RNA splicing	3	1.04167	0.0166122	5295, 5430, 54407	259	15	19333	14.929	1	0.73232	0.728628
UP_SEQ_FEATURE	DOMAIN:RRM 4	3	1.04167	0.0168447	8761, 23013, 26986	277	15	20532	14.8245	1	0.850658	0.844867
KEGG_PATHWAY	hsa03013:Nucleocytoplasmic transport	6	2.08333	0.0176236	7175, 4928, 25909, 57187, 3842, 22985	116	108	8205	3.9296	0.977343	0.469229	0.462621
GOTERM_BP_DIRECT	GO:0006468~protein phosphorylation	14	4.86111	0.0180796	4140, 5295, 65125, 23678, 3716, 2932, 57448, 11329, 79834, 1452, 6733, 5599, 5579, 8569	259	503	19333	2.07759	1	0.775467	0.771558
UP_SEQ_FEATURE	DOMAIN:RING-type	8	2.77778	0.0182693	51592, 23077, 54476, 5930, 23355, 8805, 165918, 58508	277	199	20532	2.97981	1	0.856581	0.85075
UP_SEQ_FEATURE	ZN_FING:B box-type 2	3	1.04167	0.0190823	51592, 9866, 8805	277	16	20532	13.898	1	0.856581	0.85075
UP_SEQ_FEATURE	DOMAIN:RanBP2-type	3	1.04167	0.0190823	84083, 2521, 8148	277	16	20532	13.898	1	0.856581	0.85075
UP_SEQ_FEATURE	DOMAIN:CCHC-type	3	1.04167	0.0190823	23318, 7536, 5930	277	16	20532	13.898	1	0.856581	0.85075
SMART	SM00508:PostSET	3	1.04167	0.0192563	4928, 4297, 58508	162	14	10379	13.7288	0.944821	0.358648	0.34902
INTERPRO	IPR011009:Protein kinase-like domain	15	5.20833	0.0195091	4140, 5297, 65125, 23678, 3716, 2932, 11329, 79834, 1452, 6733, 5599, 5579, 4215, 8569, 93627	264	547	19176	1.99186	0.999972	0.576602	0.566848
GOTERM_BP_DIRECT	GO:0006325~chromatin organization	9	3.125	0.0195833	51230, 51322, 5579, 221037, 10771, 55818, 23468, 165918, 58508	259	251	19333	2.67651	1	0.81786	0.813737
UP_SEQ_FEATURE	DOMAIN:Protein kinase	14	4.86111	0.0204857	4140, 65125, 23678, 3716, 2932, 11329, 79834, 1452, 6733, 5599, 5579, 4215, 8569, 93627	277	508	20532	2.04275	1	0.894725	0.888634
GOTERM_CC_DIRECT	GO:0005694~chromosome	9	3.125	0.0205366	4928, 10051, 5430, 83642, 80204, 5930, 10771, 25896, 23347	272	256	20580	2.65998	0.99943	0.254937	0.24219
GOTERM_BP_DIRECT	GO:0047496~vesicle transport along microtubule	3	1.04167	0.021144	5048, 66008, 3064	259	17	19333	13.1726	1	0.854644	0.850336
PIR_SUPERFAMILY	PIRSF025007:exocyst complex, component Sec15	2	0.694444	0.0212998	23233, 54536	20	2	1775	88.75	0.321275	0.383397	0.383397
UP_SEQ_FEATURE	CROSSLNK:Glycyl lysine isopeptide (Lys-Gly) (interchain with G-Cter in ubiquitin)	9	3.125	0.0215068	5728, 6187, 10628, 4089, 4287, 6224, 10198, 10890, 6204	277	253	20532	2.63678	1	0.914605	0.908379
INTERPRO	IPR000719:Protein kinase, catalytic domain	14	4.86111	0.0215482	4140, 65125, 23678, 3716, 2932, 11329, 79834, 1452, 6733, 5599, 5579, 4215, 8569, 93627	264	502	19176	2.02572	0.999991	0.59192	0.581907
GOTERM_MF_DIRECT	GO:0008270~zinc ion binding	21	7.29167	0.0217654	23318, 4297, 6497, 9866, 23287, 25820, 130507, 57688, 51592, 10427, 80204, 27332, 23077, 7536, 5930, 5579, 1838, 8658, 10771, 8805, 5936	266	875	18908	1.70598	0.999933	0.418726	0.408186
GOTERM_BP_DIRECT	GO:0009411~response to UV	4	1.38889	0.0220796	84083, 7320, 5599, 1153	259	45	19333	6.63509	1	0.854644	0.850336
GOTERM_BP_DIRECT	GO:0070534~protein K63-linked ubiquitination	4	1.38889	0.0220796	7320, 7326, 25831, 165918	259	45	19333	6.63509	1	0.854644	0.850336
INTERPRO	IPR003616:Post-SET domain	3	1.04167	0.0222526	4928, 4297, 58508	264	17	19176	12.8182	0.999994	0.59192	0.581907
GOTERM_MF_DIRECT	GO:0003714~transcription corepressor activity	8	2.77778	0.0224038	23429, 84458, 7536, 22980, 23013, 4863, 10771, 10443	266	199	18908	2.8576	0.99995	0.418726	0.408186
GOTERM_MF_DIRECT	GO:0003697~single-stranded DNA binding	6	2.08333	0.0229964	10051, 1660, 23137, 5813, 5094, 64859	266	115	18908	3.70866	0.999962	0.418726	0.408186
GOTERM_CC_DIRECT	GO:0000145~exocyst	3	1.04167	0.0230051	23233, 54536, 4735	272	18	20580	12.6103	0.99977	0.272423	0.258801
GOTERM_CC_DIRECT	GO:0005938~cell cortex	7	2.43056	0.0234586	80762, 6709, 5048, 285527, 23048, 4735, 120	272	167	20580	3.17145	0.999806	0.272423	0.258801
SMART	SM00317:SET	4	1.38889	0.0238008	4928, 4297, 64754, 58508	162	40	10379	6.40679	0.97238	0.394035	0.383457
UP_KW_MOLECULAR_FUNCTION	KW-0548~Nucleotidyltransferase	6	2.08333	0.0239624	143, 23318, 5430, 83642, 8658, 64282	180	107	11719	3.65078	0.788232	0.255599	0.243618
INTERPRO	IPR003649:B-box, C-terminal	3	1.04167	0.0248109	51592, 9866, 8805	264	18	19176	12.1061	0.999998	0.60388	0.593664
UP_KW_DISEASE	KW-0656~Proto-oncogene	10	3.47222	0.0250395	22800, 7175, 57018, 4297, 6497, 2521, 1398, 8148, 5108, 57591	83	232	4472	2.32239	0.618489	0.272712	0.258359
GOTERM_BP_DIRECT	GO:0042147~retrograde transport, endosome to Golgi	5	1.73611	0.0250627	57589, 143187, 55275, 6643, 25963	259	83	19333	4.49667	1	0.947012	0.942238
GOTERM_CC_DIRECT	GO:0005768~endosome	10	3.47222	0.0255278	9135, 3716, 143187, 57448, 6643, 6653, 10890, 9727, 10015, 23325	272	318	20580	2.3793	0.999909	0.283089	0.268935
KEGG_PATHWAY	hsa04722:Neurotrophin signaling pathway	6	2.08333	0.0256095	2932, 5295, 5908, 1398, 5599, 4215	116	119	8205	3.56636	0.996018	0.588622	0.580332
GOTERM_CC_DIRECT	GO:0036464~cytoplasmic ribonucleoprotein granule	5	1.73611	0.0259498	6780, 23318, 1660, 26986, 6194	272	85	20580	4.45069	0.999923	0.283089	0.268935
GOTERM_BP_DIRECT	GO:0046827~positive regulation of protein export from nucleus	3	1.04167	0.026126	2932, 7175, 51496	259	19	19333	11.786	1	0.964231	0.95937
UP_SEQ_FEATURE	DOMAIN:Post-SET	3	1.04167	0.0264846	4928, 4297, 58508	277	19	20532	11.7036	1	0.980795	0.974119
UP_SEQ_FEATURE	DOMAIN:WW	4	1.38889	0.0266472	23360, 51322, 51741, 94134	277	48	20532	6.1769	1	0.980795	0.974119
SMART	SM00220:S_TKc	12	4.16667	0.0266674	2932, 4140, 11329, 65125, 79834, 1452, 6733, 5599, 4215, 8569, 5579, 23678	162	365	10379	2.10634	0.982179	0.397345	0.386678
UP_SEQ_FEATURE	DOMAIN:PAW	2	0.694444	0.0267048	55291, 55768	277	2	20532	74.1227	1	0.980795	0.974119
UP_SEQ_FEATURE	REGION:Sufficient for interaction with TPR	2	0.694444	0.0267048	7175, 3064	277	2	20532	74.1227	1	0.980795	0.974119
UP_SEQ_FEATURE	DOMAIN:Sec15	2	0.694444	0.0267048	23233, 54536	277	2	20532	74.1227	1	0.980795	0.974119
UP_SEQ_FEATURE	DOMAIN:DUF3776	2	0.694444	0.0267048	51230, 51105	277	2	20532	74.1227	1	0.980795	0.974119
GOTERM_CC_DIRECT	GO:0000781~chromosome, telomeric region	7	2.43056	0.0272342	57187, 8658, 23137, 23347, 5813, 23468, 64859	272	173	20580	3.06146	0.999952	0.288362	0.273944
INTERPRO	IPR022255:Protein of unknown function DUF3776	2	0.694444	0.0272427	51230, 51105	264	2	19176	72.6364	1	0.60388	0.593664
INTERPRO	IPR007225:Exocyst complex subunit Sec15-like	2	0.694444	0.0272427	23233, 54536	264	2	19176	72.6364	1	0.60388	0.593664
INTERPRO	IPR006588:Peptide N glycanase, PAW domain	2	0.694444	0.0272427	55291, 55768	264	2	19176	72.6364	1	0.60388	0.593664
UP_KW_LIGAND	KW-0067~ATP-binding	31	10.7639	0.0274582	84083, 7320, 10051, 65125, 1660, 9044, 1182, 3716, 11329, 1452, 5599, 10054, 5579, 8569, 8526, 9879, 11127, 4140, 5297, 23137, 23678, 2932, 83642, 6733, 7326, 4215, 10243, 84376, 10521, 10146, 10347	103	1436	6833	1.43213	0.44272	0.288311	0.288311
UP_KW_CELLULAR_COMPONENT	KW-0906~Nuclear pore complex	4	1.38889	0.0277454	7175, 4928, 25909, 8658	242	48	17641	6.07472	0.656726	0.175721	0.147975
GOTERM_MF_DIRECT	GO:0001069~regulatory region RNA binding	2	0.694444	0.0278348	4154, 1660	266	2	18908	71.0827	0.999996	0.486552	0.474304
UP_KW_DISEASE	KW-0523~Neurodegeneration	14	4.86111	0.0287066	5297, 65125, 4287, 6653, 23287, 80208, 3064, 55275, 2521, 10890, 51741, 1938, 4535, 10347	83	400	4472	1.88578	0.669389	0.272712	0.258359
GOTERM_CC_DIRECT	GO:0005794~Golgi apparatus	24	8.33333	0.0291767	8452, 5311, 6653, 25963, 3064, 1182, 22930, 121665, 80762, 143187, 55297, 55275, 440270, 55858, 10198, 10890, 51741, 8658, 6206, 2804, 5527, 10347, 8925, 10313	272	1143	20580	1.5887	0.999977	0.292463	0.27784
GOTERM_CC_DIRECT	GO:0014069~postsynaptic density	9	3.125	0.0298354	5728, 6222, 6136, 10243, 1838, 3184, 5094, 120, 10313	272	275	20580	2.4762	0.999982	0.292463	0.27784
GOTERM_CC_DIRECT	GO:0071013~catalytic step 2 spliceosome	5	1.73611	0.0300587	22913, 27316, 26986, 23524, 3183	272	89	20580	4.25066	0.999983	0.292463	0.27784
GOTERM_BP_DIRECT	GO:0051028~mRNA transport	5	1.73611	0.0302248	9774, 4928, 25909, 1660, 8658	259	88	19333	4.24118	1	1	0.995586
KEGG_PATHWAY	hsa05225:Hepatocellular carcinoma	7	2.43056	0.0304142	5728, 2932, 5295, 4089, 1452, 55193, 5579	116	168	8205	2.9472	0.99861	0.588622	0.580332
UP_KW_BIOLOGICAL_PROCESS	KW-0804~Transcription	49	17.0139	0.0308297	22913, 6671, 4297, 254251, 1660, 10657, 51322, 5579, 284695, 10771, 5813, 8805, 5430, 23013, 221037, 285527, 22887, 57591, 10628, 27332, 55818, 4899, 94104, 7582, 23429, 26137, 23389, 3184, 7581, 23060, 1997, 7536, 4863, 11168, 9774, 4287, 4089, 55193, 27316, 22980, 57018, 79101, 51230, 51592, 23030, 84458, 6018, 10521, 58508	172	2448	11229	1.30676	0.891755	0.168378	0.144663
INTERPRO	IPR008271:Serine/threonine-protein kinase, active site	10	3.47222	0.0308549	2932, 4140, 11329, 65125, 1452, 6733, 5599, 8569, 5579, 23678	264	316	19176	2.29862	1	0.656592	0.645484
SMART	SM00502:BBC	3	1.04167	0.0310946	51592, 9866, 8805	162	18	10379	10.678	0.990965	0.421191	0.409884
KEGG_PATHWAY	hsa04012:ErbB signaling pathway	5	1.73611	0.0311389	2932, 5295, 1398, 5599, 5579	116	85	8205	4.16075	0.998815	0.588622	0.580332
GOTERM_BP_DIRECT	GO:0006364~rRNA processing	6	2.08333	0.031248	6154, 6218, 6209, 10521, 6194, 64282	259	131	19333	3.41885	1	1	0.995586
GOTERM_CC_DIRECT	GO:0000242~pericentriolar material	3	1.04167	0.0335604	8658, 84376, 5108	272	22	20580	10.3175	0.999995	0.317941	0.302044
GOTERM_BP_DIRECT	GO:0043087~regulation of GTPase activity	5	1.73611	0.0336014	23637, 1398, 5048, 94134, 22930	259	91	19333	4.10136	1	1	0.995586
GOTERM_MF_DIRECT	GO:0045296~cadherin binding	10	3.47222	0.0341272	11329, 5297, 6709, 6187, 1982, 6643, 4179, 1938, 55833, 4735	266	316	18908	2.24945	1	0.5736	0.559162
KEGG_PATHWAY	hsa05022:Pathways of neurodegeneration - multiple diseases	13	4.51389	0.03414	4287, 80208, 3064, 2932, 4509, 2521, 1452, 5599, 7326, 5579, 3831, 4535, 4538	116	476	8205	1.93178	0.999388	0.588622	0.580332
UP_KW_CELLULAR_COMPONENT	KW-0967~Endosome	16	5.55556	0.0342424	9135, 6643, 6653, 66008, 23355, 3064, 23325, 1182, 23678, 80762, 57448, 55275, 55858, 10890, 9727, 10347	242	650	17641	1.79438	0.733934	0.185887	0.156537
GOTERM_BP_DIRECT	GO:0015031~protein transport	12	4.16667	0.0343637	9135, 4928, 55297, 55275, 10628, 25909, 23355, 8658, 84376, 10015, 23325, 11127	259	439	19333	2.0404	1	1	0.995586
GOTERM_BP_DIRECT	GO:0006974~cellular response to DNA damage stimulus	9	3.125	0.0343697	143, 84083, 7320, 51322, 5930, 23137, 23468, 64859, 165918	259	279	19333	2.4079	1	1	0.995586
GOTERM_BP_DIRECT	GO:0048024~regulation of mRNA splicing, via spliceosome	3	1.04167	0.0343845	10657, 7536, 6733	259	22	19333	10.1788	1	1	0.995586
GOTERM_BP_DIRECT	GO:0034243~regulation of transcription elongation from RNA polymerase II promoter	3	1.04167	0.0343845	55656, 10771, 25896	259	22	19333	10.1788	1	1	0.995586
GOTERM_BP_DIRECT	GO:0030036~actin cytoskeleton organization	7	2.43056	0.0348061	6709, 4287, 1398, 23384, 5048, 93627, 57591	259	181	19333	2.88681	1	1	0.995586
GOTERM_BP_DIRECT	GO:0006357~regulation of transcription from RNA polymerase II promoter	33	11.4583	0.035172	7582, 23506, 6671, 26137, 254251, 1660, 23389, 7581, 92140, 1997, 23060, 55023, 2521, 1398, 5579, 11168, 51105, 9819, 5813, 4089, 55193, 23013, 66008, 221037, 22887, 57018, 51230, 84458, 6018, 55818, 10521, 4899, 79809	259	1723	19333	1.42964	1	1	0.995586
UP_KW_BIOLOGICAL_PROCESS	KW-0813~Transport	43	14.9306	0.0354089	8452, 25909, 5048, 6653, 1660, 57187, 55186, 23325, 1182, 27109, 143187, 4509, 4928, 114134, 10890, 54536, 51669, 10015, 8925, 91749, 10313, 9135, 7175, 9774, 5295, 6643, 5311, 23233, 66008, 23355, 55032, 55297, 55275, 10427, 9727, 3842, 8658, 84376, 4535, 10146, 10347, 4538, 54407	172	2110	11229	1.33045	0.922666	0.179574	0.154282
GOTERM_BP_DIRECT	GO:0006338~chromatin remodeling	7	2.43056	0.0356112	84083, 23506, 23429, 23030, 55193, 9044, 3183	259	182	19333	2.87095	1	1	0.995586
KEGG_PATHWAY	hsa04727:GABAergic synapse	5	1.73611	0.0360026	2744, 66008, 5579, 10243, 54407	116	89	8205	3.97375	0.999594	0.588622	0.580332
UP_SEQ_FEATURE	DOMAIN:SET	4	1.38889	0.0360533	4928, 4297, 64754, 58508	277	54	20532	5.49057	1	1	0.993808
INTERPRO	IPR001202:WW domain	4	1.38889	0.0361471	23360, 51322, 51741, 94134	264	53	19176	5.48199	1	0.712232	0.700183
INTERPRO	IPR001214:SET domain	4	1.38889	0.0361471	4928, 4297, 64754, 58508	264	53	19176	5.48199	1	0.712232	0.700183
GOTERM_CC_DIRECT	GO:0016604~nuclear body	10	3.47222	0.0368297	4928, 6497, 57532, 7536, 26137, 1660, 25820, 8658, 25896, 92140	272	340	20580	2.22535	0.999999	0.339966	0.322968
GOTERM_BP_DIRECT	GO:0070076~histone lysine demethylation	2	0.694444	0.0395053	7320, 23030	259	3	19333	49.7632	1	1	0.995586
GOTERM_BP_DIRECT	GO:0097051~establishment of protein localization to endoplasmic reticulum membrane	2	0.694444	0.0395053	10890, 22930	259	3	19333	49.7632	1	1	0.995586
GOTERM_BP_DIRECT	GO:0099010~modification of postsynaptic structure	2	0.694444	0.0395053	6780, 5908	259	3	19333	49.7632	1	1	0.995586
UP_SEQ_FEATURE	DOMAIN:Pecanex_C	2	0.694444	0.0397895	80003, 22990	277	3	20532	49.4152	1	1	0.993808
UP_SEQ_FEATURE	REGION:Mediates transcriptional activation	2	0.694444	0.0397895	4863, 284695	277	3	20532	49.4152	1	1	0.993808
UP_SEQ_FEATURE	DOMAIN:DUF3517	2	0.694444	0.0397895	8239, 9736	277	3	20532	49.4152	1	1	0.993808
GOTERM_BP_DIRECT	GO:0048025~negative regulation of mRNA splicing, via spliceosome	3	1.04167	0.0403767	27316, 6429, 22985	259	24	19333	9.3306	1	1	0.995586
GOTERM_BP_DIRECT	GO:0050768~negative regulation of neurogenesis	3	1.04167	0.0403767	6653, 84376, 5108	259	24	19333	9.3306	1	1	0.995586
GOTERM_BP_DIRECT	GO:0042274~ribosomal small subunit biogenesis	3	1.04167	0.0403767	6218, 6209, 6194	259	24	19333	9.3306	1	1	0.995586
GOTERM_MF_DIRECT	GO:0070577~lysine-acetylated histone binding	3	1.04167	0.0408042	55023, 4297, 8805	266	23	18908	9.27166	1	0.642549	0.626375
GOTERM_MF_DIRECT	GO:0004672~protein kinase activity	11	3.81944	0.0418384	2932, 65125, 79834, 1452, 6733, 4215, 8569, 93627, 5579, 23678, 8805	266	379	18908	2.06309	1	0.642549	0.626375
SMART	SM00456:WW	4	1.38889	0.0422421	23360, 51322, 51741, 94134	162	50	10379	5.12543	0.998389	0.516895	0.503019
GOTERM_BP_DIRECT	GO:0048666~neuron development	4	1.38889	0.042365	79048, 65125, 7357, 57187	259	58	19333	5.14792	1	1	0.995586
GOTERM_CC_DIRECT	GO:0035097~histone methyltransferase complex	3	1.04167	0.0424809	4297, 23468, 58508	272	25	20580	9.07941	1	0.365066	0.346813
GOTERM_CC_DIRECT	GO:0005929~cilium	8	2.77778	0.0424875	5311, 1452, 10890, 8239, 3842, 79809, 11127, 4957	272	243	20580	2.49092	1	0.365066	0.346813
UP_KW_BIOLOGICAL_PROCESS	KW-0805~Transcription regulation	47	16.3194	0.0427148	94104, 7582, 23429, 22913, 6671, 4297, 26137, 254251, 1660, 23389, 3184, 7581, 10657, 1997, 23060, 51322, 7536, 4863, 5579, 11168, 284695, 10771, 5813, 8805, 9774, 4089, 4287, 55193, 22980, 23013, 221037, 285527, 22887, 57591, 57018, 79101, 51230, 51592, 10628, 23030, 84458, 27332, 6018, 55818, 10521, 4899, 58508	172	2378	11229	1.29032	0.954925	0.202184	0.173707
UP_KW_LIGAND	KW-0547~Nucleotide-binding	37	12.8472	0.0427653	84083, 7320, 10051, 65125, 1660, 9044, 1182, 3716, 11329, 441250, 1452, 5599, 10054, 10890, 5579, 1938, 8569, 8526, 9879, 11127, 22800, 4140, 5297, 23137, 23678, 2932, 5908, 83642, 6733, 7326, 4215, 10243, 84376, 10521, 10146, 4735, 10347	103	1856	6833	1.32251	0.600619	0.299357	0.299357
KEGG_PATHWAY	hsa04910:Insulin signaling pathway	6	2.08333	0.043083	2932, 5295, 1398, 5599, 8569, 6194	116	137	8205	3.09779	0.999916	0.588622	0.580332
KEGG_PATHWAY	hsa04340:Hedgehog signaling pathway	4	1.38889	0.043483	2932, 8452, 1452, 11127	116	56	8205	5.05234	0.999923	0.588622	0.580332
GOTERM_BP_DIRECT	GO:0051276~chromosome organization	3	1.04167	0.0435096	10051, 23347, 23369	259	25	19333	8.95737	1	1	0.995586
GOTERM_BP_DIRECT	GO:0051571~positive regulation of histone H3-K4 methylation	3	1.04167	0.0435096	51230, 4297, 4089	259	25	19333	8.95737	1	1	0.995586
GOTERM_BP_DIRECT	GO:0034063~stress granule assembly	3	1.04167	0.0435096	1153, 10146, 23369	259	25	19333	8.95737	1	1	0.995586
GOTERM_CC_DIRECT	GO:0030425~dendrite	12	4.16667	0.0436866	80762, 6780, 2932, 4140, 80208, 66008, 10243, 4535, 1838, 3064, 6194, 54407	272	463	20580	1.961	1	0.365066	0.346813
GOTERM_CC_DIRECT	GO:0005635~nuclear envelope	7	2.43056	0.0438213	7175, 4928, 665, 25909, 5048, 11124, 23468	272	194	20580	2.73006	1	0.365066	0.346813
UP_SEQ_FEATURE	DOMAIN:PWWP	3	1.04167	0.0440894	4928, 11168, 10771	277	25	20532	8.89473	1	1	0.993808
GOTERM_MF_DIRECT	GO:0005158~insulin receptor binding	3	1.04167	0.0441109	5295, 55023, 6643	266	24	18908	8.88534	1	0.642549	0.626375
GOTERM_MF_DIRECT	GO:0008143~poly(A) binding	3	1.04167	0.0441109	10657, 8761, 26986	266	24	18908	8.88534	1	0.642549	0.626375
UP_KW_MOLECULAR_FUNCTION	KW-0010~Activator	18	6.25	0.0442382	6671, 254251, 1660, 1153, 23013, 27316, 23389, 1997, 23060, 84458, 27332, 4863, 284695, 4899, 55818, 5813, 58508, 5936	180	711	11719	1.64824	0.944744	0.404464	0.385505
GOTERM_CC_DIRECT	GO:0022625~cytosolic large ribosomal subunit	4	1.38889	0.0446192	6154, 6157, 6136, 23521	272	60	20580	5.04412	1	0.365066	0.346813
SMART	SM00293:PWWP	3	1.04167	0.0450982	4928, 11168, 10771	162	22	10379	8.73653	0.998968	0.516895	0.503019
UP_KW_CELLULAR_COMPONENT	KW-0747~Spliceosome	6	2.08333	0.0454945	22913, 7536, 27316, 26986, 23524, 3183	242	142	17641	3.08014	0.829557	0.201843	0.169973
INTERPRO	IPR000313:PWWP	3	1.04167	0.0457039	4928, 11168, 10771	264	25	19176	8.71636	1	0.868375	0.853684
UP_KW_DISEASE	KW-1024~Diamond-Blackfan anemia	3	1.04167	0.0464241	6154, 6204, 6218	83	19	4472	8.50729	0.835752	0.352823	0.334254
KEGG_PATHWAY	hsa03015:mRNA surveillance pathway	5	1.73611	0.0469792	8761, 2521, 26986, 5527, 22985	116	97	8205	3.64602	0.999965	0.588622	0.580332
KEGG_PATHWAY	hsa04070:Phosphatidylinositol signaling system	5	1.73611	0.0469792	5728, 5295, 5297, 5579, 8526	116	97	8205	3.64602	0.999965	0.588622	0.580332
UP_SEQ_FEATURE	ZN_FING:CCHC-type	3	1.04167	0.0473494	7536, 5930, 5936	277	26	20532	8.55262	1	1	0.993808
UP_KW_CELLULAR_COMPONENT	KW-0137~Centromere	6	2.08333	0.0478049	7175, 25909, 1452, 5527, 23468, 4735	242	144	17641	3.03736	0.844552	0.201843	0.169973
GOTERM_MF_DIRECT	GO:0031267~small GTPase binding	9	3.125	0.0479784	57589, 23637, 23077, 6653, 9727, 3842, 22930, 11127, 4957	266	285	18908	2.24472	1	0.67634	0.659316
GOTERM_BP_DIRECT	GO:0016055~Wnt signaling pathway	7	2.43056	0.0490425	2932, 8452, 5311, 1452, 51741, 8658, 9736	259	197	19333	2.65235	1	1	0.995586
INTERPRO	IPR018359:Bromodomain, conserved site	3	1.04167	0.049075	55023, 55193, 8805	264	26	19176	8.38112	1	0.900272	0.885041
GOTERM_CC_DIRECT	GO:0000791~euchromatin	4	1.38889	0.0503335	5430, 27316, 11168, 8805	272	63	20580	4.80392	1	0.402668	0.382535
GOTERM_MF_DIRECT	GO:0004674~protein serine/threonine kinase activity	11	3.81944	0.0505831	2932, 4140, 11329, 65125, 1452, 6733, 5599, 4215, 8569, 5579, 23678	266	392	18908	1.99467	1	0.690776	0.673388
GOTERM_CC_DIRECT	GO:0017053~transcriptional repressor complex	4	1.38889	0.0523137	6497, 23013, 10443, 23468	272	64	20580	4.72886	1	0.409412	0.388941
GOTERM_BP_DIRECT	GO:0097529~myeloid leukocyte migration	2	0.694444	0.0523251	5295, 5048	259	4	19333	37.3224	1	1	0.995586
GOTERM_BP_DIRECT	GO:0097167~circadian regulation of translation	2	0.694444	0.0523251	3184, 5936	259	4	19333	37.3224	1	1	0.995586
GOTERM_BP_DIRECT	GO:0031587~positive regulation of inositol 1,4,5-trisphosphate-sensitive calcium-release channel activity	2	0.694444	0.0523251	5311, 3064	259	4	19333	37.3224	1	1	0.995586
UP_SEQ_FEATURE	ZN_FING:C6-type	2	0.694444	0.052699	221037, 55818	277	4	20532	37.0614	1	1	0.993808
INTERPRO	IPR021905:Protein of unknown function DUF3517	2	0.694444	0.053746	8239, 9736	264	4	19176	36.3182	1	0.922351	0.906747
INTERPRO	IPR007735:Pecanex	2	0.694444	0.053746	80003, 22990	264	4	19176	36.3182	1	0.922351	0.906747
UP_SEQ_FEATURE	DOMAIN:LisH	3	1.04167	0.0541218	80232, 5048, 4863	277	28	20532	7.94172	1	1	0.993808
GOTERM_CC_DIRECT	GO:1904115~axon cytoplasm	4	1.38889	0.054331	5048, 23287, 66008, 11127	272	65	20580	4.65611	1	0.416153	0.395345
GOTERM_BP_DIRECT	GO:0045892~negative regulation of transcription, DNA-templated	14	4.86111	0.0544404	9774, 4089, 23013, 23468, 9044, 10657, 51592, 1982, 7536, 4863, 10771, 5813, 55915, 8805	259	591	19333	1.76824	1	1	0.995586
GOTERM_MF_DIRECT	GO:1905172~RISC complex binding	2	0.694444	0.0548976	1660, 283131	266	4	18908	35.5414	1	0.726977	0.708678
GOTERM_CC_DIRECT	GO:0071556~integral component of lumenal side of endoplasmic reticulum membrane	3	1.04167	0.0555647	121665, 5311, 3133	272	29	20580	7.82708	1	0.416735	0.395899
INTERPRO	IPR006594:LisH dimerisation motif	3	1.04167	0.0560752	80232, 5048, 4863	264	28	19176	7.78247	1	0.93225	0.916479
GOTERM_BP_DIRECT	GO:1902430~negative regulation of beta-amyloid formation	3	1.04167	0.0568856	6653, 10347, 10313	259	29	19333	7.72187	1	1	0.995586
UP_SEQ_FEATURE	DOMAIN:WW 2	3	1.04167	0.0576285	23360, 51741, 94134	277	29	20532	7.66787	1	1	0.993808
UP_SEQ_FEATURE	DOMAIN:WW 1	3	1.04167	0.0576285	23360, 51741, 94134	277	29	20532	7.66787	1	1	0.993808
GOTERM_BP_DIRECT	GO:0042752~regulation of circadian rhythm	4	1.38889	0.0582064	2932, 5599, 8239, 3184	259	66	19333	4.52393	1	1	0.995586
GOTERM_CC_DIRECT	GO:0005815~microtubule organizing center	6	2.08333	0.0595355	57448, 23384, 5048, 5930, 10015, 4957	272	159	20580	2.85516	1	0.437403	0.415533
GOTERM_BP_DIRECT	GO:0045070~positive regulation of viral genome replication	3	1.04167	0.0604267	6780, 6733, 26986	259	30	19333	7.46448	1	1	0.995586
GOTERM_CC_DIRECT	GO:0005814~centriole	6	2.08333	0.0621458	10198, 5108, 3064, 80705, 11127, 4957	272	161	20580	2.81969	1	0.44745	0.425077
GOTERM_MF_DIRECT	GO:0016887~ATPase activity	10	3.47222	0.0623697	10051, 1660, 9879, 23137, 10521, 10146, 23347, 9044, 22985, 11127	266	354	18908	2.00799	1	0.801634	0.781456
KEGG_PATHWAY	hsa04510:Focal adhesion	7	2.43056	0.062874	5728, 2932, 5295, 5908, 1398, 5599, 5579	116	201	8205	2.46333	0.999999	0.74401	0.733531
GOTERM_BP_DIRECT	GO:0006915~apoptotic process	14	4.86111	0.0648621	9135, 9774, 23429, 7320, 4297, 3064, 5728, 57448, 54476, 51741, 5579, 11124, 10015, 10313	259	607	19333	1.72163	1	1	0.995586
GOTERM_BP_DIRECT	GO:0046833~positive regulation of RNA export from nucleus	2	0.694444	0.0649745	10657, 1660	259	5	19333	29.8579	1	1	0.995586
GOTERM_BP_DIRECT	GO:0098957~anterograde axonal transport of mitochondrion	2	0.694444	0.0649745	23287, 66008	259	5	19333	29.8579	1	1	0.995586
GOTERM_BP_DIRECT	GO:1904878~negative regulation of calcium ion transmembrane transport via high voltage-gated calcium channel	2	0.694444	0.0649745	80204, 130507	259	5	19333	29.8579	1	1	0.995586
GOTERM_BP_DIRECT	GO:0022027~interkinetic nuclear migration	2	0.694444	0.0649745	84376, 5108	259	5	19333	29.8579	1	1	0.995586
GOTERM_BP_DIRECT	GO:0071076~RNA 3' uridylation	2	0.694444	0.0649745	23318, 64282	259	5	19333	29.8579	1	1	0.995586
SMART	SM00333:TUDOR	3	1.04167	0.0651892	51230, 23030, 51105	162	27	10379	7.11866	0.999957	0.687316	0.668865
GOTERM_MF_DIRECT	GO:1990841~promoter-specific chromatin binding	4	1.38889	0.0654231	23060, 4928, 5430, 1660	266	66	18908	4.30804	1	0.816854	0.796292
UP_SEQ_FEATURE	DOMAIN:SPOC	2	0.694444	0.0654355	23013, 23469	277	5	20532	29.6491	1	1	0.993808
UP_SEQ_FEATURE	ZN_FING:PHD-type 4	2	0.694444	0.0654355	4297, 58508	277	5	20532	29.6491	1	1	0.993808
UP_SEQ_FEATURE	DOMAIN:FYR C-terminal	2	0.694444	0.0654355	4297, 58508	277	5	20532	29.6491	1	1	0.993808
UP_SEQ_FEATURE	DOMAIN:FYR N-terminal	2	0.694444	0.0654355	4297, 58508	277	5	20532	29.6491	1	1	0.993808
GOTERM_CC_DIRECT	GO:0000151~ubiquitin ligase complex	5	1.73611	0.0656679	80232, 80204, 25820, 130507, 165918	272	115	20580	3.28964	1	0.463538	0.440361
INTERPRO	IPR003888:FY-rich, N-terminal	2	0.694444	0.0667267	4297, 58508	264	5	19176	29.0545	1	1	0.984934
INTERPRO	IPR003889:FY-rich, C-terminal	2	0.694444	0.0667267	4297, 58508	264	5	19176	29.0545	1	1	0.984934
GOTERM_BP_DIRECT	GO:0030514~negative regulation of BMP signaling pathway	4	1.38889	0.0670306	51592, 51496, 6497, 6653	259	70	19333	4.26542	1	1	0.995586
INTERPRO	IPR017892:Protein kinase, C-terminal	3	1.04167	0.0671769	11329, 5579, 23678	264	31	19176	7.02933	1	1	0.984934
GOTERM_CC_DIRECT	GO:0005801~cis-Golgi network	4	1.38889	0.0671969	5295, 440270, 84376, 2804	272	71	20580	4.26263	1	0.465209	0.441949
UP_SEQ_FEATURE	DOMAIN:Helicase C-terminal	5	1.73611	0.0679597	84083, 1660, 9879, 10521, 9044	277	114	20532	3.251	1	1	0.993808
GOTERM_MF_DIRECT	GO:0035368~selenocysteine insertion sequence binding	2	0.694444	0.0681462	79048, 9728	266	5	18908	28.4331	1	0.82722	0.806397
UP_SEQ_FEATURE	DOMAIN:KH	3	1.04167	0.0685984	10657, 7536, 5094	277	32	20532	6.94901	1	1	0.993808
GOTERM_BP_DIRECT	GO:0018107~peptidyl-threonine phosphorylation	4	1.38889	0.0693268	2932, 65125, 5599, 8658	259	71	19333	4.20534	1	1	0.995586
GOTERM_BP_DIRECT	GO:0032922~circadian regulation of gene expression	4	1.38889	0.0693268	4297, 2673, 23077, 5936	259	71	19333	4.20534	1	1	0.995586
GOTERM_CC_DIRECT	GO:0042788~polysomal ribosome	3	1.04167	0.0698516	57532, 1660, 1938	272	33	20580	6.87834	1	0.474464	0.45074
INTERPRO	IPR001650:Helicase, C-terminal	5	1.73611	0.07016	84083, 1660, 9879, 10521, 9044	264	113	19176	3.214	1	1	0.984934
UP_KW_MOLECULAR_FUNCTION	KW-0238~DNA-binding	41	14.2361	0.0713241	94104, 7582, 23429, 6671, 4297, 25909, 26137, 254251, 1660, 9044, 3184, 23347, 7581, 64859, 1997, 2521, 11168, 284695, 10771, 5813, 51747, 8805, 9774, 5430, 4089, 8148, 55193, 22980, 23013, 5094, 22887, 79101, 51230, 51592, 84458, 27332, 6018, 4899, 10146, 58508, 64282	180	2091	11719	1.27658	0.991224	0.512319	0.488304
UP_KW_DISEASE	KW-0867~MELAS syndrome	2	0.694444	0.0713758	4535, 4538	83	4	4472	26.9398	0.940032	0.452047	0.428255
GOTERM_BP_DIRECT	GO:0071108~protein K48-linked deubiquitination	3	1.04167	0.0714812	4287, 8239, 9736	259	33	19333	6.78589	1	1	0.995586
GOTERM_BP_DIRECT	GO:0032435~negative regulation of proteasomal ubiquitin-dependent protein catabolic process	3	1.04167	0.0714812	23429, 51322, 8239	259	33	19333	6.78589	1	1	0.995586
UP_KW_BIOLOGICAL_PROCESS	KW-0053~Apoptosis	14	4.86111	0.0718565	9135, 23429, 4297, 3064, 22985, 5728, 57448, 665, 54476, 51741, 5579, 11124, 10015, 10313	172	544	11229	1.68013	0.99498	0.318863	0.273953
PIR_SUPERFAMILY	PIRSF037992:heterogeneous nuclear ribonucleoprotein C, Raly type	2	0.694444	0.0726849	22913, 3183	20	7	1775	25.3571	0.742906	0.654164	0.654164
UP_SEQ_FEATURE	ACT_SITE:Proton acceptor	18	6.25	0.0735293	4140, 65125, 4287, 7357, 23678, 3716, 2932, 11329, 83642, 1452, 6733, 5599, 51741, 5579, 8239, 4215, 8569, 9736	277	861	20532	1.5496	1	1	0.993808
SMART	SM00542:FYRC	2	0.694444	0.0752053	4297, 58508	162	5	10379	25.6272	0.999991	0.687316	0.668865
SMART	SM00541:FYRN	2	0.694444	0.0752053	4297, 58508	162	5	10379	25.6272	0.999991	0.687316	0.668865
INTERPRO	IPR014001:Helicase, superfamily 1/2, ATP-binding domain	5	1.73611	0.0756498	84083, 1660, 9879, 10521, 9044	264	116	19176	3.13088	1	1	0.984934
UP_KW_MOLECULAR_FUNCTION	KW-0347~Helicase	6	2.08333	0.0764335	84083, 1660, 9879, 10521, 10146, 9044	180	148	11719	2.63941	0.993835	0.512319	0.488304
GOTERM_CC_DIRECT	GO:0098553~lumenal side of endoplasmic reticulum membrane	2	0.694444	0.076462	121665, 5311	272	6	20580	25.2206	1	0.486458	0.462135
GOTERM_CC_DIRECT	GO:0005726~perichromatin fibrils	2	0.694444	0.076462	1660, 8805	272	6	20580	25.2206	1	0.486458	0.462135
GOTERM_CC_DIRECT	GO:0071458~integral component of cytoplasmic side of endoplasmic reticulum membrane	2	0.694444	0.076462	121665, 5311	272	6	20580	25.2206	1	0.486458	0.462135
GOTERM_CC_DIRECT	GO:0005875~microtubule associated complex	3	1.04167	0.0773962	6780, 23637, 5048	272	35	20580	6.48529	1	0.486458	0.462135
GOTERM_MF_DIRECT	GO:0051059~NF-kappaB binding	3	1.04167	0.0777958	2932, 11124, 92140	266	33	18908	6.46206	1	0.918315	0.895199
GOTERM_BP_DIRECT	GO:0043065~positive regulation of apoptotic process	9	3.125	0.0778473	9774, 23429, 10628, 665, 5599, 11124, 3064, 22985, 6194	259	332	19333	2.0235	1	1	0.995586
UP_SEQ_FEATURE	DOMAIN:PABC	2	0.694444	0.0780014	8761, 26986	277	6	20532	24.7076	1	1	0.993808
UP_SEQ_FEATURE	DOMAIN:SMC hinge	2	0.694444	0.0780014	10051, 23347	277	6	20532	24.7076	1	1	0.993808
UP_SEQ_FEATURE	MOTIF:WDR5 interaction motif (WIN)	2	0.694444	0.0780014	4297, 58508	277	6	20532	24.7076	1	1	0.993808
SMART	SM00558:JmjC	3	1.04167	0.0784186	23030, 221037, 55818	162	30	10379	6.40679	0.999995	0.687316	0.668865
GOTERM_CC_DIRECT	GO:0098978~glutamatergic synapse	11	3.81944	0.0789916	6780, 2932, 11329, 8452, 5908, 5048, 54476, 8526, 3184, 5813, 1182	272	454	20580	1.83321	1	0.486458	0.462135
GOTERM_BP_DIRECT	GO:0006904~vesicle docking involved in exocytosis	3	1.04167	0.0791848	23233, 10890, 54536	259	35	19333	6.39812	1	1	0.995586
INTERPRO	IPR006515:Polyadenylate binding protein, human types 1, 2, 3, 4	2	0.694444	0.0795299	8761, 26986	264	6	19176	24.2121	1	1	0.984934
INTERPRO	IPR012921:Spen paralogue and orthologue SPOC, C-terminal	2	0.694444	0.0795299	23013, 23469	264	6	19176	24.2121	1	1	0.984934
INTERPRO	IPR010935:SMCs flexible hinge	2	0.694444	0.0795299	10051, 23347	264	6	19176	24.2121	1	1	0.984934
INTERPRO	IPR002004:Polyadenylate-binding protein/Hyperplastic disc protein	2	0.694444	0.0795299	8761, 26986	264	6	19176	24.2121	1	1	0.984934
UP_KW_MOLECULAR_FUNCTION	KW-0723~Serine/threonine-protein kinase	11	3.81944	0.0800498	2932, 4140, 11329, 65125, 1452, 6733, 5599, 4215, 8569, 5579, 23678	180	394	11719	1.81767	0.995204	0.512319	0.488304
UP_SEQ_FEATURE	DOMAIN:JmjC	3	1.04167	0.0801881	23030, 221037, 55818	277	35	20532	6.35338	1	1	0.993808
GOTERM_CC_DIRECT	GO:0032839~dendrite cytoplasm	3	1.04167	0.0812605	6780, 66008, 5813	272	36	20580	6.30515	1	0.486458	0.462135
GOTERM_CC_DIRECT	GO:0090543~Flemming body	3	1.04167	0.0812605	57448, 54536, 10015	272	36	20580	6.30515	1	0.486458	0.462135
GOTERM_MF_DIRECT	GO:0002039~p53 binding	4	1.38889	0.0829376	2932, 1938, 3064, 8805	266	73	18908	3.89494	1	0.918315	0.895199
INTERPRO	IPR003347:JmjC domain	3	1.04167	0.082985	23030, 221037, 55818	264	35	19176	6.22597	1	1	0.984934
GOTERM_CC_DIRECT	GO:0035861~site of double-strand break	4	1.38889	0.0837789	23137, 23347, 64859, 165918	272	78	20580	3.88009	1	0.486458	0.462135
GOTERM_CC_DIRECT	GO:0015030~Cajal body	4	1.38889	0.0837789	4863, 25820, 9879, 23524	272	78	20580	3.88009	1	0.486458	0.462135
GOTERM_BP_DIRECT	GO:0048511~rhythmic process	4	1.38889	0.0838304	2932, 1660, 5599, 8239	259	77	19333	3.87765	1	1	0.995586
UP_SEQ_FEATURE	DOMAIN:Helicase ATP-binding	5	1.73611	0.0844419	84083, 1660, 9879, 10521, 9044	277	123	20532	3.01312	1	1	0.993808
KEGG_PATHWAY	hsa04071:Sphingolipid signaling pathway	5	1.73611	0.0856373	5728, 5295, 5599, 5579, 5527	116	119	8205	2.97196	1	0.884058	0.871606
GOTERM_MF_DIRECT	GO:0043021~ribonucleoprotein complex binding	3	1.04167	0.0861083	79048, 23468, 9728	266	35	18908	6.0928	1	0.918315	0.895199
GOTERM_BP_DIRECT	GO:0032092~positive regulation of protein binding	4	1.38889	0.0863647	121665, 2932, 4140, 8239	259	78	19333	3.82794	1	1	0.995586
GOTERM_BP_DIRECT	GO:0043484~regulation of RNA splicing	4	1.38889	0.0863647	57018, 4154, 2521, 284695	259	78	19333	3.82794	1	1	0.995586
INTERPRO	IPR002999:Tudor domain	3	1.04167	0.0870992	51230, 23030, 51105	264	36	19176	6.05303	1	1	0.984934
UP_KW_CELLULAR_COMPONENT	KW-0966~Cell projection	23	7.98611	0.0873211	4140, 8452, 6643, 5311, 26986, 80208, 1182, 5728, 80762, 23077, 1452, 10890, 54536, 8239, 10243, 1838, 3831, 5108, 4735, 79809, 10347, 11127, 4957	242	1183	17641	1.41726	0.968948	0.33182	0.279427
KEGG_PATHWAY	hsa04935:Growth hormone synthesis, secretion and action	5	1.73611	0.0876788	2932, 5295, 1398, 5599, 5579	116	120	8205	2.9472	1	0.884058	0.871606
UP_SEQ_FEATURE	ZN_FING:PHD-type 2	3	1.04167	0.0882261	23030, 4297, 58508	277	37	20532	6.00995	1	1	0.993808
GOTERM_MF_DIRECT	GO:0003725~double-stranded RNA binding	4	1.38889	0.0882757	6780, 4154, 1660, 92140	266	75	18908	3.79108	1	0.918315	0.895199
GOTERM_MF_DIRECT	GO:0042802~identical protein binding	32	11.1111	0.0888457	64395, 22913, 8452, 6671, 4297, 6497, 5048, 23048, 3064, 23468, 3183, 10657, 2521, 79834, 7536, 51741, 98, 4089, 4287, 6643, 5311, 27316, 9295, 5728, 79101, 10724, 665, 23077, 10243, 84376, 5108, 4735	266	1722	18908	1.32093	1	0.918315	0.895199
SMART	SM00968:SM00968	2	0.694444	0.0895577	10051, 23347	162	6	10379	21.356	0.999999	0.702321	0.683467
SMART	SM00517:PolyA	2	0.694444	0.0895577	8761, 26986	162	6	10379	21.356	0.999999	0.702321	0.683467
GOTERM_BP_DIRECT	GO:0017145~stem cell division	2	0.694444	0.089771	8452, 5048	259	7	19333	21.3271	1	1	0.995586
GOTERM_MF_DIRECT	GO:0045505~dynein intermediate chain binding	3	1.04167	0.0903605	5048, 84376, 3064	266	36	18908	5.92356	1	0.918315	0.895199
GOTERM_MF_DIRECT	GO:0061631~ubiquitin conjugating enzyme activity	3	1.04167	0.0903605	57448, 7320, 7326	266	36	18908	5.92356	1	0.918315	0.895199
KEGG_PATHWAY	hsa05212:Pancreatic cancer	4	1.38889	0.0905169	3716, 5295, 4089, 5599	116	76	8205	3.72278	1	0.884058	0.871606
GOTERM_BP_DIRECT	GO:0008219~cell death	3	1.04167	0.0911935	143, 1982, 11124	259	38	19333	5.89301	1	1	0.995586
KEGG_PATHWAY	hsa05166:Human T-cell leukemia virus 1 infection	7	2.43056	0.0913111	5728, 3716, 5295, 4089, 5599, 3133, 4215	116	222	8205	2.23031	1	0.884058	0.871606
INTERPRO	IPR017347:Heterogeneous nuclear ribonucleoprotein C, Raly	2	0.694444	0.0921582	22913, 3183	264	7	19176	20.7532	1	1	0.984934
INTERPRO	IPR002058:PAP/25A-associated	2	0.694444	0.0921582	23318, 64282	264	7	19176	20.7532	1	1	0.984934
GOTERM_CC_DIRECT	GO:0016363~nuclear matrix	5	1.73611	0.0930569	64395, 4287, 25909, 55193, 284695	272	130	20580	2.91007	1	0.531754	0.505166
GOTERM_MF_DIRECT	GO:0003724~RNA helicase activity	4	1.38889	0.0937546	1660, 9879, 10521, 10146	266	77	18908	3.69261	1	0.931153	0.907715
UP_KW_PTM	KW-0013~ADP-ribosylation	6	2.08333	0.0938069	2932, 5908, 8148, 1938, 8658, 6194	240	142	14109	2.48398	0.812607	0.281421	0.234517
GOTERM_BP_DIRECT	GO:0032436~positive regulation of proteasomal ubiquitin-dependent protein catabolic process	4	1.38889	0.0941591	2932, 1452, 25831, 25820	259	81	19333	3.68616	1	1	0.995586
UP_SEQ_FEATURE	ZN_FING:PHD-type 1	3	1.04167	0.0964914	23030, 4297, 58508	277	39	20532	5.70175	1	1	0.993808
GOTERM_BP_DIRECT	GO:0046777~protein autophosphorylation	6	2.08333	0.0971752	2932, 65125, 79834, 4215, 8569, 8805	259	182	19333	2.46082	1	1	0.995586
SMART	SM00490:HELICc	5	1.73611	0.0986588	84083, 1660, 9879, 10521, 9044	162	113	10379	2.83486	1	0.711267	0.692173
GOTERM_MF_DIRECT	GO:0051213~dioxygenase activity	3	1.04167	0.0990441	23030, 221037, 55818	266	38	18908	5.61179	1	0.961828	0.937617
GOTERM_BP_DIRECT	GO:0017148~negative regulation of translation	4	1.38889	0.0995105	1153, 23521, 5813, 5936	259	83	19333	3.59734	1	1	0.995586
INTERPRO	IPR004087:K Homology domain	3	1.04167	0.0997911	10657, 7536, 5094	264	39	19176	5.58741	1	1	0.984934
INTERPRO	IPR004088:K Homology domain, type 1	3	1.04167	0.0997911	10657, 7536, 5094	264	39	19176	5.58741	1	1	0.984934

## Sheet: pros.down
Table S3 GO term gene enrichment analyses in donor 1 primary cells upon treatment with LRAs
Table S3C Gene enrichment analyses that were significantly down-regulated upon treatment with prostratin
Note: Analyses of GO enrichment (biological process) were carried out for each condition using DAVID.
Category	Term	Count	X.	P value	Genes	List.Total	Pop.Hits	Pop.Total	Fold.Enrichment	Bonferroni	Benjamini	FDR
UP_KW_PTM	KW-0597~Phosphoprotein	855	57	2.60924e-42	22878, 25909, 81608, 55320, 27086, 54476, 90799, 3631, 137872, 3635, 5813, 80746, 9197, 23731, 139818, 22887, 2317, 57515, 81844, 2313, 55578, 55339, 10664, 4735, 2319, 10666, 57519, 64282, 253725, 285331, 4750, 143098, 54497, 55102, 387119, 55100, 387357, 27067, 27068, 54014, 814, 3655, 818, 2100, 3431, 66008, 22863, 22864, 57534, 2339, 3428, 5607, 5608, 150864, 55599, 57533, 55119, 4999, 223082…	1100	8330	14109	1.31651	6.00126e-41	6.26218e-41	5.74033e-41
GOTERM_CC_DIRECT	GO:0005829~cytosol	541	36.0667	6.80367e-28	22878, 23608, 25909, 81608, 79890, 4848, 5937, 143187, 54476, 3631, 5930, 4600, 4601, 3635, 5934, 253714, 917, 80746, 167153, 202018, 203228, 51091, 55690, 139818, 2317, 10788, 81844, 2313, 375593, 64282, 253725, 64174, 285331, 4750, 1121, 54497, 4507, 29123, 54496, 283349, 57763, 27068, 54014, 57407, 26091, 158234, 818, 91782, 66008, 22861, 22863, 57534, 2339, 57655, 3428, 5607, 5728, 5608, 1249…	1353	5520	20580	1.49075	5.48376e-25	5.48376e-25	5.32727e-25
UP_SEQ_FEATURE	COMPBIAS:Polar residues	649	43.2667	1.62468e-26	22878, 285550, 23608, 25909, 399687, 22990, 81608, 79890, 9063, 4848, 5937, 55320, 27086, 54476, 375484, 90799, 5930, 4601, 10771, 3635, 5813, 5934, 64393, 919, 9194, 22883, 202018, 55690, 139818, 22887, 1107, 2313, 55578, 79648, 55219, 55339, 284443, 10664, 57519, 65250, 64282, 253725, 64174, 285331, 4750, 113510, 1121, 29123, 55102, 387119, 149628, 26098, 55100, 284439, 283349, 27067, 54014, 13…	1384	6903	20532	1.39477	9.20708e-23	9.20708e-23	9.16809e-23
GOTERM_CC_DIRECT	GO:0005654~nucleoplasm	411	27.4	1.38023e-24	25909, 81608, 9063, 4848, 55320, 27086, 54476, 3631, 4601, 10771, 5934, 64393, 253714, 65258, 9194, 80746, 202018, 1107, 81844, 2313, 79648, 55339, 10664, 4735, 64174, 4750, 143098, 4507, 29123, 55102, 54496, 10513, 149628, 1355, 79677, 54014, 814, 57407, 158234, 818, 91782, 2100, 3431, 22861, 3428, 5728, 5608, 79664, 389524, 55599, 57533, 80774, 6932, 10521, 223082, 4999, 3669, 58508, 6815, 5980…	1353	3960	20580	1.57868	1.11246e-21	5.56231e-22	5.40359e-22
UP_SEQ_FEATURE	COMPBIAS:Basic and acidic residues	538	35.8667	1.32429e-21	25909, 399687, 22990, 81608, 79890, 201158, 55320, 27086, 54476, 90799, 5930, 4601, 10771, 3635, 919, 65258, 9194, 55692, 167153, 202018, 55690, 22887, 1107, 81844, 79648, 284565, 55219, 55339, 10664, 57519, 65250, 253725, 285331, 4750, 113510, 29123, 149628, 55100, 283349, 79677, 54014, 814, 135112, 818, 939, 375248, 3431, 22861, 22864, 3428, 5728, 5608, 79664, 150864, 57533, 3784, 55119, 6932, …	1384	5657	20532	1.41088	7.50476e-18	3.75238e-18	3.73649e-18
UP_KW_CELLULAR_COMPONENT	KW-0539~Nucleus	541	36.0667	6.67484e-19	90321, 25909, 399687, 81608, 168374, 9063, 4848, 5937, 55320, 27086, 3631, 5930, 4600, 4601, 10771, 5813, 5934, 64393, 253714, 80746, 22883, 22884, 167153, 203228, 22887, 1107, 2313, 55578, 55219, 55339, 284443, 10664, 57519, 64282, 64174, 4750, 113510, 4507, 29123, 54496, 10513, 149628, 26098, 387357, 79677, 27067, 54014, 814, 135112, 57407, 91782, 2100, 3431, 22861, 22864, 3428, 5728, 5608, 576…	1241	5667	17641	1.35705	3.27067e-17	3.27067e-17	3.07043e-17
UP_KW_DOMAIN	KW-0175~Coiled coil	290	19.3333	4.09785e-16	9866, 8411, 399687, 143187, 54476, 90799, 10771, 4601, 5813, 3092, 9873, 9750, 8301, 9874, 23059, 22884, 55692, 55690, 10788, 81844, 255104, 51773, 84678, 51652, 8417, 51411, 375593, 284565, 57639, 57519, 65250, 9641, 285331, 9881, 9882, 4077, 4750, 8675, 23023, 373, 387119, 283349, 79677, 143884, 51542, 10198, 11168, 51667, 135112, 158234, 5295, 9650, 375248, 91782, 200539, 4089, 23157, 66008, 2…	1005	2705	14486	1.5453	1.28786e-14	6.49371e-15	5.3741e-15
UP_KW_DOMAIN	KW-0863~Zinc-finger	216	14.4	4.47842e-16	6232, 90321, 7562, 23608, 9866, 8411, 11186, 168374, 9063, 117584, 27086, 54476, 7799, 5930, 8525, 10771, 64393, 7697, 115825, 7690, 1107, 81844, 51773, 84678, 375593, 284443, 6239, 10664, 4194, 7582, 10194, 4077, 8554, 7581, 163131, 373, 51780, 23140, 55900, 51427, 54816, 84460, 7597, 2100, 3431, 23036, 57534, 57658, 54941, 23032, 152006, 84333, 9406, 51317, 27072, 223082, 64062, 58508, 22834, 2…	1005	1829	14486	1.70225	1.28786e-14	6.49371e-15	5.3741e-15
GOTERM_CC_DIRECT	GO:0005634~nucleus	523	34.8667	9.00159e-15	90321, 25909, 399687, 168374, 9063, 4848, 5937, 27086, 54476, 3631, 5930, 4600, 4601, 10771, 5813, 5934, 253714, 22883, 22884, 203228, 51091, 22887, 1107, 2317, 2313, 55578, 55219, 55339, 284443, 10664, 4735, 57519, 4750, 113510, 1121, 4507, 29123, 54496, 10513, 26098, 55100, 284439, 387357, 79677, 57763, 54014, 814, 135112, 158234, 2100, 3431, 66008, 22861, 22864, 3428, 5607, 5728, 57658, 389524…	1353	6007	20580	1.32432	7.2482e-12	2.41843e-12	2.34941e-12
GOTERM_MF_DIRECT	GO:0005515~protein binding	1002	66.8	9.88593e-15	22878, 90321, 81608, 168374, 81853, 55320, 27086, 54476, 90799, 3631, 3635, 5813, 6904, 253714, 340481, 9194, 80746, 22883, 203228, 139818, 115825, 22887, 2317, 10667, 57515, 81844, 2313, 55578, 57511, 10664, 4735, 2319, 10666, 64282, 253725, 285331, 4750, 55340, 143098, 4507, 54497, 54496, 284439, 283349, 387357, 57763, 27067, 3655, 818, 2100, 81619, 66008, 22861, 22863, 22864, 57534, 2339, 3428…	1316	12619	18908	1.14086	1.18275e-11	1.18335e-11	1.16357e-11
UP_SEQ_FEATURE	CROSSLNK:Glycyl lysine isopeptide (Lys-Gly) (interchain with G-Cter in SUMO2)	157	10.4667	6.41525e-14	9584, 90321, 54906, 6872, 7443, 254251, 63901, 1060, 9063, 55320, 170960, 84726, 27086, 26036, 2145, 54476, 6227, 5930, 7799, 79813, 284058, 6625, 10771, 8028, 22806, 8301, 8148, 55174, 7690, 120, 1107, 10944, 51773, 84678, 23451, 55339, 51535, 8899, 6239, 10664, 64282, 7582, 8554, 26137, 7181, 7581, 1998, 55100, 51780, 79677, 143884, 55900, 11168, 51427, 54816, 79718, 84186, 10236, 7750, 7994, 9…	1384	1267	20532	1.83831	3.63656e-10	1.21184e-10	1.20671e-10
UP_SEQ_FEATURE	REGION:Disordered	1040	69.3333	3.70867e-13	22878, 285550, 25909, 81608, 55320, 27086, 54476, 90799, 3635, 5813, 6904, 9194, 80746, 22883, 22884, 9197, 23731, 139818, 115825, 22887, 2317, 10667, 81844, 2313, 55578, 55339, 284443, 10664, 4735, 2319, 10666, 57519, 64282, 253725, 285331, 4750, 55340, 54497, 55102, 387119, 149628, 55100, 284439, 283349, 387357, 27067, 54014, 814, 818, 2100, 3431, 66008, 22861, 22863, 22864, 2339, 3428, 5607, 5…	1384	13654	20532	1.12997	2.10141e-09	5.25425e-10	5.232e-10
UP_KW_DOMAIN	KW-0677~Repeat	454	30.2667	4.83302e-13	90321, 23608, 168374, 5937, 54476, 91526, 3635, 6904, 64393, 919, 22883, 22884, 115825, 1107, 2317, 10788, 81844, 1102, 283237, 920, 79648, 284565, 55339, 284443, 10664, 10666, 143098, 54497, 29123, 54496, 10513, 26098, 55100, 284439, 57763, 27067, 54014, 3655, 26091, 939, 375248, 158219, 22861, 57534, 2339, 3428, 124997, 389524, 55599, 4753, 824, 58508, 64062, 22834, 22835, 3683, 79573, 27044, 8…	1005	5005	14486	1.30748	1.40151e-11	4.67192e-12	3.86641e-12
INTERPRO	IPR016024:Armadillo-type fold	66	4.4	7.09796e-13	23122, 23287, 57186, 23167, 23047, 23369, 472, 130916, 10735, 23041, 1730, 57223, 79699, 7514, 9736, 54914, 6904, 253714, 51606, 25836, 9750, 8502, 8546, 23332, 64328, 25831, 285527, 23335, 139818, 22920, 27250, 23451, 196528, 8615, 4214, 3841, 54808, 64374, 6894, 9844, 253260, 79591, 23348, 54970, 54497, 5910, 5297, 29978, 150709, 440345, 25852, 5290, 5291, 23358, 57492, 5293, 10129, 57614, 5159…	1334	358	19176	2.65011	1.25983e-09	1.25989e-09	1.24356e-09
UP_KW_CELLULAR_COMPONENT	KW-0963~Cytoplasm	497	33.1333	1.79784e-11	25909, 399687, 79890, 4848, 54476, 375484, 3631, 90799, 5930, 4600, 3635, 6904, 9194, 22884, 167153, 202018, 203228, 51091, 115825, 1107, 2317, 81844, 79648, 284565, 4735, 57639, 57519, 64282, 285331, 4750, 1121, 143098, 54497, 4507, 387119, 54496, 10513, 283349, 387357, 57763, 27067, 54014, 814, 57407, 26091, 91782, 66008, 22861, 22863, 57534, 3428, 5728, 79663, 5608, 124997, 57658, 80774, 824, …	1241	5538	17641	1.27572	8.80941e-10	4.40472e-10	4.13504e-10
GOTERM_CC_DIRECT	GO:0005737~cytoplasm	474	31.6	4.10319e-11	22878, 399687, 79890, 4848, 27086, 375484, 3631, 90799, 4600, 6904, 919, 64167, 9194, 22884, 203228, 51091, 1107, 2317, 10667, 10788, 81844, 1102, 79648, 375593, 284565, 4735, 57639, 57519, 64282, 4750, 1121, 4507, 387119, 10513, 283349, 387357, 57763, 27068, 814, 26091, 818, 66008, 22861, 57534, 2339, 5728, 79663, 3784, 4753, 824, 10521, 223082, 3669, 6815, 27044, 27163, 27284, 831, 2585, 55125,…	1353	5593	20580	1.28908	3.30718e-08	8.26794e-09	8.032e-09
UP_KW_BIOLOGICAL_PROCESS	KW-0833~Ubl conjugation pathway	108	7.2	9.22563e-11	23608, 9500, 9063, 117584, 26273, 84961, 26036, 54476, 11342, 5930, 6468, 8924, 9736, 54876, 11101, 8925, 3093, 50717, 64326, 115426, 64839, 81844, 51130, 84678, 57599, 54800, 85363, 8816, 8554, 64854, 23304, 373, 29761, 10513, 257218, 84861, 92912, 79718, 26091, 158219, 8445, 130507, 57534, 80013, 54941, 51397, 55632, 23032, 54542, 152006, 51433, 11059, 223082, 64750, 9666, 26235, 8450, 9781, 91…	875	737	11229	1.88057	1.08862e-08	1.08862e-08	1.00559e-08
UP_SEQ_FEATURE	COMPBIAS:Basic residues	94	6.26667	1.73641e-10	9147, 6672, 6430, 9584, 9541, 5980, 399687, 149013, 10929, 55082, 64710, 57181, 2073, 394, 1060, 1657, 389677, 85379, 5930, 6468, 79813, 7799, 6427, 8525, 54832, 5813, 7913, 8848, 101060684, 25957, 9397, 93349, 8621, 57396, 55692, 120, 1107, 151613, 57035, 51773, 23131, 27332, 50488, 284565, 79648, 51455, 8899, 64282, 253725, 64174, 9169, 9202, 64770, 157697, 376940, 29123, 51460, 257218, 143884,…	1384	698	20532	1.99787	9.84022e-07	1.96804e-07	1.95971e-07
UP_KW_MOLECULAR_FUNCTION	KW-0808~Transferase	214	14.2667	2.84581e-10	11184, 23608, 7443, 9063, 472, 117584, 54476, 7799, 5930, 8525, 3093, 340481, 9874, 167153, 51091, 6480, 81844, 8899, 64282, 9641, 29929, 5165, 4750, 8554, 1121, 373, 132, 4507, 54496, 51540, 23262, 51301, 51422, 814, 158234, 26091, 818, 5295, 5297, 8445, 57097, 1374, 5290, 5291, 5293, 5051, 143, 57534, 2339, 5607, 5608, 54941, 79668, 171425, 152006, 4753, 11059, 223082, 58508, 8573, 5980, 64750,…	827	2045	11719	1.48288	2.33356e-08	2.33356e-08	2.07744e-08
INTERPRO	IPR013083:Zinc finger, RING/FYVE/PHD-type	72	4.8	1.59999e-09	6672, 9866, 22838, 23608, 8411, 9666, 9781, 9063, 23081, 117584, 54476, 11342, 5930, 10771, 286053, 9678, 8028, 93349, 64326, 115426, 115825, 1107, 10868, 81844, 29994, 51773, 84678, 89846, 375593, 4214, 329, 85363, 10346, 4194, 9960, 114804, 9169, 7188, 7267, 8554, 23469, 373, 79872, 257218, 222484, 283149, 284996, 81790, 10277, 54739, 7994, 3431, 2186, 23355, 51070, 200576, 57534, 51592, 54941,…	1334	484	19176	2.1384	2.83998e-06	1.41999e-06	1.40159e-06
GOTERM_BP_DIRECT	GO:0015031~protein transport	65	4.33333	2.2368e-09	326624, 9980, 25909, 23325, 134957, 27241, 23041, 23085, 55763, 7514, 157680, 9779, 65082, 4600, 10015, 64393, 917, 9873, 9554, 25839, 9910, 8029, 64400, 57231, 7095, 124460, 321, 55297, 10628, 55610, 51652, 57511, 4534, 84079, 10466, 51019, 253725, 53916, 375056, 57120, 23301, 23225, 83734, 54497, 10239, 4905, 55667, 60412, 51542, 6844, 55745, 9135, 91782, 10282, 64145, 645432, 146691, 57097, 23…	1285	439	19333	2.22764	9.38779e-06	9.38559e-06	9.34309e-06
UP_KW_CELLULAR_COMPONENT	KW-0333~Golgi apparatus	115	7.66667	1.27682e-08	22878, 9980, 399687, 3482, 9583, 1182, 9581, 143187, 51000, 79932, 51643, 51125, 757, 10133, 8925, 340481, 8546, 9910, 8301, 5311, 65258, 6642, 100506084, 23332, 3133, 22883, 55690, 6480, 55297, 57511, 55858, 10142, 79925, 84272, 80351, 54808, 8675, 6653, 57120, 3140, 6093, 373, 80146, 10239, 79158, 55501, 51542, 11320, 10198, 51301, 9375, 8720, 4124, 163882, 2734, 170575, 54941, 168537, 79823, 2…	1241	956	17641	1.70998	6.25641e-07	2.08547e-07	1.95779e-07
GOTERM_BP_DIRECT	GO:0006468~protein phosphorylation	69	4.6	1.63276e-08	7046, 6793, 5583, 8573, 11184, 6872, 9821, 7443, 5586, 1385, 9263, 472, 3716, 3717, 994, 5578, 6789, 2081, 140609, 22848, 6882, 9874, 92335, 8621, 26249, 57396, 7294, 23097, 51135, 5786, 50488, 5588, 55615, 4214, 8899, 7405, 4217, 9641, 5165, 5562, 9448, 4750, 27347, 6093, 11329, 51422, 51347, 814, 3932, 818, 23515, 5295, 5257, 5532, 8445, 9252, 22863, 23678, 5293, 102, 80216, 545, 54861, 6733, 1…	1285	503	19333	2.06385	6.85245e-05	3.42553e-05	3.41002e-05
UP_SEQ_FEATURE	COMPBIAS:Acidic residues	113	7.53333	2.13733e-08	7840, 6872, 9467, 399687, 23287, 64710, 26273, 56255, 54476, 11342, 7799, 79813, 8924, 145407, 54876, 5934, 3635, 7175, 8546, 5311, 23059, 22883, 55690, 1107, 54882, 10944, 374819, 51773, 84678, 51411, 8899, 5305, 10664, 57639, 253725, 9881, 7343, 10194, 4077, 118924, 55100, 26098, 51667, 92912, 121536, 7994, 2186, 59271, 57492, 2976, 124997, 55599, 546, 3146, 667, 5205, 9406, 27072, 64062, 7508,…	1384	981	20532	1.70885	0.000121115	2.01871e-05	2.01016e-05
GOTERM_CC_DIRECT	GO:0005794~Golgi apparatus	124	8.26667	3.03593e-08	326624, 3482, 9583, 1182, 9581, 143187, 23042, 79932, 51643, 7799, 10133, 1739, 8925, 3092, 728661, 919, 340481, 8029, 8546, 9910, 6882, 8301, 5311, 65258, 6642, 100506084, 23332, 1075, 57198, 2043, 55690, 6480, 22920, 55297, 89846, 55858, 128338, 10142, 51535, 79925, 84272, 9906, 54808, 8675, 8797, 6653, 57120, 10239, 4905, 79158, 51540, 51542, 10198, 4864, 9375, 8720, 2734, 545, 55632, 168537, …	1353	1143	20580	1.65015	2.44693e-05	4.89391e-06	4.75426e-06
UP_KW_PTM	KW-0832~Ubl conjugation	270	18	6.32987e-08	90321, 54906, 11184, 23608, 7443, 254251, 9063, 55320, 117584, 27086, 54476, 6227, 7799, 5930, 10771, 3093, 8301, 23177, 7690, 120, 1107, 2317, 81844, 51773, 84678, 51652, 54800, 55339, 8899, 51535, 6239, 10664, 64282, 4194, 9641, 7582, 8554, 253260, 7581, 51780, 55100, 79677, 143884, 10198, 55900, 11168, 51427, 54816, 5295, 7597, 4089, 8445, 22861, 162394, 5728, 57534, 3428, 54941, 23032, 3784, …	1100	2583	14109	1.34073	1.45587e-06	7.59585e-07	6.96286e-07
INTERPRO	IPR011011:Zinc finger, FYVE/PHD-type	30	2	9.06822e-08	6672, 9866, 8411, 23469, 23081, 257218, 117584, 10771, 9678, 8028, 7994, 64145, 93349, 3431, 2186, 115426, 115825, 200576, 1107, 51592, 80853, 84678, 55632, 29994, 89846, 51773, 546, 51317, 54904, 58508	1334	140	19176	3.08032	0.000160948	5.36536e-05	5.29584e-05
GOTERM_CC_DIRECT	GO:0005813~centrosome	71	4.73333	1.18867e-07	8850, 9541, 7840, 9786, 5586, 472, 256987, 23085, 994, 57223, 55125, 84166, 5930, 90799, 79618, 4204, 6904, 23177, 23332, 1075, 80746, 23059, 202018, 375748, 22920, 1107, 10868, 26289, 1540, 115752, 10142, 55857, 10464, 9702, 7405, 51735, 4659, 23108, 285331, 64770, 7188, 8556, 4750, 57560, 23345, 54970, 387119, 60412, 57489, 22890, 10198, 145508, 84861, 153241, 23637, 132320, 7157, 4089, 8481, 5…	1353	556	20580	1.94237	9.5802e-05	1.59678e-05	1.55121e-05
UP_KW_CELLULAR_COMPONENT	KW-0967~Endosome	83	5.53333	1.51603e-07	23527, 9980, 8411, 219285, 79890, 3482, 23325, 1182, 129285, 23646, 117584, 23041, 1730, 51201, 11342, 3631, 157680, 9779, 65082, 10133, 54832, 23080, 9910, 8029, 6643, 6642, 57231, 2043, 124460, 22841, 203228, 115825, 55610, 51652, 57599, 55858, 8417, 4534, 3688, 7405, 84079, 51019, 2319, 10347, 1901, 253725, 9445, 9402, 6653, 201931, 23301, 55340, 3140, 55300, 3454, 4864, 55745, 51028, 10311, 9…	1241	650	17641	1.81517	7.42854e-06	1.85714e-06	1.74344e-06
GOTERM_MF_DIRECT	GO:0046872~metal ion binding	252	16.8	1.77245e-07	6232, 90321, 7562, 23608, 9866, 8654, 168374, 113, 117584, 27086, 54476, 8525, 10771, 137872, 7697, 167153, 115825, 7690, 5150, 1107, 81844, 51773, 84678, 284443, 6239, 64282, 4194, 64174, 7582, 10194, 4750, 64854, 7581, 163131, 373, 132, 51780, 55900, 3655, 51427, 54816, 7597, 4089, 3431, 23036, 152926, 5607, 57658, 80774, 171425, 152006, 4753, 84693, 1806, 84333, 9406, 51317, 27072, 223082, 366…	1316	2675	18908	1.35353	0.00021214	0.000106081	0.000104309
INTERPRO	IPR001965:Zinc finger, PHD-type	23	1.53333	1.90664e-07	6672, 9678, 7994, 8028, 93349, 9866, 3431, 2186, 115426, 23469, 23081, 1107, 257218, 51592, 80853, 84678, 29994, 55632, 51773, 10771, 51317, 54904, 58508	1334	91	19176	3.63319	0.000338371	8.4607e-05	8.35107e-05
UP_KW_LIGAND	KW-0862~Zinc	262	17.4667	2.76458e-07	6232, 90321, 7562, 23608, 9866, 8411, 11186, 6235, 8654, 23287, 57181, 168374, 9063, 117584, 27086, 54476, 7799, 5930, 8525, 10771, 64393, 7697, 64167, 115825, 7690, 1107, 81844, 51773, 84678, 375593, 284443, 6239, 10664, 4194, 64174, 7582, 10194, 4077, 8554, 64854, 7581, 163131, 373, 51780, 23140, 283349, 55900, 51427, 54816, 84460, 7597, 4089, 2100, 3431, 23036, 57534, 57658, 54941, 23032, 8077…	559	2512	6833	1.27492	1.13347e-05	1.13348e-05	1.13348e-05
GOTERM_CC_DIRECT	GO:0005765~lysosomal membrane	53	3.53333	3.10176e-07	4012, 1182, 256471, 9583, 23646, 11342, 55846, 157680, 65082, 54832, 51606, 8029, 8546, 96459, 57153, 57231, 9550, 51652, 55858, 8417, 128338, 528, 57120, 201931, 55340, 9482, 373, 4905, 80342, 4864, 55745, 91782, 25851, 153129, 80208, 26503, 84925, 3108, 124997, 283537, 79026, 2776, 28962, 54664, 23230, 9528, 987, 9725, 27072, 1803, 223082, 55717, 8519	1353	377	20580	2.13837	0.000249971	3.57146e-05	3.46954e-05
UP_KW_PTM	KW-0007~Acetylation	341	22.7333	3.33449e-07	326624, 129563, 6234, 4299, 11186, 6235, 23047, 58155, 201158, 472, 594, 23041, 127018, 6227, 5930, 137872, 84321, 5813, 54914, 3093, 9994, 8301, 9874, 4068, 23731, 202018, 55690, 120, 2317, 10667, 51773, 8417, 55339, 8899, 51535, 55217, 10664, 4735, 1901, 6251, 7343, 9882, 9887, 8554, 9402, 23023, 132, 4507, 51780, 55100, 23140, 283349, 51540, 27068, 135112, 5295, 8440, 4089, 1374, 64864, 23398,…	1100	3465	14109	1.26228	7.6693e-06	2.66759e-06	2.44529e-06
GOTERM_CC_DIRECT	GO:0016607~nuclear speck	58	3.86667	3.78676e-07	26959, 84081, 6430, 9584, 9541, 10051, 64750, 7764, 10929, 26235, 9263, 9063, 23360, 57223, 5930, 55604, 6427, 10178, 8525, 6625, 84321, 10454, 10973, 25957, 8621, 64326, 25831, 5071, 5073, 26289, 23451, 27332, 8899, 6239, 23091, 10346, 5562, 49855, 8554, 79872, 54497, 6729, 149628, 79677, 91746, 51747, 11052, 7994, 23435, 9295, 3428, 5324, 6733, 51631, 10521, 7704, 51319, 55914	1353	432	20580	2.04217	0.000305167	3.81516e-05	3.70629e-05
UP_KW_MOLECULAR_FUNCTION	KW-0156~Chromatin regulator	48	3.2	4.83677e-07	9960, 8473, 84181, 5562, 9324, 23347, 23081, 54496, 51780, 3717, 51460, 80205, 83852, 2145, 79813, 284058, 54799, 81550, 10771, 121536, 79718, 7913, 5934, 253714, 7994, 9874, 9611, 2186, 79184, 57492, 1107, 5926, 54665, 80853, 80314, 84678, 51773, 546, 196528, 80312, 11011, 7403, 10320, 10664, 51317, 54904, 58508, 29072	827	311	11719	2.18709	3.96608e-05	1.98308e-05	1.76542e-05
GOTERM_CC_DIRECT	GO:0000139~Golgi membrane	79	5.26667	5.79046e-07	9267, 9980, 399687, 3482, 201158, 1182, 9583, 23646, 57589, 143187, 23085, 51000, 51201, 79932, 51643, 11342, 51125, 157680, 757, 10133, 4249, 50515, 9554, 25839, 340481, 9159, 64326, 3133, 221477, 22883, 23258, 9197, 6480, 83548, 10905, 567, 57511, 8615, 55858, 80351, 10466, 10347, 64131, 8675, 9445, 5125, 6653, 57120, 79591, 3140, 6093, 373, 55300, 2800, 80342, 79158, 55501, 11320, 10198, 51301…	1353	670	20580	1.79349	0.000466602	5.18568e-05	5.0377e-05
SMART	SM00249:PHD	23	1.53333	6.30513e-07	6672, 9678, 7994, 8028, 93349, 9866, 3431, 2186, 115426, 23469, 23081, 1107, 257218, 51592, 80853, 84678, 29994, 55632, 51773, 10771, 51317, 54904, 58508	778	91	10379	3.3718	0.000252173	0.000252205	0.000248422
UP_KW_BIOLOGICAL_PROCESS	KW-0653~Protein transport	85	5.66667	7.48945e-07	326624, 9980, 25909, 23325, 134957, 27241, 143187, 23041, 23085, 55763, 7514, 9779, 65082, 4600, 10015, 64393, 7175, 9873, 9554, 25839, 9910, 8029, 8546, 6643, 64400, 6642, 100506084, 57231, 64328, 7095, 124460, 22841, 25956, 321, 55297, 83548, 55610, 51652, 57511, 11276, 8615, 3841, 4534, 84079, 10466, 51019, 253725, 53916, 64374, 8675, 375056, 57120, 23301, 23225, 83734, 54497, 10239, 10513, 49…	875	635	11229	1.71782	8.83717e-05	4.41878e-05	4.08175e-05
UP_KW_CELLULAR_COMPONENT	KW-0458~Lysosome	54	3.6	9.16776e-07	9821, 1182, 256471, 9583, 23646, 27163, 11342, 4126, 55846, 157680, 65082, 54832, 8029, 96459, 57231, 1075, 25798, 203228, 57599, 55858, 128338, 5305, 7405, 84079, 4077, 201931, 55340, 373, 80342, 57724, 3454, 4864, 84861, 55745, 22901, 25851, 153129, 26503, 84925, 3073, 3108, 124997, 28962, 1520, 54664, 23230, 9528, 987, 427, 8635, 9725, 27072, 223082, 8519	1241	376	17641	2.04154	4.4921e-05	8.9844e-06	8.43433e-06
UP_KW_DISEASE	KW-0991~Intellectual disability	87	5.8	1.22644e-06	6197, 9147, 8573, 6872, 8450, 23325, 1182, 129285, 27241, 4848, 57589, 1656, 27086, 79813, 8924, 284058, 4204, 10771, 5934, 5813, 8925, 286053, 25836, 5279, 8621, 57231, 51091, 55690, 55250, 57479, 1107, 64919, 55777, 55610, 57511, 196528, 51057, 6711, 79648, 7403, 10664, 10026, 54805, 29072, 9949, 9487, 8473, 7343, 49855, 375056, 26137, 80856, 23389, 6095, 29123, 54496, 4905, 51780, 55023, 51185…	380	627	4472	1.63294	0.000125089	0.000125097	0.000125097
UP_KW_PTM	KW-1017~Isopeptide bond	195	13	1.40085e-06	90321, 54906, 7443, 254251, 9063, 55320, 27086, 54476, 6227, 7799, 5930, 10771, 3093, 8301, 7690, 120, 1107, 2317, 51773, 84678, 51652, 55339, 8899, 51535, 6239, 10664, 64282, 9641, 7582, 8554, 253260, 7581, 51780, 55100, 79677, 143884, 10198, 55900, 11168, 51427, 54816, 7597, 4089, 162394, 5728, 3428, 54828, 51317, 10521, 64062, 22835, 9541, 64750, 128710, 1385, 8450, 27044, 23360, 80205, 389677…	1100	1817	14109	1.37652	3.22191e-05	8.40512e-06	7.70469e-06
INTERPRO	IPR019787:Zinc finger, PHD-finger	20	1.33333	1.71637e-06	6672, 9678, 7994, 8028, 93349, 9866, 3431, 2186, 115426, 23469, 1107, 51592, 80853, 84678, 29994, 51773, 10771, 51317, 54904, 58508	1334	80	19176	3.5937	0.00304192	0.000609312	0.000601416
UP_KW_BIOLOGICAL_PROCESS	KW-0945~Host-virus interaction	85	5.66667	2.09149e-06	23405, 8850, 6672, 6872, 7443, 64750, 5586, 3683, 4179, 1385, 63901, 23765, 3480, 9140, 27044, 26273, 256987, 79932, 54476, 55763, 7514, 5930, 6504, 10771, 10133, 1739, 10015, 5934, 51606, 919, 8621, 3133, 3572, 8065, 202018, 55690, 1107, 55014, 841, 920, 57599, 3841, 5788, 3688, 84272, 4217, 85363, 29072, 10346, 9641, 8473, 84181, 6575, 8554, 253260, 23468, 373, 2965, 80227, 81030, 9958, 4864, 1…	875	651	11229	1.6756	0.000246765	8.22651e-05	7.59907e-05
GOTERM_BP_DIRECT	GO:0006914~autophagy	28	1.86667	2.4428e-06	9821, 5562, 8832, 83734, 143187, 57724, 4864, 9779, 10133, 8925, 91782, 7157, 25851, 203228, 5291, 3428, 57655, 55578, 51652, 23230, 3146, 57533, 9528, 128338, 7405, 54828, 85363, 11337	1285	152	19333	2.77147	0.0102001	0.00341667	0.0034012
INTERPRO	IPR019786:Zinc finger, PHD-type, conserved site	18	1.2	2.8077e-06	6672, 9678, 8028, 93349, 9866, 3431, 2186, 23469, 1107, 257218, 51592, 80853, 55632, 51773, 10771, 51317, 54904, 58508	1334	68	19176	3.8051	0.00497127	0.00083061	0.000819847
UP_SEQ_FEATURE	MOTIF:Nuclear localization signal	58	3.86667	2.92171e-06	6672, 9541, 6872, 9821, 8450, 1060, 9063, 27044, 2145, 10771, 8609, 7913, 50717, 8545, 9679, 167153, 7294, 27250, 79048, 51455, 3841, 51535, 56829, 10346, 4194, 8473, 8554, 27347, 132, 123036, 51586, 7536, 51741, 11168, 4149, 51667, 10236, 9575, 8445, 3431, 25976, 51070, 23435, 5291, 23678, 57492, 143, 3428, 81545, 79026, 2533, 54665, 5324, 4676, 7029, 6932, 5527, 7508	1384	449	20532	1.91636	0.016421	0.00236533	0.00235532
UP_SEQ_FEATURE	DOMAIN:RING-type	33	2.2	3.84302e-06	4194, 114804, 9169, 7188, 7267, 22838, 9666, 9781, 373, 79872, 330, 257218, 117584, 284996, 54476, 11342, 5930, 81790, 64326, 23355, 5071, 51592, 81844, 54467, 54542, 23077, 375593, 329, 27072, 223082, 85363, 58508, 10346	1384	199	20532	2.46012	0.021543	0.00257084	0.00255995
UP_SEQ_FEATURE	CROSSLNK:Glycyl lysine isopeptide (Lys-Gly) (interchain with G-Cter in SUMO1); alternate	31	2.06667	4.08286e-06	9169, 9202, 26137, 55023, 23360, 26036, 79813, 79618, 4820, 51747, 3093, 23515, 9611, 168850, 1107, 3428, 55133, 51592, 79026, 55610, 51773, 23451, 546, 8899, 4798, 6239, 3688, 10521, 54828, 7707, 64062	1384	181	20532	2.54085	0.022872	0.00257084	0.00255995
GOTERM_CC_DIRECT	GO:0016605~PML body	22	1.46667	4.60031e-06	9641, 23515, 9994, 7750, 6672, 7994, 7157, 8554, 7181, 23468, 9063, 5728, 1107, 79677, 545, 26036, 546, 79618, 4149, 7704, 286053, 3669	1353	106	20580	3.15693	0.00370099	0.000370785	0.000360204
GOTERM_BP_DIRECT	GO:0042110~T cell activation	15	1	4.90968e-06	4690, 4063, 8440, 8832, 5532, 5293, 114836, 841, 920, 5788, 1739, 10125, 1803, 197358, 917	1285	52	19333	4.33994	0.0203951	0.00515026	0.00512693
GOTERM_MF_DIRECT	GO:0004842~ubiquitin-protein transferase activity	39	2.6	5.69631e-06	7188, 7267, 64750, 9666, 8450, 9781, 373, 79872, 330, 257218, 26273, 222484, 26234, 11342, 8924, 5930, 55008, 92912, 4008, 26091, 8925, 3093, 64326, 25831, 115426, 130507, 51191, 8065, 5071, 57534, 51592, 81844, 54467, 55632, 54542, 329, 8916, 85363, 11059	1316	253	18908	2.2148	0.00679531	0.00227283	0.00223485
UP_SEQ_FEATURE	DOMAIN:PARP catalytic	9	0.6	5.82738e-06	143, 64761, 83666, 79668, 57097, 56829, 165631, 25976, 80351	1384	17	20532	7.85396	0.0324845	0.00328348	0.00326958
KEGG_PATHWAY	hsa05166:Human T-cell leukemia virus 1 infection	35	2.33333	6.03525e-06	8850, 7046, 3683, 1385, 472, 3716, 113, 896, 1871, 7514, 5533, 1739, 3932, 917, 5295, 7157, 4089, 64764, 5532, 3133, 5290, 5291, 5293, 5728, 3108, 3107, 2113, 545, 567, 920, 6777, 51433, 4214, 5567, 4215	560	222	8205	2.30997	0.00188123	0.001883	0.00162952
UP_SEQ_FEATURE	DOMAIN:PHD-type	18	1.2	6.37344e-06	6672, 9678, 7994, 8028, 93349, 9866, 2186, 23469, 23081, 1107, 51592, 84678, 55632, 51773, 546, 10771, 51317, 58508	1384	74	20532	3.60858	0.0354739	0.00328348	0.00326958
INTERPRO	IPR012317:Poly(ADP-ribose) polymerase, catalytic domain	9	0.6	7.35877e-06	143, 64761, 83666, 79668, 57097, 56829, 165631, 25976, 80351	1334	17	19176	7.61019	0.0129769	0.00186597	0.00184179
GOTERM_MF_DIRECT	GO:0003676~nucleic acid binding	48	3.2	7.86849e-06	6430, 9584, 84083, 155435, 49855, 113510, 27327, 3187, 57683, 91351, 27044, 1656, 389677, 5930, 7978, 4204, 4149, 11123, 64393, 84186, 10973, 84460, 65110, 23318, 10181, 23518, 11052, 9337, 25939, 23112, 27316, 80746, 3151, 22864, 5073, 57690, 54464, 116461, 55133, 151613, 2113, 23131, 55599, 27332, 9924, 9725, 10521, 3669	1316	346	18908	1.99322	0.0093744	0.00235464	0.0023153
UP_SEQ_FEATURE	DOMAIN:HECT	11	0.733333	7.95149e-06	64750, 55632, 8924, 25831, 55008, 8916, 51191, 11059, 26091, 9690, 8925	1384	28	20532	5.82814	0.0440611	0.00375509	0.00373919
GOTERM_BP_DIRECT	GO:0006325~chromatin organization	37	2.46667	1.03468e-05	9960, 8473, 84181, 5562, 9324, 64710, 23468, 51780, 3717, 51460, 80205, 23140, 79813, 284058, 54799, 81550, 10771, 121536, 79718, 7913, 5934, 253714, 9678, 9874, 9611, 79184, 3151, 1107, 54665, 80853, 546, 80312, 11011, 10320, 51317, 54904, 58508	1285	251	19333	2.21781	0.0424963	0.00868301	0.0086437
INTERPRO	IPR000569:HECT	11	0.733333	1.04919e-05	64750, 55632, 8924, 25831, 55008, 8916, 51191, 11059, 26091, 9690, 8925	1334	28	19176	5.64725	0.0184509	0.00232789	0.00229773
GOTERM_MF_DIRECT	GO:0004674~protein serine/threonine kinase activity	52	3.46667	1.12052e-05	6197, 6196, 7046, 6793, 5583, 8573, 11184, 6872, 7443, 5586, 9263, 472, 5578, 6789, 2081, 140609, 22848, 9874, 8621, 23332, 57396, 23097, 51135, 50488, 5588, 4214, 8899, 4215, 4217, 9641, 5165, 5562, 9448, 4750, 27347, 6093, 11329, 51347, 8445, 9252, 5290, 23678, 200576, 5607, 5608, 80216, 545, 54861, 6733, 11011, 5567, 54986	1316	392	18908	1.90593	0.0133231	0.00268252	0.0026377
GOTERM_CC_DIRECT	GO:0043231~intracellular membrane-bounded organelle	100	6.66667	1.23388e-05	23287, 1182, 3480, 472, 143187, 1730, 23042, 11342, 10015, 3092, 8301, 6642, 1075, 57231, 23059, 203228, 115825, 57599, 55858, 128338, 10142, 84272, 54805, 2319, 1901, 253725, 4077, 8832, 8675, 27347, 54497, 10239, 84861, 9135, 129531, 201627, 2100, 25851, 163882, 25852, 5291, 23678, 2060, 57658, 54941, 29896, 1520, 55632, 168537, 54542, 57533, 223082, 197358, 7508, 9665, 26511, 27327, 9781, 9140…	1353	982	20580	1.54895	0.00989582	0.000904095	0.000878296
GOTERM_CC_DIRECT	GO:0031901~early endosome membrane	30	2	1.86235e-05	9980, 8411, 6653, 3140, 23325, 1182, 23646, 55300, 23041, 3631, 157680, 9135, 64145, 6643, 6642, 3133, 2043, 124460, 200576, 2060, 124997, 3107, 55198, 567, 8417, 55858, 27072, 51019, 10347, 253725	1353	190	20580	2.40168	0.0148986	0.00125088	0.00121518
SMART	SM00119:HECTc	11	0.733333	1.97584e-05	64750, 55632, 8924, 25831, 55008, 8916, 51191, 11059, 26091, 9690, 8925	778	28	10379	5.24096	0.00787231	0.00395169	0.00389241
UP_SEQ_FEATURE	DOMAIN:C2H2-type	63	4.2	2.06212e-05	22834, 22835, 90321, 7562, 128553, 92822, 8411, 7644, 7764, 168374, 29068, 170960, 26036, 7756, 55769, 7799, 7637, 8609, 64393, 94039, 55809, 10181, 22847, 7697, 22806, 170959, 90592, 7690, 64919, 23370, 23131, 196528, 7767, 11278, 284443, 6239, 10664, 7582, 10194, 440515, 26137, 7581, 163131, 55900, 51427, 54816, 121536, 57209, 55628, 84460, 64145, 7597, 23036, 56242, 168850, 147657, 5324, 7700,…	1384	535	20532	1.74696	0.110292	0.00898926	0.00895119
GOTERM_MF_DIRECT	GO:0003723~RNA binding	144	9.6	2.11658e-05	26959, 6232, 9584, 6234, 23608, 399687, 6235, 10929, 64710, 81608, 58155, 5937, 84726, 55601, 6227, 5930, 4204, 6625, 84321, 5813, 64393, 7175, 8148, 2317, 1107, 54882, 27250, 81844, 23451, 55339, 51535, 8899, 56829, 64282, 7343, 6894, 132, 10914, 27067, 7978, 11168, 84186, 10236, 23318, 11052, 9931, 3151, 23435, 7072, 22864, 3428, 79026, 29896, 55599, 54542, 3146, 55119, 9406, 10521, 79707, 2559…	1316	1471	18908	1.4065	0.0250174	0.00422257	0.00415202
GOTERM_BP_DIRECT	GO:0035556~intracellular signal transduction	55	3.66667	2.13521e-05	6197, 9465, 6196, 7046, 5583, 11184, 11186, 5586, 9467, 9263, 3716, 3717, 113, 84166, 5578, 5336, 8525, 6789, 3635, 4649, 6760, 9874, 23332, 51130, 51135, 50488, 5588, 4215, 5562, 9448, 27347, 6093, 23228, 11329, 283349, 55824, 51422, 51347, 814, 3932, 4089, 5333, 5334, 9252, 23678, 200576, 22821, 10207, 151556, 54861, 6733, 11011, 55119, 1606, 197358	1285	453	19333	1.82667	0.0857177	0.0140543	0.0139906
KEGG_PATHWAY	hsa04070:Phosphatidylinositol signaling system	20	1.33333	2.32816e-05	5295, 5297, 5333, 5290, 5291, 200576, 5293, 5728, 55300, 3707, 3709, 23262, 5578, 3631, 5336, 8525, 4534, 5305, 1606, 3635	560	97	8205	3.02099	0.00723764	0.00363193	0.00314302
GOTERM_BP_DIRECT	GO:0006511~ubiquitin-dependent protein catabolic process	39	2.6	2.34461e-05	9960, 6872, 7267, 64750, 64854, 26235, 8450, 9781, 29761, 117584, 284996, 11342, 6468, 9958, 5930, 51667, 10277, 9736, 55008, 26091, 3093, 4287, 29978, 26249, 130507, 51191, 8065, 5071, 23358, 9690, 57534, 124997, 10868, 54941, 54467, 23032, 1540, 54542, 8916	1285	281	19333	2.08811	0.0937179	0.0140543	0.0139906
INTERPRO	IPR001487:Bromodomain	13	0.866667	2.45953e-05	158358, 8850, 6672, 6872, 93349, 9866, 3431, 2186, 55023, 51592, 29994, 54014, 10771	1334	43	19176	4.34587	0.0427179	0.00485074	0.00478788
UP_KW_MOLECULAR_FUNCTION	KW-0418~Kinase	83	5.53333	3.07246e-05	6197, 9465, 6196, 7046, 6793, 5583, 8573, 11184, 6872, 7443, 5586, 9263, 3480, 472, 3716, 3717, 2585, 5578, 8525, 6789, 10454, 2081, 140609, 22848, 9874, 8621, 57396, 2043, 7294, 27010, 23097, 26289, 51135, 50488, 5588, 10142, 4214, 8899, 4215, 5305, 4217, 9641, 5165, 5562, 50808, 9448, 4750, 27347, 6093, 55300, 132, 11329, 23262, 51422, 51347, 814, 3932, 818, 5295, 5297, 5257, 8445, 9252, 5290, …	827	747	11719	1.5745	0.00251628	0.000677549	0.000603184
UP_KW_MOLECULAR_FUNCTION	KW-0723~Serine/threonine-protein kinase	51	3.4	3.30512e-05	6197, 6196, 7046, 6793, 5583, 8573, 11184, 6872, 7443, 5586, 9263, 472, 5578, 6789, 2081, 140609, 22848, 9874, 8621, 57396, 23097, 51135, 50488, 5588, 4214, 8899, 4215, 4217, 9641, 5562, 9448, 4750, 27347, 6093, 11329, 51347, 814, 818, 8445, 9252, 5290, 23678, 5607, 5608, 80216, 545, 54861, 6733, 11011, 5567, 54986	827	394	11719	1.83425	0.00270657	0.000677549	0.000603184
GOTERM_CC_DIRECT	GO:0031902~late endosome membrane	24	1.6	4.10661e-05	129531, 153129, 57231, 3140, 1182, 9570, 200576, 9482, 23646, 3108, 124997, 143187, 51652, 54664, 11342, 55858, 9528, 4864, 65082, 55745, 54832, 51028, 27072, 285195	1353	140	20580	2.60754	0.0325581	0.0025461	0.00247344
GOTERM_MF_DIRECT	GO:0005524~ATP binding	148	9.86667	4.14487e-05	6197, 6196, 7046, 11184, 6872, 7443, 399687, 9583, 1182, 3480, 472, 113, 83752, 55601, 89978, 84166, 8525, 8801, 55728, 3093, 9874, 92335, 23332, 57198, 2043, 375748, 167153, 57194, 7294, 1107, 27010, 10667, 26289, 51135, 4214, 4215, 8899, 5305, 4217, 54805, 57519, 9641, 9881, 5165, 84181, 5562, 113510, 4750, 27347, 6093, 132, 4905, 11329, 257218, 10914, 79677, 23262, 51422, 814, 10111, 2729, 929…	1316	1541	18908	1.3799	0.0484044	0.00708773	0.0069693
INTERPRO	IPR000408:Regulator of chromosome condensation, RCC1	9	0.6	4.79043e-05	1102, 23077, 8924, 55008, 8916, 51191, 25998, 26091, 8925	1334	21	19176	6.16063	0.0815173	0.00850302	0.00839284
UP_KW_BIOLOGICAL_PROCESS	KW-0072~Autophagy	29	1.93333	4.87601e-05	9821, 5562, 8832, 9140, 83734, 55102, 57724, 9779, 65082, 10133, 29978, 25851, 440026, 22863, 5071, 203228, 5291, 3428, 55014, 57655, 54463, 55578, 3146, 57533, 9528, 128338, 27072, 85363, 11337	875	162	11229	2.29729	0.00573731	0.00143842	0.00132871
INTERPRO	IPR011009:Protein kinase-like domain	64	4.26667	5.4176e-05	6197, 6196, 7046, 6793, 5583, 8573, 11184, 7443, 5586, 9263, 3480, 472, 3716, 3717, 5578, 93627, 6789, 2081, 140609, 22848, 9874, 92335, 8621, 23332, 57396, 2043, 7294, 23097, 51135, 50488, 5588, 4214, 8899, 4215, 4217, 9641, 5562, 9448, 4750, 27347, 6093, 11329, 51347, 814, 3932, 818, 5297, 8445, 9252, 5290, 5291, 23678, 5293, 5607, 5608, 124997, 80216, 545, 54861, 6733, 11011, 5567, 54986, 2559…	1334	547	19176	1.68188	0.0916859	0.00874204	0.00862876
GOTERM_CC_DIRECT	GO:0005802~trans-Golgi network	29	1.93333	5.93708e-05	9980, 8675, 399687, 5125, 6653, 23122, 374868, 3482, 9482, 9581, 55300, 2800, 51542, 10133, 6844, 2803, 9159, 163882, 57198, 23258, 55297, 57614, 102, 54103, 5205, 9648, 10565, 84272, 55717	1353	192	20580	2.29744	0.0467273	0.00341806	0.00332052
GOTERM_MF_DIRECT	GO:0008270~zinc ion binding	92	6.13333	6.89587e-05	6232, 9866, 92822, 4012, 91612, 11186, 8411, 7644, 6235, 23287, 168374, 9063, 23081, 5930, 79813, 5578, 8924, 7799, 7637, 54799, 10771, 8609, 64393, 286053, 9678, 64167, 9830, 5071, 125150, 1107, 10868, 81844, 84678, 1540, 920, 80312, 27332, 375593, 4214, 329, 10664, 85363, 11238, 10346, 4194, 51816, 9960, 9202, 7188, 49855, 4077, 8554, 9204, 7181, 57683, 23304, 6095, 373, 23140, 83852, 7536, 183…	1316	875	18908	1.51067	0.0792313	0.0103179	0.0101455
INTERPRO	IPR009091:Regulator of chromosome condensation 1/beta-lactamase-inhibitor protein II	9	0.6	7.07024e-05	1102, 23077, 8924, 55008, 8916, 51191, 25998, 26091, 8925	1334	22	19176	5.88061	0.117945	0.0104581	0.0103226
GOTERM_BP_DIRECT	GO:0018105~peptidyl-serine phosphorylation	28	1.86667	7.07102e-05	9641, 6197, 6196, 7046, 5583, 5165, 6872, 11184, 7443, 5586, 253260, 27347, 6093, 472, 11329, 5578, 6789, 814, 23515, 140609, 9874, 8445, 9252, 23678, 545, 6733, 5588, 11011	1285	182	19333	2.31464	0.256793	0.032761	0.0326127
GOTERM_BP_DIRECT	GO:0000209~protein polyubiquitination	27	1.8	7.66614e-05	6872, 4012, 64750, 23608, 9666, 9781, 57161, 257218, 10277, 92912, 3093, 9830, 64400, 25831, 5071, 7174, 9690, 387921, 64839, 54941, 54467, 54542, 329, 80351, 85363, 11059, 10346	1285	173	19333	2.34808	0.275128	0.032761	0.0326127
GOTERM_BP_DIRECT	GO:0016567~protein ubiquitination	57	3.8	7.80768e-05	22838, 23608, 64750, 8450, 9781, 26273, 26234, 5930, 8924, 54876, 55008, 4008, 8925, 50717, 9830, 64326, 26249, 115426, 8065, 5071, 64839, 51130, 11275, 375593, 54800, 85363, 10346, 8816, 114804, 7267, 23588, 23304, 373, 79872, 330, 10513, 257218, 51185, 222484, 284996, 81790, 51667, 26091, 55827, 130507, 51191, 51070, 57534, 51592, 55632, 122773, 23077, 152006, 51433, 8916, 7704, 11059	1285	498	19333	1.72203	0.279422	0.032761	0.0326127
UP_SEQ_FEATURE	ZN_FING:C3H1-type	14	0.933333	8.33835e-05	10150, 376940, 9931, 23608, 64761, 11097, 25976, 54542, 55796, 56829, 255967, 340554, 23091, 64062	1384	57	20532	3.64375	0.376592	0.0303807	0.030252
GOTERM_CC_DIRECT	GO:0005764~lysosome	40	2.66667	8.39118e-05	9821, 4077, 201931, 27163, 57724, 3454, 4126, 4864, 65082, 84861, 55745, 51028, 54832, 22901, 6643, 6642, 153129, 57231, 1075, 26503, 203228, 3073, 1520, 54664, 57599, 3784, 987, 8417, 9528, 128338, 427, 824, 8635, 847, 7405, 84079, 5305, 27072, 11337, 54847	1353	312	20580	1.95008	0.0653992	0.00450886	0.0043802
KEGG_PATHWAY	hsa05235:PD-L1 expression and PD-1 checkpoint pathway in cancer	18	1.2	8.66464e-05	5295, 919, 5532, 27436, 5290, 5291, 5293, 5728, 3716, 5608, 3717, 920, 5588, 5533, 4215, 10125, 3932, 917	560	89	8205	2.96328	0.0266727	0.00901123	0.00779818
UP_SEQ_FEATURE	ZN_FING:PHD-type	13	0.866667	9.17844e-05	93349, 9866, 3431, 115426, 23469, 257218, 51592, 80853, 84678, 29994, 51773, 10771, 51317	1384	50	20532	3.85717	0.405578	0.0303807	0.030252
INTERPRO	IPR011993:Pleckstrin homology-like domain	54	3.6	9.23313e-05	9267, 23527, 26119, 3717, 196513, 55843, 26034, 57223, 220164, 5775, 55604, 5336, 54518, 9938, 6641, 9910, 7456, 139818, 59338, 321, 23370, 89846, 2035, 6711, 889, 4534, 9882, 9844, 8631, 6654, 83605, 6093, 23348, 23228, 2965, 51466, 51028, 23637, 50619, 9459, 5333, 5334, 221178, 25851, 94134, 22821, 57655, 1600, 55198, 987, 8439, 55119, 5924, 1207	1334	446	19176	1.74045	0.151169	0.0126068	0.0124434
GOTERM_MF_DIRECT	GO:0016301~kinase activity	33	2.2	9.6915e-05	6197, 9465, 6196, 8573, 6872, 7443, 4750, 5586, 27347, 3717, 5578, 51422, 8525, 51347, 10454, 5295, 5297, 9874, 5257, 57396, 2043, 5290, 5291, 5293, 7294, 27010, 54981, 3707, 51135, 4753, 10142, 1606, 11216	1316	226	18908	2.09795	0.109536	0.0128897	0.0126743
GOTERM_BP_DIRECT	GO:0006974~cellular response to DNA damage stimulus	37	2.46667	0.000100877	84083, 6872, 7443, 11186, 254394, 63901, 8450, 23468, 472, 257218, 27086, 57223, 79677, 80169, 22890, 8924, 5930, 51347, 10111, 64393, 25836, 25939, 7157, 112399, 9874, 92797, 8445, 23376, 200558, 23514, 143, 83943, 545, 57599, 11011, 84250, 55719	1285	279	19333	1.99523	0.345185	0.0384801	0.0383058
UP_SEQ_FEATURE	REPEAT:RCC1 3	8	0.533333	0.000101859	1102, 23077, 55008, 8916, 51191, 25998, 26091, 8925	1384	18	20532	6.59345	0.438567	0.0303807	0.030252
UP_SEQ_FEATURE	REPEAT:RCC1 2	8	0.533333	0.000101859	1102, 23077, 55008, 8916, 51191, 25998, 26091, 8925	1384	18	20532	6.59345	0.438567	0.0303807	0.030252
UP_SEQ_FEATURE	REPEAT:RCC1	8	0.533333	0.000101859	1102, 23077, 8924, 55008, 8916, 25998, 26091, 8925	1384	18	20532	6.59345	0.438567	0.0303807	0.030252
UP_SEQ_FEATURE	REPEAT:RCC1 1	8	0.533333	0.000101859	1102, 23077, 55008, 8916, 51191, 25998, 26091, 8925	1384	18	20532	6.59345	0.438567	0.0303807	0.030252
GOTERM_MF_DIRECT	GO:0061630~ubiquitin protein ligase activity	43	2.86667	0.000113806	114804, 64750, 22838, 23608, 9666, 9781, 23304, 57161, 79872, 330, 257218, 117584, 284996, 54476, 11342, 8924, 5930, 81790, 55008, 26091, 9830, 64326, 25831, 115426, 130507, 51191, 51070, 5071, 9690, 387921, 81844, 54941, 54467, 152006, 54542, 23077, 375593, 329, 8916, 223082, 85363, 11059, 10346	1316	331	18908	1.86651	0.127361	0.0135553	0.0133288
INTERPRO	IPR011989:Armadillo-like helical	33	2.2	0.000113841	64374, 9844, 23122, 23287, 23047, 23369, 54497, 1730, 79699, 7514, 5910, 6904, 51606, 25836, 9750, 8502, 23332, 64328, 25831, 150709, 440345, 25852, 57614, 545, 23451, 987, 8615, 4214, 3841, 54986, 10565, 10444, 5527	1334	228	19176	2.08056	0.182969	0.0144334	0.0142464
GOTERM_MF_DIRECT	GO:1990404~protein ADP-ribosylase activity	8	0.533333	0.000124568	143, 64761, 83666, 79668, 57097, 165631, 25976, 80351	1316	18	18908	6.38568	0.138532	0.0135553	0.0133288
GOTERM_CC_DIRECT	GO:0005768~endosome	40	2.66667	0.000125493	9685, 326624, 7046, 53916, 9980, 9402, 6653, 201931, 23301, 374868, 3482, 23325, 9482, 55300, 3716, 143187, 81552, 23484, 11342, 51028, 10015, 10311, 9135, 9375, 64145, 8029, 6643, 6642, 146691, 203228, 22841, 57559, 55198, 54664, 3146, 8417, 7405, 2319, 1901, 253725	1353	318	20580	1.91329	0.0962062	0.00632173	0.00614133
GOTERM_BP_DIRECT	GO:0045892~negative regulation of transcription, DNA-templated	64	4.26667	0.000136573	6672, 9541, 64750, 9500, 7644, 7764, 286205, 27086, 79813, 79618, 6427, 4204, 54799, 10771, 5813, 10138, 9994, 25836, 55809, 9039, 1107, 166, 27250, 80314, 51176, 58487, 51773, 7767, 51535, 10664, 10346, 4194, 376940, 23468, 1998, 51460, 83852, 7536, 2729, 54737, 9575, 7750, 9139, 7994, 9975, 7157, 4089, 9611, 3275, 56242, 9252, 256380, 5926, 3428, 80012, 51592, 55758, 7029, 5205, 6932, 10320, 77…	1285	591	19333	1.62925	0.436301	0.0441984	0.0439983
GOTERM_BP_DIRECT	GO:0000724~double-strand break repair via homologous recombination	18	1.2	0.000136935	5890, 5980, 25939, 113510, 254394, 64710, 2073, 125150, 472, 23514, 80314, 79677, 57599, 54799, 55719, 84250, 286053, 253714	1285	94	19333	2.88098	0.437158	0.0441984	0.0439983
UP_KW_CELLULAR_COMPONENT	KW-0206~Cytoskeleton	130	8.66667	0.000145766	7840, 11186, 399687, 9581, 472, 27241, 994, 57223, 5775, 5930, 55604, 90799, 8924, 10015, 3635, 54518, 6904, 7175, 219899, 9750, 6641, 7456, 23177, 23332, 202018, 375748, 120, 2317, 1107, 27130, 89846, 2035, 79648, 55857, 889, 10142, 4735, 57639, 57519, 285331, 8556, 4750, 6093, 10513, 387119, 283349, 57763, 57489, 10198, 84861, 9375, 50619, 6786, 23157, 143, 10129, 57534, 2734, 5608, 10801, 3707…	1241	1343	17641	1.376	0.00711762	0.00119042	0.00111754
UP_SEQ_FEATURE	TRANSMEM:Helical; Anchor for type IV membrane protein	15	1	0.00014646	9554, 10282, 8675, 23345, 23224, 55340, 3163, 9570, 9482, 55288, 170575, 80342, 23341, 8417, 6844	1384	68	20532	3.27248	0.563971	0.040328	0.0401572
UP_SEQ_FEATURE	ACT_SITE:Proton acceptor	87	5.8	0.000149442	6197, 6196, 7046, 6793, 5583, 11184, 7443, 4012, 5586, 9263, 9583, 3480, 317749, 3716, 3717, 27284, 54677, 2585, 5578, 6789, 9736, 2081, 140609, 22848, 64167, 9874, 8621, 57396, 2043, 3295, 51170, 7294, 1666, 23171, 10868, 23097, 51135, 1540, 50488, 5588, 4214, 8899, 4215, 4217, 9641, 51816, 9960, 8473, 8875, 5562, 9448, 4750, 64854, 27347, 6093, 132, 80146, 84869, 11329, 55825, 51741, 79956, 995…	1384	861	20532	1.49903	0.57128	0.040328	0.0401572
UP_KW_DOMAIN	KW-0853~WD repeat	38	2.53333	0.00015255	57560, 134957, 57589, 1657, 55023, 55100, 80227, 84128, 54014, 6468, 84321, 79718, 55827, 8925, 50717, 64326, 27436, 7091, 23398, 23355, 22884, 23335, 55250, 25956, 115825, 2976, 124997, 51594, 51057, 57599, 9924, 987, 8439, 10681, 55339, 54828, 55717, 8816	1005	284	14486	1.92862	0.00441452	0.00110599	0.000915302
GOTERM_MF_DIRECT	GO:0004672~protein kinase activity	47	3.13333	0.000159834	9641, 6197, 6196, 7046, 5583, 6352, 5165, 8573, 6872, 11184, 5562, 7443, 9448, 4750, 5586, 27347, 9263, 6093, 3717, 5578, 93627, 6789, 51347, 814, 818, 140609, 22848, 92335, 8621, 2043, 9252, 23678, 7294, 5607, 5608, 23097, 545, 54861, 6733, 5588, 50488, 4214, 8899, 4215, 54986, 4217, 255967	1316	379	18908	1.78176	0.174145	0.0159434	0.015677
INTERPRO	IPR006703:AIG1	6	0.4	0.000160206	170575, 55303, 155038, 168537, 26157, 55340	1334	9	19176	9.58321	0.247526	0.0189577	0.0187121
SMART	SM00297:BROMO	12	0.8	0.000191708	8850, 6672, 55023, 51592, 6872, 93349, 9866, 29994, 54014, 3431, 2186, 10771	778	42	10379	3.8116	0.0738236	0.0255611	0.0251777
UP_SEQ_FEATURE	DOMAIN:Bromo	11	0.733333	0.000194928	158358, 8850, 51592, 6872, 93349, 9866, 29994, 54014, 3431, 2186, 10771	1384	39	20532	4.1843	0.66871	0.0502116	0.0499989
KEGG_PATHWAY	hsa04660:T cell receptor signaling pathway	19	1.26667	0.000202924	5295, 4690, 919, 8440, 6654, 9402, 5532, 5290, 5291, 5293, 920, 5588, 5533, 5788, 1739, 10125, 3932, 959, 917	560	104	8205	2.67677	0.0613557	0.0158281	0.0136974
UP_SEQ_FEATURE	DOMAIN:C3H1-type	12	0.8	0.000227269	10150, 376940, 9931, 23608, 64761, 55796, 11097, 54542, 56829, 25976, 23091, 64062	1384	47	20532	3.78773	0.724199	0.052981	0.0527566
GOTERM_BP_DIRECT	GO:0035264~multicellular organism growth	17	1.13333	0.000229042	7157, 6654, 83605, 472, 59338, 321, 546, 80169, 54542, 57599, 5324, 5930, 7403, 10365, 80351, 79718, 55717	1285	89	19333	2.87379	0.617643	0.0686472	0.0683364
UP_SEQ_FEATURE	REPEAT:WD 1	36	2.4	0.000233726	57560, 134957, 57589, 1657, 55023, 55100, 80227, 84128, 54014, 6468, 84321, 79718, 55827, 8925, 50717, 64326, 27436, 7091, 23398, 22884, 23335, 55250, 25956, 115825, 2976, 124997, 51594, 51057, 57599, 9924, 987, 8439, 10681, 55339, 55717, 8816	1384	276	20532	1.93503	0.734112	0.052981	0.0527566
UP_SEQ_FEATURE	REPEAT:WD 2	36	2.4	0.000233726	57560, 134957, 57589, 1657, 55023, 55100, 80227, 84128, 54014, 6468, 84321, 79718, 55827, 8925, 50717, 64326, 27436, 7091, 23398, 22884, 23335, 55250, 25956, 115825, 2976, 124997, 51594, 51057, 57599, 9924, 987, 8439, 10681, 55339, 55717, 8816	1384	276	20532	1.93503	0.734112	0.052981	0.0527566
UP_KW_MOLECULAR_FUNCTION	KW-0678~Repressor	69	4.6	0.000239569	26959, 22834, 9541, 128553, 7644, 7764, 286205, 4848, 27086, 2145, 8725, 10178, 4204, 10771, 4601, 5934, 8848, 9994, 153222, 7697, 7091, 170959, 7690, 166, 64919, 84678, 80312, 27332, 7767, 11278, 51535, 6239, 10664, 10346, 10194, 7181, 23389, 51460, 22890, 7536, 4149, 121536, 79718, 80063, 54737, 9139, 7994, 9975, 9337, 7157, 9611, 27316, 56242, 23435, 256380, 3428, 51274, 26065, 51592, 861, 545…	827	629	11719	1.55447	0.0194552	0.00341016	0.00303587
UP_KW_BIOLOGICAL_PROCESS	KW-0227~DNA damage	54	3.6	0.000244263	84083, 5980, 4255, 64710, 63901, 133746, 8450, 2073, 472, 5930, 8924, 64393, 286053, 253714, 10973, 112399, 9874, 23376, 200558, 375748, 125150, 83666, 57599, 51455, 7405, 5429, 29072, 9641, 9960, 113510, 254394, 23347, 2965, 257218, 79677, 22890, 51347, 10111, 9575, 5890, 25939, 92797, 5378, 79184, 23514, 545, 546, 3146, 11011, 4798, 5887, 84250, 55719, 7508	875	417	11229	1.66185	0.028415	0.00576461	0.00532494
UP_KW_MOLECULAR_FUNCTION	KW-0694~RNA-binding	78	5.2	0.000249524	23405, 84081, 129563, 6430, 9584, 9665, 9666, 10929, 27327, 81608, 58155, 55285, 23369, 5937, 1656, 130916, 55601, 389677, 7514, 6427, 6625, 84321, 192670, 64393, 10181, 10180, 6167, 8148, 51091, 5073, 54882, 55133, 27250, 79048, 55132, 84678, 23451, 115752, 27332, 56829, 54847, 10150, 155435, 6894, 3187, 91351, 10557, 6729, 317649, 10914, 27067, 81030, 7536, 9716, 91746, 10236, 65110, 23515, 110…	827	735	11719	1.50381	0.0202556	0.00341016	0.00303587
INTERPRO	IPR000571:Zinc finger, CCCH-type	14	0.933333	0.000280788	10150, 376940, 9931, 23608, 64761, 11097, 25976, 54542, 55796, 56829, 255967, 340554, 23091, 64062	1334	62	19176	3.24593	0.392539	0.0311499	0.0307462
GOTERM_BP_DIRECT	GO:0036092~phosphatidylinositol-3-phosphate biosynthetic process	8	0.533333	0.000285082	3631, 7405, 5290, 5291, 22863, 200576, 472, 5293	1285	21	19333	5.73148	0.697798	0.0797469	0.0793858
UP_KW_DOMAIN	KW-0103~Bromodomain	11	0.733333	0.000305461	8850, 55023, 51592, 6872, 93349, 9866, 29994, 54014, 3431, 2186, 10771	1005	40	14486	3.96383	0.0088206	0.00177168	0.00146621
SMART	SM00220:S_TKc	47	3.13333	0.000316455	9641, 6197, 6196, 7046, 6793, 5583, 8573, 11184, 5562, 7443, 9448, 4750, 5586, 27347, 9263, 6093, 11329, 5578, 6789, 51347, 814, 818, 2081, 140609, 22848, 9874, 92335, 8621, 8445, 57396, 2043, 9252, 23678, 5607, 5608, 23097, 51135, 54861, 6733, 5588, 50488, 11011, 4214, 5567, 8899, 4215, 4217	778	365	10379	1.71783	0.118916	0.0316455	0.0311708
GOTERM_BP_DIRECT	GO:0043547~positive regulation of GTPase activity	27	1.8	0.000328038	6251, 6352, 9448, 6654, 57186, 23348, 57589, 3655, 5910, 10235, 4649, 23637, 8502, 9910, 8301, 203228, 22841, 139818, 10507, 10681, 3688, 10125, 51735, 54828, 10982, 5924, 1901	1285	189	19333	2.14931	0.747666	0.0827326	0.082358
GOTERM_BP_DIRECT	GO:0042147~retrograde transport, endosome to Golgi	16	1.06667	0.000335189	8675, 6643, 6642, 23258, 9570, 200576, 9581, 54497, 57589, 143187, 23085, 51542, 55610, 9779, 9648, 253725	1285	83	19333	2.90027	0.755129	0.0827326	0.082358
UP_SEQ_FEATURE	DOMAIN:Protein kinase	56	3.73333	0.000342841	6197, 6196, 7046, 6793, 5583, 8573, 11184, 7443, 5586, 9263, 3480, 3716, 3717, 5578, 93627, 6789, 2081, 140609, 22848, 9874, 92335, 8621, 23332, 57396, 2043, 7294, 23097, 51135, 50488, 5588, 4214, 8899, 4215, 4217, 9641, 5562, 9448, 4750, 27347, 6093, 11329, 51347, 814, 3932, 818, 8445, 9252, 23678, 5607, 5608, 54861, 6733, 11011, 5567, 54986, 255967	1384	508	20532	1.63538	0.856757	0.0747262	0.0744097
GOTERM_BP_DIRECT	GO:0030032~lamellipodium assembly	10	0.666667	0.000356712	4690, 8440, 9459, 10163, 832, 221178, 55604, 3983, 3688, 1901	1285	35	19333	4.29861	0.776286	0.0831535	0.082777
GOTERM_MF_DIRECT	GO:0003950~NAD+ ADP-ribosyltransferase activity	9	0.6	0.000360168	143, 64761, 83666, 79668, 57097, 56829, 165631, 25976, 80351	1316	27	18908	4.78926	0.350271	0.0331632	0.0326091
UP_SEQ_FEATURE	ACT_SITE:Glycyl thioester intermediate	15	1	0.000371178	3093, 64750, 9039, 25831, 51191, 9690, 83734, 55632, 8924, 55008, 92912, 8916, 26091, 11059, 8925	1384	74	20532	3.00715	0.878015	0.0779061	0.0775762
GOTERM_CC_DIRECT	GO:0016020~membrane	298	19.8667	0.000372708	11184, 8411, 399687, 57185, 22990, 4848, 113, 117584, 100132247, 51643, 8525, 4600, 54916, 54914, 9993, 3092, 8546, 8301, 128346, 9194, 22883, 23731, 9197, 79086, 202018, 360, 57194, 120, 2317, 57515, 255104, 374819, 920, 8417, 2319, 65250, 64174, 54808, 29929, 4077, 8675, 54497, 51542, 57763, 27067, 10198, 4864, 818, 5295, 5297, 11052, 1374, 5290, 5291, 59271, 5293, 143, 3428, 3784, 9648, 10521,…	1353	3789	20580	1.1963	0.259522	0.0176708	0.0171665
UP_SEQ_FEATURE	REPEAT:RCC1 5	7	0.466667	0.000410948	1102, 23077, 55008, 8916, 51191, 26091, 8925	1384	16	20532	6.49043	0.902638	0.0831729	0.0828206
KEGG_PATHWAY	hsa05168:Herpes simplex virus 1 infection	56	3.73333	0.000420866	6672, 6430, 22835, 90321, 7562, 6352, 7644, 10929, 168374, 3716, 3717, 170960, 55769, 6427, 7637, 637, 10454, 94039, 170959, 3133, 90592, 57677, 169841, 841, 567, 51135, 7767, 90987, 329, 9641, 7582, 7188, 440515, 92285, 7581, 163131, 330, 728927, 3455, 3454, 55900, 51427, 57209, 5295, 7157, 56242, 5290, 5291, 5293, 147657, 3108, 3107, 255403, 353088, 7700, 51710	560	512	8205	1.60254	0.123079	0.0233867	0.0202385
GOTERM_BP_DIRECT	GO:0048280~vesicle fusion with Golgi apparatus	6	0.4	0.000422307	9554, 143187, 10282, 8615, 84272, 9570	1285	11	19333	8.20644	0.830143	0.0932633	0.0928409
GOTERM_MF_DIRECT	GO:0003690~double-stranded DNA binding	20	1.33333	0.000441848	5890, 8545, 64710, 22861, 23435, 2073, 3428, 5937, 130916, 26065, 149628, 55601, 27332, 3146, 57599, 11232, 11168, 7978, 10771, 7704	1316	117	18908	2.45603	0.410811	0.0359535	0.0353528
GOTERM_BP_DIRECT	GO:0090503~RNA phosphodiester bond hydrolysis, exonucleolytic	10	0.666667	0.000447868	4848, 54464, 129563, 9337, 115752, 9924, 3669, 90806, 255967, 5073	1285	36	19333	4.1792	0.847428	0.0939626	0.0935371
GOTERM_MF_DIRECT	GO:0005085~guanyl-nucleotide exchange factor activity	32	2.13333	0.000475567	9267, 9844, 9467, 6654, 79890, 23348, 57589, 4925, 55667, 8924, 5910, 10235, 8925, 50619, 201627, 9459, 96459, 221178, 153129, 23258, 203228, 139818, 23370, 1102, 89846, 23077, 55119, 84079, 10565, 10125, 51735, 5924	1316	236	18908	1.94817	0.434129	0.0359535	0.0353528
GOTERM_MF_DIRECT	GO:0019901~protein kinase binding	57	3.8	0.000480581	6197, 9465, 8850, 9541, 9821, 7443, 3717, 399, 117584, 994, 55125, 5930, 5336, 1739, 4660, 9830, 8621, 23177, 23376, 25998, 22841, 375748, 5071, 55250, 5073, 55014, 51135, 1540, 920, 54923, 55857, 4214, 5788, 4217, 10982, 85363, 10666, 4659, 10346, 8631, 253260, 27347, 4905, 896, 57763, 3455, 51422, 3932, 5770, 7157, 146691, 80208, 5728, 5608, 102, 57533, 987	1316	511	18908	1.60267	0.437517	0.0359535	0.0353528
INTERPRO	IPR001841:Zinc finger, RING-type	39	2.6	0.000506253	4194, 114804, 9169, 7188, 7267, 22838, 23608, 9666, 9781, 373, 79872, 330, 257218, 117584, 222484, 284996, 11342, 5930, 81790, 64326, 23355, 115426, 57534, 51592, 81844, 54941, 54467, 152006, 54542, 23077, 375593, 4214, 329, 84333, 27072, 223082, 85363, 58508, 10346	1334	311	19176	1.80263	0.592953	0.0528587	0.0521738
KEGG_PATHWAY	hsa04068:FoxO signaling pathway	21	1.4	0.000518216	5295, 7046, 5562, 4089, 6654, 5290, 5291, 9140, 3480, 23678, 5293, 472, 5728, 3575, 51422, 10365, 6789, 847, 5934, 11337, 1901	560	131	8205	2.34876	0.149325	0.0233867	0.0202385
KEGG_PATHWAY	hsa05170:Human immunodeficiency virus 1 infection	29	1.93333	0.000524702	7188, 8450, 472, 5533, 5578, 5336, 637, 10454, 917, 919, 5295, 25939, 5532, 3133, 5290, 8065, 5291, 5293, 5608, 3107, 2776, 841, 3709, 545, 567, 51135, 920, 10681, 85363	560	212	8205	2.00425	0.151046	0.0233867	0.0202385
INTERPRO	IPR000719:Protein kinase, catalytic domain	56	3.73333	0.000546044	6197, 6196, 7046, 6793, 5583, 8573, 11184, 7443, 5586, 9263, 3480, 3716, 3717, 5578, 93627, 6789, 2081, 140609, 22848, 9874, 92335, 8621, 23332, 57396, 2043, 7294, 23097, 51135, 50488, 5588, 4214, 8899, 4215, 4217, 9641, 5562, 9448, 4750, 27347, 6093, 11329, 51347, 814, 3932, 818, 8445, 9252, 23678, 5607, 5608, 54861, 6733, 11011, 5567, 54986, 255967	1334	502	19176	1.60356	0.620725	0.053846	0.0531483
GOTERM_CC_DIRECT	GO:0000932~P-body	17	1.13333	0.000555831	129563, 9337, 23112, 27327, 23345, 203228, 57690, 54464, 4848, 1656, 26065, 196513, 54542, 9924, 85363, 192670, 255967	1353	97	20580	2.66578	0.361175	0.0248889	0.0241787
GOTERM_BP_DIRECT	GO:0007049~cell cycle	42	2.8	0.000581899	6197, 8850, 6793, 10051, 6872, 9821, 8556, 4750, 5586, 11186, 25909, 55320, 149628, 994, 55665, 84861, 10771, 5934, 286053, 9994, 23637, 25836, 7157, 9874, 9236, 92335, 79184, 115426, 55198, 10628, 1540, 10904, 84897, 2035, 11011, 51433, 7029, 55615, 902, 10320, 10982, 64282	1285	362	19333	1.74557	0.913095	0.116269	0.115742
UP_SEQ_FEATURE	REPEAT:RCC1 4	7	0.466667	0.000599054	1102, 23077, 55008, 8916, 51191, 26091, 8925	1384	17	20532	6.10864	0.966488	0.117064	0.116568
GOTERM_BP_DIRECT	GO:0006886~intracellular protein transport	39	2.6	0.000625871	9882, 64374, 8675, 1121, 84958, 9482, 373, 57589, 10239, 10513, 143187, 4905, 7514, 8924, 9779, 93627, 65082, 10311, 23637, 8546, 9910, 64786, 9874, 6643, 6642, 146691, 23233, 100506084, 25956, 55014, 83548, 25771, 57533, 11276, 8417, 8615, 27072, 10961, 55717	1285	329	19333	1.78347	0.927749	0.119371	0.11883
GOTERM_MF_DIRECT	GO:0003714~transcription corepressor activity	28	1.86667	0.000648861	9541, 8554, 286205, 165631, 51460, 26036, 2145, 8725, 7536, 6427, 4204, 10771, 79718, 10138, 9994, 55809, 9139, 9611, 7091, 5071, 166, 861, 83666, 3146, 55758, 427, 10443, 10346	1316	199	18908	2.0216	0.540189	0.0456875	0.0449241
GOTERM_BP_DIRECT	GO:0031023~microtubule organizing center organization	6	0.4	0.000684434	10207, 10806, 23122, 23332, 9648, 54828	1285	12	19333	7.52257	0.943502	0.124865	0.124299
INTERPRO	IPR015943:WD40/YVTN repeat-like-containing domain	42	2.8	0.000691424	6653, 57560, 134957, 57589, 1657, 55023, 55100, 80227, 84128, 54014, 6468, 84321, 79718, 55827, 8925, 2081, 50717, 64326, 27436, 7091, 23398, 23355, 22884, 23335, 55250, 25956, 115825, 583, 2976, 124997, 10507, 51057, 57599, 9924, 987, 8439, 10681, 55339, 27072, 54828, 55717, 8816	1334	349	19176	1.72992	0.707035	0.0645936	0.0637566
UP_KW_BIOLOGICAL_PROCESS	KW-0507~mRNA processing	49	3.26667	0.000816493	84081, 6430, 9584, 9541, 10929, 81608, 58155, 6427, 6625, 84321, 10181, 8621, 80746, 167153, 83989, 23451, 55339, 8899, 64282, 23091, 9169, 10150, 3187, 10914, 51585, 7536, 9716, 91746, 51747, 10236, 11052, 27316, 23398, 23435, 7072, 9295, 116461, 29896, 23076, 55599, 55796, 9924, 6733, 55119, 9406, 10521, 255967, 51319, 1207	875	387	11229	1.62487	0.0918861	0.0160577	0.0148329
UP_KW_DISEASE	KW-0523~Neurodegeneration	53	3.53333	0.000849619	154881, 7443, 100996717, 91137, 23287, 55280, 256471, 472, 23646, 311, 10133, 54832, 6904, 3092, 50717, 57231, 80746, 9197, 51091, 5071, 203228, 10667, 2512, 1540, 57038, 6314, 10347, 7343, 5165, 4750, 9445, 6653, 23345, 51741, 81790, 5297, 4287, 29978, 80208, 23435, 7072, 3073, 9570, 81545, 54463, 1600, 102, 54664, 23230, 667, 427, 27072, 85021	380	400	4472	1.55932	0.083046	0.0433306	0.0433306
INTERPRO	IPR015940:Ubiquitin-associated/translation elongation factor EF1B, N-terminal, eukaryote	11	0.733333	0.000862337	3093, 4077, 54861, 29978, 51667, 5887, 81550, 84959, 23358, 337867, 57690	1334	45	19176	3.51384	0.783748	0.0765324	0.0755407
UP_SEQ_FEATURE	REPEAT:ANK	26	1.73333	0.000864835	23527, 51281, 29123, 54851, 57763, 84320, 79813, 8525, 91526, 55608, 375248, 4660, 25831, 150709, 25998, 54882, 27130, 51130, 79722, 54467, 57730, 79745, 889, 84079, 84250, 4659	1384	188	20532	2.05168	0.992577	0.163367	0.162676
KEGG_PATHWAY	hsa04211:Longevity regulating pathway	16	1.06667	0.000900165	5295, 5562, 9821, 7157, 64764, 1385, 5290, 5291, 3480, 5293, 113, 79813, 51422, 5567, 814, 847	560	89	8205	2.63403	0.244955	0.0268809	0.0232623
KEGG_PATHWAY	hsa04931:Insulin resistance	18	1.2	0.000939262	6197, 5295, 6196, 90673, 8473, 5770, 9882, 5562, 64764, 1385, 1374, 5290, 5291, 5293, 5728, 10724, 5588, 51422	560	108	8205	2.44196	0.254118	0.0268809	0.0232623
GOTERM_BP_DIRECT	GO:0045944~positive regulation of transcription from RNA polymerase II promoter	109	7.26667	0.000947893	6197, 4690, 64710, 472, 170960, 26036, 2145, 84166, 7799, 4204, 6760, 8028, 8546, 9236, 22806, 5311, 7690, 22887, 7294, 2313, 51773, 23451, 51379, 284443, 6239, 1901, 4194, 7582, 84181, 7581, 163131, 6095, 1997, 1871, 11168, 3655, 135112, 51427, 79718, 55628, 5295, 8440, 7994, 4089, 2100, 2186, 23036, 57496, 9252, 3428, 5607, 57658, 546, 3146, 6777, 5324, 84333, 10365, 10521, 54828, 51316, 58508,…	1285	1210	19333	1.35531	0.981318	0.165723	0.164973
INTERPRO	IPR017892:Protein kinase, C-terminal	9	0.6	0.000994633	6197, 6196, 11329, 5583, 5586, 5588, 5578, 9252, 23678	1334	31	19176	4.17333	0.829044	0.0840702	0.0829808
KEGG_PATHWAY	hsa05223:Non-small cell lung cancer	14	0.933333	0.00100945	5295, 7157, 11186, 6654, 27436, 2272, 5290, 5291, 5293, 1871, 6777, 5578, 5336, 6789	560	72	8205	2.84896	0.270289	0.0268809	0.0232623
UP_KW_BIOLOGICAL_PROCESS	KW-0234~DNA repair	45	3	0.00101052	84083, 5980, 4255, 113510, 254394, 64710, 63901, 133746, 8450, 2073, 23347, 2965, 257218, 79677, 22890, 8924, 51347, 10111, 286053, 253714, 10973, 5890, 25939, 92797, 5378, 23376, 79184, 200558, 375748, 125150, 23514, 83666, 545, 3146, 546, 57599, 51455, 4798, 5887, 7405, 84250, 55719, 5429, 29072, 7508	875	350	11229	1.64998	0.11246	0.0170345	0.0157352
GOTERM_MF_DIRECT	GO:0003677~DNA binding	123	8.2	0.00103273	26959, 6232, 90321, 25909, 399687, 254251, 23047, 1060, 9063, 472, 55320, 4204, 10138, 84163, 8028, 6882, 8148, 115426, 375748, 1107, 2313, 84678, 79800, 57599, 51379, 10142, 64282, 64174, 7343, 84181, 10194, 113510, 8554, 6654, 7181, 6095, 257218, 10111, 121536, 55628, 84460, 5295, 7994, 4089, 2100, 3431, 64864, 23036, 23435, 57492, 143, 2976, 80012, 253782, 389524, 545, 54542, 546, 3146, 5324, …	1316	1336	18908	1.32278	0.709693	0.0686765	0.067529
UP_KW_CELLULAR_COMPONENT	KW-0158~Chromosome	63	4.2	0.00103342	84083, 10051, 92822, 25909, 23122, 64710, 63901, 2073, 1060, 55320, 10735, 80169, 7756, 5930, 79813, 79618, 284058, 54799, 10771, 286053, 253714, 7175, 25836, 9678, 23332, 23376, 115426, 200558, 55777, 84678, 80312, 51535, 7405, 10664, 80351, 4735, 29072, 113510, 254394, 23468, 23347, 23304, 79991, 79677, 83852, 10111, 54737, 23515, 25939, 92797, 23595, 64105, 23157, 114799, 85865, 545, 23076, 54…	1241	592	17641	1.51276	0.0494019	0.00723396	0.00679107
GOTERM_BP_DIRECT	GO:0048015~phosphatidylinositol-mediated signaling	11	0.733333	0.00103427	8473, 5297, 5333, 55763, 5334, 5290, 57605, 5291, 3480, 23228, 5293	1285	48	19333	3.44784	0.987004	0.173592	0.172806
UP_SEQ_FEATURE	REPEAT:WD 4	33	2.2	0.00104416	57560, 134957, 1657, 55023, 55100, 80227, 84128, 54014, 6468, 84321, 79718, 55827, 8925, 50717, 64326, 27436, 7091, 23398, 22884, 23335, 55250, 25956, 115825, 2976, 124997, 57599, 9924, 987, 8439, 10681, 55339, 55717, 8816	1384	266	20532	1.84046	0.997316	0.186132	0.185344
INTERPRO	IPR017441:Protein kinase, ATP binding site	45	3	0.00104685	9641, 6197, 6196, 7046, 6793, 5583, 11184, 5562, 7443, 9448, 4750, 5586, 27347, 9263, 6093, 3480, 3716, 3717, 11329, 5578, 6789, 51347, 814, 3932, 818, 140609, 9874, 8621, 8445, 57396, 2043, 9252, 23678, 7294, 5607, 5608, 23097, 54861, 6733, 5588, 50488, 11011, 4214, 5567, 4217	1334	390	19176	1.65863	0.844192	0.0844616	0.0833672
GOTERM_BP_DIRECT	GO:0010587~miRNA catabolic process	5	0.333333	0.00109155	27044, 23318, 129563, 5073, 64282	1285	8	19333	9.40321	0.989783	0.176159	0.175361
UP_SEQ_FEATURE	REPEAT:WD 6	32	2.13333	0.00111301	57560, 134957, 1657, 55023, 55100, 80227, 84128, 54014, 6468, 84321, 79718, 55827, 8925, 50717, 64326, 27436, 7091, 23398, 22884, 23335, 55250, 25956, 115825, 2976, 124997, 57599, 987, 8439, 10681, 55339, 55717, 8816	1384	256	20532	1.85441	0.998184	0.186132	0.185344
GOTERM_CC_DIRECT	GO:0000792~heterochromatin	11	0.733333	0.00112719	1656, 7155, 23076, 2145, 546, 11168, 4204, 115426, 4999, 23468, 54737	1353	49	20580	3.41463	0.597085	0.0478167	0.0464522
UP_SEQ_FEATURE	DOMAIN:AIG1-type G	5	0.333333	0.00115157	170575, 55303, 168537, 26157, 55340	1384	8	20532	9.27204	0.998541	0.186132	0.185344
KEGG_PATHWAY	hsa00562:Inositol phosphate metabolism	14	0.933333	0.0011536	5297, 5333, 5290, 5291, 200576, 5293, 5728, 55300, 3707, 3631, 5336, 4534, 5305, 3635	560	73	8205	2.80993	0.302414	0.0268809	0.0232623
KEGG_PATHWAY	hsa01524:Platinum drug resistance	14	0.933333	0.0011536	5295, 7155, 5980, 7157, 5290, 5291, 5293, 472, 330, 841, 329, 637, 4217, 5429	560	73	8205	2.80993	0.302414	0.0268809	0.0232623
UP_SEQ_FEATURE	REGION:Catalytic loop	7	0.466667	0.00116876	55300, 5297, 545, 5290, 5291, 472, 5293	1384	19	20532	5.46562	0.998676	0.186132	0.185344
UP_SEQ_FEATURE	REGION:G-loop	7	0.466667	0.00116876	55300, 5297, 545, 5290, 5291, 472, 5293	1384	19	20532	5.46562	0.998676	0.186132	0.185344
UP_SEQ_FEATURE	REPEAT:WD 3	33	2.2	0.00118242	57560, 134957, 1657, 55023, 55100, 80227, 84128, 54014, 6468, 84321, 79718, 55827, 8925, 50717, 64326, 27436, 7091, 23398, 22884, 23335, 55250, 25956, 115825, 2976, 124997, 57599, 9924, 987, 8439, 10681, 55339, 55717, 8816	1384	268	20532	1.82673	0.998775	0.186132	0.185344
GOTERM_CC_DIRECT	GO:0005776~autophagosome	14	0.933333	0.00126167	4077, 29978, 22863, 203228, 9140, 55014, 57655, 143187, 57533, 9779, 65082, 10133, 5305, 11337	1353	76	20580	2.80196	0.63852	0.0508453	0.0493944
INTERPRO	IPR008271:Serine/threonine-protein kinase, active site	38	2.53333	0.0013121	6197, 6196, 7046, 6793, 5583, 5562, 7443, 9448, 4750, 5586, 9263, 6093, 11329, 5578, 51347, 814, 818, 2081, 140609, 22848, 9874, 8621, 8445, 57396, 9252, 23678, 5607, 5608, 23097, 54861, 6733, 5588, 50488, 11011, 4214, 5567, 8899, 4217	1334	316	19176	1.72862	0.902753	0.10126	0.0999476
KEGG_PATHWAY	hsa04140:Autophagy - animal	21	1.4	0.00133453	2081, 5295, 5562, 9821, 5290, 5291, 22863, 203228, 9140, 3480, 5293, 5728, 55014, 83734, 55102, 55578, 3146, 5588, 5567, 7405, 11337	560	141	8205	2.18218	0.340749	0.0268809	0.0232623
KEGG_PATHWAY	hsa04130:SNARE interactions in vesicular transport	9	0.6	0.001337	55014, 9554, 143187, 10282, 8675, 8417, 6844, 9570, 9482	560	33	8205	3.99594	0.341258	0.0268809	0.0232623
UP_KW_MOLECULAR_FUNCTION	KW-0344~Guanine-nucleotide releasing factor	24	1.6	0.00136879	9267, 9459, 201627, 9467, 6654, 221178, 23258, 203228, 139818, 23348, 57589, 4925, 23370, 55667, 89846, 23077, 84079, 5910, 10565, 10125, 51735, 10235, 5924, 8925	827	166	11719	2.04875	0.10624	0.0160344	0.0142745
KEGG_PATHWAY	hsa05161:Hepatitis B	23	1.53333	0.00140385	9641, 5295, 7046, 7157, 4089, 64764, 6654, 1385, 5290, 5291, 5293, 3716, 5608, 3717, 841, 1871, 51135, 3454, 6777, 5578, 4214, 637, 10454	560	162	8205	2.08019	0.354873	0.0268809	0.0232623
GOTERM_MF_DIRECT	GO:0005484~SNAP receptor activity	10	0.666667	0.00141602	55014, 9554, 143187, 10282, 8675, 8417, 26984, 6844, 9570, 9482	1316	40	18908	3.59195	0.816616	0.0869114	0.0854593
GOTERM_MF_DIRECT	GO:0031267~small GTPase binding	35	2.33333	0.00145215	5583, 5586, 6653, 1121, 56990, 79890, 6093, 84958, 26999, 57589, 399, 1730, 283349, 23085, 60412, 7514, 10133, 2803, 23637, 64145, 9910, 8301, 23258, 203228, 22841, 139818, 10788, 56882, 89846, 23032, 23077, 84079, 9648, 10048, 51735	1316	285	18908	1.76446	0.82439	0.0869114	0.0854593
KEGG_PATHWAY	hsa04120:Ubiquitin mediated proteolysis	21	1.4	0.00145724	3093, 64750, 8554, 9039, 64326, 8065, 8450, 5071, 9063, 9690, 330, 51433, 4214, 8924, 10277, 329, 92912, 8916, 26091, 11059, 8925	560	142	8205	2.16681	0.365545	0.0268809	0.0232623
GOTERM_BP_DIRECT	GO:2000114~regulation of establishment of cell polarity	7	0.466667	0.00146377	9750, 51057, 889, 253260, 10565, 54828, 6093	1285	20	19333	5.2658	0.997862	0.211383	0.210426
KEGG_PATHWAY	hsa05167:Kaposi sarcoma-associated herpesvirus infection	26	1.73333	0.00146466	9641, 1385, 3716, 3717, 1871, 3455, 3454, 5533, 5336, 637, 5295, 7157, 5532, 3133, 3572, 5290, 22863, 5291, 5293, 5608, 3107, 841, 51176, 3709, 10681, 6932	560	194	8205	1.96364	0.367016	0.0268809	0.0232623
GOTERM_BP_DIRECT	GO:0042098~T cell proliferation	10	0.666667	0.00148048	5728, 896, 5532, 8654, 54542, 10077, 10673, 5788, 1739, 10125	1285	42	19333	3.58218	0.998007	0.211383	0.210426
GOTERM_BP_DIRECT	GO:0097352~autophagosome maturation	10	0.666667	0.00148048	55014, 91782, 57724, 51652, 25851, 65082, 57231, 7405, 256471, 22863	1285	42	19333	3.58218	0.998007	0.211383	0.210426
UP_KW_LIGAND	KW-0479~Metal-binding	358	23.8667	0.00149922	129563, 6232, 90321, 7562, 23608, 9866, 8411, 11186, 6235, 8654, 23287, 168374, 9063, 113, 117584, 27086, 54476, 7799, 5930, 8525, 10771, 64393, 7697, 64167, 65258, 57198, 167153, 115825, 57194, 7690, 5150, 1107, 81844, 51773, 84678, 375593, 284443, 6239, 55217, 10664, 64282, 4194, 64174, 7582, 10194, 4077, 4750, 8554, 64854, 7581, 163131, 373, 132, 51780, 23140, 27068, 55900, 3655, 51427, 54816,…	559	3962	6833	1.10451	0.0596604	0.030734	0.030734
UP_SEQ_FEATURE	REPEAT:ANK 3	28	1.86667	0.00151453	23527, 9881, 51281, 29123, 54851, 57763, 79813, 91526, 55608, 54737, 375248, 200539, 4660, 25831, 150709, 25998, 54882, 57534, 27130, 51130, 79722, 57730, 79745, 889, 84079, 84250, 80351, 4659	1384	217	20532	1.91423	0.999814	0.231968	0.230986
GOTERM_BP_DIRECT	GO:0045893~positive regulation of transcription, DNA-templated	70	4.66667	0.00154419	8850, 7046, 6672, 91612, 9500, 1385, 133746, 60313, 79612, 79618, 284058, 54799, 8609, 10138, 55809, 9830, 8301, 64764, 8148, 1107, 81844, 2313, 55578, 80314, 51176, 51773, 2113, 83666, 920, 51379, 6314, 329, 6239, 10664, 4217, 85363, 10346, 8473, 23506, 8631, 8554, 6095, 1998, 2965, 1997, 55023, 26098, 149628, 54851, 4149, 81550, 814, 79718, 9575, 7994, 9975, 7157, 4089, 5532, 2100, 3275, 57492,…	1285	724	19333	1.45464	0.998475	0.211383	0.210426
SMART	SM00184:RING	34	2.26667	0.00156342	114804, 9169, 7188, 7267, 22838, 23608, 9666, 373, 330, 257218, 117584, 222484, 284996, 11342, 5930, 81790, 64326, 23355, 115426, 57534, 51592, 81844, 54941, 54467, 152006, 54542, 23077, 375593, 329, 84333, 223082, 85363, 58508, 10346	778	257	10379	1.76491	0.465197	0.125074	0.123197
GOTERM_MF_DIRECT	GO:0042393~histone binding	26	1.73333	0.00156526	9960, 84181, 7443, 54496, 3717, 51460, 2145, 54799, 79718, 7913, 9678, 8028, 7994, 115426, 200558, 55196, 256380, 1107, 80012, 51176, 83666, 51773, 546, 4676, 54828, 58508	1316	190	18908	1.96612	0.846659	0.0892201	0.0877293
UP_SEQ_FEATURE	DOMAIN:PI3K/PI4K catalytic	7	0.466667	0.00157529	55300, 5297, 545, 5290, 5291, 472, 5293	1384	20	20532	5.19234	0.999868	0.234926	0.233931
GOTERM_BP_DIRECT	GO:0006397~mRNA processing	28	1.86667	0.00161208	84081, 9169, 6430, 9584, 9541, 10150, 58155, 10914, 5930, 6427, 84321, 10236, 10181, 11052, 80746, 23435, 7072, 9295, 116461, 83989, 23076, 55796, 9924, 55119, 9406, 255967, 23091, 64062	1285	221	19333	1.90617	0.998854	0.211383	0.210426
GOTERM_BP_DIRECT	GO:0006351~transcription, DNA-templated	28	1.86667	0.00161208	8850, 8554, 286205, 23389, 9063, 23469, 4848, 2965, 27044, 51780, 60313, 11168, 121536, 10138, 80063, 9139, 9337, 7994, 4089, 8148, 57658, 80853, 55578, 80314, 84678, 5324, 548644, 902	1285	221	19333	1.90617	0.998854	0.211383	0.210426
GOTERM_BP_DIRECT	GO:0008380~RNA splicing	26	1.73333	0.00171444	84081, 9169, 9584, 9541, 10150, 58155, 6427, 84321, 51747, 10181, 8148, 23435, 7072, 9295, 83989, 23076, 55599, 27332, 23451, 55796, 6733, 8899, 55119, 9406, 51319, 23091	1285	200	19333	1.95587	0.999255	0.217994	0.217006
UP_SEQ_FEATURE	REPEAT:WD 5	32	2.13333	0.0017186	57560, 134957, 1657, 55023, 55100, 80227, 84128, 54014, 6468, 84321, 79718, 55827, 8925, 50717, 64326, 27436, 7091, 23398, 22884, 23335, 55250, 25956, 115825, 2976, 124997, 57599, 987, 8439, 10681, 55339, 55717, 8816	1384	263	20532	1.80505	0.999942	0.249725	0.248668
GOTERM_MF_DIRECT	GO:0000149~SNARE binding	13	0.866667	0.00179792	8675, 8301, 9570, 9482, 55014, 4905, 143187, 51594, 55610, 8417, 7405, 84079, 6844	1316	66	18908	2.83002	0.883987	0.0965087	0.0948962
GOTERM_BP_DIRECT	GO:0016236~macroautophagy	13	0.866667	0.00180953	4077, 25851, 22863, 5071, 9140, 83734, 143187, 51652, 4864, 9779, 51028, 27072, 11337	1285	69	19333	2.83459	0.9995	0.223317	0.222306
INTERPRO	IPR000403:Phosphatidylinositol 3-/4-kinase, catalytic domain	7	0.466667	0.00185217	55300, 5297, 545, 5290, 5291, 472, 5293	1334	20	19176	5.03118	0.96277	0.136983	0.135208
GOTERM_MF_DIRECT	GO:0004386~helicase activity	14	0.933333	0.00185439	23405, 84083, 84181, 9931, 113510, 375748, 1107, 1656, 257218, 80205, 55601, 546, 9716, 10973	1316	75	18908	2.68199	0.891582	0.0965087	0.0948962
INTERPRO	IPR012677:Nucleotide-binding, alpha-beta plait	33	2.2	0.00196511	6430, 9584, 155435, 9665, 10929, 27327, 3187, 58155, 55285, 5937, 389677, 6427, 6625, 11123, 10236, 65110, 10181, 10180, 11052, 22828, 8148, 23112, 27316, 23435, 7072, 9295, 5073, 57690, 55035, 29896, 55599, 27332, 64062	1334	268	19176	1.77003	0.969545	0.139523	0.137715
GOTERM_CC_DIRECT	GO:0005770~late endosome	21	1.4	0.00196653	4077, 201931, 153129, 57231, 3482, 1182, 9482, 1520, 51652, 3454, 57599, 8417, 3784, 9528, 4534, 65082, 55745, 7405, 84079, 54832, 27072	1353	150	20580	2.12949	0.795376	0.0754772	0.0733234
UP_SEQ_FEATURE	REPEAT:ANK 1	31	2.06667	0.00207999	23527, 9881, 51281, 29123, 54851, 57763, 84320, 79813, 8525, 91526, 55608, 54737, 375248, 200539, 4660, 25831, 150709, 25998, 54882, 57534, 27130, 51130, 79722, 54467, 57730, 79745, 889, 84079, 84250, 80351, 4659	1384	255	20532	1.8035	0.999992	0.28757	0.286352
GOTERM_CC_DIRECT	GO:0000421~autophagosome membrane	11	0.733333	0.00210691	55014, 124997, 91782, 9821, 51652, 25851, 7405, 133746, 22863, 9583, 11337	1353	53	20580	3.15693	0.817309	0.0771895	0.0749868
UP_SEQ_FEATURE	REPEAT:ANK 2	31	2.06667	0.00220836	23527, 9881, 51281, 29123, 54851, 57763, 84320, 79813, 8525, 91526, 55608, 54737, 375248, 200539, 4660, 25831, 150709, 25998, 54882, 57534, 27130, 51130, 79722, 54467, 57730, 79745, 889, 84079, 84250, 80351, 4659	1384	256	20532	1.79646	0.999996	0.28757	0.286352
KEGG_PATHWAY	hsa05135:Yersinia infection	20	1.33333	0.00227375	6197, 5295, 6196, 9844, 5586, 10163, 7456, 5290, 5291, 6093, 5293, 5608, 2776, 2533, 51135, 920, 3676, 3688, 10454, 3932	560	137	8205	2.13895	0.508463	0.0394117	0.0341063
UP_SEQ_FEATURE	ZN_FING:RING-type; atypical	9	0.6	0.00229999	22838, 284996, 9666, 23077, 11342, 23355, 27072, 223082, 23304	1384	36	20532	3.70882	0.999998	0.28757	0.286352
GOTERM_CC_DIRECT	GO:0005769~early endosome	35	2.33333	0.00233251	114804, 8411, 6653, 219285, 26119, 79890, 3482, 23325, 1182, 129285, 9482, 10239, 1730, 65082, 84343, 9135, 5770, 8546, 9910, 8301, 10163, 66008, 23355, 115825, 23678, 51652, 3146, 920, 3784, 8417, 7405, 84079, 27072, 51019, 253725	1353	310	20580	1.71733	0.847745	0.0798938	0.0776139
UP_SEQ_FEATURE	DOMAIN:Protein kinase 2	6	0.4	0.00233635	6197, 6196, 3716, 3717, 6872, 9252	1384	15	20532	5.9341	0.999998	0.28757	0.286352
UP_SEQ_FEATURE	DOMAIN:Protein kinase 1	6	0.4	0.00233635	6197, 6196, 3716, 3717, 6872, 9252	1384	15	20532	5.9341	0.999998	0.28757	0.286352
UP_SEQ_FEATURE	REPEAT:TPR 1	22	1.46667	0.00234385	8473, 9881, 9694, 158219, 9887, 7267, 79573, 54970, 10513, 55761, 26098, 27031, 79612, 151613, 283237, 2289, 125488, 23230, 51115, 51433, 7403, 54557	1384	159	20532	2.05268	0.999998	0.28757	0.286352
UP_SEQ_FEATURE	REPEAT:TPR 2	22	1.46667	0.00234385	8473, 9881, 9694, 158219, 9887, 7267, 79573, 54970, 10513, 55761, 26098, 27031, 79612, 151613, 283237, 2289, 125488, 23230, 51115, 51433, 7403, 54557	1384	159	20532	2.05268	0.999998	0.28757	0.286352
GOTERM_CC_DIRECT	GO:0000242~pericentriolar material	7	0.466667	0.00237897	27241, 387119, 51199, 4750, 55125, 80351, 3932	1353	22	20580	4.83975	0.853354	0.0798938	0.0776139
UP_SEQ_FEATURE	REPEAT:WD 7	26	1.73333	0.002385	57560, 134957, 1657, 55023, 55100, 80227, 84128, 54014, 79718, 55827, 8925, 50717, 64326, 27436, 7091, 23398, 22884, 23335, 55250, 25956, 115825, 124997, 57599, 10681, 55339, 55717	1384	202	20532	1.90949	0.999999	0.28757	0.286352
GOTERM_BP_DIRECT	GO:0043001~Golgi to plasma membrane protein transport	8	0.533333	0.00239715	583, 4905, 6711, 51125, 10133, 6844, 2803, 9581	1285	29	19333	4.15038	0.999958	0.287384	0.286082
GOTERM_MF_DIRECT	GO:0003697~single-stranded DNA binding	18	1.2	0.00247676	5890, 10051, 25939, 254394, 64710, 63901, 2073, 79991, 23635, 5937, 79677, 80169, 3146, 57599, 5887, 5813, 253714, 7508	1316	115	18908	2.24887	0.948612	0.123528	0.121464
INTERPRO	IPR008942:ENTH/VHS	8	0.533333	0.00250175	9685, 3092, 22828, 8301, 51585, 146691, 55197, 23248	1334	28	19176	4.10709	0.988277	0.170793	0.168579
UP_SEQ_FEATURE	DOMAIN:UBA	11	0.733333	0.00253141	3093, 4077, 54861, 29978, 51667, 5887, 81550, 84959, 23358, 337867, 57690	1384	53	20532	3.07902	0.999999	0.290063	0.288835
UP_SEQ_FEATURE	REPEAT:WD	26	1.73333	0.00255052	57560, 134957, 1657, 55100, 80227, 54014, 6468, 84321, 79718, 8925, 50717, 64326, 27436, 23398, 23355, 22884, 23335, 55250, 25956, 2976, 124997, 57599, 10681, 55339, 54828, 8816	1384	203	20532	1.90008	0.999999	0.290063	0.288835
GOTERM_CC_DIRECT	GO:0035061~interchromatin granule	4	0.266667	0.00255845	11052, 79677, 6427, 23435	1353	5	20580	12.1685	0.87315	0.0824843	0.0801305
KEGG_PATHWAY	hsa05169:Epstein-Barr virus infection	26	1.73333	0.00257203	9641, 9541, 7188, 3683, 3716, 896, 1871, 3455, 3454, 5336, 637, 10454, 917, 919, 5295, 7157, 3133, 5290, 5291, 5293, 3108, 5608, 3107, 841, 567, 51135	560	202	8205	1.88587	0.552244	0.0411189	0.0355837
UP_SEQ_FEATURE	REPEAT:ANK 4	24	1.6	0.00266776	375248, 9881, 4660, 200539, 25831, 150709, 51281, 54882, 29123, 57534, 27130, 51130, 79722, 57730, 57763, 54851, 79813, 889, 91526, 84079, 80351, 55608, 4659, 54737	1384	182	20532	1.9563	1	0.290063	0.288835
UP_SEQ_FEATURE	REGION:Activation loop	7	0.466667	0.00270007	55300, 5297, 545, 5290, 5291, 472, 5293	1384	22	20532	4.72031	1	0.290063	0.288835
UP_SEQ_FEATURE	MOTIF:ITSM 1	4	0.266667	0.00275068	4063, 8832, 6504, 114836	1384	5	20532	11.8682	1	0.290063	0.288835
UP_SEQ_FEATURE	MOTIF:ITSM 2	4	0.266667	0.00275068	4063, 8832, 6504, 114836	1384	5	20532	11.8682	1	0.290063	0.288835
GOTERM_MF_DIRECT	GO:0016779~nucleotidyltransferase activity	11	0.733333	0.00275602	143, 23318, 64761, 83666, 79668, 57097, 51455, 165631, 25976, 80351, 167153	1316	52	18908	3.03934	0.963246	0.131958	0.129753
KEGG_PATHWAY	hsa05163:Human cytomegalovirus infection	28	1.86667	0.00275658	6352, 7188, 6654, 1385, 6093, 3716, 113, 1871, 5533, 5578, 637, 5295, 7157, 64764, 5532, 3133, 5290, 5291, 5293, 5608, 3107, 2776, 841, 3709, 3587, 567, 10681, 5567	560	225	8205	1.82333	0.577362	0.0411189	0.0355837
UP_SEQ_FEATURE	DOMAIN:HMG box	9	0.6	0.00276397	26959, 6672, 7343, 56987, 51176, 5378, 3146, 6932, 58508	1384	37	20532	3.60858	1	0.290063	0.288835
KEGG_PATHWAY	hsa04722:Neurotrophin signaling pathway	18	1.2	0.00276762	6197, 5295, 6196, 7157, 9500, 6654, 9252, 5290, 5291, 5293, 5607, 51135, 4214, 5336, 4215, 814, 4217, 818	560	119	8205	2.21624	0.57882	0.0411189	0.0355837
GOTERM_BP_DIRECT	GO:0007030~Golgi organization	19	1.26667	0.00281929	22878, 25839, 54808, 399687, 23122, 23332, 57198, 23345, 55300, 55014, 83548, 57511, 60684, 157680, 5205, 10133, 10466, 10565, 54828	1285	132	19333	2.16559	0.999993	0.301455	0.30009
UP_SEQ_FEATURE	DOMAIN:RRM	29	1.93333	0.00287143	6430, 9584, 155435, 9665, 10929, 27327, 3187, 58155, 55285, 5937, 6427, 6625, 10236, 10181, 10180, 11052, 22828, 8148, 23112, 27316, 23435, 7072, 9295, 57690, 55035, 29896, 55599, 27332, 64062	1384	238	20532	1.80766	1	0.295861	0.294608
GOTERM_BP_DIRECT	GO:0006661~phosphatidylinositol biosynthetic process	10	0.666667	0.00288113	5728, 55300, 5297, 26751, 5336, 3631, 4534, 3635, 57605, 200576	1285	46	19333	3.27068	0.999994	0.301455	0.30009
GOTERM_BP_DIRECT	GO:0006357~regulation of transcription from RNA polymerase II promoter	144	9.6	0.00289002	26959, 7562, 9500, 254251, 64710, 168374, 9063, 4848, 170960, 27086, 7799, 4601, 5934, 5813, 84163, 6760, 7697, 8028, 8545, 22806, 7690, 22887, 1107, 169841, 2313, 55578, 84678, 79800, 54923, 284443, 6239, 10664, 4194, 7582, 10194, 6894, 8554, 6654, 26137, 7181, 23389, 7581, 163131, 6095, 1998, 1997, 51780, 1871, 54014, 55900, 11168, 135112, 51427, 54816, 79718, 121536, 7597, 4089, 2100, 3431, 64…	1285	1723	19333	1.2574	0.999995	0.301455	0.30009
INTERPRO	IPR009060:UBA-like	12	0.8	0.00293058	29761, 3093, 4077, 29978, 51667, 5887, 81550, 84959, 23358, 337867, 55728, 57690	1334	61	19176	2.82783	0.994535	0.176155	0.173872
GOTERM_BP_DIRECT	GO:0006897~endocytosis	26	1.73333	0.00293132	9685, 8411, 375056, 6653, 23301, 374868, 79890, 54497, 4864, 9135, 3092, 51606, 4065, 22848, 9910, 8301, 6643, 10163, 203228, 5291, 2060, 57534, 10868, 23032, 11276, 85021	1285	208	19333	1.88064	0.999996	0.301455	0.30009
INTERPRO	IPR002110:Ankyrin repeat	31	2.06667	0.00293307	23527, 9881, 51281, 29123, 54851, 57763, 84320, 79813, 8525, 91526, 55608, 54737, 375248, 200539, 4660, 25831, 150709, 25998, 54882, 57534, 27130, 51130, 79722, 54467, 57730, 79745, 889, 84079, 84250, 80351, 4659	1334	253	19176	1.76134	0.994559	0.176155	0.173872
GOTERM_BP_DIRECT	GO:0002474~antigen processing and presentation of peptide antigen via MHC class I	5	0.333333	0.00294032	64167, 567, 51752, 3133, 3140	1285	10	19333	7.52257	0.999996	0.301455	0.30009
GOTERM_BP_DIRECT	GO:0050852~T cell receptor signaling pathway	17	1.13333	0.00294558	919, 8631, 5290, 5293, 7294, 11119, 11118, 2533, 387357, 54542, 54923, 10384, 5336, 5788, 3635, 3932, 917	1285	112	19333	2.28364	0.999996	0.301455	0.30009
INTERPRO	IPR001680:WD40 repeat	33	2.2	0.00295264	57560, 134957, 1657, 55023, 55100, 80227, 84128, 54014, 6468, 84321, 79718, 55827, 8925, 50717, 64326, 27436, 7091, 23398, 23355, 22884, 23335, 55250, 25956, 115825, 2976, 124997, 57599, 987, 8439, 10681, 55339, 55717, 8816	1334	275	19176	1.72498	0.994746	0.176155	0.173872
INTERPRO	IPR012337:Ribonuclease H-like domain	14	0.933333	0.00297727	285550, 643641, 9337, 5980, 9204, 58486, 5073, 55133, 389524, 9924, 79925, 192670, 3669, 84163	1334	79	19176	2.54744	0.994971	0.176155	0.173872
UP_KW_BIOLOGICAL_PROCESS	KW-0805~Transcription regulation	219	14.6	0.00297966	90321, 7562, 254251, 168374, 9063, 4848, 27086, 7799, 10771, 4601, 5813, 5934, 3092, 9994, 7697, 8545, 7690, 22887, 1107, 2313, 51773, 84678, 284443, 51535, 6239, 10664, 7582, 7343, 10194, 8554, 23389, 7581, 163131, 54496, 51780, 26098, 23140, 54014, 55900, 11168, 135112, 51427, 54816, 7597, 4089, 2100, 3431, 23036, 3428, 5608, 79664, 57658, 389524, 84333, 6932, 54828, 51317, 10521, 58508, 22834,…	875	2378	11229	1.18186	0.296808	0.04395	0.0405979
GOTERM_CC_DIRECT	GO:0034451~centriolar satellite	18	1.2	0.00308365	9584, 285331, 64770, 4750, 23177, 8481, 27241, 1107, 10207, 26289, 10806, 57489, 5588, 9847, 10464, 50852, 9725, 197358	1353	124	20580	2.208	0.917029	0.0955931	0.0928652
GOTERM_BP_DIRECT	GO:0007005~mitochondrion organization	14	0.933333	0.0031341	9650, 4124, 23287, 25875, 2395, 55186, 23369, 5071, 55288, 124997, 2631, 79823, 51542, 54832	1285	83	19333	2.53773	0.999998	0.313112	0.311694
INTERPRO	IPR011990:Tetratricopeptide-like helical	28	1.86667	0.00325256	22878, 8473, 9881, 9887, 7267, 79573, 54970, 10513, 55761, 55667, 79612, 2289, 51667, 54557, 9694, 9931, 9692, 27031, 151613, 545, 283237, 125488, 55037, 23231, 51115, 51433, 7403, 27072	1334	222	19176	1.81304	0.99692	0.186235	0.183822
SMART	SM00356:ZnF_C3H1	11	0.733333	0.00343811	10150, 376940, 9931, 23608, 64761, 55796, 11097, 54542, 255967, 23091, 64062	778	50	10379	2.93494	0.747821	0.196464	0.193517
SMART	SM00133:S_TK_X	11	0.733333	0.00343811	6197, 6196, 11329, 5583, 5586, 5588, 5578, 5567, 9252, 6093, 23678	778	50	10379	2.93494	0.747821	0.196464	0.193517
GOTERM_CC_DIRECT	GO:0000151~ubiquitin ligase complex	17	1.13333	0.00346833	64750, 8445, 26235, 79184, 25852, 130507, 5071, 9781, 23304, 79872, 54467, 26234, 6468, 10277, 10048, 4008, 11059	1353	115	20580	2.24853	0.93921	0.103536	0.100582
KEGG_PATHWAY	hsa04142:Lysosome	19	1.26667	0.00353237	285362, 51606, 22901, 8546, 1075, 23335, 3482, 26503, 9583, 256471, 3073, 1657, 10239, 79158, 1520, 427, 4126, 4864, 135112	560	132	8205	2.10897	0.668475	0.0500954	0.0433518
UP_KW_DISEASE	KW-0036~Amyotrophic lateral sclerosis	10	0.666667	0.00363866	311, 54664, 4750, 1540, 29978, 80208, 10133, 7072, 23435, 203228	380	38	4472	3.09695	0.310522	0.123714	0.123714
INTERPRO	IPR018936:Phosphatidylinositol 3/4-kinase, conserved site	6	0.4	0.00368255	5297, 545, 5290, 5291, 472, 5293	1334	16	19176	5.39055	0.998568	0.204267	0.20162
GOTERM_BP_DIRECT	GO:0043161~proteasome-mediated ubiquitin-dependent protein catabolic process	26	1.73333	0.00377383	6451, 64750, 23588, 10513, 117584, 51185, 54476, 8924, 10277, 84861, 79718, 3093, 9575, 4287, 64326, 25831, 25852, 5071, 387921, 64839, 329, 4534, 5887, 5527, 223082, 11059	1285	212	19333	1.84516	1	0.368255	0.366588
GOTERM_MF_DIRECT	GO:0000993~RNA polymerase II core binding	8	0.533333	0.0038178	22828, 51585, 26610, 8725, 55197, 23248, 2073, 55250	1316	30	18908	3.83141	0.989731	0.175766	0.172829
UP_SEQ_FEATURE	ZN_FING:PHD-type 1	9	0.6	0.00390831	1107, 23081, 7994, 8028, 9678, 55632, 2186, 54904, 58508	1384	39	20532	3.42352	1	0.395507	0.393832
GOTERM_BP_DIRECT	GO:0050790~regulation of catalytic activity	40	2.66667	0.00404728	9267, 23527, 9844, 1121, 26610, 55280, 79890, 393, 2073, 134957, 394, 373, 4925, 55667, 57223, 8924, 51422, 6504, 11123, 8925, 6904, 9135, 51606, 50619, 201627, 8546, 9459, 221178, 153129, 79184, 55296, 23258, 23370, 1102, 23077, 8439, 889, 84079, 84173, 5527	1285	377	19333	1.5963	1	0.385964	0.384216
GOTERM_BP_DIRECT	GO:0007159~leukocyte cell-cell adhesion	8	0.533333	0.00434297	6352, 3683, 6402, 3676, 5788, 3688, 6093, 959	1285	32	19333	3.76128	1	0.404958	0.403124
KEGG_PATHWAY	hsa05214:Glioma	13	0.866667	0.00445109	5295, 7157, 6654, 5290, 5291, 3480, 5293, 5728, 1871, 5578, 5336, 814, 818	560	75	8205	2.53964	0.751382	0.0580725	0.0502551
KEGG_PATHWAY	hsa04218:Cellular senescence	21	1.4	0.00446712	5295, 7046, 7157, 5532, 3133, 5290, 5291, 5293, 472, 5728, 5608, 3107, 896, 3709, 2113, 545, 1871, 5533, 824, 10111, 5934	560	156	8205	1.97236	0.752628	0.0580725	0.0502551
SMART	SM00165:UBA	8	0.533333	0.00465953	3093, 29978, 51667, 5887, 81550, 84959, 337867, 57690	778	29	10379	3.68017	0.845593	0.232976	0.229482
UP_KW_BIOLOGICAL_PROCESS	KW-0508~mRNA splicing	37	2.46667	0.00481138	84081, 9169, 6430, 9584, 9541, 10150, 10929, 3187, 58155, 7536, 9716, 6427, 84321, 91746, 51747, 10236, 10181, 8621, 23398, 27316, 23435, 7072, 9295, 83989, 29896, 23076, 55599, 23451, 55796, 6733, 8899, 55119, 9406, 10521, 51319, 23091, 1207	875	296	11229	1.60414	0.433973	0.0630825	0.0582711
GOTERM_CC_DIRECT	GO:0031201~SNARE complex	10	0.666667	0.00481433	55014, 9554, 143187, 10282, 8675, 8417, 6844, 134957, 9570, 9482	1353	50	20580	3.04213	0.979549	0.138584	0.134629
UP_SEQ_FEATURE	DOMAIN:AGC-kinase C-terminal	11	0.733333	0.00499487	6197, 6196, 11329, 5583, 5586, 5588, 5578, 5567, 9252, 6093, 23678	1384	58	20532	2.81358	1	0.496596	0.494493
GOTERM_MF_DIRECT	GO:0005096~GTPase activator activity	33	2.2	0.00501295	23108, 23527, 9882, 6654, 1121, 57186, 79890, 393, 134957, 394, 55843, 9779, 93627, 5910, 6904, 9938, 4649, 9135, 3071, 23637, 9459, 9910, 64786, 55296, 94134, 22821, 10788, 2776, 25771, 57533, 10681, 84079, 84173	1316	285	18908	1.66364	0.99756	0.222241	0.218528
GOTERM_BP_DIRECT	GO:1903898~negative regulation of PERK-mediated unfolded protein response	4	0.266667	0.00501988	4690, 8440, 5770, 10347	1285	6	19333	10.0301	1	0.454742	0.452683
KEGG_PATHWAY	hsa04650:Natural killer cell mediated cytotoxicity	18	1.2	0.00503848	5295, 919, 3683, 4068, 6654, 5532, 8797, 3384, 5290, 5291, 5293, 3455, 3454, 5533, 5578, 5336, 637, 3932	560	126	8205	2.09311	0.793195	0.0628802	0.0544156
INTERPRO	IPR013087:Zinc finger C2H2-type/integrase DNA-binding domain	77	5.13333	0.00504546	22834, 22835, 90321, 7562, 128553, 92822, 8411, 7644, 7764, 168374, 29068, 170960, 26036, 7756, 55769, 7799, 7637, 8609, 64393, 94039, 55809, 10181, 22847, 7697, 22806, 170959, 90592, 7690, 57677, 169841, 64919, 23370, 23131, 196528, 27332, 7767, 90987, 11278, 284443, 6239, 10664, 7582, 10194, 440515, 9841, 26137, 92285, 7581, 163131, 373, 23060, 728927, 22890, 55900, 51427, 54816, 121536, 57209,…	1334	813	19176	1.36145	0.999874	0.271385	0.267868
GOTERM_BP_DIRECT	GO:0016570~histone modification	13	0.866667	0.00515303	9575, 6872, 5562, 7443, 23376, 3275, 9252, 472, 3717, 54665, 80853, 5578, 54904	1285	78	19333	2.50752	1	0.454742	0.452683
GOTERM_BP_DIRECT	GO:0046677~response to antibiotic	8	0.533333	0.005202	3716, 3717, 7157, 841, 2113, 51542, 1374, 51319	1285	33	19333	3.64731	1	0.454742	0.452683
UP_SEQ_FEATURE	DOMAIN:LRRC37AB_C	4	0.266667	0.00522596	474170, 374819, 4126, 114659	1384	6	20532	9.89017	1	0.510612	0.50845
OMIM_DISEASE	114550~Hepatocellular carcinoma, somatic	4	0.266667	0.00538575	7157, 841, 5290, 3482	398	6	5823	9.75377	0.956141	1	1
UP_SEQ_FEATURE	LIPID:N-myristoyl glycine	24	1.6	0.00554672	114804, 9465, 54808, 5495, 100506084, 80856, 3241, 55251, 5051, 115294, 57515, 83988, 27031, 23140, 54941, 54467, 51652, 54664, 26112, 5567, 10235, 223082, 3932, 2319	1384	193	20532	1.8448	1	0.525781	0.523555
UP_SEQ_FEATURE	REPEAT:ARM 5	8	0.533333	0.00562002	8502, 8615, 3841, 150709, 5910, 25852, 10444, 22920	1384	33	20532	3.59643	1	0.525781	0.523555
GOTERM_CC_DIRECT	GO:0016604~nuclear body	36	2.4	0.00562981	9169, 6672, 8556, 4077, 5586, 9467, 26137, 23588, 1060, 1998, 22890, 7536, 79813, 9958, 79618, 6789, 286053, 153222, 93349, 7157, 57097, 23595, 23398, 7174, 6619, 54463, 79664, 2313, 546, 2035, 5205, 6932, 6239, 10048, 7704, 10346	1353	340	20580	1.61054	0.989438	0.15647	0.152005
UP_SEQ_FEATURE	DOMAIN:Phorbol-ester/DAG-type	11	0.733333	0.00565955	5583, 283349, 11186, 5578, 8525, 1606, 10235, 10125, 6093, 4649, 58508	1384	59	20532	2.7659	1	0.525781	0.523555
SMART	SM00248:ANK	31	2.06667	0.00569292	23527, 9881, 51281, 29123, 54851, 57763, 84320, 79813, 8525, 91526, 55608, 54737, 375248, 200539, 4660, 25831, 150709, 25998, 54882, 57534, 27130, 51130, 79722, 54467, 57730, 79745, 889, 84079, 84250, 80351, 4659	778	247	10379	1.67433	0.898091	0.253019	0.249223
UP_KW_DOMAIN	KW-0040~ANK repeat	31	2.06667	0.00572067	23527, 9881, 51281, 29123, 54851, 57763, 84320, 79813, 8525, 91526, 55608, 54737, 375248, 200539, 4660, 25831, 150709, 25998, 54882, 57534, 27130, 51130, 79722, 54467, 57730, 79745, 889, 84079, 84250, 80351, 4659	1005	266	14486	1.67982	0.153272	0.0276499	0.0228827
UP_KW_BIOLOGICAL_PROCESS	KW-0804~Transcription	222	14.8	0.00586538	90321, 7562, 254251, 168374, 9063, 4848, 27086, 7799, 10771, 4601, 5813, 5934, 3092, 9994, 7697, 8545, 7690, 22887, 1107, 2313, 51773, 84678, 284443, 51535, 6239, 10664, 7582, 7343, 10194, 8554, 23389, 7581, 163131, 54496, 51780, 26098, 23140, 54014, 55900, 11168, 135112, 51427, 54816, 7597, 4089, 2100, 3431, 23036, 3428, 5608, 79664, 57658, 389524, 548644, 84333, 6932, 54828, 51317, 10521, 58508…	875	2448	11229	1.16379	0.500503	0.0665787	0.0615007
GOTERM_BP_DIRECT	GO:0050821~protein stabilization	26	1.73333	0.00607621	4194, 6872, 11186, 1385, 149628, 79612, 7756, 8725, 51125, 6789, 23515, 3092, 5295, 22848, 7157, 2043, 5071, 125150, 5728, 124997, 2776, 83548, 23032, 84897, 902, 2319	1285	220	19333	1.77806	1	0.512288	0.509968
UP_KW_BIOLOGICAL_PROCESS	KW-0131~Cell cycle	72	4.8	0.00620649	6197, 8850, 6793, 129563, 10051, 6872, 9821, 7443, 11186, 25909, 5586, 23122, 23047, 8450, 1060, 472, 55320, 311, 10735, 994, 7756, 10771, 10015, 5934, 286053, 7175, 9994, 25836, 9874, 9236, 92335, 8621, 9039, 221035, 23332, 115426, 10628, 23097, 51652, 1540, 10904, 2035, 55615, 10982, 4735, 64282, 9960, 8556, 4750, 149628, 896, 1871, 55665, 83852, 84861, 10111, 23637, 129531, 7157, 27436, 79184,…	875	681	11229	1.35681	0.520326	0.0665787	0.0615007
INTERPRO	IPR000961:AGC-kinase, C-terminal	11	0.733333	0.00621274	6197, 6196, 11329, 5583, 5586, 5588, 5578, 5567, 9252, 6093, 23678	1334	58	19176	2.72626	0.999984	0.317745	0.313628
GOTERM_BP_DIRECT	GO:0070213~protein auto-ADP-ribosylation	5	0.333333	0.00622657	64761, 79668, 57097, 25976, 80351	1285	12	19333	6.26881	1	0.512288	0.509968
GOTERM_BP_DIRECT	GO:0090309~positive regulation of methylation-dependent chromatin silencing	5	0.333333	0.00622657	83852, 51535, 55196, 80063, 54737	1285	12	19333	6.26881	1	0.512288	0.509968
KEGG_PATHWAY	hsa04659:Th17 cell differentiation	16	1.06667	0.00625049	919, 7046, 4089, 5532, 3572, 6095, 3108, 3716, 3717, 861, 920, 5588, 6777, 5533, 3932, 917	560	108	8205	2.17063	0.858616	0.0750059	0.0649089
INTERPRO	IPR020683:Ankyrin repeat-containing domain	28	1.86667	0.00626539	23527, 51281, 29123, 54851, 57763, 84320, 79813, 8525, 91526, 55608, 54737, 375248, 200539, 4660, 25831, 25998, 54882, 57534, 27130, 51130, 79722, 54467, 57730, 79745, 84079, 84250, 80351, 4659	1334	233	19176	1.72745	0.999986	0.317745	0.313628
UP_SEQ_FEATURE	DOMAIN:MBD	5	0.333333	0.0065484	64174, 55777, 29994, 83852, 4204	1384	12	20532	6.18136	1	0.589044	0.58655
UP_SEQ_FEATURE	ZN_FING:C2H2-type 14; degenerate	5	0.333333	0.0065484	7644, 7767, 90987, 168374, 55628	1384	12	20532	6.18136	1	0.589044	0.58655
KEGG_PATHWAY	hsa04071:Sphingolipid signaling pathway	17	1.13333	0.00662604	5295, 4363, 7157, 5290, 5291, 6093, 5293, 5728, 2776, 253782, 8439, 5578, 427, 637, 4217, 5527, 1901	560	119	8205	2.09311	0.874344	0.0765676	0.0662604
UP_SEQ_FEATURE	DOMAIN:PID	8	0.533333	0.0066737	23637, 1600, 321, 9882, 55198, 9910, 26119, 83605	1384	34	20532	3.49065	1	0.590935	0.588433
GOTERM_BP_DIRECT	GO:0030217~T cell differentiation	9	0.6	0.00667725	5295, 399, 22806, 3575, 920, 5532, 5788, 3932, 5293	1285	43	19333	3.14898	1	0.528637	0.526243
SMART	SM00146:PI3Kc	6	0.4	0.00672419	5297, 545, 5290, 5291, 472, 5293	778	17	10379	4.70845	0.932711	0.268967	0.264933
GOTERM_BP_DIRECT	GO:0060340~positive regulation of type I interferon-mediated signaling pathway	6	0.4	0.00680324	3093, 9641, 26065, 81844, 84166, 81030	1285	19	19333	4.7511	1	0.528637	0.526243
GOTERM_BP_DIRECT	GO:0016571~histone methylation	6	0.4	0.00680324	54496, 79813, 7799, 3275, 4204, 54904	1285	19	19333	4.7511	1	0.528637	0.526243
GOTERM_CC_DIRECT	GO:0055037~recycling endosome	18	1.2	0.00682131	9135, 9873, 53916, 201627, 8411, 6653, 26119, 1182, 23678, 9482, 57614, 55610, 57533, 8417, 3688, 10133, 285195, 23080	1353	134	20580	2.04322	0.995981	0.183266	0.178036
UP_KW_DOMAIN	KW-0802~TPR repeat	22	1.46667	0.00703981	8473, 9881, 9694, 158219, 9887, 7267, 79573, 54970, 10513, 55761, 26098, 27031, 79612, 151613, 283237, 2289, 125488, 23230, 51115, 51433, 7403, 54557	1005	170	14486	1.86533	0.185252	0.0291649	0.0241365
KEGG_PATHWAY	hsa04935:Growth hormone synthesis, secretion and action	17	1.13333	0.00717978	5295, 64764, 6654, 1385, 5290, 5291, 5293, 5608, 3717, 113, 2776, 3709, 6777, 5578, 4214, 5336, 5567	560	120	8205	2.07567	0.894408	0.0800033	0.0692336
UP_SEQ_FEATURE	REPEAT:WD 8	11	0.733333	0.00719437	1657, 55023, 84128, 54014, 57599, 27436, 23335, 79718, 134957, 55250, 55717	1384	61	20532	2.67521	1	0.627238	0.624582
INTERPRO	IPR001739:Methyl-CpG DNA binding	5	0.333333	0.00732168	64174, 55777, 29994, 83852, 4204	1334	12	19176	5.98951	0.999998	0.351243	0.346691
INTERPRO	IPR016177:DNA-binding, integrase-type	5	0.333333	0.00732168	64174, 55777, 29994, 83852, 4204	1334	12	19176	5.98951	0.999998	0.351243	0.346691
GOTERM_BP_DIRECT	GO:0030838~positive regulation of actin filament polymerization	10	0.666667	0.00764767	3071, 9873, 4690, 8440, 1236, 55604, 51466, 253260, 10178, 1739	1285	53	19333	2.8387	1	0.583448	0.580806
GOTERM_CC_DIRECT	GO:0005815~microtubule organizing center	20	1.33333	0.00833732	140609, 9541, 7840, 7157, 11186, 27436, 23122, 23332, 23301, 375748, 583, 10129, 10868, 1540, 8615, 79648, 5930, 10142, 10015, 10982	1353	159	20580	1.91329	0.998827	0.21677	0.210585
GOTERM_BP_DIRECT	GO:0060544~regulation of necroptotic process	4	0.266667	0.00835274	330, 8473, 1540, 329	1285	7	19333	8.59722	1	0.604277	0.601541
GOTERM_BP_DIRECT	GO:0033135~regulation of peptidyl-serine phosphorylation	4	0.266667	0.00835274	5562, 5334, 253260, 23228	1285	7	19333	8.59722	1	0.604277	0.601541
GOTERM_BP_DIRECT	GO:0045588~positive regulation of gamma-delta T cell differentiation	4	0.266667	0.00835274	3071, 51176, 6777, 5788	1285	7	19333	8.59722	1	0.604277	0.601541
GOTERM_MF_DIRECT	GO:0003712~transcription cofactor activity	19	1.26667	0.00841653	8850, 7994, 8554, 8148, 23389, 9063, 4848, 27044, 51780, 57658, 80853, 55578, 51586, 84678, 51773, 11168, 121536, 10138, 80063	1316	140	18908	1.94991	0.99996	0.359807	0.353795
UP_KW_MOLECULAR_FUNCTION	KW-0788~Thiol protease	20	1.33333	0.00849151	9960, 4287, 64854, 1075, 23358, 29761, 80013, 57337, 26054, 10868, 841, 1520, 23032, 1540, 23473, 9958, 79868, 824, 9736, 10026	827	149	11719	1.90208	0.503056	0.087038	0.077485
GOTERM_BP_DIRECT	GO:0090161~Golgi ribbon formation	5	0.333333	0.00852656	143187, 8675, 399687, 9648, 10133	1285	13	19333	5.78659	1	0.606397	0.603652
UP_SEQ_FEATURE	MOTIF:Nuclear localization signal 1	5	0.333333	0.00896035	10914, 27067, 64326, 2073, 7690	1384	13	20532	5.70587	1	0.757885	0.754676
UP_SEQ_FEATURE	MOTIF:Nuclear localization signal 2	5	0.333333	0.00896035	10914, 27067, 64326, 2073, 7690	1384	13	20532	5.70587	1	0.757885	0.754676
KEGG_PATHWAY	hsa05222:Small cell lung cancer	14	0.933333	0.00913736	5295, 7188, 7157, 2272, 5290, 5291, 5293, 5728, 330, 1871, 329, 4149, 3655, 3688	560	92	8205	2.22962	0.942958	0.0974488	0.0843307
UP_SEQ_FEATURE	DOMAIN:PH	31	2.06667	0.00928113	9267, 23527, 9844, 8631, 6654, 6093, 23348, 23228, 55843, 26034, 220164, 5336, 54518, 9938, 50619, 6641, 9459, 5333, 5334, 221178, 25851, 94134, 139818, 22821, 59338, 23370, 55198, 89846, 6711, 55119, 5924	1384	283	20532	1.62506	1	0.773473	0.770197
GOTERM_CC_DIRECT	GO:0005795~Golgi stack	8	0.533333	0.0094033	4905, 7443, 8720, 8615, 11320, 51643, 51125, 10142	1353	37	20580	3.28879	0.999507	0.236845	0.230087
KEGG_PATHWAY	hsa04725:Cholinergic synapse	16	1.06667	0.00944777	5295, 64764, 1385, 5290, 5291, 5293, 3717, 113, 2776, 3709, 3784, 5578, 10681, 5567, 814, 818	560	113	8205	2.07459	0.94827	0.0974488	0.0843307
SMART	SM00391:MBD	5	0.333333	0.00948577	64174, 55777, 29994, 83852, 4204	778	12	10379	5.55859	0.977905	0.344937	0.339763
GOTERM_BP_DIRECT	GO:0006338~chromatin remodeling	22	1.46667	0.00954276	8850, 6760, 84083, 23506, 84181, 2186, 375748, 57492, 23081, 1107, 80205, 84678, 29994, 51773, 2145, 546, 22890, 196528, 23451, 7403, 4798, 7913	1285	182	19333	1.81864	1	0.664544	0.661535
GOTERM_BP_DIRECT	GO:0051726~regulation of cell cycle	34	2.26667	0.00966091	26959, 4194, 8850, 7046, 6430, 8556, 11186, 133746, 472, 330, 4600, 54799, 5934, 2081, 9750, 7157, 5311, 9039, 8621, 115426, 23435, 5728, 64839, 5608, 102, 23097, 80314, 84897, 51379, 7029, 329, 5788, 4798, 3688	1285	324	19333	1.57881	1	0.664544	0.661535
KEGG_PATHWAY	hsa05131:Shigellosis	28	1.86667	0.00968241	9267, 6352, 7188, 4671, 9844, 6093, 9140, 472, 831, 5336, 10454, 5295, 7157, 5333, 10163, 25851, 23157, 9252, 5290, 22863, 5291, 5293, 10801, 3709, 5588, 824, 3688, 4735	560	247	8205	1.66093	0.951956	0.0974488	0.0843307
UP_SEQ_FEATURE	ZN_FING:C2H2-type 2	59	3.93333	0.00974699	22835, 7562, 128553, 92822, 7644, 7764, 29068, 170960, 26036, 7756, 55769, 7799, 7637, 8609, 94039, 55809, 22847, 22806, 170959, 90592, 7690, 57677, 169841, 64919, 7767, 90987, 11278, 284443, 6239, 10664, 7582, 10194, 440515, 9841, 26137, 92285, 7581, 163131, 728927, 55900, 51427, 54816, 57209, 55628, 7597, 23036, 56242, 168850, 147657, 51274, 255403, 353088, 5324, 7700, 7626, 10365, 10320, 7704,…	1384	631	20532	1.38713	1	0.800524	0.797134
GOTERM_CC_DIRECT	GO:0000781~chromosome, telomeric region	21	1.4	0.00986316	6672, 23595, 23468, 25777, 23347, 79991, 472, 79677, 545, 2145, 546, 80169, 79618, 84321, 10111, 55719, 84250, 80351, 4999, 5813, 286053	1353	173	20580	1.84638	0.999661	0.2409	0.234026
GOTERM_MF_DIRECT	GO:0004535~poly(A)-specific ribonuclease activity	5	0.333333	0.0100174	4848, 9337, 9924, 255967, 5073	1316	13	18908	5.52607	0.999994	0.413475	0.406567
GOTERM_BP_DIRECT	GO:0042102~positive regulation of T cell proliferation	11	0.733333	0.0102049	3071, 4690, 3717, 8440, 6352, 4179, 5588, 10673, 3572, 5788, 959	1285	65	19333	2.5461	1	0.690644	0.687517
INTERPRO	IPR006553:Leucine-rich repeat, cysteine-containing subtype	6	0.4	0.0103623	64839, 84961, 84678, 26234, 84166, 26235	1334	20	19176	4.31244	1	0.484031	0.477759
GOTERM_CC_DIRECT	GO:0072686~mitotic spindle	18	1.2	0.0104314	7175, 8850, 8556, 8502, 5311, 9611, 27436, 23122, 23332, 26065, 51199, 26586, 2035, 7029, 93627, 84861, 50852, 79718	1353	140	20580	1.95565	0.999787	0.247286	0.240229
GOTERM_MF_DIRECT	GO:0042802~identical protein binding	145	9.66667	0.0104903	154881, 6352, 9500, 11186, 3482, 84959, 2272, 1060, 3480, 472, 81853, 27086, 80007, 26157, 6504, 10133, 98, 917, 919, 9750, 8545, 22806, 5311, 6643, 6642, 9194, 1075, 2043, 55692, 360, 7174, 2317, 27010, 51652, 85007, 920, 51379, 11232, 79648, 151531, 4217, 85363, 4735, 10666, 9641, 7188, 8832, 8797, 23023, 57120, 373, 80146, 29123, 283349, 10111, 57407, 3932, 818, 129531, 4089, 6786, 1374, 22117…	1316	1722	18908	1.20983	0.999997	0.418563	0.411569
GOTERM_BP_DIRECT	GO:0045088~regulation of innate immune response	6	0.4	0.0106605	330, 55198, 25939, 841, 51752, 329	1285	21	19333	4.29861	1	0.69893	0.695765
GOTERM_BP_DIRECT	GO:0000423~macromitophagy	6	0.4	0.0106605	54463, 8473, 7157, 987, 22863, 5071	1285	21	19333	4.29861	1	0.69893	0.695765
UP_SEQ_FEATURE	DOMAIN:C2	18	1.2	0.0107056	153241, 5583, 64750, 5586, 5333, 5334, 22841, 84958, 23228, 123036, 144402, 5588, 9847, 5578, 3631, 5336, 7405, 11059	1384	137	20532	1.94916	1	0.855274	0.851652
UP_SEQ_FEATURE	ZN_FING:PHD-type 2	8	0.533333	0.0107155	1107, 23081, 7994, 8028, 9678, 2186, 54904, 58508	1384	37	20532	3.20762	1	0.855274	0.851652
KEGG_PATHWAY	hsa04210:Apoptosis	18	1.2	0.0107204	2081, 5295, 7157, 8797, 1075, 5290, 5291, 5293, 472, 330, 143, 841, 1520, 3709, 329, 824, 637, 4217	560	136	8205	1.93921	0.965362	0.104524	0.090453
UP_SEQ_FEATURE	REPEAT:ANK 8	9	0.6	0.010932	54882, 57534, 27130, 51130, 79722, 79813, 91526, 84079, 80351	1384	46	20532	2.90255	1	0.860441	0.856797
GOTERM_BP_DIRECT	GO:0006515~misfolded or incompletely synthesized protein catabolic process	5	0.333333	0.0113185	64839, 83752, 79699, 4287, 10444	1285	14	19333	5.37326	1	0.728628	0.725329
GOTERM_BP_DIRECT	GO:0016925~protein sumoylation	9	0.6	0.0114608	26054, 79677, 26036, 8554, 115426, 55719, 84250, 286053, 9063	1285	47	19333	2.88098	1	0.728628	0.725329
GOTERM_MF_DIRECT	GO:0000287~magnesium ion binding	27	1.8	0.0115771	6197, 6196, 129563, 374868, 11329, 10914, 27068, 6789, 8801, 2729, 2081, 5495, 8445, 23332, 57198, 9252, 57194, 85865, 55556, 51135, 54861, 171425, 6733, 5567, 5205, 4217, 26061	1316	233	18908	1.66494	0.999999	0.446953	0.439485
SMART	SM00582:RPR	4	0.266667	0.0116386	22828, 51585, 55197, 23248	778	7	10379	7.62321	0.990746	0.372641	0.367051
GOTERM_MF_DIRECT	GO:0003729~mRNA binding	28	1.86667	0.0119486	84081, 6430, 58155, 23369, 1656, 196513, 27067, 51585, 7536, 9716, 6625, 4204, 91746, 51747, 10236, 65110, 7175, 10181, 11052, 22828, 27316, 55692, 26065, 55133, 54542, 23451, 51631, 340554	1316	245	18908	1.64203	0.999999	0.446953	0.439485
INTERPRO	IPR000504:RNA recognition motif domain	27	1.8	0.0121292	6430, 9584, 155435, 9665, 10929, 3187, 58155, 55285, 5937, 389677, 6427, 6625, 10236, 10181, 10180, 11052, 22828, 8148, 27316, 23435, 7072, 9295, 55035, 29896, 55599, 27332, 64062	1334	234	19176	1.65863	1	0.552032	0.544879
UP_SEQ_FEATURE	REPEAT:ARM 4	8	0.533333	0.0123904	8502, 8615, 3841, 150709, 5910, 25852, 10444, 22920	1384	38	20532	3.12321	1	0.913069	0.909202
GOTERM_BP_DIRECT	GO:0050900~leukocyte migration	7	0.466667	0.0126991	6654, 6402, 3676, 6404, 3655, 3932, 6093	1285	30	19333	3.51053	1	0.782662	0.779118
GOTERM_CC_DIRECT	GO:0035861~site of double-strand break	12	0.8	0.012717	55100, 25939, 7157, 79677, 92797, 23376, 200558, 10111, 55719, 84250, 23347, 5429	1353	78	20580	2.3401	0.999967	0.292855	0.284498
SMART	SM00360:RRM	27	1.8	0.012725	6430, 9584, 155435, 9665, 10929, 3187, 58155, 55285, 5937, 389677, 6427, 6625, 10236, 10181, 10180, 11052, 22828, 8148, 27316, 23435, 7072, 9295, 55035, 29896, 55599, 27332, 64062	778	219	10379	1.64473	0.99404	0.372641	0.367051
GOTERM_MF_DIRECT	GO:0051010~microtubule plus-end binding	6	0.4	0.0128616	6786, 79745, 667, 23122, 23332, 10982	1316	21	18908	4.10508	1	0.466527	0.458732
UP_SEQ_FEATURE	REPEAT:Spectrin 31	3	0.2	0.0129922	667, 23345, 23224	1384	3	20532	14.8353	1	0.913069	0.909202
UP_SEQ_FEATURE	REPEAT:Spectrin 29	3	0.2	0.0129922	667, 23345, 23224	1384	3	20532	14.8353	1	0.913069	0.909202
UP_SEQ_FEATURE	REPEAT:Spectrin 30	3	0.2	0.0129922	667, 23345, 23224	1384	3	20532	14.8353	1	0.913069	0.909202
UP_SEQ_FEATURE	REPEAT:Spectrin 32	3	0.2	0.0129922	667, 23345, 23224	1384	3	20532	14.8353	1	0.913069	0.909202
UP_SEQ_FEATURE	REPEAT:Spectrin 28	3	0.2	0.0129922	667, 23345, 23224	1384	3	20532	14.8353	1	0.913069	0.909202
GOTERM_BP_DIRECT	GO:0006376~mRNA splice site selection	6	0.4	0.0130568	6430, 51631, 91746, 58155, 55692, 51747	1285	22	19333	4.10322	1	0.782662	0.779118
GOTERM_BP_DIRECT	GO:0000289~nuclear-transcribed mRNA poly(A) tail shortening	6	0.4	0.0130568	4848, 23318, 9337, 9924, 255967, 5073	1285	22	19333	4.10322	1	0.782662	0.779118
GOTERM_BP_DIRECT	GO:1903076~regulation of protein localization to plasma membrane	6	0.4	0.0130568	5295, 51201, 8417, 6711, 26119, 9482	1285	22	19333	4.10322	1	0.782662	0.779118
KEGG_PATHWAY	hsa04380:Osteoclast differentiation	17	1.13333	0.0130711	5295, 7046, 5532, 1385, 5290, 5291, 5293, 3716, 5608, 3455, 1540, 3454, 5533, 5336, 814, 10454, 3932	560	128	8205	1.94594	0.983511	0.119767	0.103645
UP_SEQ_FEATURE	REPEAT:TPR	14	0.933333	0.0131241	8473, 9694, 7267, 79573, 54970, 10513, 55761, 27031, 79612, 151613, 283237, 2289, 7403, 54557	1384	97	20532	2.14117	1	0.913069	0.909202
KEGG_PATHWAY	hsa05162:Measles	18	1.2	0.0131711	9641, 5295, 7157, 4179, 5290, 5291, 5293, 3716, 896, 841, 3455, 51135, 3454, 6777, 6504, 4600, 637, 917	560	139	8205	1.89735	0.984024	0.119767	0.103645
UP_SEQ_FEATURE	DOMAIN:Chorein N-terminal	4	0.266667	0.0132119	55102, 23230, 157680, 54832	1384	8	20532	7.41763	1	0.913069	0.909202
UP_SEQ_FEATURE	DOMAIN:IGc1	4	0.266667	0.0132119	3108, 567, 3133, 3140	1384	8	20532	7.41763	1	0.913069	0.909202
UP_SEQ_FEATURE	DOMAIN:CID	4	0.266667	0.0132119	22828, 51585, 55197, 23248	1384	8	20532	7.41763	1	0.913069	0.909202
GOTERM_BP_DIRECT	GO:0033077~T cell differentiation in thymus	8	0.533333	0.0132518	9840, 64919, 7157, 567, 3575, 22890, 6777, 3140	1285	39	19333	3.08618	1	0.78316	0.779614
KEGG_PATHWAY	hsa04621:NOD-like receptor signaling pathway	22	1.46667	0.0134354	9641, 140609, 6352, 7188, 4671, 5586, 79184, 22861, 9140, 3428, 330, 3716, 10628, 841, 3709, 3455, 51135, 3454, 329, 10454, 11337, 55914	560	184	8205	1.75184	0.985305	0.119767	0.103645
SMART	SM00320:WD40	32	2.13333	0.0135052	57560, 134957, 1657, 55023, 55100, 80227, 84128, 54014, 6468, 84321, 79718, 55827, 8925, 50717, 64326, 27436, 7091, 23398, 22884, 23335, 55250, 25956, 115825, 2976, 124997, 57599, 987, 8439, 10681, 55339, 55717, 8816	778	274	10379	1.55803	0.995656	0.372641	0.367051
GOTERM_BP_DIRECT	GO:0043484~regulation of RNA splicing	12	0.8	0.0136992	8850, 79026, 10150, 389677, 55578, 23076, 55796, 6314, 6625, 3187, 57396, 58155	1285	78	19333	2.31464	1	0.797585	0.793974
INTERPRO	IPR019486:Argonaute hook domain	3	0.2	0.0138161	23112, 27327, 57690	1334	3	19176	14.3748	1	0.582931	0.575378
INTERPRO	IPR026642:Glucocorticoid-induced transcript 1/FAM117	3	0.2	0.0138161	81558, 150864, 113263	1334	3	19176	14.3748	1	0.582931	0.575378
UP_SEQ_FEATURE	ZN_FING:Phorbol-ester/DAG-type 1	6	0.4	0.0138246	5583, 5588, 5578, 8525, 1606, 4649	1384	22	20532	4.04598	1	0.921696	0.917793
UP_SEQ_FEATURE	ZN_FING:Phorbol-ester/DAG-type 2	6	0.4	0.0138246	5583, 5588, 5578, 8525, 1606, 4649	1384	22	20532	4.04598	1	0.921696	0.917793
UP_SEQ_FEATURE	ZN_FING:C3H1-type 3	6	0.4	0.0138246	10150, 376940, 23608, 64761, 55796, 56829	1384	22	20532	4.04598	1	0.921696	0.917793
SMART	SM00367:LRR_CC	6	0.4	0.013974	64839, 84961, 84678, 26234, 84166, 26235	778	20	10379	4.00219	0.996408	0.372641	0.367051
GOTERM_BP_DIRECT	GO:0007229~integrin-mediated signaling pathway	15	1	0.0141127	3683, 83605, 7294, 102, 961, 2533, 667, 5786, 10077, 55846, 3676, 3655, 3688, 959, 55914	1285	110	19333	2.05161	1	0.797585	0.793974
GOTERM_MF_DIRECT	GO:0019899~enzyme binding	40	2.66667	0.0141225	4194, 54808, 5583, 8554, 1385, 254394, 23345, 3482, 401494, 23081, 55100, 83752, 5578, 51741, 10277, 2081, 5770, 7155, 7157, 5378, 96459, 5532, 2100, 81619, 66008, 22861, 5071, 5095, 143, 5728, 57515, 83666, 920, 115752, 51631, 824, 847, 10048, 80351, 10443	1316	390	18908	1.47362	1	0.493098	0.484859
INTERPRO	IPR026854:Vacuolar protein sorting-associated protein 13A N-terminal domain	4	0.266667	0.0143995	55102, 23230, 157680, 54832	1334	8	19176	7.18741	1	0.582931	0.575378
INTERPRO	IPR006569:CID domain	4	0.266667	0.0143995	22828, 51585, 55197, 23248	1334	8	19176	7.18741	1	0.582931	0.575378
GOTERM_CC_DIRECT	GO:0031410~cytoplasmic vesicle	33	2.2	0.0144041	22878, 114908, 79890, 133746, 1182, 9583, 472, 55245, 399, 55667, 1773, 79932, 4600, 6844, 9497, 5311, 7456, 29978, 25851, 80208, 66008, 200576, 148867, 57655, 57534, 55198, 51652, 667, 528, 8916, 11337, 2319, 55717	1353	325	20580	1.54447	0.999992	0.322491	0.313289
GOTERM_MF_DIRECT	GO:0090554~phosphatidylcholine-translocating ATPase activity	4	0.266667	0.0144181	5205, 57198, 57194, 10347	1316	8	18908	7.18389	1	0.493098	0.484859
INTERPRO	IPR000008:C2 calcium-dependent membrane targeting	19	1.26667	0.0144501	153241, 5583, 64750, 5586, 5333, 5334, 22841, 84958, 22821, 23228, 123036, 144402, 5588, 9847, 5578, 3631, 5336, 7405, 11059	1334	148	19176	1.84542	1	0.582931	0.575378
GOTERM_BP_DIRECT	GO:0030183~B cell differentiation	13	0.866667	0.0144761	5295, 7155, 22806, 96459, 5293, 22890, 6777, 5336, 10673, 3676, 5788, 3688, 959	1285	89	19333	2.1976	1	0.797585	0.793974
GOTERM_BP_DIRECT	GO:0006349~regulation of gene expression by genetic imprinting	5	0.333333	0.0146363	5926, 54496, 3784, 4204, 10664	1285	15	19333	5.01505	1	0.797585	0.793974
GOTERM_BP_DIRECT	GO:0006895~Golgi to endosome transport	5	0.333333	0.0146363	9980, 23041, 23230, 54832, 2060	1285	15	19333	5.01505	1	0.797585	0.793974
GOTERM_BP_DIRECT	GO:0046626~regulation of insulin receptor signaling pathway	5	0.333333	0.0146363	5295, 8473, 5770, 896, 64710	1285	15	19333	5.01505	1	0.797585	0.793974
KEGG_PATHWAY	hsa04750:Inflammatory mediator regulation of TRP channels	14	0.933333	0.0151706	5295, 5583, 5290, 5291, 5293, 5608, 113, 2776, 3709, 5588, 5578, 5336, 5567, 818	560	98	8205	2.09311	0.991515	0.131478	0.113779
UP_SEQ_FEATURE	ZN_FING:C3H1-type 4	5	0.333333	0.0153575	10150, 23608, 64761, 55796, 56829	1384	15	20532	4.94509	1	1	0.995941
UP_KW_BIOLOGICAL_PROCESS	KW-0581~Phagocytosis	7	0.466667	0.0156962	56882, 9844, 3683, 6504, 56990, 5290, 10347	875	27	11229	3.32711	0.845389	0.154346	0.142574
UP_SEQ_FEATURE	TOPO_DOM:Lumenal	59	3.93333	0.0158384	3482, 401494, 9583, 23646, 284613, 51201, 51643, 11342, 4249, 50515, 2081, 64167, 9236, 64764, 7095, 6480, 55014, 57515, 10905, 55858, 10026, 64131, 9445, 375056, 6653, 388650, 201931, 80856, 201895, 55340, 80146, 55501, 11320, 79956, 51301, 81790, 4864, 51669, 56913, 9375, 8720, 4124, 64788, 153129, 26984, 23556, 26503, 84925, 55790, 79982, 3108, 54463, 147138, 170575, 253782, 28962, 54664, 5175…	1384	647	20532	1.35283	1	1	0.995941
GOTERM_CC_DIRECT	GO:0000776~kinetochore	19	1.26667	0.0159211	7175, 8850, 91782, 92822, 25909, 23122, 23332, 64105, 23157, 23468, 1060, 55320, 51652, 196528, 7756, 7514, 284058, 4735, 4659	1353	158	20580	1.82913	0.999998	0.346186	0.336307
SMART	SM00143:PI3K_p85B	3	0.2	0.0159571	5290, 5291, 5293	778	3	10379	13.3406	0.998395	0.398928	0.392944
GOTERM_BP_DIRECT	GO:0008333~endosome to lysosome transport	9	0.6	0.0164314	114804, 57724, 64400, 4534, 66008, 65082, 27072, 22863, 9482	1285	50	19333	2.70812	1	0.883927	0.879924
GOTERM_CC_DIRECT	GO:0031965~nuclear membrane	26	1.73333	0.0167413	23108, 10390, 9821, 25909, 286205, 23345, 23224, 23588, 23225, 23369, 27067, 22890, 7514, 3631, 7175, 11097, 203228, 25777, 79982, 147138, 80013, 2776, 80314, 7767, 55219, 55914	1353	242	20580	1.6342	0.999999	0.346186	0.336307
UP_SEQ_FEATURE	CROSSLNK:Glycyl lysine isopeptide (Lys-Gly) (interchain with G-Cter in SUMO2); alternate	35	2.33333	0.0168292	9169, 9202, 26137, 55023, 23360, 26036, 79813, 79618, 4820, 51747, 23515, 9611, 8148, 6169, 3151, 168850, 1107, 3428, 55133, 51592, 79026, 2113, 55610, 51773, 23451, 546, 6314, 8899, 51535, 4798, 6239, 10521, 54828, 7707, 64062	1384	345	20532	1.50503	1	1	0.995941
INTERPRO	IPR002219:Protein kinase C-like, phorbol ester/diacylglycerol binding	11	0.733333	0.0168295	5583, 283349, 11186, 5588, 5578, 8525, 1606, 10235, 10125, 6093, 4649	1334	67	19176	2.36004	1	0.663829	0.655227
GOTERM_MF_DIRECT	GO:0043560~insulin receptor substrate binding	5	0.333333	0.0171092	5295, 3717, 5290, 5291, 3480	1316	15	18908	4.78926	1	0.568882	0.559377
KEGG_PATHWAY	hsa05200:Pathways in cancer	50	3.33333	0.0172405	7046, 11186, 3480, 3716, 3717, 113, 5578, 5336, 637, 6789, 7175, 112399, 3572, 841, 51176, 2113, 329, 3688, 7188, 6654, 6093, 330, 896, 1871, 3455, 3575, 3454, 4149, 3655, 10235, 818, 5295, 10161, 7157, 4089, 27436, 2100, 9252, 5290, 5291, 5293, 5728, 2776, 861, 6777, 10681, 5567, 6932, 10125, 7704	560	531	8205	1.37964	0.995599	0.14538	0.125809
UP_KW_MOLECULAR_FUNCTION	KW-0540~Nuclease	19	1.26667	0.0172464	23405, 84083, 129563, 128387, 9337, 80746, 9692, 2073, 5073, 23646, 54464, 116461, 27044, 1773, 115752, 9924, 8635, 3669, 340554	827	149	11719	1.80698	0.759862	0.157134	0.139887
GOTERM_BP_DIRECT	GO:0051491~positive regulation of filopodium assembly	7	0.466667	0.0173165	5295, 7046, 1236, 9750, 10178, 54828, 139818	1285	32	19333	3.29112	1	0.919749	0.915585
GOTERM_CC_DIRECT	GO:0030915~Smc5-Smc6 complex	4	0.266667	0.0176099	79677, 55719, 84250, 286053	1353	9	20580	6.76029	0.999999	0.346186	0.336307
GOTERM_CC_DIRECT	GO:0005943~phosphatidylinositol 3-kinase complex, class IA	4	0.266667	0.0176099	5295, 5290, 5291, 5293	1353	9	20580	6.76029	0.999999	0.346186	0.336307
GOTERM_CC_DIRECT	GO:0042612~MHC class I protein complex	4	0.266667	0.0176099	3107, 567, 3133, 3140	1353	9	20580	6.76029	0.999999	0.346186	0.336307
GOTERM_BP_DIRECT	GO:0032436~positive regulation of proteasomal ubiquitin-dependent protein catabolic process	12	0.8	0.017844	6872, 79699, 54467, 8554, 64326, 51667, 25831, 2729, 10444, 9781, 5071, 11337	1285	81	19333	2.22891	1	0.921312	0.91714
UP_KW_BIOLOGICAL_PROCESS	KW-0053~Apoptosis	57	3.8	0.01797	7046, 5586, 399687, 9263, 2272, 26999, 117145, 117584, 1773, 54476, 51643, 5578, 54878, 637, 6789, 10015, 3635, 64393, 2081, 9994, 3092, 10181, 112399, 64400, 27250, 841, 51652, 83941, 10904, 128338, 329, 4217, 8473, 7188, 4671, 9844, 8797, 6093, 330, 81030, 51741, 54739, 939, 9135, 7157, 8445, 7072, 51074, 5728, 3428, 80013, 5608, 23076, 55632, 26586, 8718, 11337	875	544	11229	1.34465	0.882315	0.163112	0.150672
UP_SEQ_FEATURE	REPEAT:TPR 3	18	1.2	0.0180697	8473, 9881, 9694, 7267, 79573, 54970, 10513, 55761, 27031, 79612, 151613, 283237, 2289, 125488, 23230, 51433, 7403, 54557	1384	145	20532	1.84162	1	1	0.995941
GOTERM_CC_DIRECT	GO:0005694~chromosome	27	1.8	0.0181784	10051, 92822, 254394, 23047, 2073, 23347, 10735, 79677, 83852, 79813, 5930, 10771, 5934, 23515, 9575, 25939, 114799, 55035, 55777, 85865, 84678, 545, 23076, 3146, 8899, 51535, 29072	1353	256	20580	1.60425	1	0.348853	0.338898
INTERPRO	IPR001849:Pleckstrin homology domain	30	2	0.0182363	9267, 23527, 9844, 8631, 6654, 6093, 23348, 23228, 55843, 26034, 220164, 5336, 54518, 9938, 50619, 6641, 9459, 5333, 5334, 221178, 94134, 139818, 22821, 59338, 23370, 55198, 89846, 6711, 55119, 5924	1334	277	19176	1.55684	1	0.703682	0.694563
GOTERM_BP_DIRECT	GO:0046777~protein autophosphorylation	21	1.4	0.0183916	2081, 6793, 22848, 11184, 6872, 9821, 7443, 57396, 2043, 27347, 3480, 472, 7294, 3717, 545, 50488, 4215, 5788, 6789, 814, 51347	1285	182	19333	1.73598	1	0.921312	0.91714
GOTERM_BP_DIRECT	GO:2001256~regulation of store-operated calcium entry	5	0.333333	0.0185089	80024, 8832, 6786, 80208, 51669	1285	16	19333	4.70161	1	0.921312	0.91714
GOTERM_BP_DIRECT	GO:0050862~positive regulation of T cell receptor signaling pathway	5	0.333333	0.0185089	9840, 1236, 50852, 3932, 10666	1285	16	19333	4.70161	1	0.921312	0.91714
GOTERM_BP_DIRECT	GO:0006623~protein targeting to vacuole	5	0.333333	0.0185089	143187, 23230, 54832, 27072, 9570	1285	16	19333	4.70161	1	0.921312	0.91714
UP_SEQ_FEATURE	REPEAT:ANK 9	8	0.533333	0.0185364	54882, 57534, 27130, 51130, 79722, 91526, 84079, 80351	1384	41	20532	2.89468	1	1	0.995941
GOTERM_MF_DIRECT	GO:0035091~phosphatidylinositol binding	15	1	0.0188359	3092, 129531, 6643, 92017, 6642, 146691, 57231, 26207, 23678, 55198, 3709, 26751, 4534, 54828, 57605	1316	109	18908	1.97722	1	0.609368	0.599186
UP_SEQ_FEATURE	MOTIF:PxVxL motif	4	0.266667	0.0188366	25836, 6672, 9866, 546	1384	9	20532	6.59345	1	1	0.995941
GOTERM_BP_DIRECT	GO:0022604~regulation of cell morphogenesis	6	0.4	0.0188829	9202, 55023, 283149, 832, 9204, 192670	1285	24	19333	3.76128	1	0.921312	0.91714
GOTERM_BP_DIRECT	GO:0006471~protein ADP-ribosylation	6	0.4	0.0188829	143, 83666, 79668, 56829, 25976, 80351	1285	24	19333	3.76128	1	0.921312	0.91714
KEGG_PATHWAY	hsa04150:mTOR signaling pathway	19	1.26667	0.0190769	6197, 5295, 6196, 51606, 5562, 92335, 6654, 96459, 153129, 253260, 5290, 5291, 9550, 3480, 5293, 5728, 5578, 55615, 528	560	156	8205	1.78451	0.997545	0.155959	0.134965
UP_SEQ_FEATURE	DOMAIN:RanBP2-type	5	0.333333	0.0194061	4194, 84083, 10181, 8148, 10138	1384	16	20532	4.63602	1	1	0.995941
UP_KW_MOLECULAR_FUNCTION	KW-0238~DNA-binding	171	11.4	0.0194708	26959, 90321, 7562, 6872, 25909, 254251, 63901, 168374, 1060, 9063, 472, 5937, 55320, 170960, 27086, 7799, 4204, 10771, 4601, 5934, 5813, 253714, 84163, 7697, 8028, 8545, 22806, 8148, 170959, 115426, 375748, 7690, 22887, 1107, 169841, 2313, 84678, 79800, 57599, 11232, 284443, 6239, 10664, 5429, 64282, 7582, 7343, 84181, 10194, 113510, 8554, 26137, 7181, 7581, 163131, 6095, 1998, 1997, 1871, 7978,…	827	2091	11719	1.15885	0.800583	0.158696	0.141278
KEGG_PATHWAY	hsa04668:TNF signaling pathway	15	1	0.0194949	5295, 6352, 7188, 64764, 1385, 9252, 5290, 5291, 5293, 330, 5608, 841, 329, 4217, 10454	560	112	8205	1.96229	0.99785	0.155959	0.134965
GOTERM_BP_DIRECT	GO:0006906~vesicle fusion	8	0.533333	0.0195725	55014, 143187, 8675, 8411, 8417, 6844, 9570, 9482	1285	42	19333	2.86574	1	0.922597	0.91842
UP_SEQ_FEATURE	REPEAT:ANK 11	6	0.4	0.0199621	54882, 27130, 51130, 91526, 84079, 80351	1384	24	20532	3.70882	1	1	0.995941
GOTERM_BP_DIRECT	GO:0070536~protein K63-linked deubiquitination	7	0.466667	0.0200087	29761, 10868, 57559, 4287, 23032, 1540, 79184	1285	33	19333	3.19139	1	0.922597	0.91842
GOTERM_BP_DIRECT	GO:0007628~adult walking behavior	7	0.466667	0.0200087	1600, 23287, 4864, 2395, 2043, 3073, 55074	1285	33	19333	3.19139	1	0.922597	0.91842
GOTERM_BP_DIRECT	GO:0071108~protein K48-linked deubiquitination	7	0.466667	0.0200087	29761, 80013, 10868, 4287, 23032, 9958, 9736	1285	33	19333	3.19139	1	0.922597	0.91842
GOTERM_BP_DIRECT	GO:0048705~skeletal system morphogenesis	7	0.466667	0.0200087	29123, 59338, 7046, 57599, 51741, 79925, 25976	1285	33	19333	3.19139	1	0.922597	0.91842
UP_SEQ_FEATURE	DOMAIN:Rab-GAP TBC	10	0.666667	0.0202892	23637, 9882, 9910, 64786, 25771, 57533, 9779, 93627, 221322, 55296	1384	61	20532	2.43201	1	1	0.995941
INTERPRO	IPR023828:Peptidase S8, subtilisin, Ser-active site	4	0.266667	0.0204964	9159, 8720, 5125, 7174	1334	9	19176	6.38881	1	0.757939	0.748118
INTERPRO	IPR022398:Peptidase S8, subtilisin, His-active site	4	0.266667	0.0204964	9159, 8720, 5125, 7174	1334	9	19176	6.38881	1	0.757939	0.748118
GOTERM_CC_DIRECT	GO:0009898~cytoplasmic side of plasma membrane	11	0.733333	0.0206026	5728, 7188, 8502, 2035, 5775, 329, 5788, 401474, 1739, 26119, 22821	1353	73	20580	2.29201	1	0.386179	0.375159
GOTERM_MF_DIRECT	GO:0045296~cadherin binding	33	2.2	0.0206969	9685, 4690, 5586, 4179, 55082, 143098, 23348, 27044, 1656, 11329, 23085, 23042, 831, 832, 3655, 1739, 5770, 5297, 8502, 8301, 6643, 10163, 6642, 57496, 2060, 2317, 10801, 79026, 8615, 6711, 56829, 3688, 4735	1316	316	18908	1.50043	1	0.651951	0.641058
KEGG_PATHWAY	hsa04144:Endocytosis	27	1.8	0.0207796	9267, 23527, 7046, 64750, 8411, 26119, 3482, 23325, 3480, 832, 51028, 10015, 9135, 91782, 64145, 6643, 7456, 6642, 3133, 22841, 2060, 3107, 51652, 10565, 51019, 11059, 253725	560	251	8205	1.57609	0.998572	0.15961	0.138124
UP_SEQ_FEATURE	REPEAT:ANK 6	14	0.933333	0.0208448	375248, 9881, 51281, 54882, 57534, 27130, 51130, 79722, 57730, 79813, 91526, 84079, 80351, 4659	1384	103	20532	2.01644	1	1	0.995941
KEGG_PATHWAY	hsa04611:Platelet activation	16	1.06667	0.0209744	5295, 6786, 5290, 5291, 6093, 5293, 113, 2776, 3709, 5336, 5567, 3688, 10125, 10235, 4659, 54518	560	124	8205	1.89055	0.998658	0.15961	0.138124
UP_SEQ_FEATURE	REPEAT:ARM 3	8	0.533333	0.0209896	8502, 8615, 3841, 150709, 5910, 25852, 10444, 22920	1384	42	20532	2.82576	1	1	0.995941
UP_KW_CELLULAR_COMPONENT	KW-0490~MHC I	4	0.266667	0.0211126	3107, 567, 3133, 3140	1241	9	17641	6.31784	0.648518	0.129315	0.121398
UP_KW_MOLECULAR_FUNCTION	KW-0343~GTPase activation	23	1.53333	0.0212884	23108, 23527, 23637, 9882, 9910, 64786, 1121, 57186, 55296, 79890, 94134, 393, 394, 22821, 55843, 25771, 57533, 9779, 84079, 84173, 6904, 4649, 9938	827	197	11719	1.65442	0.828728	0.158696	0.141278
UP_SEQ_FEATURE	ZN_FING:C2H2-type 4	55	3.66667	0.0214255	22834, 22835, 90321, 7562, 128553, 92822, 7644, 7764, 168374, 29068, 170960, 26036, 55769, 7799, 7637, 94039, 22847, 7697, 170959, 90592, 57677, 169841, 64919, 7767, 90987, 6239, 10664, 7582, 10194, 440515, 9841, 26137, 92285, 7581, 163131, 728927, 22890, 55900, 51427, 54816, 57209, 55628, 23036, 56242, 168850, 147657, 255403, 353088, 5324, 7700, 7626, 10320, 51710, 7704, 7707	1384	606	20532	1.34643	1	1	0.995941
INTERPRO	IPR006020:Phosphotyrosine interaction domain	8	0.533333	0.0216484	23637, 1600, 321, 9882, 55198, 9910, 26119, 83605	1334	41	19176	2.80484	1	0.784203	0.774042
GOTERM_CC_DIRECT	GO:0005925~focal adhesion	40	2.66667	0.021698	6251, 8573, 9448, 8675, 4179, 6235, 23122, 23224, 3482, 3716, 3717, 51466, 3676, 10673, 3655, 10015, 4008, 54914, 55827, 54518, 5297, 6641, 6169, 6840, 23332, 2317, 102, 79026, 567, 23032, 667, 5786, 5788, 824, 847, 3688, 1803, 10982, 2319, 4659	1353	425	20580	1.43159	1	0.393674	0.382441
UP_SEQ_FEATURE	ZN_FING:RING-type	24	1.6	0.0218899	4194, 114804, 7188, 7267, 23608, 64326, 115426, 79872, 330, 257218, 51592, 117584, 81844, 222484, 54941, 152006, 375593, 4214, 81790, 329, 84333, 85363, 10346, 58508	1384	218	20532	1.63324	1	1	0.995941
GOTERM_BP_DIRECT	GO:0007259~JAK-STAT cascade	8	0.533333	0.02208	3716, 1600, 3717, 8554, 5311, 3455, 3454, 6777	1285	43	19333	2.7991	1	0.966481	0.962105
GOTERM_BP_DIRECT	GO:0051209~release of sequestered calcium ion into cytosol	8	0.533333	0.02208	1236, 3709, 5311, 5336, 5788, 25998, 3932, 22821	1285	43	19333	2.7991	1	0.966481	0.962105
GOTERM_CC_DIRECT	GO:0071004~U2-type prespliceosome	5	0.333333	0.022151	23451, 51631, 6625, 55692, 51747	1353	17	20580	4.47372	1	0.393674	0.382441
UP_KW_BIOLOGICAL_PROCESS	KW-0399~Innate immunity	43	2.86667	0.0221567	4671, 8832, 4179, 3140, 23765, 373, 3717, 10219, 256987, 55601, 22890, 84166, 81030, 6504, 4600, 10133, 23515, 4063, 25939, 4068, 9830, 3133, 22861, 51191, 114836, 5293, 3428, 57337, 3107, 81844, 80216, 83666, 51135, 1540, 3146, 51279, 8635, 56829, 4217, 85363, 3669, 8519, 29072	875	394	11229	1.40057	0.928916	0.186749	0.172506
GOTERM_BP_DIRECT	GO:0045022~early endosome to late endosome transport	6	0.4	0.0223468	124997, 8411, 64400, 84079, 22863, 9482	1285	25	19333	3.61083	1	0.966481	0.962105
GOTERM_CC_DIRECT	GO:0019898~extrinsic component of membrane	11	0.733333	0.0224678	55102, 7175, 132001, 9397, 129531, 27163, 9821, 23230, 54832, 27347, 4118	1353	74	20580	2.26104	1	0.393674	0.382441
GOTERM_MF_DIRECT	GO:0005158~insulin receptor binding	6	0.4	0.0226068	5295, 55023, 5770, 6643, 6642, 3480	1316	24	18908	3.59195	1	0.693855	0.682262
KEGG_PATHWAY	hsa04217:Necroptosis	19	1.26667	0.022714	91782, 7188, 8797, 330, 3716, 3717, 2512, 841, 51652, 3455, 1540, 3146, 3454, 81030, 6777, 329, 824, 637, 818	560	159	8205	1.75084	0.99923	0.165403	0.143137
GOTERM_BP_DIRECT	GO:0051607~defense response to virus	25	1.66667	0.0227439	9641, 91351, 256987, 55601, 3455, 55763, 84166, 81030, 4600, 10771, 25939, 22861, 51191, 3428, 26065, 81844, 83666, 5788, 56829, 10521, 85363, 3669, 8519, 29072, 10346	1285	234	19333	1.60739	1	0.966481	0.962105
GOTERM_BP_DIRECT	GO:0001779~natural killer cell differentiation	5	0.333333	0.0229593	6777, 25831, 6504, 5788, 5293	1285	17	19333	4.42504	1	0.966481	0.962105
GOTERM_BP_DIRECT	GO:0061709~reticulophagy	5	0.333333	0.0229593	55102, 162427, 54463, 9821, 23376	1285	17	19333	4.42504	1	0.966481	0.962105
GOTERM_BP_DIRECT	GO:0032212~positive regulation of telomere maintenance via telomerase	7	0.466667	0.0229714	140609, 545, 5588, 79618, 80351, 5073, 472	1285	34	19333	3.09753	1	0.966481	0.962105
UP_SEQ_FEATURE	ZN_FING:C2H2-type 5	52	3.46667	0.0231062	22834, 90321, 7562, 128553, 92822, 7644, 7764, 168374, 26036, 55769, 7799, 7637, 94039, 22847, 22806, 170959, 90592, 7690, 57677, 169841, 64919, 7767, 90987, 284443, 6239, 10664, 7582, 10194, 440515, 9841, 26137, 92285, 7581, 163131, 728927, 22890, 55900, 51427, 54816, 57209, 55628, 23036, 56242, 168850, 255403, 353088, 5324, 7700, 7626, 10320, 51710, 7704	1384	570	20532	1.35339	1	1	0.995941
KEGG_PATHWAY	hsa05164:Influenza A	20	1.33333	0.0233824	9641, 5295, 6352, 8797, 5290, 5291, 5293, 3108, 3716, 3717, 896, 841, 3455, 51135, 3454, 7514, 5578, 3841, 4600, 637	560	171	8205	1.71366	0.999378	0.165403	0.143137
GOTERM_CC_DIRECT	GO:0017053~transcriptional repressor complex	10	0.666667	0.0233869	4194, 5926, 7157, 3146, 9611, 7767, 79718, 7704, 10443, 23468	1353	64	20580	2.37666	1	0.39888	0.387497
KEGG_PATHWAY	hsa04213:Longevity regulating pathway - multiple species	10	0.666667	0.0235905	5295, 113, 5562, 51422, 5567, 847, 5290, 5291, 3480, 5293	560	62	8205	2.36319	0.999418	0.165403	0.143137
GOTERM_CC_DIRECT	GO:0005759~mitochondrial matrix	37	2.46667	0.0237546	5165, 50808, 373156, 1385, 2110, 2395, 594, 84869, 57107, 117145, 130916, 55066, 80224, 27068, 7978, 137872, 8801, 197322, 5770, 7157, 4287, 4200, 196074, 9692, 5095, 152926, 10667, 1666, 79587, 80017, 84532, 85007, 57038, 11232, 84693, 55217, 11238	1353	389	20580	1.44677	1	0.39888	0.387497
KEGG_PATHWAY	hsa04064:NF-kappa B signaling pathway	14	0.933333	0.0238562	7188, 4050, 472, 330, 23085, 51135, 1540, 5588, 5336, 329, 10673, 10454, 3932, 959	560	104	8205	1.97236	0.999465	0.165403	0.143137
UP_SEQ_FEATURE	MUTAGEN:D->A: Loss of kinase activity.	5	0.333333	0.0240541	5297, 9874, 11011, 9252, 472	1384	17	20532	4.36331	1	1	0.995941
SMART	SM00109:C1	11	0.733333	0.0240757	5583, 283349, 11186, 5588, 5578, 8525, 1606, 10235, 10125, 6093, 4649	778	66	10379	2.22344	0.999942	0.530285	0.522331
GOTERM_BP_DIRECT	GO:1903690~negative regulation of wound healing, spreading of epidermal cells	3	0.2	0.024166	5728, 23122, 23332	1285	4	19333	11.2839	1	0.966481	0.962105
GOTERM_BP_DIRECT	GO:0065003~macromolecular complex assembly	18	1.2	0.0241955	4194, 3071, 919, 9147, 7157, 8301, 91137, 7456, 23225, 22920, 79982, 2035, 4149, 637, 6844, 10048, 7707, 917	1285	152	19333	1.78166	1	0.966481	0.962105
GOTERM_MF_DIRECT	GO:0000175~3'-5'-exoribonuclease activity	7	0.466667	0.0245133	129563, 9337, 115752, 9924, 3669, 90806, 5073	1316	33	18908	3.04771	1	0.730437	0.718233
GOTERM_BP_DIRECT	GO:0071044~histone mRNA catabolic process	4	0.266667	0.0246446	54464, 167153, 472, 64282	1285	10	19333	6.01805	1	0.966481	0.962105
GOTERM_BP_DIRECT	GO:0060397~JAK-STAT cascade involved in growth hormone signaling pathway	4	0.266667	0.0246446	3716, 3717, 5770, 6777	1285	10	19333	6.01805	1	0.966481	0.962105
GOTERM_BP_DIRECT	GO:0034340~response to type I interferon	4	0.266667	0.0246446	9641, 6672, 81844, 29072	1285	10	19333	6.01805	1	0.966481	0.962105
GOTERM_BP_DIRECT	GO:0042118~endothelial cell activation	4	0.266667	0.0246446	7046, 27086, 4089, 81575	1285	10	19333	6.01805	1	0.966481	0.962105
GOTERM_BP_DIRECT	GO:0070233~negative regulation of T cell apoptotic process	4	0.266667	0.0246446	6352, 3575, 5588, 939	1285	10	19333	6.01805	1	0.966481	0.962105
GOTERM_BP_DIRECT	GO:0000301~retrograde transport, vesicle recycling within Golgi	4	0.266667	0.0246446	25839, 83548, 57511, 10466	1285	10	19333	6.01805	1	0.966481	0.962105
UP_SEQ_FEATURE	ZN_FING:MYM-type 5	3	0.2	0.024826	9202, 7750, 9204	1384	4	20532	11.1264	1	1	0.995941
UP_SEQ_FEATURE	ZN_FING:MYM-type 7	3	0.2	0.024826	9202, 7750, 9204	1384	4	20532	11.1264	1	1	0.995941
UP_SEQ_FEATURE	REPEAT:BIR 1	3	0.2	0.024826	330, 4671, 329	1384	4	20532	11.1264	1	1	0.995941
UP_SEQ_FEATURE	REGION:Retinoblastoma protein binding	3	0.2	0.024826	5926, 1871, 7799	1384	4	20532	11.1264	1	1	0.995941
UP_SEQ_FEATURE	REPEAT:Spectrin 27	3	0.2	0.024826	667, 23345, 23224	1384	4	20532	11.1264	1	1	0.995941
UP_SEQ_FEATURE	REPEAT:BIR 3	3	0.2	0.024826	330, 4671, 329	1384	4	20532	11.1264	1	1	0.995941
UP_SEQ_FEATURE	ZN_FING:MYM-type 6	3	0.2	0.024826	9202, 7750, 9204	1384	4	20532	11.1264	1	1	0.995941
UP_SEQ_FEATURE	DOMAIN:SHR-BD	3	0.2	0.024826	23230, 157680, 54832	1384	4	20532	11.1264	1	1	0.995941
UP_SEQ_FEATURE	REPEAT:Spectrin 25	3	0.2	0.024826	667, 23345, 23224	1384	4	20532	11.1264	1	1	0.995941
UP_SEQ_FEATURE	ZN_FING:MYM-type 8	3	0.2	0.024826	9202, 7750, 9204	1384	4	20532	11.1264	1	1	0.995941
UP_SEQ_FEATURE	DOMAIN:PI3K-ABD	3	0.2	0.024826	5290, 5291, 5293	1384	4	20532	11.1264	1	1	0.995941
UP_SEQ_FEATURE	REPEAT:Spectrin 26	3	0.2	0.024826	667, 23345, 23224	1384	4	20532	11.1264	1	1	0.995941
UP_SEQ_FEATURE	REPEAT:BIR 2	3	0.2	0.024826	330, 4671, 329	1384	4	20532	11.1264	1	1	0.995941
GOTERM_BP_DIRECT	GO:0000381~regulation of alternative mRNA splicing, via spliceosome	10	0.666667	0.0248761	84081, 83989, 10181, 10150, 55796, 27316, 6427, 91746, 10521, 7072	1285	64	19333	2.3508	1	0.966481	0.962105
GOTERM_BP_DIRECT	GO:0070936~protein K48-linked ubiquitination	10	0.666667	0.0248761	3093, 81545, 117584, 7267, 54476, 26249, 92912, 223082, 5071, 9690	1285	64	19333	2.3508	1	0.966481	0.962105
SMART	SM00145:PI3Ka	4	0.266667	0.0249474	5297, 5290, 5291, 5293	778	9	10379	5.92916	0.999959	0.530285	0.522331
GOTERM_CC_DIRECT	GO:0090734~site of DNA damage	7	0.466667	0.0250095	83666, 113510, 200558, 8065, 23468, 253714, 7508	1353	35	20580	3.04213	1	0.411381	0.399641
SMART	SM00397:t_SNARE	6	0.4	0.0251885	55014, 143187, 10282, 8675, 8417, 9482	778	23	10379	3.48016	0.999963	0.530285	0.522331
KEGG_PATHWAY	hsa04115:p53 signaling pathway	11	0.733333	0.025414	5728, 4194, 896, 7157, 841, 545, 8797, 64326, 637, 64393, 472	560	73	8205	2.2078	0.999675	0.168517	0.145832
UP_SEQ_FEATURE	DOMAIN:PIK helical	4	0.266667	0.025582	5297, 5290, 5291, 5293	1384	10	20532	5.9341	1	1	0.995941
UP_SEQ_FEATURE	DOMAIN:Peptidase S8	4	0.266667	0.025582	9159, 8720, 5125, 7174	1384	10	20532	5.9341	1	1	0.995941
UP_SEQ_FEATURE	DOMAIN:WWE	4	0.266667	0.025582	64761, 57097, 56829, 25976	1384	10	20532	5.9341	1	1	0.995941
UP_SEQ_FEATURE	ZN_FING:C2H2-type 15	18	1.2	0.0257789	7582, 7562, 7644, 23036, 92285, 90592, 7581, 163131, 170960, 353088, 7767, 55769, 7637, 284443, 51710, 6239, 51427, 55628	1384	151	20532	1.76844	1	1	0.995941
KEGG_PATHWAY	hsa00310:Lysine degradation	10	0.666667	0.0259257	79823, 2145, 83852, 85007, 79813, 7799, 55217, 54904, 29072, 58508	560	63	8205	2.32568	0.999724	0.168517	0.145832
KEGG_PATHWAY	hsa03250:Viral life cycle - HIV-1	10	0.666667	0.0259257	8850, 256987, 11052, 25939, 920, 7514, 11168, 4600, 10015, 85363	560	63	8205	2.32568	0.999724	0.168517	0.145832
GOTERM_BP_DIRECT	GO:0045954~positive regulation of natural killer cell mediated cytotoxicity	6	0.4	0.0261973	4068, 6777, 3133, 10125, 10666, 114836	1285	26	19333	3.47195	1	0.982125	0.977678
GOTERM_BP_DIRECT	GO:0001782~B cell homeostasis	6	0.4	0.0261973	3071, 6654, 3575, 54542, 10673, 139818	1285	26	19333	3.47195	1	0.982125	0.977678
GOTERM_BP_DIRECT	GO:0045332~phospholipid translocation	6	0.4	0.0261973	4363, 5205, 57198, 374868, 57194, 10347	1285	26	19333	3.47195	1	0.982125	0.977678
GOTERM_BP_DIRECT	GO:0006378~mRNA polyadenylation	7	0.466667	0.026215	10914, 22828, 51585, 81608, 55339, 167153, 64282	1285	35	19333	3.00903	1	0.982125	0.977678
INTERPRO	IPR009543:Vacuolar protein sorting-associated protein 13 domain	3	0.2	0.0263611	23230, 157680, 54832	1334	4	19176	10.7811	1	0.872368	0.861064
INTERPRO	IPR015412:Autophagy-related, C-terminal	3	0.2	0.0263611	55102, 23230, 54832	1334	4	19176	10.7811	1	0.872368	0.861064
INTERPRO	IPR004882:LUC7-related	3	0.2	0.0263611	51631, 55692, 51747	1334	4	19176	10.7811	1	0.872368	0.861064
INTERPRO	IPR003113:Phosphatidylinositol 3-kinase adaptor-binding (PI3K ABD) domain	3	0.2	0.0263611	5290, 5291, 5293	1334	4	19176	10.7811	1	0.872368	0.861064
GOTERM_MF_DIRECT	GO:0016505~peptidase activator activity involved in apoptotic process	3	0.2	0.0263849	9994, 1075, 4118	1316	4	18908	10.7758	1	0.730437	0.718233
GOTERM_BP_DIRECT	GO:0000398~mRNA splicing, via spliceosome	22	1.46667	0.0264512	10181, 6430, 10180, 10929, 23398, 55280, 27316, 3187, 55285, 29896, 143884, 55599, 23451, 7536, 9716, 6625, 8899, 55119, 6427, 91746, 51319, 10236	1285	201	19333	1.64673	1	0.982205	0.977758
UP_SEQ_FEATURE	REPEAT:ARM 2	8	0.533333	0.026554	8502, 8615, 3841, 150709, 5910, 25852, 10444, 22920	1384	44	20532	2.69732	1	1	0.995941
INTERPRO	IPR001876:Zinc finger, RanBP2-type	6	0.4	0.0266382	4194, 84083, 10181, 8148, 9406, 10138	1334	25	19176	3.44996	1	0.872368	0.861064
GOTERM_MF_DIRECT	GO:0035035~histone acetyltransferase binding	6	0.4	0.0266858	151050, 7157, 2113, 1385, 284058, 54828	1316	25	18908	3.44827	1	0.730437	0.718233
GOTERM_BP_DIRECT	GO:0016579~protein deubiquitination	14	0.933333	0.0267061	9960, 4287, 64854, 79184, 5071, 23358, 29761, 10868, 57559, 23032, 1540, 57599, 9958, 9736	1285	108	19333	1.9503	1	0.982972	0.978521
UP_SEQ_FEATURE	REPEAT:ANK 7	10	0.666667	0.0269597	54882, 57534, 27130, 51130, 79722, 79813, 91526, 84079, 80351, 51281	1384	64	20532	2.31801	1	1	0.995941
GOTERM_BP_DIRECT	GO:0006470~protein dephosphorylation	18	1.2	0.0270643	5770, 5495, 8556, 5532, 5728, 55066, 994, 51496, 57223, 5775, 5786, 5533, 4534, 5788, 10454, 5527, 4659, 6815	1285	154	19333	1.75852	1	0.987493	0.983022
SMART	SM00291:ZnF_ZZ	5	0.333333	0.0274552	57534, 23140, 4077, 8924, 1838	778	16	10379	4.16894	0.999985	0.549103	0.540866
GOTERM_BP_DIRECT	GO:0000122~negative regulation of transcription from RNA polymerase II promoter	81	5.4	0.0276514	23405, 6672, 9541, 6872, 64750, 9500, 7764, 4848, 27086, 2145, 8725, 7514, 79813, 7799, 79618, 4204, 1739, 4601, 8609, 5813, 7175, 25836, 153222, 9678, 8545, 96459, 7091, 170959, 5071, 7690, 1107, 169841, 166, 10628, 10507, 80314, 51176, 84678, 83666, 80312, 7767, 79648, 11278, 6239, 10664, 4194, 9960, 8473, 8554, 26137, 7181, 165631, 23468, 896, 22890, 4149, 121536, 79718, 57209, 9139, 9975, 759…	1285	973	19333	1.25247	1	0.994964	0.990458
GOTERM_CC_DIRECT	GO:0030027~lamellipodium	21	1.4	0.0277368	9459, 5586, 6643, 10163, 5311, 6642, 221178, 5290, 6093, 10788, 89846, 832, 51466, 11275, 3983, 55604, 8525, 3688, 1803, 2319, 54518	1353	192	20580	1.66366	1	0.447118	0.434359
GOTERM_BP_DIRECT	GO:0014065~phosphatidylinositol 3-kinase signaling	8	0.533333	0.0277433	5728, 59338, 5295, 55615, 5290, 5291, 3480, 5293	1285	45	19333	2.67469	1	0.994964	0.990458
INTERPRO	IPR001263:Phosphoinositide 3-kinase, accessory (PIK) domain	4	0.266667	0.0277913	5297, 5290, 5291, 5293	1334	10	19176	5.74993	1	0.872368	0.861064
INTERPRO	IPR015500:Peptidase S8, subtilisin-related	4	0.266667	0.0277913	9159, 8720, 5125, 7174	1334	10	19176	5.74993	1	0.872368	0.861064
GOTERM_MF_DIRECT	GO:0035612~AP-2 adaptor complex binding	4	0.266667	0.0278257	3092, 22848, 9779, 26119	1316	10	18908	5.74711	1	0.730437	0.718233
GOTERM_MF_DIRECT	GO:0016303~1-phosphatidylinositol-3-kinase activity	4	0.266667	0.0278257	5290, 5291, 472, 5293	1316	10	18908	5.74711	1	0.730437	0.718233
GOTERM_BP_DIRECT	GO:0045814~negative regulation of gene expression, epigenetic	5	0.333333	0.0280053	54906, 58487, 80314, 51535, 54737	1285	18	19333	4.1792	1	0.995848	0.991338
INTERPRO	IPR000330:SNF2-related	7	0.466667	0.0280141	1107, 84083, 257218, 84181, 80205, 546, 375748	1334	34	19176	2.95952	1	0.872368	0.861064
GOTERM_MF_DIRECT	GO:0071889~14-3-3 protein binding	7	0.466667	0.0280703	9750, 7157, 4750, 25771, 6733, 84861, 4659	1316	34	18908	2.95807	1	0.730437	0.718233
GOTERM_MF_DIRECT	GO:0070615~nucleosome-dependent ATPase activity	7	0.466667	0.0280703	1107, 84083, 257218, 84181, 80205, 546, 375748	1316	34	18908	2.95807	1	0.730437	0.718233
GOTERM_BP_DIRECT	GO:0010508~positive regulation of autophagy	11	0.733333	0.0283446	5562, 9821, 9830, 3146, 9528, 23376, 10133, 85363, 5291, 6093, 10346	1285	76	19333	2.17759	1	0.999446	0.99492
KEGG_PATHWAY	hsa00563:Glycosylphosphatidylinositol (GPI)-anchor biosynthesis	6	0.4	0.0287384	9487, 9488, 65258, 5279, 10026, 23556	560	26	8205	3.38118	0.999888	0.182988	0.158355
GOTERM_CC_DIRECT	GO:0000118~histone deacetylase complex	8	0.533333	0.0293681	55809, 51780, 7764, 9611, 55758, 51317, 79718, 23468	1353	46	20580	2.64533	1	0.464131	0.450886
KEGG_PATHWAY	hsa04922:Glucagon signaling pathway	14	0.933333	0.029376	5562, 64764, 5257, 5532, 1385, 1374, 2776, 57223, 3709, 5533, 51422, 5567, 3945, 818	560	107	8205	1.91706	0.999909	0.183307	0.158631
GOTERM_BP_DIRECT	GO:0030097~hemopoiesis	10	0.666667	0.0297448	8473, 51274, 861, 8301, 3575, 8621, 6404, 25976, 7704, 3932	1285	66	19333	2.27957	1	1	0.995709
GOTERM_BP_DIRECT	GO:0032743~positive regulation of interleukin-2 production	7	0.466667	0.0297485	861, 920, 5588, 6711, 6777, 5336, 5788	1285	36	19333	2.92544	1	1	0.995709
GOTERM_BP_DIRECT	GO:0007264~small GTPase mediated signal transduction	15	1	0.0298184	6654, 1121, 139818, 23348, 4925, 55288, 1600, 23370, 399, 8615, 889, 10125, 51735, 10235, 5924	1285	121	19333	1.8651	1	1	0.995709
GOTERM_BP_DIRECT	GO:0046854~phosphatidylinositol phosphorylation	9	0.6	0.0307162	55300, 5295, 5297, 3707, 23167, 5305, 5290, 5291, 5293	1285	56	19333	2.41797	1	1	0.995709
SMART	SM00185:ARM	8	0.533333	0.0308274	8502, 8615, 3841, 150709, 5910, 25852, 10444, 22920	778	41	10379	2.60305	0.999996	0.58719	0.578382
INTERPRO	IPR018359:Bromodomain, conserved site	6	0.4	0.03115	8850, 55023, 6872, 29994, 54014, 2186	1334	26	19176	3.31726	1	0.953297	0.940944
UP_KW_MOLECULAR_FUNCTION	KW-0347~Helicase	18	1.2	0.0313159	23405, 84083, 84181, 9931, 113510, 92797, 254394, 375748, 91351, 1107, 1656, 257218, 80205, 55601, 546, 9716, 10521, 10973	827	148	11719	1.72344	0.92639	0.213992	0.190505
KEGG_PATHWAY	hsa05215:Prostate cancer	13	0.866667	0.0313946	5295, 7157, 64764, 6654, 1385, 5290, 5291, 3480, 5293, 5728, 51176, 1871, 6932	560	97	8205	1.96364	0.999952	0.192061	0.166207
UP_SEQ_FEATURE	REPEAT:HEAT 1	10	0.666667	0.0321837	54497, 25836, 57614, 545, 23451, 23122, 7514, 23332, 54986, 6904	1384	66	20532	2.24777	1	1	0.995941
UP_SEQ_FEATURE	REPEAT:HEAT 2	10	0.666667	0.0321837	54497, 25836, 57614, 545, 23451, 23122, 7514, 23332, 54986, 6904	1384	66	20532	2.24777	1	1	0.995941
GOTERM_BP_DIRECT	GO:0010586~miRNA metabolic process	4	0.266667	0.0322442	23405, 23318, 10521, 192670	1285	11	19333	5.47096	1	1	0.995709
GOTERM_BP_DIRECT	GO:1900246~positive regulation of RIG-I signaling pathway	4	0.266667	0.0322442	55601, 9958, 56829, 23369	1285	11	19333	5.47096	1	1	0.995709
GOTERM_BP_DIRECT	GO:0035456~response to interferon-beta	4	0.266667	0.0322442	9641, 3455, 54739, 8519	1285	11	19333	5.47096	1	1	0.995709
UP_KW_DISEASE	KW-0043~Tumor suppressor	24	1.6	0.0323623	6196, 129563, 9821, 7157, 11186, 5378, 27316, 2272, 472, 54464, 5728, 27250, 149628, 10628, 84897, 1540, 51741, 55615, 10771, 10664, 10301, 5934, 54739, 29072	380	182	4472	1.55188	0.96511	0.825238	0.825238
INTERPRO	IPR000433:Zinc finger, ZZ-type	5	0.333333	0.0324461	57534, 23140, 4077, 8924, 1838	1334	18	19176	3.993	1	0.976134	0.963486
KEGG_PATHWAY	hsa05220:Chronic myeloid leukemia	11	0.733333	0.0325912	5295, 7046, 861, 7157, 4089, 6654, 1871, 6777, 5290, 5291, 5293	560	76	8205	2.12065	0.999968	0.195547	0.169224
UP_KW_LIGAND	KW-0067~ATP-binding	136	9.06667	0.0326895	6197, 6196, 7046, 11184, 6872, 7443, 399687, 9583, 1182, 3480, 472, 113, 83752, 55601, 89978, 84166, 8525, 55728, 3093, 9874, 92335, 57198, 2043, 375748, 167153, 57194, 7294, 1107, 27010, 10667, 26289, 51135, 4214, 4215, 8899, 5305, 4217, 57519, 9641, 5165, 84181, 5562, 113510, 4750, 27347, 6093, 132, 4905, 11329, 257218, 10914, 79677, 23262, 51422, 814, 10111, 2729, 92912, 3932, 818, 5297, 4363,…	559	1436	6833	1.15767	0.744023	0.446757	0.446757
GOTERM_CC_DIRECT	GO:0005856~cytoskeleton	48	3.2	0.0326992	27347, 56990, 23345, 133746, 6093, 9581, 3716, 3717, 399, 57763, 832, 5775, 51466, 10178, 3635, 54518, 3092, 219899, 9375, 50619, 9750, 6641, 4660, 8502, 10163, 8445, 27436, 26249, 120, 583, 5608, 2734, 23370, 10801, 3707, 841, 56882, 89846, 667, 51057, 2035, 10142, 889, 8514, 84173, 57639, 4659, 1207	1353	543	20580	1.34459	1	0.506838	0.492375
GOTERM_BP_DIRECT	GO:0010468~regulation of gene expression	26	1.73333	0.0330655	7046, 84181, 10194, 128553, 9665, 4299, 253260, 27086, 57763, 26036, 27067, 7799, 55628, 25836, 22847, 8545, 9830, 5290, 23435, 7294, 321, 7403, 5788, 85363, 29072, 10346	1285	255	19333	1.53401	1	1	0.995709
UP_SEQ_FEATURE	REPEAT:RCC1 6	4	0.266667	0.0334469	1102, 8916, 26091, 8925	1384	11	20532	5.39464	1	1	0.995941
UP_SEQ_FEATURE	DOMAIN:Olduvai 6	4	0.266667	0.0334469	101060684, 101060226, 149013, 284565	1384	11	20532	5.39464	1	1	0.995941
UP_SEQ_FEATURE	ZN_FING:PHD-type 3	4	0.266667	0.0334469	9678, 55632, 54904, 58508	1384	11	20532	5.39464	1	1	0.995941
GOTERM_BP_DIRECT	GO:0048872~homeostasis of number of cells	5	0.333333	0.0336591	1236, 8546, 3575, 57599, 51301	1285	19	19333	3.95925	1	1	0.995709
GOTERM_CC_DIRECT	GO:0001891~phagocytic cup	6	0.4	0.0337135	51411, 56990, 94134, 22841, 10347, 9938	1353	28	20580	3.25942	1	0.5127	0.49807
INTERPRO	IPR019734:Tetratricopeptide repeat	17	1.13333	0.0339381	8473, 9881, 9694, 158219, 7267, 79573, 54970, 10513, 55761, 27031, 79612, 151613, 283237, 2289, 51433, 7403, 54557	1334	140	19176	1.74551	1	1	0.987599
UP_KW_MOLECULAR_FUNCTION	KW-0010~Activator	64	4.26667	0.0339949	8850, 9584, 91612, 254251, 1385, 7799, 8609, 5813, 9994, 3092, 25836, 55809, 6760, 64764, 2313, 80314, 51176, 80312, 79800, 27332, 329, 6239, 10664, 29072, 7343, 7181, 23389, 6095, 1998, 23060, 1997, 26098, 23140, 51586, 283149, 1871, 54014, 4149, 135112, 9439, 79718, 80063, 9575, 7994, 9975, 7157, 2100, 27316, 5090, 57496, 147657, 3428, 51274, 57658, 861, 23076, 5324, 6777, 7029, 84498, 10365, 6…	827	711	11719	1.27554	0.941344	0.21443	0.190895
GOTERM_MF_DIRECT	GO:0003725~double-stranded RNA binding	11	0.733333	0.0343624	23405, 26065, 55601, 27067, 3146, 54542, 81030, 22861, 91351, 192670, 54847	1316	75	18908	2.10727	1	0.875144	0.860522
INTERPRO	IPR000225:Armadillo	8	0.533333	0.0344153	8502, 8615, 3841, 150709, 5910, 25852, 10444, 22920	1334	45	19176	2.55552	1	1	0.987599
GOTERM_CC_DIRECT	GO:0045111~intermediate filament cytoskeleton	9	0.6	0.0349691	55601, 9887, 5586, 667, 23224, 54828, 79707, 79991, 7690	1353	58	20580	2.36027	1	0.521947	0.507053
GOTERM_BP_DIRECT	GO:0006893~Golgi to plasma membrane transport	6	0.4	0.035104	9135, 60412, 55763, 57120, 23233, 51125	1285	28	19333	3.22396	1	1	0.995709
GOTERM_BP_DIRECT	GO:0070269~pyroptosis	6	0.4	0.035104	51074, 55876, 4671, 841, 81030, 22861	1285	28	19333	3.22396	1	1	0.995709
UP_SEQ_FEATURE	ZN_FING:RING-type 1	5	0.333333	0.0352116	57534, 54467, 54476, 9781, 5071	1384	19	20532	3.90402	1	1	0.995941
UP_SEQ_FEATURE	ZN_FING:RanBP2-type	5	0.333333	0.0352116	4194, 84083, 10181, 8148, 10138	1384	19	20532	3.90402	1	1	0.995941
GOTERM_BP_DIRECT	GO:0006915~apoptotic process	53	3.53333	0.0356089	6197, 7046, 5586, 399687, 9263, 26999, 3717, 117584, 1773, 54476, 51643, 54878, 637, 6789, 10015, 3635, 64393, 50515, 3092, 10181, 112399, 64400, 1075, 27250, 841, 51652, 128338, 329, 8473, 7188, 4671, 9844, 8797, 6093, 330, 81030, 51741, 54739, 9135, 9459, 7157, 22861, 7072, 51074, 5728, 80013, 5608, 23076, 55632, 26586, 8718, 4118, 7704	1285	607	19333	1.31366	1	1	0.995709
GOTERM_BP_DIRECT	GO:0010467~gene expression	12	0.8	0.0358376	583, 9641, 79621, 51542, 3575, 3784, 4864, 26249, 4204, 8450, 4050, 56172	1285	90	19333	2.00602	1	1	0.995709
GOTERM_CC_DIRECT	GO:0030136~clathrin-coated vesicle	10	0.666667	0.0360552	54497, 9685, 3092, 143187, 102, 22848, 8301, 65082, 6844, 27072	1353	69	20580	2.20444	1	0.528373	0.513295
UP_SEQ_FEATURE	REPEAT:HEAT 3	9	0.6	0.0362478	54497, 25836, 57614, 23451, 23122, 7514, 23332, 54986, 6904	1384	57	20532	2.34241	1	1	0.995941
INTERPRO	IPR000209:Peptidase S8/S53 domain	4	0.266667	0.0362771	9159, 8720, 5125, 7174	1334	11	19176	5.2272	1	1	0.987599
GOTERM_MF_DIRECT	GO:0061665~SUMO ligase activity	4	0.266667	0.0363212	26036, 8554, 286053, 9063	1316	11	18908	5.22465	1	0.887275	0.87245
GOTERM_MF_DIRECT	GO:0042608~T cell receptor binding	4	0.266667	0.0363212	3133, 3140, 3932, 917	1316	11	18908	5.22465	1	0.887275	0.87245
UP_SEQ_FEATURE	REPEAT:TPR 4	13	0.866667	0.0363306	8473, 9881, 7267, 79573, 10513, 55761, 27031, 79612, 151613, 23230, 51433, 7403, 54557	1384	100	20532	1.92858	1	1	0.995941
UP_KW_CELLULAR_COMPONENT	KW-0256~Endoplasmic reticulum	110	7.33333	0.0364201	4690, 6234, 6235, 11342, 6227, 757, 1739, 64167, 5311, 5279, 221035, 57198, 22883, 9197, 337867, 57194, 60526, 83989, 57515, 55219, 10026, 4217, 9487, 9488, 29929, 9403, 6653, 23023, 3140, 55102, 80267, 27067, 79956, 51669, 10236, 8440, 6786, 8720, 440026, 23556, 22863, 5051, 57655, 170575, 3707, 253782, 3709, 168537, 3146, 667, 3784, 5205, 10125, 9926, 3163, 401494, 23646, 4925, 51201, 54832, 20…	1241	1312	17641	1.19182	0.837633	0.198287	0.186147
KEGG_PATHWAY	hsa05221:Acute myeloid leukemia	10	0.666667	0.0369024	5295, 861, 51176, 6654, 6777, 6932, 5290, 7704, 5291, 5293	560	67	8205	2.18683	0.999992	0.212059	0.183512
KEGG_PATHWAY	hsa04720:Long-term potentiation	10	0.666667	0.0369024	6197, 6196, 2776, 3709, 5532, 5533, 5578, 5567, 814, 818	560	67	8205	2.18683	0.999992	0.212059	0.183512
KEGG_PATHWAY	hsa05203:Viral carcinogenesis	22	1.46667	0.0373822	5295, 8850, 6672, 7188, 7157, 64764, 1385, 3133, 3572, 5290, 5291, 5293, 27044, 3716, 2965, 3107, 896, 841, 6777, 5567, 1739, 5934	560	204	8205	1.58009	0.999993	0.212059	0.183512
SMART	SM00028:TPR	17	1.13333	0.0374339	8473, 9881, 9694, 158219, 7267, 79573, 54970, 10513, 55761, 27031, 79612, 151613, 283237, 2289, 51433, 7403, 54557	778	132	10379	1.71811	1	0.680616	0.670407
UP_KW_MOLECULAR_FUNCTION	KW-0548~Nucleotidyltransferase	14	0.933333	0.0375345	23318, 132001, 5980, 64761, 57097, 165631, 25976, 143, 83666, 79668, 51455, 80351, 5429, 64282	827	107	11719	1.85408	0.956591	0.219845	0.195716
GOTERM_CC_DIRECT	GO:0045180~basal cortex	3	0.2	0.0377429	5311, 23122, 23332	1353	5	20580	9.12639	1	0.543228	0.527727
GOTERM_BP_DIRECT	GO:0045053~protein retention in Golgi apparatus	3	0.2	0.0385165	23230, 6653, 54832	1285	5	19333	9.02708	1	1	0.995709
GOTERM_BP_DIRECT	GO:0051707~response to other organism	3	0.2	0.0385165	4690, 7456, 4204	1285	5	19333	9.02708	1	1	0.995709
GOTERM_BP_DIRECT	GO:2000758~positive regulation of peptidyl-lysine acetylation	3	0.2	0.0385165	23181, 5562, 57609	1285	5	19333	9.02708	1	1	0.995709
GOTERM_BP_DIRECT	GO:0034184~positive regulation of maintenance of mitotic sister chromatid cohesion	3	0.2	0.0385165	55719, 84250, 286053	1285	5	19333	9.02708	1	1	0.995709
GOTERM_BP_DIRECT	GO:0021957~corticospinal tract morphogenesis	3	0.2	0.0385165	51199, 80208, 2043	1285	5	19333	9.02708	1	1	0.995709
GOTERM_BP_DIRECT	GO:0033153~T cell receptor V(D)J recombination	3	0.2	0.0385165	64919, 51176, 6932	1285	5	19333	9.02708	1	1	0.995709
INTERPRO	IPR009071:High mobility group (HMG) box domain	9	0.6	0.0387385	26959, 6672, 7343, 56987, 51176, 5378, 3146, 6932, 58508	1334	56	19176	2.31024	1	1	0.987599
GOTERM_CC_DIRECT	GO:0048471~perinuclear region of cytoplasm	64	4.26667	0.0387549	23405, 4012, 5586, 3482, 374868, 23369, 26999, 1656, 143187, 256987, 26234, 55763, 5578, 5336, 65082, 10178, 10133, 1739, 8502, 8301, 25798, 5071, 10868, 23097, 55610, 1540, 11276, 8615, 8417, 3688, 80351, 4735, 2319, 23108, 9685, 53916, 8675, 201931, 9482, 54497, 2800, 51185, 57724, 51542, 4864, 10673, 6844, 57407, 5295, 50619, 2186, 5290, 51191, 200576, 148867, 1600, 10801, 10207, 23032, 11011,…	1353	766	20580	1.27086	1	0.548008	0.53237
GOTERM_MF_DIRECT	GO:0043539~protein serine/threonine kinase activator activity	9	0.6	0.0388285	5607, 5608, 5295, 92335, 6654, 253260, 6789, 5290, 959	1316	56	18908	2.30911	1	0.929554	0.914023
INTERPRO	IPR010989:t-SNARE	5	0.333333	0.0389025	55014, 143187, 8675, 8417, 9570	1334	19	19176	3.78285	1	1	0.987599
UP_SEQ_FEATURE	DOMAIN:Calponin-homology (CH)	11	0.733333	0.0389273	2317, 10788, 9459, 667, 6711, 23345, 79925, 23301, 23224, 4008, 10982	1384	79	20532	2.06567	1	1	0.995941
UP_SEQ_FEATURE	REPEAT:Spectrin 23	3	0.2	0.0395429	667, 23345, 23224	1384	5	20532	8.90116	1	1	0.995941
UP_SEQ_FEATURE	REPEAT:Spectrin 24	3	0.2	0.0395429	667, 23345, 23224	1384	5	20532	8.90116	1	1	0.995941
UP_SEQ_FEATURE	DOMAIN:LRRC37	3	0.2	0.0395429	474170, 374819, 114659	1384	5	20532	8.90116	1	1	0.995941
UP_SEQ_FEATURE	REGION:PABPC1-interacting motif-2 (PAM2)	3	0.2	0.0395429	23112, 27327, 57690	1384	5	20532	8.90116	1	1	0.995941
UP_SEQ_FEATURE	DOMAIN:HSR	3	0.2	0.0395429	6672, 93349, 3431	1384	5	20532	8.90116	1	1	0.995941
GOTERM_CC_DIRECT	GO:0030904~retromer complex	4	0.266667	0.0397992	55667, 6643, 6642, 9779	1353	12	20580	5.07021	1	0.553072	0.537289
GOTERM_BP_DIRECT	GO:0050901~leukocyte tethering or rolling	5	0.333333	0.0399281	6402, 3676, 6404, 3688, 6093	1285	20	19333	3.76128	1	1	0.995709
UP_SEQ_FEATURE	REPEAT:ARM 1	7	0.466667	0.0400053	8502, 8615, 150709, 5910, 25852, 10444, 22920	1384	38	20532	2.73281	1	1	0.995941
GOTERM_BP_DIRECT	GO:0007165~signal transduction	101	6.73333	0.0401488	6197, 6196, 4690, 7046, 7443, 11186, 9467, 8654, 79890, 3482, 3480, 4050, 472, 55843, 3631, 8525, 10133, 3635, 54518, 9994, 64167, 26207, 5150, 22920, 2317, 10788, 51135, 920, 10142, 152189, 10666, 51816, 6251, 7188, 5562, 6654, 8797, 9402, 27347, 6093, 283349, 896, 814, 50852, 10235, 9135, 5295, 8440, 5297, 2100, 3275, 94134, 5291, 5293, 338811, 5607, 5608, 57658, 3707, 55198, 3709, 3146, 8439, …	1285	1268	19333	1.19839	1	1	0.995709
GOTERM_BP_DIRECT	GO:0007585~respiratory gaseous exchange	6	0.4	0.0401779	1355, 10905, 4124, 5090, 4204, 50515	1285	29	19333	3.11279	1	1	0.995709
GOTERM_BP_DIRECT	GO:0001835~blastocyst hatching	6	0.4	0.0401779	57677, 728661, 10161, 50861, 201895, 79718	1285	29	19333	3.11279	1	1	0.995709
GOTERM_BP_DIRECT	GO:0048009~insulin-like growth factor receptor signaling pathway	6	0.4	0.0401779	5607, 5295, 6654, 5290, 3482, 3480	1285	29	19333	3.11279	1	1	0.995709
UP_KW_DISEASE	KW-0242~Dwarfism	26	1.73333	0.0405932	64131, 54808, 375056, 63901, 8450, 2073, 29123, 54496, 51780, 84265, 286053, 55628, 50515, 5295, 25839, 8720, 23233, 55790, 2317, 51199, 51594, 545, 55599, 5324, 6777, 7707	380	206	4472	1.48533	0.985402	0.828102	0.828102
GOTERM_BP_DIRECT	GO:0006896~Golgi to vacuole transport	4	0.266667	0.0409167	10239, 143187, 51542, 9570	1285	12	19333	5.01505	1	1	0.995709
KEGG_PATHWAY	hsa01521:EGFR tyrosine kinase inhibitor resistance	11	0.733333	0.0410835	5728, 3716, 5295, 3717, 6654, 5336, 5578, 5290, 5291, 3480, 5293	560	79	8205	2.04012	0.999998	0.223928	0.193784
KEGG_PATHWAY	hsa03018:RNA degradation	11	0.733333	0.0410835	4848, 54464, 1656, 196513, 9337, 115752, 9924, 84186, 255967, 5073, 64282	560	79	8205	2.04012	0.999998	0.223928	0.193784
GOTERM_BP_DIRECT	GO:0006909~phagocytosis	10	0.666667	0.0413996	311, 56882, 9844, 3683, 6504, 3688, 56990, 5290, 22841, 10347	1285	70	19333	2.14931	1	1	0.995709
INTERPRO	IPR000727:Target SNARE coiled-coil domain	6	0.4	0.0415337	55014, 143187, 10282, 8675, 8417, 9482	1334	28	19176	3.08032	1	1	0.987599
KEGG_PATHWAY	hsa05213:Endometrial cancer	9	0.6	0.0416277	5728, 5295, 7157, 51176, 6654, 6932, 5290, 5291, 5293	560	58	8205	2.27355	0.999998	0.223928	0.193784
UP_SEQ_FEATURE	REGION:G1	5	0.333333	0.0417389	170575, 55303, 155038, 168537, 26157	1384	20	20532	3.70882	1	1	0.995941
UP_SEQ_FEATURE	REGION:G2	5	0.333333	0.0417389	170575, 55303, 155038, 168537, 26157	1384	20	20532	3.70882	1	1	0.995941
UP_SEQ_FEATURE	REGION:G4	5	0.333333	0.0417389	170575, 55303, 155038, 168537, 26157	1384	20	20532	3.70882	1	1	0.995941
UP_SEQ_FEATURE	REGION:G5	5	0.333333	0.0417389	170575, 55303, 155038, 168537, 26157	1384	20	20532	3.70882	1	1	0.995941
INTERPRO	IPR010606:Mib-herc2	3	0.2	0.0419265	57534, 8924, 25831	1334	5	19176	8.62489	1	1	0.987599
INTERPRO	IPR004865:Sp100	3	0.2	0.0419265	6672, 93349, 3431	1334	5	19176	8.62489	1	1	0.987599
GOTERM_MF_DIRECT	GO:0035004~phosphatidylinositol 3-kinase activity	3	0.2	0.0419635	5290, 5291, 5293	1316	5	18908	8.62067	1	0.965968	0.949828
GOTERM_MF_DIRECT	GO:0016830~carbon-carbon lyase activity	3	0.2	0.0419635	23042, 51380, 26061	1316	5	18908	8.62067	1	0.965968	0.949828
GOTERM_BP_DIRECT	GO:0008625~extrinsic apoptotic signaling pathway via death domain receptors	7	0.466667	0.0421655	9994, 5295, 841, 8797, 637, 6789, 11337	1285	39	19333	2.70041	1	1	0.995709
UP_KW_BIOLOGICAL_PROCESS	KW-0254~Endocytosis	17	1.13333	0.0422705	9135, 9685, 9873, 3092, 4065, 22848, 9910, 8029, 8301, 6653, 23301, 26119, 5291, 2060, 10868, 23032, 11276	875	129	11229	1.69119	0.993881	0.332528	0.307166
UP_SEQ_FEATURE	REPEAT:ANK 10	6	0.4	0.0423112	54882, 27130, 51130, 91526, 84079, 80351	1384	29	20532	3.06936	1	1	0.995941
UP_SEQ_FEATURE	REPEAT:Spectrin 17	4	0.266667	0.042413	667, 6711, 23345, 23224	1384	12	20532	4.94509	1	1	0.995941
UP_SEQ_FEATURE	DOMAIN:Olduvai 5	4	0.266667	0.042413	101060684, 101060226, 149013, 284565	1384	12	20532	4.94509	1	1	0.995941
UP_SEQ_FEATURE	REPEAT:Spectrin 15	4	0.266667	0.042413	667, 6711, 23345, 23224	1384	12	20532	4.94509	1	1	0.995941
UP_SEQ_FEATURE	REPEAT:Spectrin 16	4	0.266667	0.042413	667, 6711, 23345, 23224	1384	12	20532	4.94509	1	1	0.995941
UP_SEQ_FEATURE	DOMAIN:Chromo 1	4	0.266667	0.042413	1107, 84181, 80205, 23468	1384	12	20532	4.94509	1	1	0.995941
UP_SEQ_FEATURE	DOMAIN:Olduvai 4	4	0.266667	0.042413	101060684, 101060226, 149013, 284565	1384	12	20532	4.94509	1	1	0.995941
GOTERM_MF_DIRECT	GO:0003713~transcription coactivator activity	27	1.8	0.0427997	8850, 9500, 64710, 133746, 283149, 51741, 11168, 81550, 9439, 10138, 55809, 6760, 7994, 6882, 9830, 3275, 57496, 57492, 57658, 23076, 3146, 329, 10521, 85363, 58508, 7508, 10346	1316	262	18908	1.48065	1	0.966627	0.950477
UP_SEQ_FEATURE	DOMAIN:Helicase C-terminal	14	0.933333	0.0431033	23405, 84083, 84181, 113510, 375748, 91351, 1107, 1656, 257218, 80205, 55601, 546, 10521, 10973	1384	114	20532	1.82187	1	1	0.995941
KEGG_PATHWAY	hsa05165:Human papillomavirus infection	32	2.13333	0.0437215	9641, 6654, 1385, 472, 3716, 896, 3455, 3454, 3676, 4600, 3655, 1739, 5934, 51606, 5295, 7157, 64764, 3133, 5290, 9550, 5291, 5293, 5728, 3107, 10207, 841, 545, 5567, 528, 6932, 3688, 5527	560	331	8205	1.41649	0.999999	0.229519	0.198622
UP_KW_CELLULAR_COMPONENT	KW-0968~Cytoplasmic vesicle	62	4.13333	0.0438757	326624, 9467, 4179, 26511, 79890, 133746, 134957, 9781, 9583, 472, 55245, 143187, 1773, 157680, 9779, 65082, 10133, 3092, 51606, 9910, 8546, 5311, 9830, 8301, 7456, 203228, 25956, 55014, 1102, 11276, 528, 7405, 84079, 9685, 4077, 6653, 54497, 10239, 2800, 55667, 81552, 6844, 9135, 29978, 25851, 163882, 26503, 22863, 23678, 200576, 57655, 124997, 55198, 102, 1520, 23230, 3784, 9847, 27072, 8916, 5…	1241	697	17641	1.26448	0.889031	0.200495	0.18822
GOTERM_BP_DIRECT	GO:0045732~positive regulation of protein catabolic process	12	0.8	0.0439676	9554, 4905, 153222, 64750, 26234, 6642, 6653, 25976, 130507, 8450, 11059, 5071	1285	93	19333	1.94131	1	1	0.995709
KEGG_PATHWAY	hsa04010:MAPK signaling pathway	29	1.93333	0.0441383	6197, 6196, 7046, 11184, 9448, 6654, 3480, 994, 5533, 5578, 4149, 6789, 51347, 10235, 10454, 5495, 7157, 5532, 9252, 2317, 5607, 5608, 51135, 4214, 5567, 4215, 10125, 4217, 5924	560	294	8205	1.44524	0.999999	0.229519	0.198622
UP_SEQ_FEATURE	ZN_FING:C2H2-type	8	0.533333	0.044631	79872, 23060, 27086, 49855, 64145, 8411, 23131, 196528	1384	49	20532	2.42208	1	1	0.995941
GOTERM_BP_DIRECT	GO:0016197~endosomal transport	10	0.666667	0.0447343	7840, 64145, 8301, 23023, 55745, 51019, 23325, 2060, 85021, 253725	1285	71	19333	2.11903	1	1	0.995709
GOTERM_CC_DIRECT	GO:0045121~membrane raft	25	1.66667	0.0450343	7046, 64750, 8797, 330, 3717, 55824, 4864, 1739, 3932, 3635, 3572, 200576, 79026, 841, 920, 3784, 329, 5788, 824, 3688, 4118, 1803, 10666, 1901, 3945	1353	253	20580	1.50303	1	0.615214	0.597658
SMART	SM00233:PH	29	1.93333	0.0451092	9267, 23527, 8631, 6654, 6093, 23348, 23228, 55843, 26034, 220164, 5336, 54518, 9938, 50619, 6641, 9459, 5333, 5334, 221178, 94134, 139818, 22821, 59338, 23370, 55198, 89846, 6711, 55119, 5924	778	268	10379	1.44357	1	0.771253	0.759684
GOTERM_MF_DIRECT	GO:0051213~dioxygenase activity	7	0.466667	0.0456195	222194, 51780, 80853, 54665, 84678, 112399, 7403	1316	38	18908	2.6467	1	1	0.98405
UP_SEQ_FEATURE	ZN_FING:C2H2-type 16	14	0.933333	0.0457304	7582, 7644, 92285, 90592, 7581, 163131, 170960, 353088, 7767, 7637, 284443, 51710, 51427, 55628	1384	115	20532	1.80603	1	1	0.995941
INTERPRO	IPR004170:WWE domain	4	0.266667	0.0459289	64761, 57097, 56829, 25976	1334	12	19176	4.7916	1	1	0.987599
INTERPRO	IPR015433:Phosphatidylinositol Kinase	4	0.266667	0.0459289	5297, 5290, 5291, 5293	1334	12	19176	4.7916	1	1	0.987599
UP_KW_CELLULAR_COMPONENT	KW-0137~Centromere	17	1.13333	0.0459811	7175, 92822, 25909, 23122, 23332, 64105, 23157, 23468, 1060, 55320, 10735, 7756, 284058, 7405, 10664, 5527, 4735	1241	144	17641	1.67818	0.900392	0.200495	0.18822
GOTERM_MF_DIRECT	GO:0052742~phosphatidylinositol kinase activity	4	0.266667	0.0459837	5297, 5290, 5291, 5293	1316	12	18908	4.78926	1	1	0.98405
GOTERM_BP_DIRECT	GO:0031146~SCF-dependent proteasomal ubiquitin-dependent protein catabolic process	8	0.533333	0.0459882	64839, 81545, 84961, 26234, 6468, 26235, 8065, 8450	1285	50	19333	2.40722	1	1	0.995709
SMART	SM00398:HMG	9	0.6	0.0462752	26959, 6672, 7343, 56987, 51176, 5378, 3146, 6932, 58508	778	54	10379	2.22344	1	0.771253	0.759684
GOTERM_BP_DIRECT	GO:0010666~positive regulation of cardiac muscle cell apoptotic process	5	0.333333	0.0468146	5728, 7157, 4089, 824, 4217	1285	21	19333	3.58218	1	1	0.995709
UP_KW_BIOLOGICAL_PROCESS	KW-0337~GPI-anchor biosynthesis	6	0.4	0.0472214	9487, 9488, 65258, 5279, 10026, 23556	875	26	11229	2.96149	0.996681	0.348258	0.321696
INTERPRO	IPR001440:Tetratricopeptide TPR-1	6	0.4	0.0474199	54970, 8473, 2289, 7403, 54557, 79573	1334	29	19176	2.9741	1	1	0.987599
UP_SEQ_FEATURE	REPEAT:ANK 5	17	1.13333	0.0480567	375248, 9881, 4660, 150709, 51281, 54882, 57534, 27130, 51130, 79722, 57730, 57763, 79813, 91526, 84079, 80351, 4659	1384	151	20532	1.67019	1	1	0.995941
GOTERM_BP_DIRECT	GO:0010629~negative regulation of gene expression	30	2	0.0484107	23405, 6872, 5562, 4179, 26137, 1385, 165631, 23181, 27086, 83852, 4204, 4149, 5934, 8301, 5290, 25976, 23435, 5071, 5293, 583, 166, 79621, 102, 83666, 3784, 5324, 10961, 10664, 2319, 7707	1285	316	19333	1.42834	1	1	0.995709
UP_SEQ_FEATURE	ZN_FING:C2H2-type 6	46	3.06667	0.0484743	7582, 22834, 90321, 22835, 7562, 440515, 7644, 9841, 7764, 92285, 168374, 7581, 163131, 170960, 728927, 26036, 22890, 55769, 7799, 7637, 55900, 57209, 55628, 94039, 22847, 170959, 23036, 56242, 90592, 7690, 147657, 57677, 168850, 169841, 64919, 255403, 353088, 5324, 7767, 90987, 7700, 10320, 6239, 51710, 10664, 7704	1384	519	20532	1.31488	1	1	0.995941
GOTERM_BP_DIRECT	GO:0050727~regulation of inflammatory response	13	0.866667	0.0485017	9975, 253260, 23376, 25875, 22861, 27347, 330, 3717, 27086, 1540, 81030, 79648, 329	1285	106	19333	1.84516	1	1	0.995709
UP_SEQ_FEATURE	REGION:G3	5	0.333333	0.0489019	170575, 55303, 155038, 168537, 26157	1384	21	20532	3.5322	1	1	0.995941
UP_KW_CELLULAR_COMPONENT	KW-0779~Telomere	8	0.533333	0.0491009	79677, 546, 80169, 79618, 10111, 80351, 286053, 79991	1241	48	17641	2.36919	0.915163	0.200495	0.18822
GOTERM_CC_DIRECT	GO:1990907~beta-catenin-TCF complex	4	0.266667	0.0492766	51176, 283149, 7091, 6932	1353	13	20580	4.6802	1	0.645252	0.626839
GOTERM_CC_DIRECT	GO:0017119~Golgi transport complex	4	0.266667	0.0492766	25839, 83548, 57511, 10466	1353	13	20580	4.6802	1	0.645252	0.626839
GOTERM_CC_DIRECT	GO:0005721~pericentric heterochromatin	6	0.4	0.0496347	23081, 546, 10320, 115426, 23468, 1060	1353	31	20580	2.944	1	0.645252	0.626839
KEGG_PATHWAY	hsa04110:Cell cycle	15	1	0.0498456	8556, 7157, 4089, 23595, 472, 10735, 994, 896, 545, 1871, 51433, 7029, 902, 4999, 5934	560	127	8205	1.73053	1	0.254948	0.220628
UP_SEQ_FEATURE	DOMAIN:RRM 2	13	0.866667	0.0498928	10181, 9584, 6430, 3187, 58155, 7072, 23435, 5937, 389677, 55599, 27332, 10236, 64062	1384	105	20532	1.83675	1	1	0.995941
UP_SEQ_FEATURE	DOMAIN:RRM 1	13	0.866667	0.0498928	10181, 9584, 6430, 3187, 58155, 7072, 23435, 5937, 389677, 55599, 27332, 10236, 64062	1384	105	20532	1.83675	1	1	0.995941
INTERPRO	IPR001650:Helicase, C-terminal	14	0.933333	0.0499831	23405, 84083, 84181, 113510, 375748, 91351, 1107, 1656, 257218, 80205, 55601, 546, 10521, 10973	1334	113	19176	1.78095	1	1	0.987599
GOTERM_BP_DIRECT	GO:0016310~phosphorylation	15	1	0.0500412	5297, 50808, 253260, 5290, 5291, 5293, 27010, 55300, 132, 54981, 3707, 23262, 55615, 5305, 79707	1285	130	19333	1.73598	1	1	0.995709
UP_SEQ_FEATURE	ZN_FING:C2H2-type 3	56	3.73333	0.0502981	22834, 22835, 90321, 7562, 92822, 7644, 7764, 168374, 29068, 26036, 55769, 7799, 7637, 8609, 55809, 22847, 22806, 170959, 90592, 7690, 57677, 169841, 64919, 7767, 90987, 11278, 284443, 6239, 10664, 7582, 440515, 9841, 26137, 92285, 7581, 163131, 728927, 55900, 51427, 121536, 57209, 55628, 23036, 56242, 168850, 147657, 51274, 255403, 5324, 7700, 7626, 10365, 10320, 51710, 7704, 7707	1384	653	20532	1.27224	1	1	0.995941
UP_SEQ_FEATURE	ZN_FING:C2H2-type 1	49	3.26667	0.050329	22834, 22835, 128553, 92822, 7764, 29068, 26036, 7756, 7799, 7637, 8609, 94039, 55809, 22847, 7697, 22806, 90592, 7690, 57677, 169841, 64919, 7767, 90987, 11278, 6239, 10664, 7582, 10194, 440515, 9841, 26137, 92285, 7581, 163131, 55900, 54816, 121536, 55628, 7597, 23036, 56242, 51274, 255403, 5324, 7626, 10365, 10320, 7704, 7707	1384	560	20532	1.29809	1	1	0.995941
GOTERM_BP_DIRECT	GO:0021702~cerebellar Purkinje cell differentiation	4	0.266667	0.0506338	91137, 23287, 8925, 6095	1285	13	19333	4.62927	1	1	0.995709
GOTERM_BP_DIRECT	GO:0031123~RNA 3'-end processing	4	0.266667	0.0506338	23318, 10914, 167153, 64282	1285	13	19333	4.62927	1	1	0.995709
GOTERM_BP_DIRECT	GO:0060333~interferon-gamma-mediated signaling pathway	4	0.266667	0.0506338	3716, 6672, 3717, 7157	1285	13	19333	4.62927	1	1	0.995709
GOTERM_BP_DIRECT	GO:0001913~T cell mediated cytotoxicity	4	0.266667	0.0506338	567, 3575, 5532, 1075	1285	13	19333	4.62927	1	1	0.995709
SMART	SM00164:TBC	9	0.6	0.0507586	23637, 9882, 9910, 64786, 25771, 57533, 9779, 93627, 55296	778	55	10379	2.18301	1	0.799687	0.787692
GOTERM_BP_DIRECT	GO:0032880~regulation of protein localization	11	0.733333	0.0512482	7175, 22848, 9910, 9830, 8301, 51057, 23077, 23376, 85363, 203228, 10346	1285	84	19333	1.9702	1	1	0.995709
GOTERM_BP_DIRECT	GO:2001235~positive regulation of apoptotic signaling pathway	6	0.4	0.0515947	5728, 3717, 7046, 9500, 1075, 637	1285	31	19333	2.91196	1	1	0.995709
SMART	SM00239:C2	16	1.06667	0.0519797	5583, 64750, 5586, 5333, 5334, 22841, 84958, 22821, 23228, 123036, 144402, 9847, 5578, 5336, 7405, 11059	778	127	10379	1.68071	1	0.799687	0.787692
GOTERM_BP_DIRECT	GO:0032467~positive regulation of cytokinesis	7	0.466667	0.0520143	994, 8556, 8502, 5586, 51652, 6840, 3480	1285	41	19333	2.56868	1	1	0.995709
GOTERM_BP_DIRECT	GO:0090148~membrane fission	7	0.466667	0.0520143	91782, 60412, 51652, 55763, 23023, 23233, 51028	1285	41	19333	2.56868	1	1	0.995709
GOTERM_BP_DIRECT	GO:0090307~mitotic spindle assembly	7	0.466667	0.0520143	26065, 10735, 55125, 23122, 7756, 23332, 10464	1285	41	19333	2.56868	1	1	0.995709
GOTERM_CC_DIRECT	GO:0010008~endosome membrane	25	1.66667	0.0522628	23527, 9445, 6653, 3482, 1182, 9781, 117584, 9779, 65082, 10454, 9375, 64145, 8029, 6643, 6642, 25777, 200576, 3108, 55198, 23230, 51135, 55858, 3688, 27072, 223082	1353	257	20580	1.47963	1	0.651787	0.633188
UP_SEQ_FEATURE	REPEAT:Spectrin 14	4	0.266667	0.0524488	667, 6711, 23345, 23224	1384	13	20532	4.5647	1	1	0.995941
UP_SEQ_FEATURE	REPEAT:Spectrin 13	4	0.266667	0.0524488	667, 6711, 23345, 23224	1384	13	20532	4.5647	1	1	0.995941
UP_SEQ_FEATURE	DOMAIN:PhoLip_ATPase_N	4	0.266667	0.0524488	5205, 57198, 374868, 57194	1384	13	20532	4.5647	1	1	0.995941
UP_SEQ_FEATURE	REPEAT:Spectrin 12	4	0.266667	0.0524488	667, 6711, 23345, 23224	1384	13	20532	4.5647	1	1	0.995941
UP_SEQ_FEATURE	DNA_BIND:A.T hook	4	0.266667	0.0524488	9841, 25909, 51317, 58508	1384	13	20532	4.5647	1	1	0.995941
UP_SEQ_FEATURE	REPEAT:Spectrin 10	4	0.266667	0.0524488	667, 6711, 23345, 23224	1384	13	20532	4.5647	1	1	0.995941
UP_SEQ_FEATURE	REPEAT:Spectrin 11	4	0.266667	0.0524488	667, 6711, 23345, 23224	1384	13	20532	4.5647	1	1	0.995941
UP_SEQ_FEATURE	DOMAIN:ZZ-type	4	0.266667	0.0524488	23140, 4077, 8924, 1838	1384	13	20532	4.5647	1	1	0.995941
GOTERM_BP_DIRECT	GO:0006888~ER to Golgi vesicle-mediated transport	15	1	0.052761	9554, 22878, 10282, 64764, 65258, 375056, 57120, 26984, 25956, 55014, 143187, 83548, 60684, 8615, 84272	1285	131	19333	1.72273	1	1	0.995709
KEGG_PATHWAY	hsa05132:Salmonella infection	25	1.66667	0.0527649	9267, 4671, 9844, 8797, 26999, 330, 399, 60412, 65082, 10454, 3071, 5290, 5291, 5293, 2317, 5608, 79026, 841, 51176, 51135, 329, 5788, 6932, 9648, 27072	560	249	8205	1.47106	1	0.265526	0.229782
GOTERM_BP_DIRECT	GO:0043066~negative regulation of apoptotic process	46	3.06667	0.0534286	4194, 6197, 114804, 7046, 5562, 4671, 9448, 4255, 8554, 399687, 253260, 2395, 2073, 3480, 330, 55023, 23085, 79612, 51643, 2729, 192670, 959, 8848, 50515, 939, 3071, 5295, 7157, 9214, 23376, 23530, 3572, 22920, 5051, 51074, 5728, 64919, 27250, 102, 10507, 51176, 6777, 55615, 329, 847, 51316	1285	530	19333	1.3058	1	1	0.995709
UP_SEQ_FEATURE	DNA_BIND:HMG box	8	0.533333	0.0536426	26959, 6672, 7343, 56987, 51176, 5378, 3146, 6932	1384	51	20532	2.3271	1	1	0.995941
INTERPRO	IPR001715:Calponin homology domain	11	0.733333	0.0536979	2317, 10788, 9459, 667, 6711, 23345, 79925, 23301, 23224, 4008, 10982	1334	81	19176	1.95214	1	1	0.987599
GOTERM_CC_DIRECT	GO:0097227~sperm annulus	3	0.2	0.0541808	1656, 23157, 4735	1353	6	20580	7.60532	1	0.651787	0.633188
GOTERM_CC_DIRECT	GO:0035748~myelin sheath abaxonal region	3	0.2	0.0541808	60412, 3688, 1739	1353	6	20580	7.60532	1	0.651787	0.633188
GOTERM_CC_DIRECT	GO:0005726~perichromatin fibrils	3	0.2	0.0541808	11052, 6427, 23435	1353	6	20580	7.60532	1	0.651787	0.633188
GOTERM_CC_DIRECT	GO:0005849~mRNA cleavage factor complex	3	0.2	0.0541808	11052, 22828, 51585	1353	6	20580	7.60532	1	0.651787	0.633188
GOTERM_MF_DIRECT	GO:0003682~chromatin binding	43	2.86667	0.0542151	8850, 7343, 84181, 10051, 5562, 9324, 254394, 64710, 23468, 23081, 2965, 51460, 10735, 2145, 8725, 11168, 4204, 54799, 81550, 54737, 7175, 25836, 7155, 8028, 7157, 4089, 170959, 7091, 27316, 3151, 256380, 1107, 80012, 57658, 2313, 55777, 51176, 546, 6777, 4676, 54828, 51317, 51316	1316	469	18908	1.3173	1	1	0.984114
GOTERM_BP_DIRECT	GO:0048024~regulation of mRNA splicing, via spliceosome	5	0.333333	0.0543164	9584, 7536, 6733, 91746, 7072	1285	22	19333	3.41935	1	1	0.995709
GOTERM_BP_DIRECT	GO:0022904~respiratory electron transport chain	5	0.333333	0.0543164	83943, 51542, 11232, 2110, 23369	1285	22	19333	3.41935	1	1	0.995709
INTERPRO	IPR000195:Rab-GTPase-TBC domain	9	0.6	0.0548654	23637, 9882, 9910, 64786, 25771, 57533, 9779, 93627, 55296	1334	60	19176	2.15622	1	1	0.987599
GOTERM_BP_DIRECT	GO:0006281~DNA repair	28	1.86667	0.0548952	9960, 84083, 4255, 23047, 133746, 472, 2965, 257218, 22890, 8924, 51347, 10111, 5890, 25939, 92797, 23376, 143, 545, 3146, 546, 11232, 51455, 4798, 7405, 84250, 55719, 5429, 7508	1285	294	19333	1.43287	1	1	0.995709
GOTERM_BP_DIRECT	GO:0097191~extrinsic apoptotic signaling pathway	8	0.533333	0.0550257	3717, 9821, 841, 8797, 51741, 5788, 637, 939	1285	52	19333	2.31464	1	1	0.995709
GOTERM_BP_DIRECT	GO:0007040~lysosome organization	8	0.533333	0.0550257	79158, 8546, 54664, 8720, 64400, 80208, 256471, 3073	1285	52	19333	2.31464	1	1	0.995709
UP_SEQ_FEATURE	REPEAT:WD 9	7	0.466667	0.0550425	1657, 84128, 27436, 23335, 134957, 55250, 55717	1384	41	20532	2.53285	1	1	0.995941
UP_KW_PTM	KW-0519~Myristate	23	1.53333	0.0551689	114804, 9465, 54808, 5495, 100506084, 80856, 3241, 55251, 5051, 115294, 57515, 83988, 27031, 23140, 54941, 54467, 51652, 54664, 26112, 5567, 223082, 3932, 2319	1100	197	14109	1.49749	0.72889	0.264811	0.242743
SMART	SM00569:L27	4	0.266667	0.0552504	8573, 10207, 1739, 143098	778	12	10379	4.44687	1	0.818525	0.806247
GOTERM_BP_DIRECT	GO:0042492~gamma-delta T cell differentiation	3	0.2	0.0552649	6777, 5788, 6932	1285	6	19333	7.52257	1	1	0.995709
GOTERM_BP_DIRECT	GO:0010606~positive regulation of cytoplasmic mRNA processing body assembly	3	0.2	0.0552649	4848, 9924, 255967	1285	6	19333	7.52257	1	1	0.995709
GOTERM_BP_DIRECT	GO:0060335~positive regulation of interferon-gamma-mediated signaling pathway	3	0.2	0.0552649	83666, 84166, 7294	1285	6	19333	7.52257	1	1	0.995709
GOTERM_BP_DIRECT	GO:0010506~regulation of autophagy	10	0.666667	0.0557968	3428, 23032, 128338, 5305, 7405, 256471, 6093, 203228, 5071, 472	1285	74	19333	2.03313	1	1	0.995709
GOTERM_BP_DIRECT	GO:0032456~endocytic recycling	9	0.6	0.0560315	23527, 143187, 57724, 8675, 55610, 84079, 10311, 2060, 253725	1285	63	19333	2.14931	1	1	0.995709
GOTERM_MF_DIRECT	GO:0016829~lyase activity	7	0.466667	0.0564767	51540, 80017, 171425, 3146, 85007, 80746, 26061	1316	40	18908	2.51436	1	1	0.984114
UP_SEQ_FEATURE	DOMAIN:t-SNARE coiled-coil homology	5	0.333333	0.0566969	55014, 10282, 8675, 8417, 9482	1384	22	20532	3.37165	1	1	0.995941
UP_SEQ_FEATURE	REPEAT:HEAT	5	0.333333	0.0566969	57614, 545, 23122, 23332, 23047	1384	22	20532	3.37165	1	1	0.995941
UP_SEQ_FEATURE	DOMAIN:Peptidase_S8	3	0.2	0.0567013	9159, 8720, 7174	1384	6	20532	7.41763	1	1	0.995941
UP_SEQ_FEATURE	DOMAIN:DMAP1-binding	3	0.2	0.0567013	23181, 79158, 57609	1384	6	20532	7.41763	1	1	0.995941
UP_SEQ_FEATURE	REPEAT:Spectrin 22	3	0.2	0.0567013	667, 23345, 23224	1384	6	20532	7.41763	1	1	0.995941
UP_SEQ_FEATURE	ZN_FING:MYM-type 2	3	0.2	0.0567013	9202, 7750, 9204	1384	6	20532	7.41763	1	1	0.995941
UP_SEQ_FEATURE	ZN_FING:MYM-type 4	3	0.2	0.0567013	9202, 7750, 9204	1384	6	20532	7.41763	1	1	0.995941
UP_SEQ_FEATURE	ZN_FING:MYM-type 3	3	0.2	0.0567013	9202, 7750, 9204	1384	6	20532	7.41763	1	1	0.995941
UP_SEQ_FEATURE	REPEAT:Spectrin 21	3	0.2	0.0567013	667, 23345, 23224	1384	6	20532	7.41763	1	1	0.995941
UP_SEQ_FEATURE	DOMAIN:Olduvai 10	3	0.2	0.0567013	101060684, 101060226, 149013	1384	6	20532	7.41763	1	1	0.995941
UP_SEQ_FEATURE	ZN_FING:MYM-type 1	3	0.2	0.0567013	9202, 7750, 9204	1384	6	20532	7.41763	1	1	0.995941
UP_SEQ_FEATURE	DOMAIN:DDT	3	0.2	0.0567013	29994, 51773, 2186	1384	6	20532	7.41763	1	1	0.995941
GOTERM_MF_DIRECT	GO:0004520~endodeoxyribonuclease activity	4	0.266667	0.0567736	84083, 200558, 2073, 55728	1316	13	18908	4.42086	1	1	0.984114
GOTERM_CC_DIRECT	GO:0000775~chromosome, centromeric region	9	0.6	0.0574596	55320, 10735, 10051, 79677, 64105, 23047, 7405, 10664, 5527	1353	64	20580	2.139	1	0.681065	0.66163
SMART	SM00547:ZnF_RBZ	5	0.333333	0.0577082	84083, 10181, 8148, 9406, 10138	778	20	10379	3.33515	1	0.824403	0.812037
INTERPRO	IPR014001:Helicase, superfamily 1/2, ATP-binding domain	14	0.933333	0.0593666	23405, 84083, 84181, 113510, 375748, 91351, 1107, 1656, 257218, 80205, 55601, 546, 10521, 10973	1334	116	19176	1.73489	1	1	0.987599
GOTERM_MF_DIRECT	GO:0047485~protein N-terminus binding	14	0.933333	0.0595396	25836, 112942, 6882, 7157, 11186, 2073, 472, 60412, 2035, 6227, 329, 4204, 80351, 79718	1316	116	18908	1.73404	1	1	0.984114
UP_KW_MOLECULAR_FUNCTION	KW-0378~Hydrolase	142	9.46667	0.0596537	129563, 8654, 23287, 63901, 84959, 2272, 9583, 9581, 55288, 83752, 55601, 80007, 994, 221294, 127018, 5775, 5533, 3631, 54878, 9736, 3635, 55728, 98, 64167, 65258, 56261, 1075, 80746, 375748, 7174, 5150, 1107, 60526, 51496, 5786, 5788, 10026, 9487, 51816, 64174, 84181, 8556, 113510, 64854, 29761, 80267, 4905, 257218, 27068, 79956, 10111, 22901, 4363, 9931, 5333, 8720, 4124, 5334, 22861, 5051, 152…	827	1772	11719	1.13556	0.993549	0.313045	0.278687
KEGG_PATHWAY	hsa05417:Lipid and atherosclerosis	22	1.46667	0.0596937	2081, 9641, 5295, 6352, 7157, 5532, 8797, 5290, 5291, 5293, 57534, 5608, 3717, 841, 51135, 5533, 5578, 637, 4217, 10454, 959, 818	560	215	8205	1.49925	1	0.295626	0.25583
INTERPRO	IPR010506:DMAP1-binding	3	0.2	0.0600325	23181, 79158, 57609	1334	6	19176	7.18741	1	1	0.987599
INTERPRO	IPR010507:Zinc finger, MYM-type	3	0.2	0.0600325	9202, 7750, 9204	1334	6	19176	7.18741	1	1	0.987599
INTERPRO	IPR016239:Ribosomal protein S6 kinase II	3	0.2	0.0600325	6197, 6196, 9252	1334	6	19176	7.18741	1	1	0.987599
INTERPRO	IPR025398:Domain of unknown function DUF4371	3	0.2	0.0600325	643641, 389524, 9204	1334	6	19176	7.18741	1	1	0.987599
GOTERM_CC_DIRECT	GO:0015630~microtubule cytoskeleton	20	1.33333	0.0600539	6760, 9584, 11186, 27436, 23157, 8481, 22920, 152815, 54462, 10801, 26586, 23077, 667, 6314, 4600, 84861, 27072, 10982, 4735, 55717	1353	197	20580	1.54423	1	0.701499	0.681481
GOTERM_MF_DIRECT	GO:0070087~chromo shadow domain binding	3	0.2	0.0600842	25836, 6672, 546	1316	6	18908	7.18389	1	1	0.984114
UP_SEQ_FEATURE	DOMAIN:SH3	22	1.46667	0.0601847	5295, 9873, 4690, 8440, 8573, 9459, 8631, 375056, 9402, 4542, 221178, 3275, 94134, 84959, 393, 143098, 7294, 26751, 667, 5336, 1739, 3932	1384	217	20532	1.50404	1	1	0.995941
GOTERM_MF_DIRECT	GO:0004177~aminopeptidase activity	6	0.4	0.0606972	64167, 4012, 51752, 54878, 1803, 7174	1316	31	18908	2.78086	1	1	0.984114
UP_SEQ_FEATURE	ZN_FING:C3H1-type 1	6	0.4	0.0608819	10150, 376940, 23608, 64761, 55796, 56829	1384	32	20532	2.78161	1	1	0.995941
UP_SEQ_FEATURE	ZN_FING:C3H1-type 2	6	0.4	0.0608819	10150, 376940, 23608, 64761, 55796, 56829	1384	32	20532	2.78161	1	1	0.995941
GOTERM_BP_DIRECT	GO:0007010~cytoskeleton organization	16	1.06667	0.0611823	9202, 9204, 6840, 23332, 253260, 393, 120, 55023, 89846, 832, 667, 54014, 10077, 3983, 55615, 10048	1285	146	19333	1.64878	1	1	0.995709
GOTERM_BP_DIRECT	GO:0045579~positive regulation of B cell differentiation	4	0.266667	0.0613561	3071, 6777, 3635, 939	1285	14	19333	4.29861	1	1	0.995709
GOTERM_BP_DIRECT	GO:2000785~regulation of autophagosome assembly	4	0.266667	0.0613561	57533, 29978, 203228, 200576	1285	14	19333	4.29861	1	1	0.995709
GOTERM_BP_DIRECT	GO:0031124~mRNA 3'-end processing	4	0.266667	0.0613561	10914, 11052, 55197, 23248	1285	14	19333	4.29861	1	1	0.995709
GOTERM_BP_DIRECT	GO:0010717~regulation of epithelial to mesenchymal transition	4	0.266667	0.0613561	7046, 23122, 23332, 200558	1285	14	19333	4.29861	1	1	0.995709
GOTERM_BP_DIRECT	GO:0070102~interleukin-6-mediated signaling pathway	4	0.266667	0.0613561	3716, 3717, 4089, 3572	1285	14	19333	4.29861	1	1	0.995709
KEGG_PATHWAY	hsa05017:Spinocerebellar ataxia	16	1.06667	0.0620921	2081, 5295, 9821, 4287, 5290, 23369, 5291, 22863, 5293, 6095, 55102, 1600, 2776, 3709, 5578, 4217	560	143	8205	1.63936	1	0.29837	0.258204
KEGG_PATHWAY	hsa04012:ErbB signaling pathway	11	0.733333	0.0623476	4690, 5295, 8440, 6654, 6777, 5336, 5578, 5290, 5291, 818, 5293	560	85	8205	1.89611	1	0.29837	0.258204
GOTERM_MF_DIRECT	GO:0043027~cysteine-type endopeptidase inhibitor activity involved in apoptotic process	5	0.333333	0.0624187	6197, 330, 4671, 329, 939	1316	22	18908	3.2654	1	1	0.984114
GOTERM_BP_DIRECT	GO:0051016~barbed-end actin filament capping	5	0.333333	0.0624268	4690, 8440, 832, 6840, 120	1285	23	19333	3.27068	1	1	0.995709
GOTERM_BP_DIRECT	GO:0016192~vesicle-mediated transport	23	1.53333	0.0631095	9135, 9267, 9685, 53916, 9882, 8546, 8675, 8301, 1121, 100506084, 201158, 9570, 373, 10239, 4905, 83988, 157680, 65082, 55745, 10133, 6844, 27072, 2803	1285	234	19333	1.4788	1	1	0.995709
KEGG_PATHWAY	hsa00640:Propanoate metabolism	6	0.4	0.0631166	594, 84532, 84693, 8801, 5095, 3945	560	32	8205	2.74721	1	0.29837	0.258204
UP_KW_MOLECULAR_FUNCTION	KW-0031~Aminopeptidase	6	0.4	0.0634956	64167, 4012, 51752, 54878, 1803, 7174	827	31	11719	2.74268	0.995389	0.313045	0.278687
UP_SEQ_FEATURE	REPEAT:ANK 13	4	0.266667	0.0635116	54882, 27130, 91526, 80351	1384	14	20532	4.23865	1	1	0.995941
UP_SEQ_FEATURE	REPEAT:Spectrin 9	4	0.266667	0.0635116	667, 6711, 23345, 23224	1384	14	20532	4.23865	1	1	0.995941
UP_SEQ_FEATURE	DOMAIN:L27	4	0.266667	0.0635116	8573, 10207, 1739, 143098	1384	14	20532	4.23865	1	1	0.995941
UP_SEQ_FEATURE	DOMAIN:Olduvai 3	4	0.266667	0.0635116	101060684, 101060226, 149013, 284565	1384	14	20532	4.23865	1	1	0.995941
UP_SEQ_FEATURE	REGION:TRIAD supradomain	4	0.266667	0.0635116	54467, 54476, 9781, 5071	1384	14	20532	4.23865	1	1	0.995941
UP_SEQ_FEATURE	REPEAT:Spectrin 7	4	0.266667	0.0635116	667, 6711, 23345, 23224	1384	14	20532	4.23865	1	1	0.995941
UP_SEQ_FEATURE	REPEAT:ANK 14	4	0.266667	0.0635116	54882, 27130, 91526, 80351	1384	14	20532	4.23865	1	1	0.995941
UP_SEQ_FEATURE	REPEAT:ANK 15	4	0.266667	0.0635116	54882, 27130, 91526, 80351	1384	14	20532	4.23865	1	1	0.995941
UP_SEQ_FEATURE	ZN_FING:IBR-type	4	0.266667	0.0635116	54467, 54476, 9781, 5071	1384	14	20532	4.23865	1	1	0.995941
UP_SEQ_FEATURE	REPEAT:Spectrin 8	4	0.266667	0.0635116	667, 6711, 23345, 23224	1384	14	20532	4.23865	1	1	0.995941
UP_KW_DOMAIN	KW-0728~SH3 domain	23	1.53333	0.0643595	5295, 9873, 4690, 8440, 8573, 9459, 8631, 375056, 9402, 4542, 221178, 3275, 94134, 84959, 393, 143098, 7294, 2533, 26751, 667, 5336, 1739, 3932	1005	225	14486	1.47342	0.854735	0.226644	0.187567
GOTERM_BP_DIRECT	GO:0050870~positive regulation of T cell activation	6	0.4	0.0647164	3108, 961, 567, 920, 5588, 3932	1285	33	19333	2.73548	1	1	0.995709
UP_KW_MOLECULAR_FUNCTION	KW-0456~Lyase	19	1.26667	0.0648996	80746, 3295, 401494, 51380, 51071, 51074, 80146, 113, 55253, 51540, 23042, 55556, 80017, 2762, 171425, 85007, 8635, 11238, 26061	827	174	11719	1.54735	0.995923	0.313045	0.278687
GOTERM_BP_DIRECT	GO:0090398~cellular senescence	8	0.533333	0.0650953	5608, 7994, 7157, 79677, 4217, 286053, 3480, 472	1285	54	19333	2.22891	1	1	0.995709
GOTERM_CC_DIRECT	GO:0032587~ruffle membrane	12	0.8	0.0673619	59338, 117145, 55198, 26751, 23122, 9847, 221178, 5336, 3688, 10235, 1182, 10347	1353	101	20580	1.80721	1	0.766108	0.744246
GOTERM_CC_DIRECT	GO:0005777~peroxisome	13	0.866667	0.0674859	373156, 9665, 3295, 317749, 83752, 54677, 225, 55825, 11320, 847, 65084, 84263, 26061	1353	113	20580	1.7499	1	0.766108	0.744246
PIR_SUPERFAMILY	PIRSF000606:ribosomal protein S6 kinase II	3	0.2	0.0675359	6197, 6196, 9252	133	6	1775	6.67293	0.999828	1	1
UP_SEQ_FEATURE	ZN_FING:C2H2-type 21	6	0.4	0.067949	7644, 284443, 51427, 92285, 163131, 55628	1384	33	20532	2.69732	1	1	0.995941
GOTERM_BP_DIRECT	GO:0043086~negative regulation of catalytic activity	14	0.933333	0.0682425	4690, 4660, 51070, 10129, 10788, 399, 10628, 56882, 83666, 51347, 5504, 4659, 10236, 6815	1285	124	19333	1.69864	1	1	0.995709
INTERPRO	IPR006539:Phospholipid-transporting P-type ATPase, subfamily IV	4	0.266667	0.0685612	5205, 57198, 374868, 57194	1334	14	19176	4.10709	1	1	0.987599
INTERPRO	IPR004172:L27	4	0.266667	0.0685612	8573, 10207, 1739, 143098	1334	14	19176	4.10709	1	1	0.987599
SMART	SM01137:SM01137	3	0.2	0.0685921	23181, 79158, 57609	778	6	10379	6.67031	1	0.857398	0.844537
SMART	SM00144:PI3K_rbd	3	0.2	0.0685921	5290, 5291, 5293	778	6	10379	6.67031	1	0.857398	0.844537
SMART	SM00695:DUSP	3	0.2	0.0685921	10868, 23032, 9958	778	6	10379	6.67031	1	0.857398	0.844537
GOTERM_MF_DIRECT	GO:0061578~Lys63-specific deubiquitinase activity	4	0.266667	0.0686398	57559, 4287, 1540, 79184	1316	14	18908	4.10508	1	1	0.984114
UP_SEQ_FEATURE	DOMAIN:USP	10	0.666667	0.0687782	29761, 9960, 10868, 23032, 1540, 9924, 64854, 9958, 9736, 23358	1384	76	20532	1.95201	1	1	0.995941
KEGG_PATHWAY	hsa01522:Endocrine resistance	12	0.8	0.0688379	5295, 113, 7157, 6654, 1871, 9611, 2100, 5567, 5290, 5291, 3480, 5293	560	98	8205	1.7941	1	0.315844	0.273327
KEGG_PATHWAY	hsa05231:Choline metabolism in cancer	12	0.8	0.0688379	204962, 5295, 10163, 6654, 56261, 57153, 5578, 8525, 1606, 5290, 5291, 5293	560	98	8205	1.7941	1	0.315844	0.273327
UP_KW_LIGAND	KW-0547~Nucleotide-binding	168	11.2	0.0689382	6197, 326624, 9465, 6196, 7046, 11184, 6872, 7443, 399687, 8654, 2272, 9583, 1182, 3480, 472, 55288, 113, 83752, 55601, 26157, 89978, 84166, 8525, 4600, 8801, 55728, 3093, 9874, 92335, 100506084, 57198, 2043, 375748, 167153, 57194, 7294, 1107, 27010, 10667, 26289, 51135, 4214, 4215, 8899, 5305, 4217, 4735, 57519, 9641, 5165, 84181, 5562, 113510, 4750, 27347, 55340, 6093, 373, 132, 4905, 11329, 25…	559	1856	6833	1.10645	0.946529	0.706617	0.706617
GOTERM_BP_DIRECT	GO:0000422~mitophagy	7	0.466667	0.0692077	55102, 9821, 91137, 26235, 5071, 9140, 11337	1285	44	19333	2.39354	1	1	0.995709
GOTERM_CC_DIRECT	GO:0044295~axonal growth cone	6	0.4	0.0692969	51199, 23122, 66008, 2043, 203228, 4649	1353	34	20580	2.68423	1	0.775741	0.753604
SMART	SM00558:JmjC	6	0.4	0.0695353	23081, 79663, 51780, 80853, 84678, 7403	778	30	10379	2.66812	1	0.857398	0.844537
GOTERM_BP_DIRECT	GO:0006355~regulation of transcription, DNA-templated	78	5.2	0.0696632	26959, 8850, 7046, 22835, 90321, 7562, 9500, 7644, 7764, 168374, 4848, 170960, 130916, 399, 60313, 23085, 55769, 7799, 7637, 54799, 10138, 94039, 7697, 8148, 7091, 170959, 90592, 57677, 1107, 169841, 166, 51773, 196528, 5588, 7767, 90987, 284443, 6239, 29072, 10346, 7582, 643641, 440515, 92285, 7581, 163131, 6095, 51460, 728927, 7978, 55900, 9439, 51427, 54816, 57209, 80063, 9575, 7994, 9975, 715…	1285	979	19333	1.19869	1	1	0.995709
GOTERM_MF_DIRECT	GO:0004843~thiol-dependent ubiquitin-specific protease activity	14	0.933333	0.0700631	9960, 4287, 64854, 79184, 23358, 29761, 80013, 10868, 57559, 23032, 1540, 9958, 79868, 9736	1316	119	18908	1.69033	1	1	0.984114
GOTERM_MF_DIRECT	GO:0005546~phosphatidylinositol-4,5-bisphosphate binding	11	0.733333	0.0702182	55876, 51652, 5333, 8301, 55763, 6840, 3784, 889, 26119, 124460, 253725	1316	85	18908	1.85936	1	1	0.984114
UP_KW_DOMAIN	KW-0727~SH2 domain	13	0.866667	0.0703377	5295, 4690, 8440, 4068, 9402, 79890, 7294, 3716, 3717, 6777, 5336, 3635, 3932	1005	108	14486	1.73501	0.879377	0.226644	0.187567
GOTERM_MF_DIRECT	GO:0035064~methylated histone binding	10	0.666667	0.0703948	23515, 23140, 80853, 546, 2186, 10771, 54799, 81550, 23468, 54737	1316	74	18908	1.94159	1	1	0.984114
GOTERM_BP_DIRECT	GO:0016241~regulation of macroautophagy	8	0.533333	0.0705207	2081, 51606, 60412, 55763, 29978, 528, 9550, 22863	1285	55	19333	2.18838	1	1	0.995709
GOTERM_BP_DIRECT	GO:0042733~embryonic digit morphogenesis	8	0.533333	0.0705207	4089, 51057, 6468, 80856, 221322, 7704, 65250, 50515	1285	55	19333	2.18838	1	1	0.995709
GOTERM_BP_DIRECT	GO:0030099~myeloid cell differentiation	5	0.333333	0.0711356	3428, 861, 7994, 54861, 7704	1285	24	19333	3.1344	1	1	0.995709
GOTERM_BP_DIRECT	GO:0002224~toll-like receptor signaling pathway	5	0.333333	0.0711356	6197, 1520, 8546, 51135, 5336	1285	24	19333	3.1344	1	1	0.995709
GOTERM_CC_DIRECT	GO:0071203~WASH complex	4	0.266667	0.0711519	832, 51019, 23325, 253725	1353	15	20580	4.05617	1	0.77878	0.756557
INTERPRO	IPR001589:Actinin-type, actin-binding, conserved site	5	0.333333	0.07147	2317, 667, 6711, 23345, 23224	1334	23	19176	3.12496	1	1	0.987599
GOTERM_CC_DIRECT	GO:0030139~endocytic vesicle	9	0.6	0.0715009	54497, 9135, 8029, 8417, 79890, 51735, 3482, 1803, 2319	1353	67	20580	2.04322	1	0.77878	0.756557
GOTERM_MF_DIRECT	GO:0043548~phosphatidylinositol 3-kinase binding	5	0.333333	0.0715691	5295, 1600, 3717, 3932, 3480	1316	23	18908	3.12343	1	1	0.984114
GOTERM_BP_DIRECT	GO:0048568~embryonic organ development	6	0.4	0.0719138	7157, 196528, 57599, 5930, 5090, 5887	1285	34	19333	2.65502	1	1	0.995709
GOTERM_BP_DIRECT	GO:0051497~negative regulation of stress fiber assembly	6	0.4	0.0719138	5295, 23370, 10163, 23122, 23332, 1901	1285	34	19333	2.65502	1	1	0.995709
KEGG_PATHWAY	hsa05212:Pancreatic cancer	10	0.666667	0.0722007	3716, 5295, 7046, 9459, 7157, 4089, 1871, 5290, 5291, 5293	560	76	8205	1.92787	1	0.326473	0.282524
GOTERM_CC_DIRECT	GO:0001772~immunological synapse	7	0.466667	0.0725234	399, 8631, 8417, 5588, 1739, 10015, 3932	1353	45	20580	2.3661	1	0.779385	0.757145
GOTERM_BP_DIRECT	GO:0032434~regulation of proteasomal ubiquitin-dependent protein catabolic process	4	0.266667	0.0730361	3093, 7514, 23376, 5887	1285	15	19333	4.01204	1	1	0.995709
GOTERM_BP_DIRECT	GO:0034453~microtubule anchoring	4	0.266667	0.0730361	23122, 23332, 9702, 9648	1285	15	19333	4.01204	1	1	0.995709
GOTERM_BP_DIRECT	GO:0072520~seminiferous tubule development	4	0.266667	0.0730361	49855, 4089, 546, 57599	1285	15	19333	4.01204	1	1	0.995709
GOTERM_BP_DIRECT	GO:0071393~cellular response to progesterone stimulus	3	0.2	0.0740297	55809, 51542, 3480	1285	7	19333	6.44792	1	1	0.995709
GOTERM_BP_DIRECT	GO:1900122~positive regulation of receptor binding	3	0.2	0.0740297	567, 5334, 23228	1285	7	19333	6.44792	1	1	0.995709
GOTERM_BP_DIRECT	GO:0072673~lamellipodium morphogenesis	3	0.2	0.0740297	6643, 10163, 6642	1285	7	19333	6.44792	1	1	0.995709
GOTERM_BP_DIRECT	GO:0043631~RNA polyadenylation	3	0.2	0.0740297	10914, 167153, 64282	1285	7	19333	6.44792	1	1	0.995709
UP_SEQ_FEATURE	DOMAIN:N-terminal Ras-GEF	5	0.333333	0.0741465	6654, 51735, 10235, 10125, 5924	1384	24	20532	3.09068	1	1	0.995941
UP_SEQ_FEATURE	REGION:Calmodulin-binding	8	0.533333	0.0748583	3707, 8573, 6641, 5257, 5532, 5533, 814, 818	1384	55	20532	2.15786	1	1	0.995941
SMART	SM00317:SET	7	0.466667	0.0750829	2145, 83852, 79813, 7799, 54904, 29072, 58508	778	40	10379	2.33461	1	0.857398	0.844537
SMART	SM00462:PTB	7	0.466667	0.0750829	23637, 1600, 321, 9882, 55198, 9910, 26119	778	40	10379	2.33461	1	0.857398	0.844537
GOTERM_BP_DIRECT	GO:0000281~mitotic cytokinesis	9	0.6	0.075133	129531, 60412, 26586, 55763, 6711, 23233, 23157, 10015, 6093	1285	67	19333	2.02099	1	1	0.995709
UP_SEQ_FEATURE	DOMAIN:Olduvai 1	4	0.266667	0.0755502	101060684, 101060226, 149013, 284565	1384	15	20532	3.95607	1	1	0.995941
UP_SEQ_FEATURE	REPEAT:Spectrin 6	4	0.266667	0.0755502	667, 6711, 23345, 23224	1384	15	20532	3.95607	1	1	0.995941
UP_SEQ_FEATURE	DOMAIN:PI-PLC Y-box	4	0.266667	0.0755502	5333, 5334, 5336, 23228	1384	15	20532	3.95607	1	1	0.995941
UP_SEQ_FEATURE	ZN_FING:RING-type 2; atypical	4	0.266667	0.0755502	54467, 54476, 9781, 5071	1384	15	20532	3.95607	1	1	0.995941
UP_SEQ_FEATURE	DOMAIN:Olduvai 2	4	0.266667	0.0755502	101060684, 101060226, 149013, 284565	1384	15	20532	3.95607	1	1	0.995941
UP_SEQ_FEATURE	REPEAT:Spectrin 5	4	0.266667	0.0755502	667, 6711, 23345, 23224	1384	15	20532	3.95607	1	1	0.995941
UP_SEQ_FEATURE	ZN_FING:ZZ-type	4	0.266667	0.0755502	57534, 4077, 8924, 1838	1384	15	20532	3.95607	1	1	0.995941
UP_SEQ_FEATURE	DOMAIN:Olduvai	4	0.266667	0.0755502	101060684, 101060226, 149013, 284565	1384	15	20532	3.95607	1	1	0.995941
GOTERM_BP_DIRECT	GO:0042100~B cell proliferation	7	0.466667	0.0755868	5728, 51176, 3575, 10673, 5788, 10125, 959	1285	45	19333	2.34035	1	1	0.995709
INTERPRO	IPR016197:Chromo domain-like	6	0.4	0.0756433	1107, 5926, 84181, 80205, 23468, 54737	1334	33	19176	2.6136	1	1	0.987599
UP_SEQ_FEATURE	DOMAIN:Olduvai 9	3	0.2	0.0759062	101060684, 101060226, 149013	1384	7	20532	6.35797	1	1	0.995941
UP_SEQ_FEATURE	DOMAIN:TRASH	3	0.2	0.0759062	9202, 7750, 9204	1384	7	20532	6.35797	1	1	0.995941
UP_SEQ_FEATURE	REPEAT:RCC1 7	3	0.2	0.0759062	8916, 26091, 8925	1384	7	20532	6.35797	1	1	0.995941
UP_SEQ_FEATURE	DOMAIN:SP-RING-type	3	0.2	0.0759062	8554, 286053, 9063	1384	7	20532	6.35797	1	1	0.995941
UP_SEQ_FEATURE	DOMAIN:DUSP	3	0.2	0.0759062	10868, 23032, 9958	1384	7	20532	6.35797	1	1	0.995941
UP_SEQ_FEATURE	DOMAIN:PI3K-RBD	3	0.2	0.0759062	5290, 5291, 5293	1384	7	20532	6.35797	1	1	0.995941
UP_SEQ_FEATURE	ZN_FING:SP-RING-type	3	0.2	0.0759062	8554, 286053, 9063	1384	7	20532	6.35797	1	1	0.995941
KEGG_PATHWAY	hsa05100:Bacterial invasion of epithelial cells	10	0.666667	0.0770884	5295, 10801, 9844, 10163, 23157, 3688, 5290, 5291, 4735, 5293	560	77	8205	1.90283	1	0.339421	0.29373
GOTERM_BP_DIRECT	GO:0001701~in utero embryonic development	21	1.4	0.0771952	84081, 65110, 7046, 9541, 7157, 4089, 4124, 83605, 57534, 321, 79621, 102, 51542, 11232, 5930, 7403, 10365, 91746, 3688, 10454, 50515	1285	214	19333	1.47639	1	1	0.995709
OMIM_DISEASE	601626~Leukemia, acute myeloid	3	0.2	0.0774755	861, 8028, 26511	398	7	5823	6.27028	1	1	1
SMART	SM00229:RasGEFN	5	0.333333	0.0775112	6654, 51735, 10235, 10125, 5924	778	22	10379	3.03196	1	0.857398	0.844537
KEGG_PATHWAY	hsa04710:Circadian rhythm	6	0.4	0.0781542	9575, 9975, 5562, 1385, 51422, 6095	560	34	8205	2.58561	1	0.339421	0.29373
UP_SEQ_FEATURE	ZN_FING:C2H2-type 13	22	1.46667	0.0782561	7582, 22835, 7562, 7644, 170959, 23036, 92285, 168374, 90592, 7581, 163131, 57677, 353088, 90987, 7767, 55769, 7637, 284443, 51710, 6239, 51427, 55628	1384	224	20532	1.45703	1	1	0.995941
KEGG_PATHWAY	hsa05145:Toxoplasmosis	13	0.866667	0.0783279	330, 3108, 3716, 5608, 3717, 841, 3587, 51135, 329, 3655, 3688, 10454, 959	560	112	8205	1.70065	1	0.339421	0.29373
UP_SEQ_FEATURE	ZN_FING:C2H2-type 18	10	0.666667	0.0783353	170960, 353088, 7644, 7767, 7637, 284443, 92285, 90592, 163131, 55628	1384	78	20532	1.90196	1	1	0.995941
GOTERM_CC_DIRECT	GO:0012507~ER to Golgi transport vesicle membrane	8	0.533333	0.0785423	55014, 9554, 143187, 3107, 567, 8615, 3133, 9570	1353	57	20580	2.13483	1	0.832962	0.809192
SMART	SM00490:HELICc	14	0.933333	0.0791958	23405, 84083, 84181, 113510, 375748, 91351, 1107, 1656, 257218, 80205, 55601, 546, 10521, 10973	778	113	10379	1.65282	1	0.857398	0.844537
SMART	SM00355:ZnF_C2H2	69	4.6	0.0793094	22834, 22835, 90321, 7562, 128553, 92822, 7644, 7764, 168374, 29068, 170960, 26036, 7756, 55769, 7799, 7637, 8609, 64393, 94039, 55809, 22847, 7697, 22806, 170959, 90592, 7690, 57677, 169841, 64919, 27332, 7767, 90987, 11278, 284443, 6239, 10664, 7582, 10194, 440515, 9841, 26137, 92285, 7581, 163131, 728927, 22890, 55900, 51427, 54816, 121536, 57209, 55628, 84460, 7597, 23036, 56242, 168850, 1476…	778	768	10379	1.19857	1	0.857398	0.844537
GOTERM_BP_DIRECT	GO:0043087~regulation of GTPase activity	11	0.733333	0.0793387	10788, 23637, 55843, 64786, 89846, 50861, 253260, 2043, 51735, 94134, 22821	1285	91	19333	1.81864	1	1	0.995709
GOTERM_BP_DIRECT	GO:0031297~replication fork processing	6	0.4	0.0795303	84083, 545, 546, 64710, 63901, 253714	1285	35	19333	2.57917	1	1	0.995709
GOTERM_BP_DIRECT	GO:0006891~intra-Golgi vesicle-mediated transport	6	0.4	0.0795303	143187, 4905, 83548, 57511, 10466, 9570	1285	35	19333	2.57917	1	1	0.995709
INTERPRO	IPR001452:Src homology-3 domain	23	1.53333	0.0798535	5295, 9873, 4690, 8440, 8573, 9459, 8631, 375056, 9402, 4542, 221178, 3275, 94134, 84959, 393, 143098, 7294, 2533, 26751, 667, 5336, 1739, 3932	1334	230	19176	1.43748	1	1	0.987599
INTERPRO	IPR000980:SH2 domain	13	0.866667	0.0799743	5295, 4690, 8440, 4068, 9402, 79890, 7294, 3716, 3717, 6777, 5336, 3635, 3932	1334	110	19176	1.69884	1	1	0.987599
INTERPRO	IPR002058:PAP/25A-associated	3	0.2	0.0802511	23318, 167153, 64282	1334	7	19176	6.16063	1	1	0.987599
INTERPRO	IPR000341:Phosphatidylinositol 3-kinase Ras-binding (PI3K RBD) domain	3	0.2	0.0802511	5290, 5291, 5293	1334	7	19176	6.16063	1	1	0.987599
INTERPRO	IPR006615:Peptidase C19, ubiquitin-specific peptidase, DUSP domain	3	0.2	0.0802511	10868, 23032, 9958	1334	7	19176	6.16063	1	1	0.987599
INTERPRO	IPR015753:Proline-rich Peptides	3	0.2	0.0802511	474170, 374819, 114659	1334	7	19176	6.16063	1	1	0.987599
INTERPRO	IPR004181:Zinc finger, MIZ-type	3	0.2	0.0802511	8554, 286053, 9063	1334	7	19176	6.16063	1	1	0.987599
GOTERM_MF_DIRECT	GO:0035005~1-phosphatidylinositol-4-phosphate 3-kinase activity	3	0.2	0.0803185	5290, 5291, 5293	1316	7	18908	6.15762	1	1	0.984114
GOTERM_MF_DIRECT	GO:0046934~phosphatidylinositol-4,5-bisphosphate 3-kinase activity	3	0.2	0.0803185	5290, 5291, 5293	1316	7	18908	6.15762	1	1	0.984114
GOTERM_BP_DIRECT	GO:0034063~stress granule assembly	5	0.333333	0.0804287	1656, 26065, 7072, 23369, 203228	1285	25	19333	3.00903	1	1	0.995709
GOTERM_BP_DIRECT	GO:0051276~chromosome organization	5	0.333333	0.0804287	10051, 7994, 7157, 23347, 23369	1285	25	19333	3.00903	1	1	0.995709
UP_SEQ_FEATURE	ZN_FING:C2H2-type 7	42	2.8	0.0810059	7582, 22834, 90321, 22835, 7562, 440515, 7644, 9841, 7764, 92285, 168374, 7581, 163131, 170960, 728927, 22890, 55769, 7637, 55900, 51427, 57209, 55628, 94039, 22847, 170959, 23036, 56242, 90592, 147657, 57677, 168850, 169841, 255403, 353088, 5324, 7767, 90987, 7700, 6239, 51710, 10664, 7704	1384	486	20532	1.28206	1	1	0.995941
INTERPRO	IPR000651:Ras-like guanine nucleotide exchange factor, N-terminal	5	0.333333	0.0812508	6654, 51735, 10235, 10125, 5924	1334	24	19176	2.99475	1	1	0.987599
INTERPRO	IPR001711:Phospholipase C, phosphatidylinositol-specific, Y domain	4	0.266667	0.081431	5333, 5334, 5336, 23228	1334	15	19176	3.83328	1	1	0.987599
INTERPRO	IPR001192:Phosphoinositide phospholipase C	4	0.266667	0.081431	5333, 5334, 5336, 23228	1334	15	19176	3.83328	1	1	0.987599
UP_SEQ_FEATURE	CROSSLNK:Glycyl lysine isopeptide (Lys-Gly) (interchain with G-Cter in SUMO)	12	0.8	0.0817576	6672, 7046, 51274, 10914, 7157, 51176, 2113, 5324, 10320, 10664, 7690, 6095	1384	102	20532	1.74532	1	1	0.995941
GOTERM_CC_DIRECT	GO:0045335~phagocytic vesicle	9	0.6	0.0819243	2317, 311, 1520, 9830, 6504, 7405, 1182, 22863, 9482	1353	69	20580	1.984	1	0.857545	0.833074
GOTERM_BP_DIRECT	GO:0045071~negative regulation of viral genome replication	7	0.466667	0.0822879	3428, 6352, 6733, 56829, 63901, 3669, 8519	1285	46	19333	2.28948	1	1	0.995709
INTERPRO	IPR017907:Zinc finger, RING-type, conserved site	19	1.26667	0.0827508	9169, 7188, 23608, 64326, 115426, 9781, 373, 79872, 257218, 51592, 81844, 222484, 54941, 54542, 375593, 81790, 84333, 85363, 10346	1334	182	19176	1.50067	1	1	0.987599
GOTERM_BP_DIRECT	GO:0090630~activation of GTPase activity	14	0.933333	0.0830336	23108, 23637, 9882, 9910, 64786, 57186, 1236, 25771, 57533, 9779, 93627, 54828, 10125, 9938	1285	128	19333	1.64556	1	1	0.995709
UP_SEQ_FEATURE	DOMAIN:JmjC	6	0.4	0.0833803	23081, 79663, 51780, 80853, 84678, 7403	1384	35	20532	2.54319	1	1	0.995941
UP_KW_MOLECULAR_FUNCTION	KW-0269~Exonuclease	8	0.533333	0.0834151	54464, 129563, 9337, 115752, 9924, 3669, 5073, 23646	827	54	11719	2.09933	0.999209	0.380002	0.338295
INTERPRO	IPR000953:Chromo domain/shadow	6	0.4	0.0838553	1107, 5926, 84181, 80205, 23468, 54737	1334	34	19176	2.53673	1	1	0.987599
GOTERM_MF_DIRECT	GO:0031593~polyubiquitin binding	6	0.4	0.0839867	9666, 29978, 79184, 5887, 10133, 2060	1316	34	18908	2.53549	1	1	0.984114
INTERPRO	IPR027417:P-loop containing nucleoside triphosphate hydrolase	76	5.06667	0.0840976	326624, 23405, 84083, 8573, 10051, 399687, 394, 1656, 55288, 399, 27284, 83752, 55601, 80205, 26157, 84166, 90634, 4600, 1739, 55728, 4649, 10973, 4542, 100506084, 375748, 1107, 10788, 26289, 79925, 4735, 10347, 57519, 9881, 53916, 84181, 4671, 50808, 155038, 113510, 254394, 26610, 55340, 91351, 143098, 373, 6729, 4905, 257218, 55303, 79677, 55665, 79877, 80224, 9716, 10111, 5890, 4363, 9931, 927…	1334	921	19176	1.1862	1	1	0.987599
GOTERM_CC_DIRECT	GO:0090543~Flemming body	6	0.4	0.0844654	9960, 285331, 60412, 55763, 10015, 203228	1353	36	20580	2.53511	1	0.87281	0.847903
GOTERM_MF_DIRECT	GO:0031625~ubiquitin protein ligase binding	29	1.93333	0.0850307	9641, 7188, 8554, 84959, 2272, 8450, 9063, 9482, 29761, 3716, 149628, 257218, 117584, 79677, 57763, 8924, 637, 3093, 7157, 4287, 645432, 8065, 5071, 10628, 841, 5567, 84250, 55719, 11337	1316	307	18908	1.35722	1	1	0.984114
UP_SEQ_FEATURE	ZN_FING:C2H2-type 17	11	0.733333	0.0853216	170960, 353088, 7644, 7767, 7637, 284443, 51710, 92285, 90592, 163131, 55628	1384	91	20532	1.79327	1	1	0.995941
GOTERM_BP_DIRECT	GO:0071361~cellular response to ethanol	4	0.266667	0.0856193	5728, 113, 5562, 3709	1285	16	19333	3.76128	1	1	0.995709
GOTERM_BP_DIRECT	GO:0061744~motor behavior	4	0.266667	0.0856193	5562, 51542, 80208, 94101	1285	16	19333	3.76128	1	1	0.995709
GOTERM_BP_DIRECT	GO:0090399~replicative senescence	4	0.266667	0.0856193	7157, 545, 80169, 472	1285	16	19333	3.76128	1	1	0.995709
GOTERM_BP_DIRECT	GO:0032228~regulation of synaptic transmission, GABAergic	4	0.266667	0.0856193	5728, 5334, 64854, 23228	1285	16	19333	3.76128	1	1	0.995709
GOTERM_BP_DIRECT	GO:0097401~synaptic vesicle lumen acidification	4	0.266667	0.0856193	51606, 528, 1182, 9550	1285	16	19333	3.76128	1	1	0.995709
KEGG_PATHWAY	hsa04914:Progesterone-mediated oocyte maturation	12	0.8	0.0861552	6197, 6196, 5295, 6793, 113, 994, 51433, 5567, 5290, 5291, 3480, 5293	560	102	8205	1.72374	1	0.366115	0.31683
KEGG_PATHWAY	hsa04670:Leukocyte transendothelial migration	13	0.866667	0.0868349	5295, 3683, 5290, 5291, 6093, 394, 5293, 7294, 399, 5578, 5336, 3676, 3688	560	114	8205	1.67082	1	0.366115	0.31683
GOTERM_BP_DIRECT	GO:0070507~regulation of microtubule cytoskeleton organization	6	0.4	0.0875596	10207, 5562, 11186, 1540, 23332, 6093	1285	36	19333	2.50752	1	1	0.995709
SMART	SM00252:SH2	13	0.866667	0.0877096	5295, 4690, 8440, 4068, 9402, 79890, 7294, 3716, 3717, 6777, 5336, 3635, 3932	778	104	10379	1.66758	1	0.885265	0.871986
SMART	SM00487:DEXDc	14	0.933333	0.0881507	23405, 84083, 84181, 113510, 375748, 91351, 1107, 1656, 257218, 80205, 55601, 546, 10521, 10973	778	115	10379	1.62408	1	0.885265	0.871986
UP_SEQ_FEATURE	REGION:Alpha-2	4	0.266667	0.0885065	3108, 3107, 3133, 3140	1384	16	20532	3.70882	1	1	0.995941
UP_SEQ_FEATURE	REGION:Alpha-1	4	0.266667	0.0885065	3108, 3107, 3133, 3140	1384	16	20532	3.70882	1	1	0.995941
UP_SEQ_FEATURE	DOMAIN:CCHC-type	4	0.266667	0.0885065	23318, 7536, 5930, 84186	1384	16	20532	3.70882	1	1	0.995941
SMART	SM00667:LisH	5	0.333333	0.0885265	57614, 10048, 79718, 8481, 23635	778	23	10379	2.90013	1	0.885265	0.871986
GOTERM_BP_DIRECT	GO:0006366~transcription from RNA polymerase II promoter	23	1.53333	0.0894428	5295, 6872, 6882, 4089, 1385, 27316, 5926, 2965, 6619, 3717, 64919, 51176, 2113, 283149, 546, 6777, 7700, 548644, 902, 6239, 7913, 51316, 8848	1285	244	19333	1.41819	1	1	0.995709
KEGG_PATHWAY	hsa04664:Fc epsilon RI signaling pathway	9	0.6	0.0896258	5608, 5295, 6654, 5336, 5578, 5290, 3635, 5291, 5293	560	68	8205	1.93921	1	0.372729	0.322554
GOTERM_BP_DIRECT	GO:0006622~protein targeting to lysosome	5	0.333333	0.090289	8546, 51542, 6653, 9648, 22863	1285	26	19333	2.8933	1	1	0.995709
GOTERM_BP_DIRECT	GO:0072332~intrinsic apoptotic signaling pathway by p53 class mediator	5	0.333333	0.090289	3428, 7157, 51741, 2272, 133746	1285	26	19333	2.8933	1	1	0.995709
GOTERM_BP_DIRECT	GO:0000245~spliceosomal complex assembly	5	0.333333	0.090289	9169, 10181, 23451, 7536, 6733	1285	26	19333	2.8933	1	1	0.995709
GOTERM_BP_DIRECT	GO:1902017~regulation of cilium assembly	5	0.333333	0.090289	10806, 57489, 51057, 1540, 23224	1285	26	19333	2.8933	1	1	0.995709
GOTERM_BP_DIRECT	GO:0001935~endothelial cell proliferation	5	0.333333	0.090289	2081, 7046, 3146, 1739, 5291	1285	26	19333	2.8933	1	1	0.995709
KEGG_PATHWAY	hsa04510:Focal adhesion	20	1.33333	0.0907929	5295, 4660, 6654, 5290, 5291, 6093, 394, 3480, 5293, 5728, 330, 2317, 896, 5578, 329, 824, 3676, 3655, 3688, 4659	560	201	8205	1.45789	1	0.372729	0.322554
INTERPRO	IPR017946:PLC-like phosphodiesterase, TIM beta/alpha-barrel domain	5	0.333333	0.0916532	5333, 5334, 56261, 5336, 23228	1334	25	19176	2.87496	1	1	0.987599
GOTERM_MF_DIRECT	GO:0034237~protein kinase A regulatory subunit binding	5	0.333333	0.0917761	9465, 10163, 3784, 10142, 10565	1316	25	18908	2.87356	1	1	0.984114
GOTERM_MF_DIRECT	GO:0004518~nuclease activity	5	0.333333	0.0917761	116461, 27044, 128387, 2073, 5073	1316	25	18908	2.87356	1	1	0.984114
INTERPRO	IPR003347:JmjC domain	6	0.4	0.0925165	23081, 79663, 51780, 80853, 84678, 7403	1334	35	19176	2.46425	1	1	0.987599
GOTERM_CC_DIRECT	GO:0016591~DNA-directed RNA polymerase II, holoenzyme	3	0.2	0.0927041	79871, 55197, 23248	1353	8	20580	5.70399	1	0.945816	0.918826
UP_KW_BIOLOGICAL_PROCESS	KW-0051~Antiviral defense	16	1.06667	0.0930094	25939, 51191, 81844, 256987, 55601, 83666, 55763, 81030, 4600, 56829, 10521, 85363, 3669, 8519, 10346, 29072	875	133	11229	1.54384	0.99999	0.645595	0.596355
GOTERM_CC_DIRECT	GO:0014069~postsynaptic density	25	1.66667	0.0938849	6232, 6654, 57120, 4905, 51201, 832, 3631, 8525, 4600, 1838, 8440, 8502, 6169, 2043, 22883, 5071, 120, 57479, 5728, 57534, 1600, 102, 2035, 6711, 50488	1353	275	20580	1.38279	1	0.94589	0.918898
GOTERM_BP_DIRECT	GO:2000623~negative regulation of nuclear-transcribed mRNA catabolic process, nonsense-mediated decay	3	0.2	0.0944698	65110, 79048, 51594	1285	8	19333	5.64193	1	1	0.995709
GOTERM_BP_DIRECT	GO:0032825~positive regulation of natural killer cell differentiation	3	0.2	0.0944698	22890, 6777, 10125	1285	8	19333	5.64193	1	1	0.995709
GOTERM_BP_DIRECT	GO:0001514~selenocysteine incorporation	3	0.2	0.0944698	79048, 51091, 9728	1285	8	19333	5.64193	1	1	0.995709
GOTERM_BP_DIRECT	GO:0001915~negative regulation of T cell mediated cytotoxicity	3	0.2	0.0944698	3575, 5532, 5788	1285	8	19333	5.64193	1	1	0.995709
GOTERM_BP_DIRECT	GO:0016254~preassembly of GPI anchor in ER membrane	3	0.2	0.0944698	9487, 9488, 23556	1285	8	19333	5.64193	1	1	0.995709
KEGG_PATHWAY	hsa04658:Th1 and Th2 cell differentiation	11	0.733333	0.0948398	3108, 3716, 919, 3717, 920, 5532, 5588, 6777, 5533, 3932, 917	560	92	8205	1.75184	1	0.382938	0.331389
INTERPRO	IPR002867:Zinc finger, C6HC-type	4	0.266667	0.0952499	54467, 54476, 9781, 5071	1334	16	19176	3.5937	1	1	0.987599
GOTERM_MF_DIRECT	GO:0004698~calcium-dependent protein kinase C activity	4	0.266667	0.0953548	5583, 5586, 5588, 5578	1316	16	18908	3.59195	1	1	0.984114
KEGG_PATHWAY	hsa04620:Toll-like receptor signaling pathway	12	0.8	0.0957345	9641, 5608, 5295, 6352, 841, 3455, 51135, 3454, 5290, 10454, 5291, 5293	560	104	8205	1.69059	1	0.382938	0.331389
GOTERM_BP_DIRECT	GO:2001237~negative regulation of extrinsic apoptotic signaling pathway	6	0.4	0.0959939	7046, 55023, 9821, 10771, 3655, 2729	1285	37	19333	2.43975	1	1	0.995709
UP_SEQ_FEATURE	DOMAIN:C2 PI3K-type	3	0.2	0.0968043	5290, 5291, 5293	1384	8	20532	5.56322	1	1	0.995941
UP_SEQ_FEATURE	REPEAT:Spectrin 19	3	0.2	0.0968043	667, 23345, 23224	1384	8	20532	5.56322	1	1	0.995941
UP_SEQ_FEATURE	DOMAIN:Olduvai 8	3	0.2	0.0968043	101060684, 101060226, 149013	1384	8	20532	5.56322	1	1	0.995941
UP_SEQ_FEATURE	MOTIF:9aaTAD; inactive	3	0.2	0.0968043	51274, 11278, 8609	1384	8	20532	5.56322	1	1	0.995941
UP_SEQ_FEATURE	REPEAT:Spectrin 18	3	0.2	0.0968043	667, 23345, 23224	1384	8	20532	5.56322	1	1	0.995941
UP_SEQ_FEATURE	REPEAT:Spectrin 20	3	0.2	0.0968043	667, 23345, 23224	1384	8	20532	5.56322	1	1	0.995941
UP_SEQ_FEATURE	MOTIF:Dileucine internalization motif	3	0.2	0.0968043	4012, 256471, 26503	1384	8	20532	5.56322	1	1	0.995941
SMART	SM00647:IBR	4	0.266667	0.0968463	54467, 54476, 9781, 5071	778	15	10379	3.5575	1	0.922346	0.90851
SMART	SM00149:PLCYc	4	0.266667	0.0968463	5333, 5334, 5336, 23228	778	15	10379	3.5575	1	0.922346	0.90851
GOTERM_CC_DIRECT	GO:0098685~Schaffer collateral - CA1 synapse	12	0.8	0.0975206	3092, 321, 8573, 84961, 8411, 832, 54476, 5786, 2043, 3688, 6093, 134957	1353	108	20580	1.69007	1	0.97039	0.942699
GOTERM_MF_DIRECT	GO:0032266~phosphatidylinositol-3-phosphate binding	7	0.466667	0.0975701	55102, 3092, 25851, 157680, 51028, 124460, 253725	1316	46	18908	2.1864	1	1	0.984114
GOTERM_MF_DIRECT	GO:0030276~clathrin binding	7	0.466667	0.0975701	9685, 3092, 132320, 83988, 8301, 146691, 26119	1316	46	18908	2.1864	1	1	0.984114
GOTERM_BP_DIRECT	GO:0009791~post-embryonic development	9	0.6	0.0977106	23515, 59338, 7046, 54542, 4204, 25976, 3482, 50515, 472	1285	71	19333	1.90713	1	1	0.995709
GOTERM_BP_DIRECT	GO:0090502~RNA phosphodiester bond hydrolysis, endonucleolytic	9	0.6	0.0977106	2081, 23405, 27044, 10557, 8635, 80746, 9692, 192670, 340554	1285	71	19333	1.90713	1	1	0.995709
GOTERM_MF_DIRECT	GO:0044877~macromolecular complex binding	37	2.46667	0.0985295	9541, 5562, 3683, 8631, 91137, 254394, 2073, 23468, 472, 330, 594, 4905, 55604, 79618, 9779, 4149, 3655, 8801, 2729, 6844, 10454, 3071, 8440, 92797, 9039, 3275, 5071, 55198, 2533, 841, 6711, 329, 824, 3688, 84250, 55719, 7508	1316	415	18908	1.28098	1	1	0.984114
OMIM_DISEASE	114480~Breast cancer, somatic	3	0.2	0.0987655	9821, 7157, 5290	398	8	5823	5.48649	1	1	1
GOTERM_BP_DIRECT	GO:0032480~negative regulation of type I interferon production	4	0.266667	0.0990464	54941, 1540, 54476, 9140	1285	17	19333	3.54003	1	1	0.995709
GOTERM_BP_DIRECT	GO:0043923~positive regulation by host of viral transcription	4	0.266667	0.0990464	6882, 51176, 23076, 64710	1285	17	19333	3.54003	1	1	0.995709
GOTERM_BP_DIRECT	GO:0034315~regulation of Arp2/3 complex-mediated actin nucleation	4	0.266667	0.0990464	55604, 51019, 23325, 253725	1285	17	19333	3.54003	1	1	0.995709
UP_KW_BIOLOGICAL_PROCESS	KW-0943~RNA-mediated gene silencing	9	0.6	0.0991979	4848, 23405, 23318, 9337, 23112, 27327, 10521, 192670, 57690	875	61	11229	1.89341	0.999996	0.650297	0.600698
KEGG_PATHWAY	hsa04810:Regulation of actin cytoskeleton	22	1.46667	0.0997513	3071, 5295, 4660, 9459, 3683, 10163, 6654, 221178, 5290, 5291, 6093, 200576, 5293, 26999, 10788, 1730, 89846, 3676, 3655, 3688, 5305, 4659	560	229	8205	1.4076	1	0.393954	0.340922

## Sheet: pros.up
Table S3 GO term gene enrichment analyses in donor 1 primary cells upon treatment with LRAs
Table S3D Gene enrichment analyses that were significantly up-regulated upon treatment with prostratin
Note: Analyses of GO enrichment (biological process) were carried out for each condition using DAVID.
Category	Term	Count	X.	P value	Genes	List.Total	Pop.Hits	Pop.Total	Fold.Enrichment	Bonferroni	Benjamini	FDR
GOTERM_CC_DIRECT	GO:0005829~cytosol	778	51.3193	5.32564e-109	25902, 9188, 65125, 22870, 81846, 4729, 1213, 1455, 1453, 2783, 1452, 10890, 10892, 2308, 124540, 4738, 2316, 4739, 6916, 57514, 55573, 800, 4734, 4736, 135228, 3662, 1476, 811, 4502, 6921, 3656, 6923, 3659, 1495, 22862, 55591, 3422, 6935, 5604, 5605, 27071, 829, 5606, 4772, 6950, 1021, 2107, 54039, 1499, 114793, 10616, 4763, 836, 26191, 4780, 3692, 5873, 2120, 10625, 57553, 2597, 5621, 3685, 640…	1464	5520	20580	1.98128	4.73449e-106	4.73449e-106	4.1966e-106
UP_KW_PTM	KW-0007~Acetylation	619	40.8311	1.72322e-83	23603, 25902, 908, 9188, 1340, 3516, 81611, 4729, 1456, 2787, 6907, 1213, 27089, 1452, 2783, 10890, 4841, 10892, 4602, 2308, 5814, 4967, 90550, 124540, 4738, 2316, 5707, 55573, 1347, 5708, 2553, 5700, 4734, 10542, 5704, 4736, 1108, 5705, 808, 5717, 5718, 5719, 1476, 26099, 83930, 811, 4501, 813, 4502, 5713, 6923, 4627, 3659, 4869, 1495, 1371, 22862, 10767, 3304, 10768, 3303, 3301, 3422, 5721, 596…	1283	3465	14109	1.96452	4.99734e-82	5.16966e-82	4.65269e-82
GOTERM_MF_DIRECT	GO:0005515~protein binding	1236	81.5303	9.12022e-66	9188, 65125, 22870, 9187, 81846, 22876, 81606, 3638, 81611, 4729, 2787, 6907, 2786, 1213, 1455, 1453, 2783, 1452, 56895, 10890, 10892, 2308, 4725, 4967, 5814, 90550, 124540, 4738, 2316, 4739, 57514, 2553, 800, 4734, 4736, 808, 3662, 22850, 4508, 55342, 1233, 81873, 811, 4501, 813, 4502, 10870, 6921, 3656, 6923, 3659, 91663, 3672, 3673, 1495, 1493, 3423, 4513, 4514, 64061, 6935, 140823, 57539, 560…	1440	12619	18908	1.28611	1.25677e-62	1.25677e-62	1.19201e-62
GOTERM_CC_DIRECT	GO:0005737~cytoplasm	689	45.4485	5.2002e-64	908, 65244, 65125, 81846, 81606, 3516, 1456, 1455, 1453, 1452, 2783, 10892, 915, 3998, 2308, 5935, 124540, 4738, 2316, 4739, 55573, 200081, 5700, 4734, 4736, 1108, 5705, 808, 79670, 5718, 55342, 55589, 1476, 10519, 81873, 811, 4501, 4502, 3656, 4627, 3659, 4869, 5971, 1495, 1371, 22862, 10766, 3304, 10768, 3303, 3423, 3301, 3422, 5962, 5721, 64061, 5966, 3309, 708, 4650, 4772, 29109, 1263, 3320, …	1464	5593	20580	1.73172	4.62297e-61	2.31149e-61	2.04888e-61
GOTERM_CC_DIRECT	GO:0022626~cytosolic ribosome	62	4.08971	1.23404e-55	6230, 6152, 6155, 6154, 6157, 9349, 6233, 6159, 2197, 6191, 23521, 6193, 6194, 6229, 6228, 11224, 6122, 6168, 6201, 6124, 6203, 6202, 6125, 6160, 6161, 3921, 4736, 6175, 6130, 6133, 6176, 6132, 6135, 6134, 6137, 6136, 6173, 440275, 6205, 6128, 6204, 6207, 6206, 6129, 6209, 6208, 6141, 6144, 6188, 6187, 6143, 6146, 6223, 7311, 6189, 6222, 6147, 6224, 6139, 6138, 6218, 6217	1464	77	20580	11.3189	1.09706e-52	3.65686e-53	3.2414e-53
GOTERM_CC_DIRECT	GO:0005925~focal adhesion	139	9.16887	2.52221e-55	23603, 8773, 8496, 10092, 8650, 10095, 10094, 9349, 10097, 10096, 6191, 6193, 1213, 2783, 10890, 6503, 6868, 22800, 6122, 6124, 6125, 7171, 1072, 2316, 4739, 57514, 3927, 2037, 4736, 6130, 6133, 6132, 6136, 3383, 23545, 3936, 81873, 811, 6128, 6129, 8826, 4869, 4627, 6141, 6386, 6143, 6146, 9019, 3672, 3673, 5576, 1495, 2185, 382, 387, 3304, 3303, 5962, 4478, 309, 5329, 5604, 10487, 5605, 3309, 6…	1464	425	20580	4.59759	2.24224e-52	5.6056e-53	4.96875e-53
UP_KW_CELLULAR_COMPONENT	KW-0963~Cytoplasm	688	45.3826	1.02262e-54	23603, 908, 65244, 9188, 65125, 22870, 81846, 81606, 3516, 81611, 1456, 1213, 1455, 1453, 1452, 2783, 10890, 10892, 2308, 5935, 124540, 2316, 4739, 55573, 800, 5700, 4734, 10542, 5704, 4736, 1108, 5705, 65264, 808, 79670, 5717, 83931, 55342, 1476, 10519, 81873, 811, 4627, 3659, 4869, 5971, 1495, 9094, 1130, 10767, 10766, 3304, 10768, 3303, 3301, 5962, 64061, 57539, 5604, 3309, 5605, 3308, 27071, …	1350	5538	17641	1.6234	5.52212e-53	5.52212e-53	4.80629e-53
GOTERM_CC_DIRECT	GO:0005654~nucleoplasm	516	34.0369	7.45834e-51	9188, 3516, 4729, 6907, 1453, 4841, 5932, 4602, 914, 2308, 5814, 5935, 4738, 5707, 4739, 5708, 2553, 4851, 5700, 5704, 1108, 5705, 65264, 3662, 79670, 5717, 5718, 83931, 5719, 10519, 6921, 5713, 5714, 6923, 3659, 4869, 5971, 55591, 57414, 3304, 3303, 5721, 64061, 6935, 5966, 5725, 10765, 5606, 4772, 6830, 29109, 1263, 3320, 1021, 90480, 10614, 1499, 2224, 80204, 3312, 27166, 6942, 3796, 836, 2716…	1464	3960	20580	1.83172	6.63047e-48	1.32609e-48	1.17543e-48
GOTERM_BP_DIRECT	GO:0002181~cytoplasmic translation	64	4.22164	1.52922e-50	6230, 6152, 6155, 6154, 6157, 9349, 6233, 6159, 2197, 6191, 23521, 6193, 6194, 6229, 6228, 11224, 200916, 6122, 6168, 6201, 6124, 6203, 6202, 6125, 6160, 6161, 55854, 3921, 4736, 6175, 6130, 6133, 6176, 6132, 6135, 6134, 6137, 6136, 6173, 6205, 6128, 6204, 6207, 6206, 6129, 6209, 10399, 6208, 6141, 6144, 6188, 6187, 6143, 6146, 6223, 7311, 6189, 6222, 6147, 6224, 6139, 6138, 6218, 6217	1432	90	19333	9.6005	8.18288e-47	8.18135e-47	7.99172e-47
UP_KW_PTM	KW-0597~Phosphoprotein	998	65.8311	5.85417e-50	25902, 9188, 65125, 22870, 9187, 81846, 22876, 81606, 3638, 81611, 4729, 2787, 6907, 1456, 1213, 1455, 27089, 1453, 2783, 1452, 10890, 10892, 2308, 4967, 5814, 90550, 124540, 2316, 4739, 57514, 55573, 2794, 800, 4734, 4736, 808, 3662, 22850, 55589, 55105, 1233, 81873, 4501, 813, 4502, 10870, 3656, 6923, 3659, 91663, 1495, 1493, 22862, 387104, 64061, 6935, 5604, 5605, 27071, 829, 5606, 4772, 6950,…	1283	8330	14109	1.31751	1.69771e-48	8.78125e-49	7.90312e-49
GOTERM_MF_DIRECT	GO:0003723~RNA binding	278	18.3377	3.99722e-49	6230, 8894, 908, 51639, 65244, 64397, 9188, 6233, 7203, 1213, 7316, 4841, 6229, 6228, 5814, 5935, 7332, 6122, 8661, 7334, 6124, 8667, 5036, 8664, 6125, 124540, 2316, 60489, 6238, 5700, 51776, 4736, 7341, 6130, 6133, 8672, 6132, 6135, 6134, 10075, 6137, 6136, 79670, 4191, 64859, 280636, 55342, 1476, 811, 6128, 8668, 1915, 6129, 4627, 4869, 5052, 6141, 6144, 8683, 6143, 6146, 7114, 6147, 1495, 2286…	1440	1471	18908	2.48151	5.50817e-46	2.75409e-46	2.61219e-46
GOTERM_CC_DIRECT	GO:0070062~extracellular exosome	344	22.6913	1.02013e-47	6230, 8773, 908, 10093, 10092, 10095, 6233, 8898, 10094, 8774, 10097, 7203, 10096, 351, 353, 2787, 1213, 2786, 23043, 51762, 2783, 7316, 10890, 8407, 51765, 3998, 5272, 6482, 6122, 7334, 6124, 8667, 5036, 6125, 2683, 483, 4738, 2316, 5708, 84433, 2673, 4734, 4736, 5705, 5045, 6135, 10075, 6136, 1362, 4191, 57403, 5718, 378, 1476, 10519, 81873, 8428, 811, 6009, 8668, 1915, 5713, 51429, 4627, 5052,…	1464	2219	20580	2.17924	9.06899e-45	1.5115e-45	1.33978e-45
UP_KW_PTM	KW-0832~Ubl conjugation	431	28.4301	1.94889e-43	908, 64397, 9188, 65125, 2672, 3638, 81611, 6907, 57862, 10890, 4841, 5932, 4602, 2308, 4967, 2316, 4739, 10308, 4851, 800, 5700, 4734, 4736, 1108, 808, 22850, 5717, 5718, 6921, 5713, 5714, 4627, 3659, 4869, 1495, 64061, 6935, 5725, 3309, 10765, 158405, 3320, 2107, 58515, 1499, 10616, 3312, 6942, 3799, 27040, 27161, 10971, 4780, 3692, 4783, 1154, 2120, 2241, 166378, 1390, 3329, 10865, 2117, 3326,…	1283	2583	14109	1.83494	5.65178e-42	1.94889e-42	1.754e-42
UP_KW_PTM	KW-1017~Isopeptide bond	332	21.8997	3.90416e-40	5141, 8894, 908, 51639, 64397, 9188, 5144, 8655, 6233, 10094, 7203, 4170, 351, 3638, 473, 81611, 6907, 7316, 10890, 8407, 4841, 6229, 6228, 5932, 4602, 4967, 3091, 6122, 7334, 6124, 8667, 5036, 6125, 4738, 2316, 10308, 84433, 6238, 4851, 800, 6117, 5700, 4736, 1108, 7341, 808, 8553, 6130, 6132, 6498, 6135, 6134, 6137, 6136, 22850, 5717, 5718, 6128, 9757, 11047, 9636, 8668, 8427, 5713, 5714, 54815…	1283	1817	14109	2.00934	1.13221e-38	2.92812e-39	2.63531e-39
UP_SEQ_FEATURE	CROSSLNK:Glycyl lysine isopeptide (Lys-Gly) (interchain with G-Cter in SUMO2)	223	14.7098	1.79516e-38	8894, 908, 64397, 8655, 10094, 7203, 473, 81611, 6907, 8407, 4841, 6229, 6228, 5932, 6122, 6124, 8667, 5036, 10308, 6238, 800, 4736, 1108, 7341, 8553, 6130, 6132, 6498, 6135, 6134, 6137, 6136, 22850, 5717, 6128, 9757, 8427, 5714, 54815, 4869, 5052, 6141, 8683, 6147, 1495, 23150, 6018, 6138, 64061, 6935, 5725, 10765, 3309, 6152, 6154, 158405, 4094, 2107, 84248, 6942, 2908, 10054, 1937, 3799, 51329…	1457	1267	20532	2.48028	1.12969e-34	1.12969e-34	1.12538e-34
GOTERM_CC_DIRECT	GO:0005634~nucleus	651	42.942	3.68492e-38	2672, 22870, 81606, 3516, 81611, 1456, 6907, 1455, 1453, 57862, 1452, 4841, 10892, 5932, 4602, 2308, 5814, 5935, 4967, 4738, 2316, 5707, 4739, 5708, 10308, 2553, 2794, 4851, 5700, 4734, 5704, 4736, 1108, 5705, 65264, 808, 3662, 22850, 5717, 55342, 5719, 55589, 1476, 10519, 811, 4501, 4502, 3656, 5713, 5714, 4627, 3659, 4869, 5971, 3673, 22980, 10766, 3304, 3303, 3301, 64061, 6935, 5966, 5604, 572…	1464	6007	20580	1.52345	3.27589e-35	4.67985e-36	4.14817e-36
UP_SEQ_FEATURE	CROSSLNK:Glycyl lysine isopeptide (Lys-Gly) (interchain with G-Cter in SUMO2); alternate	101	6.66227	1.55234e-35	51639, 4691, 9188, 22913, 92105, 6193, 1973, 2026, 23560, 11100, 4841, 5932, 10499, 639, 4602, 6629, 8805, 6122, 6125, 3251, 2316, 3921, 4736, 1108, 808, 7341, 8553, 6130, 6135, 6137, 22850, 204851, 5718, 3939, 26135, 5315, 2969, 4869, 9531, 5052, 6421, 4000, 7114, 4001, 10923, 302, 10927, 6935, 6152, 4097, 396, 1655, 4928, 3159, 3312, 6942, 2908, 10054, 5216, 51602, 10971, 10212, 6201, 7531, 478…	1457	345	20532	4.12548	9.76889e-32	4.88444e-32	4.86582e-32
UP_KW_MOLECULAR_FUNCTION	KW-0687~Ribonucleoprotein	103	6.7942	3.2192e-35	6230, 22913, 6233, 9349, 6632, 10492, 6191, 6193, 6194, 10011, 11100, 6229, 54998, 6228, 11103, 11224, 6629, 6628, 200916, 6122, 6124, 5036, 6125, 64968, 51258, 6636, 6635, 3921, 6637, 4736, 6130, 6133, 6132, 6135, 6134, 6137, 6136, 6128, 55505, 6129, 6141, 6144, 6143, 6146, 6147, 118487, 6139, 6138, 92906, 6152, 6155, 6154, 6157, 6159, 2197, 23521, 90480, 54039, 677, 678, 27161, 51602, 9553, 701…	1020	305	11719	3.87996	3.12262e-33	3.12262e-33	2.73632e-33
GOTERM_BP_DIRECT	GO:0006412~translation	80	5.27704	8.42363e-34	6230, 6152, 6155, 6154, 6157, 9349, 6233, 6159, 2197, 6191, 23521, 6193, 6194, 51247, 6229, 6228, 27161, 11224, 9553, 200916, 6122, 6168, 6201, 6124, 6203, 6202, 6125, 6160, 64968, 6161, 80315, 1981, 51258, 6238, 113251, 29074, 3921, 4736, 6175, 6130, 6133, 6176, 6132, 6135, 6134, 6137, 6136, 6173, 56478, 10318, 6205, 6128, 6204, 6207, 6206, 6129, 1915, 6209, 10399, 6208, 122704, 6141, 6144, 6188…	1432	223	19333	4.8433	4.50748e-30	2.25332e-30	2.20109e-30
GOTERM_CC_DIRECT	GO:0016020~membrane	449	29.6174	2.58016e-32	25902, 64397, 9188, 65125, 148641, 81846, 9187, 2787, 1213, 1455, 1452, 2783, 4841, 3998, 2683, 55454, 2316, 5707, 55331, 5708, 921, 200081, 5700, 923, 924, 5704, 4736, 1108, 5705, 22856, 3662, 1362, 5717, 5718, 5719, 10999, 83930, 10519, 1595, 811, 813, 5713, 4627, 4869, 3672, 3673, 1495, 1130, 22862, 54020, 10767, 387104, 3301, 5721, 4513, 5725, 3309, 4637, 5606, 708, 4650, 29109, 3320, 3561, 3…	1464	3789	20580	1.66581	2.29377e-29	2.86721e-30	2.54146e-30
UP_KW_BIOLOGICAL_PROCESS	KW-0945~Host-virus interaction	144	9.49868	5.64977e-31	6993, 8655, 5422, 10492, 222256, 7284, 1973, 27243, 51366, 10010, 128866, 636, 10134, 9978, 1977, 3091, 8661, 5430, 8664, 7852, 7293, 1072, 55294, 23291, 9908, 60489, 1981, 4734, 3921, 8815, 7187, 7341, 6890, 5045, 6774, 3383, 79155, 4193, 440275, 1514, 5434, 9636, 6921, 1915, 10598, 6923, 8826, 4869, 6780, 5691, 22900, 5692, 5693, 5694, 4088, 5695, 3673, 57018, 387, 3949, 27350, 3304, 664, 3303,…	898	651	11229	2.76596	7.40119e-29	7.40119e-29	6.61023e-29
GOTERM_MF_DIRECT	GO:0003735~structural constituent of ribosome	71	4.68338	9.644e-31	6230, 6152, 6155, 6154, 6157, 9349, 6233, 6159, 2197, 6191, 23521, 6193, 6194, 6229, 6228, 11224, 9553, 200916, 6122, 6168, 6201, 6124, 6203, 6202, 6125, 6160, 64968, 6161, 51258, 29074, 3921, 4736, 6175, 6130, 6133, 6176, 6132, 6135, 6134, 6137, 6136, 6173, 7818, 6205, 6128, 6204, 9636, 6207, 6206, 6129, 6209, 6208, 122704, 6141, 6144, 6188, 6187, 6143, 6146, 6223, 7311, 6189, 6222, 6147, 6224, …	1440	189	18908	4.93264	1.32894e-27	4.28711e-28	4.06622e-28
GOTERM_MF_DIRECT	GO:0045296~cadherin binding	93	6.13456	1.24444e-30	6152, 9101, 5781, 8496, 8650, 6159, 9588, 29789, 222256, 5062, 1654, 1499, 114793, 151963, 1453, 3312, 26156, 5214, 51400, 8407, 128866, 1938, 11344, 5216, 1937, 10694, 1936, 3799, 53827, 93663, 7531, 5795, 7534, 2241, 23499, 7094, 1192, 682, 2316, 5905, 3927, 3326, 55854, 1983, 1982, 800, 7529, 7408, 5901, 5902, 11315, 6130, 9689, 50807, 6455, 2010, 3337, 3939, 26135, 4301, 8428, 6128, 5315, 105…	1440	316	18908	3.86437	1.71484e-27	4.28711e-28	4.06622e-28
UP_KW_MOLECULAR_FUNCTION	KW-0689~Ribosomal protein	74	4.88127	2.74726e-29	6230, 6152, 6155, 6154, 6157, 9349, 6233, 6159, 2197, 6191, 23521, 6193, 90480, 6194, 6229, 54998, 6228, 11224, 9553, 200916, 6122, 6168, 6201, 6124, 6203, 6202, 6125, 6160, 64968, 6161, 51258, 29074, 3921, 4736, 6175, 6130, 6133, 6176, 6132, 6135, 6134, 6137, 6136, 6173, 7818, 6205, 6128, 6204, 6207, 6206, 6129, 6209, 10399, 6208, 122704, 6141, 6144, 6188, 6187, 6143, 6146, 6223, 7311, 6189, 622…	1020	193	11719	4.40519	2.66485e-27	1.33242e-27	1.16759e-27
GOTERM_CC_DIRECT	GO:0005840~ribosome	60	3.95778	5.26497e-25	6230, 6152, 6155, 6157, 9349, 6233, 6159, 2197, 6191, 23521, 6193, 90480, 6194, 6229, 54998, 6228, 11224, 200916, 6122, 6168, 6201, 6124, 6203, 6202, 6125, 6160, 6161, 51258, 6238, 29074, 4736, 6175, 6133, 6176, 6132, 6135, 6134, 6137, 6173, 7818, 6205, 6128, 6204, 6207, 6209, 6208, 6141, 6144, 6188, 6187, 6146, 6223, 7311, 6189, 6222, 6147, 6224, 6138, 6218, 6217	1464	176	20580	4.79229	4.68056e-22	5.20062e-23	4.60978e-23
KEGG_PATHWAY	hsa05012:Parkinson disease	89	5.87071	1.68625e-24	6233, 1340, 64116, 1337, 4729, 203068, 126328, 598, 27089, 513, 514, 7316, 5335, 516, 10376, 836, 518, 3799, 10213, 4725, 90550, 7332, 4780, 4540, 10383, 1351, 7295, 1349, 5707, 1347, 5708, 1345, 522, 4697, 5700, 4535, 54205, 4536, 11315, 4538, 5704, 10105, 84790, 5705, 808, 5682, 7386, 5683, 7388, 2771, 292, 293, 5717, 4508, 5718, 4706, 5719, 11047, 6647, 7417, 4700, 7416, 5713, 5714, 9377, 5691…	861	266	8205	3.18848	5.49718e-22	5.49718e-22	4.29994e-22
GOTERM_CC_DIRECT	GO:0022625~cytosolic large ribosomal subunit	35	2.30871	6.84023e-24	6175, 6152, 6130, 6155, 6133, 6154, 6176, 6132, 6157, 6135, 9349, 6134, 6159, 6137, 6136, 23521, 6173, 6128, 6129, 11224, 6141, 6144, 6122, 6143, 6146, 6168, 6124, 7311, 6147, 6125, 6160, 6161, 6139, 6138, 4736	1464	60	20580	8.20014	6.08097e-21	6.08097e-22	5.3901e-22
KEGG_PATHWAY	hsa05020:Prion disease	89	5.87071	1.30301e-23	7124, 1340, 1337, 1535, 4729, 203068, 126328, 27089, 3312, 513, 514, 516, 10376, 836, 518, 3799, 10213, 4725, 90550, 5594, 4540, 10383, 1351, 1349, 5707, 1347, 5708, 1345, 522, 4697, 4851, 5621, 5700, 4535, 54205, 4536, 4538, 5704, 10105, 84790, 5705, 5682, 7386, 5880, 5683, 7388, 292, 293, 5717, 4508, 5718, 4706, 5719, 11047, 6647, 7417, 4700, 7416, 1958, 5713, 5714, 5879, 9377, 5691, 5692, 7277…	861	273	8205	3.10672	4.2478e-21	2.1239e-21	1.66133e-21
KEGG_PATHWAY	hsa03010:Ribosome	66	4.35356	7.69933e-23	6230, 6152, 6155, 6154, 6157, 9349, 6233, 6159, 2197, 6191, 23521, 6193, 6194, 6229, 6228, 11224, 9553, 200916, 6122, 6168, 6201, 6124, 6203, 6202, 6125, 6160, 64968, 6161, 29074, 3921, 4736, 6175, 6130, 6133, 6176, 6132, 6135, 6134, 6137, 6136, 6173, 6205, 6128, 6204, 6207, 6206, 6129, 6209, 6208, 6141, 6144, 6188, 6187, 6143, 6146, 6223, 7311, 6189, 6222, 6147, 6224, 6182, 6139, 6138, 6218, 6217	861	166	8205	3.78888	2.50998e-20	8.3666e-21	6.54443e-21
GOTERM_CC_DIRECT	GO:0022627~cytosolic small ribosomal subunit	29	1.91293	4.26048e-21	6230, 6233, 2197, 6191, 6193, 6194, 6205, 6204, 6229, 9636, 6207, 6228, 6206, 6209, 6208, 10399, 6188, 6187, 6223, 6201, 6222, 7311, 6189, 6203, 6224, 6202, 6218, 6217, 3921	1464	46	20580	8.86226	3.78756e-18	3.44324e-19	3.05205e-19
GOTERM_CC_DIRECT	GO:1990904~ribonucleoprotein complex	55	3.62797	4.20107e-20	6155, 4691, 6154, 10492, 6191, 23521, 6193, 6194, 1655, 4928, 54039, 677, 3312, 678, 10011, 11100, 1938, 27161, 7011, 200916, 6201, 6124, 5036, 6203, 6202, 6125, 23210, 3178, 9908, 60489, 2597, 60, 3609, 3608, 6637, 6175, 3181, 4670, 3182, 4904, 6129, 8826, 4869, 23636, 6188, 3190, 6146, 22827, 6189, 26986, 3304, 3303, 80336, 81, 92906	1464	183	20580	4.22489	3.73475e-17	3.11229e-18	2.7587e-18
GOTERM_CC_DIRECT	GO:0000502~proteasome complex	31	2.04485	5.39639e-20	5682, 5683, 5717, 5718, 5719, 3315, 7415, 5699, 90637, 11047, 5713, 10213, 5714, 5691, 5692, 5693, 5694, 5695, 5707, 5708, 23392, 23198, 5687, 5721, 5688, 5886, 5700, 197131, 5689, 5704, 5705	1464	57	20580	7.64524	4.79739e-17	3.6903e-18	3.27104e-18
UP_SEQ_FEATURE	CROSSLNK:Glycyl lysine isopeptide (Lys-Gly) (interchain with G-Cter in SUMO1); alternate	53	3.49604	6.78237e-19	4691, 9188, 92105, 396, 1655, 3312, 6942, 11100, 10054, 1938, 639, 51602, 8805, 6122, 6124, 4783, 6125, 3251, 3726, 2316, 5905, 55651, 4736, 1108, 6175, 7341, 8553, 4670, 6137, 22850, 3183, 5718, 26135, 4664, 5315, 2969, 4869, 9531, 3190, 6187, 4000, 7158, 5411, 23476, 7150, 10923, 10725, 302, 6218, 6613, 9967, 10963, 3309	1457	181	20532	4.12638	4.26814e-15	1.42271e-15	1.41729e-15
UP_KW_CELLULAR_COMPONENT	KW-0539~Nucleus	580	38.2586	1.35509e-18	64397, 9188, 2672, 81606, 3516, 81611, 6907, 1453, 57862, 1452, 4841, 10892, 5932, 4602, 2308, 5814, 5935, 4967, 4738, 4739, 10308, 2553, 4851, 5700, 4734, 5704, 1108, 5705, 65264, 3662, 22850, 5717, 83931, 55589, 1476, 55105, 10519, 6921, 6923, 3659, 4869, 5971, 22980, 55591, 3303, 3301, 64061, 6935, 5966, 5604, 5725, 10765, 708, 4772, 6830, 1263, 3320, 1021, 90480, 3315, 10614, 1499, 3313, 8020…	1350	5667	17641	1.33741	7.3175e-17	3.65875e-17	3.18447e-17
KEGG_PATHWAY	hsa05171:Coronavirus disease - COVID-19	73	4.8153	1.9095e-18	6230, 6152, 6155, 6154, 6157, 9349, 7124, 6233, 6159, 2197, 6191, 23521, 6193, 6194, 5335, 6229, 6228, 6868, 11224, 200916, 6122, 5594, 6168, 6201, 6124, 6203, 6202, 6125, 6160, 6161, 3921, 4736, 3725, 7187, 6175, 6130, 4790, 6133, 6176, 6132, 4792, 6135, 6134, 6137, 6774, 6136, 6173, 6205, 6128, 6204, 9636, 6207, 6206, 6129, 6209, 6208, 6141, 6144, 6188, 6187, 6143, 6146, 6223, 7311, 6189, 6222,…	861	232	8205	2.99854	6.22496e-16	1.55624e-16	1.21731e-16
GOTERM_CC_DIRECT	GO:1904813~ficolin-1-rich granule lumen	43	2.83641	2.13931e-18	23406, 51719, 10092, 6993, 5683, 10075, 5223, 10097, 3320, 2495, 5717, 5718, 2821, 5719, 1654, 1476, 3312, 5478, 7415, 5315, 1938, 10694, 1915, 5713, 10213, 6727, 4282, 5594, 9535, 5211, 5695, 5708, 3304, 56888, 3326, 3303, 2950, 10120, 11333, 4831, 5689, 1508, 3608	1464	124	20580	4.87474	1.90185e-15	1.35846e-16	1.20413e-16
GOTERM_MF_DIRECT	GO:0031625~ubiquitin protein ligase binding	72	4.74934	8.58677e-18	7167, 9349, 6233, 9588, 6950, 3320, 55284, 4092, 2821, 596, 203068, 3313, 3312, 7316, 10010, 10376, 9978, 10059, 26191, 10576, 2308, 9618, 3091, 7332, 7133, 7334, 5430, 7531, 5036, 7534, 7852, 6125, 55294, 3329, 4738, 5905, 5707, 3326, 7009, 10221, 80196, 3725, 7187, 7341, 4792, 6135, 10152, 292, 4193, 55666, 27101, 811, 7415, 9636, 71, 1959, 8548, 6923, 51429, 4087, 5573, 4088, 7311, 7314, 8764,…	1440	307	18908	3.07948	1.18326e-14	2.36652e-15	2.24458e-15
KEGG_PATHWAY	hsa05014:Amyotrophic lateral sclerosis	95	6.26649	9.9371e-18	7124, 1340, 81929, 1337, 4927, 596, 4729, 203068, 4928, 126328, 598, 27089, 513, 514, 10010, 516, 10376, 5216, 836, 518, 3799, 9818, 10213, 400916, 6428, 4725, 90550, 7133, 4540, 10383, 3178, 1351, 1349, 5707, 1347, 5708, 1345, 522, 4697, 60, 5700, 4535, 54205, 4536, 4538, 5704, 84790, 5705, 3181, 5682, 7386, 5683, 7388, 5717, 4508, 5718, 4706, 5719, 23064, 7415, 11047, 71, 6647, 4700, 7416, 5713…	861	364	8205	2.48713	3.23949e-15	6.47899e-16	5.06792e-16
GOTERM_CC_DIRECT	GO:0015935~small ribosomal subunit	20	1.31926	1.32488e-15	6230, 6188, 6187, 6222, 6233, 6203, 6224, 6191, 2197, 64968, 6193, 6194, 7818, 6229, 6217, 6228, 6209, 3921, 10399, 4869	1464	29	20580	9.69474	1.18439e-12	7.85213e-14	6.96005e-14
UP_KW_CELLULAR_COMPONENT	KW-0647~Proteasome	27	1.781	1.68423e-15	5682, 5683, 5717, 5718, 5719, 5699, 11047, 5713, 10213, 5714, 5691, 5692, 5693, 5694, 5695, 5707, 5708, 23392, 23198, 5687, 5721, 5688, 5886, 5700, 5689, 5704, 5705	1350	54	17641	6.5337	8.99281e-14	3.03162e-14	2.63863e-14
KEGG_PATHWAY	hsa05016:Huntington disease	80	5.27704	6.86785e-15	1340, 1337, 4729, 203068, 126328, 1213, 27089, 513, 514, 516, 10376, 836, 518, 3799, 10213, 4725, 5430, 4540, 10383, 1351, 1349, 5707, 1347, 5708, 1345, 522, 1387, 4697, 5700, 4535, 54205, 4536, 4538, 5704, 10105, 84790, 5705, 5682, 5440, 7386, 5683, 7388, 292, 293, 5717, 4508, 5718, 4706, 5719, 23186, 5434, 11047, 6647, 7417, 5437, 4700, 7416, 5713, 5439, 5714, 9377, 5691, 5692, 7277, 5693, 5694…	861	306	8205	2.4914	2.24398e-12	3.69496e-13	2.89023e-13
KEGG_PATHWAY	hsa05022:Pathways of neurodegeneration - multiple diseases	107	7.05805	7.93396e-15	6233, 1340, 351, 1337, 596, 4729, 203068, 126328, 598, 27089, 513, 1452, 514, 7316, 10010, 516, 10376, 518, 4725, 90550, 7332, 10383, 1351, 1349, 5707, 1347, 5708, 1345, 488, 522, 4697, 5700, 5704, 84790, 5705, 808, 5682, 5683, 5717, 5718, 4508, 5719, 11047, 6647, 5713, 5714, 9377, 5691, 5692, 5693, 5694, 5695, 3708, 5687, 5688, 10120, 5689, 4513, 4514, 5604, 5605, 3309, 5606, 6310, 7124, 673, 14…	861	476	8205	2.14216	2.56972e-12	3.69496e-13	2.89023e-13
GOTERM_CC_DIRECT	GO:0034774~secretory granule lumen	37	2.44063	1.07572e-14	23406, 51719, 4790, 10092, 6993, 5683, 10075, 5223, 3320, 5717, 5718, 353, 2821, 5719, 1654, 1476, 1992, 3312, 5478, 7415, 5315, 1938, 10694, 1915, 5713, 10213, 6727, 4282, 9535, 5211, 5695, 5708, 3326, 2950, 10120, 4831, 5689	1464	115	20580	4.52281	9.57379e-12	5.97697e-13	5.29792e-13
KEGG_PATHWAY	hsa05010:Alzheimer disease	91	6.00264	4.45221e-14	7124, 1340, 64116, 351, 1337, 673, 4729, 203068, 126328, 1499, 27089, 513, 1452, 514, 516, 10376, 836, 518, 3799, 10213, 6868, 4725, 90550, 5594, 4540, 10383, 1351, 1349, 5707, 1347, 5708, 1345, 488, 522, 2597, 4697, 5700, 4535, 54205, 4536, 3845, 4538, 5704, 10105, 84790, 5705, 808, 4790, 5682, 7386, 5683, 7388, 292, 293, 5717, 4508, 5718, 4706, 1435, 5719, 11047, 7417, 4700, 7416, 5713, 5714, 9…	861	384	8205	2.25832	1.45135e-11	1.81427e-12	1.41914e-12
GOTERM_MF_DIRECT	GO:0042802~identical protein binding	216	14.248	6.22056e-14	9188, 4175, 8655, 8898, 23048, 81846, 351, 596, 6907, 598, 4841, 51765, 10892, 5932, 914, 915, 9618, 90550, 5152, 5033, 18, 2683, 124540, 255231, 241, 60489, 4851, 5027, 923, 54806, 6498, 4193, 23380, 6129, 51429, 4627, 4869, 5052, 6386, 4087, 6146, 4088, 5971, 1495, 10768, 5721, 196383, 4097, 5066, 9788, 7124, 29109, 3320, 5062, 4094, 58515, 3315, 10614, 10616, 952, 2908, 3799, 10059, 10971, 513…	1440	1722	18908	1.64704	8.56737e-11	1.42866e-11	1.35505e-11
GOTERM_CC_DIRECT	GO:0032991~macromolecular complex	107	7.05805	9.51056e-14	5781, 65125, 9349, 10808, 196, 351, 81606, 596, 203068, 1213, 84444, 51366, 2783, 10010, 5777, 10892, 10499, 914, 3091, 6122, 7334, 7852, 6125, 2683, 55294, 641, 488, 9746, 8932, 4734, 10542, 1108, 808, 6498, 6135, 6134, 4193, 6647, 6767, 55904, 8826, 4869, 4627, 22900, 4087, 5573, 6541, 8202, 5971, 5576, 3398, 9770, 27351, 201595, 3304, 3303, 302, 11331, 3309, 51719, 7124, 6434, 3320, 4092, 4929…	1464	703	20580	2.1396	8.45849e-11	4.97347e-12	4.40843e-12
KEGG_PATHWAY	hsa05208:Chemical carcinogenesis - reactive oxygen species	63	4.15567	1.8347e-13	5781, 23683, 1340, 25865, 196, 9020, 1337, 1535, 673, 4729, 126328, 27089, 513, 514, 516, 518, 4725, 3091, 4780, 5594, 4540, 5795, 1351, 1349, 1347, 1345, 522, 4697, 405, 4535, 4536, 3845, 4538, 10105, 3725, 4790, 7386, 4792, 27, 7388, 9446, 292, 293, 4508, 4706, 2885, 6647, 7417, 4700, 7416, 5879, 9377, 1327, 51079, 6655, 4710, 4513, 506, 4514, 5604, 1329, 5605, 4714	861	223	8205	2.69222	5.98275e-11	6.11604e-12	4.78402e-12
UP_SEQ_FEATURE	CROSSLNK:Glycyl lysine isopeptide (Lys-Gly) (interchain with G-Cter in ubiquitin)	55	3.62797	1.84703e-13	6233, 4170, 351, 3638, 1535, 673, 203068, 7316, 2908, 10890, 10376, 6748, 4967, 3091, 7852, 57154, 8140, 2316, 10865, 6117, 4851, 5700, 3609, 7009, 3608, 3845, 7187, 5682, 4791, 4792, 6134, 4904, 6204, 11047, 8668, 7417, 7416, 5713, 5879, 4040, 6188, 6187, 4088, 7311, 7314, 6224, 3156, 3276, 7074, 7709, 3708, 9804, 4830, 5886, 1407	1457	253	20532	3.06347	1.16258e-09	2.90583e-10	2.89475e-10
KEGG_PATHWAY	hsa03050:Proteasome	26	1.71504	1.87609e-13	5682, 5683, 5717, 5718, 5719, 5699, 11047, 5713, 10213, 5714, 5691, 5692, 5693, 5694, 5695, 51371, 5707, 5708, 23198, 5687, 5721, 5688, 5700, 5689, 5704, 5705	861	46	8205	5.38631	6.11666e-11	6.11604e-12	4.78402e-12
GOTERM_CC_DIRECT	GO:0005739~mitochondrion	175	11.5435	2.5096e-12	25902, 8773, 9188, 5781, 6993, 8655, 8774, 9588, 3002, 1340, 4170, 7284, 351, 10018, 1337, 596, 4729, 126328, 598, 94081, 27089, 513, 516, 10134, 54998, 400916, 2308, 4967, 4725, 8805, 90550, 5033, 18, 1352, 1351, 3099, 64968, 3096, 84947, 1192, 55294, 1349, 125228, 80232, 56942, 2710, 1345, 522, 83982, 2950, 10948, 51258, 4697, 5027, 7187, 10075, 11284, 5202, 4191, 9361, 80025, 57128, 4508, 5114…	1464	1451	20580	1.69541	2.23099e-09	1.23946e-10	1.09865e-10
UP_KW_LIGAND	KW-0547~Nucleotide-binding	220	14.5119	2.75746e-12	25902, 908, 9188, 4175, 65125, 10097, 7203, 10096, 79895, 1456, 1455, 23043, 51762, 1453, 1452, 10890, 53944, 51765, 7332, 7334, 23178, 3099, 488, 2794, 415116, 5700, 51776, 7328, 5704, 5705, 1108, 84790, 65264, 5287, 27, 11040, 11284, 29922, 23387, 57403, 83931, 10999, 378, 55589, 55902, 8428, 6009, 1915, 3656, 4627, 9778, 200894, 382, 10767, 387, 3304, 3303, 5604, 3309, 5605, 3308, 5606, 4650, …	544	1856	6833	1.48887	1.13056e-10	1.13056e-10	1.13056e-10
GOTERM_BP_DIRECT	GO:0043161~proteasome-mediated ubiquitin-dependent protein catabolic process	48	3.16623	7.14562e-12	9320, 5682, 5683, 6478, 10075, 84937, 55284, 57162, 4193, 5717, 5718, 5719, 6907, 1499, 10616, 1452, 7415, 5699, 90637, 11047, 9978, 5713, 10213, 5714, 9618, 5691, 5692, 4780, 5693, 5694, 5695, 57154, 9373, 55294, 5707, 23291, 5708, 80232, 5687, 5688, 5886, 5700, 5689, 7328, 4734, 80196, 5704, 5705	1432	212	19333	3.05676	3.82362e-08	1.2743e-08	1.24477e-08
GOTERM_CC_DIRECT	GO:0048471~perinuclear region of cytoplasm	107	7.05805	2.15853e-11	5141, 5142, 5144, 8898, 9588, 81846, 6194, 351, 199, 23043, 23560, 51762, 51366, 1453, 2783, 636, 10890, 11344, 51765, 10892, 9618, 1977, 11226, 5152, 6881, 1192, 55294, 2316, 488, 1508, 4734, 23545, 3936, 26135, 10519, 811, 54812, 6526, 4000, 3673, 1493, 2185, 57414, 3304, 3708, 3303, 302, 3301, 4478, 309, 11214, 5605, 5581, 8693, 5066, 4650, 6434, 3320, 23368, 100131187, 25824, 5062, 115361, 11…	1464	766	20580	1.96363	1.91893e-08	1.00996e-09	8.95222e-10
GOTERM_CC_DIRECT	GO:0045202~synapse	82	5.40897	3.28086e-11	23603, 6152, 8894, 8773, 5581, 6155, 6154, 6157, 9349, 6233, 8774, 6191, 23521, 7284, 351, 396, 6509, 2744, 26230, 1499, 54434, 2146, 2908, 11100, 9815, 1938, 6229, 6228, 10971, 6122, 5594, 6168, 6201, 3692, 6566, 6203, 8664, 6125, 9990, 10109, 80315, 1983, 1785, 60, 9669, 5704, 9123, 4670, 4155, 6137, 2771, 2131, 4193, 26052, 4904, 6205, 8668, 7416, 6209, 2769, 4040, 6386, 6143, 6189, 5971, 6147…	1464	527	20580	2.1873	2.91668e-08	1.45834e-09	1.29266e-09
GOTERM_MF_DIRECT	GO:0019899~enzyme binding	69	4.55145	8.51314e-11	5581, 23406, 10093, 5144, 8655, 7040, 23326, 351, 56259, 1655, 1499, 3159, 2026, 3313, 3312, 11100, 10098, 8602, 1977, 5591, 7011, 3091, 7332, 6881, 7531, 241, 3329, 3727, 488, 1785, 7525, 4851, 7009, 64083, 7529, 4734, 11315, 8815, 3725, 7341, 4790, 4792, 4193, 694, 23186, 11001, 8548, 10399, 5879, 55904, 6188, 6187, 7114, 4088, 5530, 3276, 23476, 9175, 9451, 2534, 3304, 3303, 4830, 4478, 5447, …	1440	390	18908	2.3231	1.17311e-07	1.67587e-08	1.58952e-08
GOTERM_MF_DIRECT	GO:0003729~mRNA binding	51	3.36412	1.02047e-10	6152, 51639, 8894, 6434, 10492, 23521, 6193, 1973, 4928, 1654, 54039, 677, 84248, 51247, 9933, 6429, 9939, 11224, 5814, 8661, 124540, 23013, 55095, 9908, 1982, 1981, 8932, 11315, 4670, 8672, 340152, 3182, 56478, 4904, 55544, 811, 6207, 5315, 6129, 6780, 6188, 3190, 6187, 8562, 26986, 6182, 104, 54502, 92906, 5725, 708	1440	245	18908	2.7333	1.40621e-07	1.75776e-08	1.6672e-08
GOTERM_BP_DIRECT	GO:0043066~negative regulation of apoptotic process	83	5.47493	1.26157e-10	7001, 5584, 6478, 1263, 3560, 4170, 25824, 6194, 5062, 396, 199, 673, 596, 597, 3315, 1654, 598, 1499, 3313, 27166, 952, 10892, 836, 2308, 2869, 5272, 5591, 8784, 7178, 5036, 7534, 1072, 3329, 2316, 57118, 960, 2950, 5621, 415116, 7009, 54806, 64083, 11315, 10105, 65264, 4790, 8870, 11040, 6134, 4193, 83931, 894, 972, 378, 23064, 23141, 10519, 22809, 7416, 5757, 4869, 4282, 9531, 23636, 7076, 319…	1432	530	19333	2.11426	6.75065e-07	1.68735e-07	1.64824e-07
GOTERM_MF_DIRECT	GO:0019904~protein domain specific binding	53	3.49604	1.94829e-10	5781, 8655, 6434, 29109, 203068, 6907, 85458, 55920, 27243, 3399, 4642, 10499, 10971, 5591, 3091, 4780, 7532, 7531, 7534, 5873, 3178, 2120, 8932, 7529, 4734, 808, 8553, 4670, 6498, 4193, 1874, 2885, 27101, 7415, 10474, 6767, 8826, 4627, 9455, 3190, 7430, 8683, 5573, 5452, 5576, 2067, 7150, 387, 860, 3708, 2773, 5329, 3309	1440	265	18908	2.62611	2.68475e-07	2.98305e-08	2.82935e-08
UP_SEQ_FEATURE	REGION:Disordered	1075	70.9103	3.27039e-10	25902, 9188, 65125, 22870, 9187, 81846, 22876, 81606, 3638, 81611, 4729, 6907, 1456, 1455, 1453, 1452, 10892, 2308, 4725, 4967, 5814, 90550, 124540, 2316, 4739, 57514, 55573, 2794, 800, 4734, 22856, 22850, 55342, 55589, 1476, 55105, 811, 3656, 6923, 3659, 91663, 3672, 1495, 1493, 22862, 55591, 387104, 3423, 4514, 64061, 6935, 5604, 5605, 27071, 5606, 4772, 6950, 285513, 84919, 1263, 10614, 1499, …	1457	13654	20532	1.10948	2.05805e-06	4.11611e-07	4.10041e-07
KEGG_PATHWAY	hsa00190:Oxidative phosphorylation	41	2.70449	3.90172e-10	7386, 5464, 7388, 1340, 23545, 4508, 4706, 1337, 4729, 126328, 533, 27089, 513, 514, 516, 4700, 518, 4725, 9377, 4540, 10063, 1352, 1351, 1349, 1327, 1347, 1345, 522, 523, 51079, 4697, 4710, 4513, 4535, 506, 54205, 4514, 4536, 4714, 1329, 4538	861	134	8205	2.91578	1.27196e-07	1.15633e-08	9.0449e-09
GOTERM_BP_DIRECT	GO:0045892~negative regulation of transcription, DNA-templated	88	5.80475	4.51874e-10	23528, 6310, 7124, 6478, 2672, 7040, 23522, 196, 81606, 3516, 2625, 473, 10614, 1499, 3159, 952, 2146, 3312, 3399, 2908, 4841, 5932, 4602, 10014, 10971, 2308, 8805, 5991, 5036, 4783, 7090, 23013, 7293, 10865, 23291, 1788, 54880, 57713, 84159, 1982, 4851, 3720, 604, 8932, 3609, 7529, 3607, 3725, 5705, 1108, 7341, 9686, 8553, 7421, 9044, 29969, 4193, 2004, 23186, 811, 4664, 22809, 54856, 8427, 5481…	1432	591	19333	2.01026	2.41797e-06	4.83505e-07	4.72298e-07
GOTERM_MF_DIRECT	GO:0044183~protein binding involved in protein folding	20	1.31926	1.02617e-09	908, 7203, 6950, 5202, 81611, 3304, 3337, 3315, 3326, 3303, 972, 57003, 3313, 3312, 811, 10694, 10576, 10575, 3309, 10049	1440	49	18908	5.35941	1.41406e-06	1.28756e-07	1.22122e-07
GOTERM_MF_DIRECT	GO:0019901~protein kinase binding	80	5.27704	1.02781e-09	8651, 5781, 5066, 11140, 65125, 9943, 5223, 5422, 391, 23645, 6194, 5062, 396, 10018, 3315, 1213, 598, 1499, 55920, 51564, 5335, 2908, 55924, 51400, 636, 5777, 1938, 27040, 9618, 3091, 6201, 5795, 7534, 9990, 162, 3326, 1785, 2950, 28984, 5500, 923, 60, 4536, 3689, 7187, 808, 5880, 8874, 6774, 23303, 79155, 894, 2885, 3059, 10519, 6009, 7416, 1915, 5879, 8826, 4869, 6188, 7277, 5771, 6223, 4088, …	1440	511	18908	2.05566	1.41632e-06	1.28756e-07	1.22122e-07
GOTERM_MF_DIRECT	GO:0005524~ATP binding	181	11.9393	2.21765e-09	25902, 908, 9188, 4175, 65125, 10097, 7203, 10096, 10808, 23683, 29789, 55681, 25865, 55284, 8491, 79895, 1456, 1973, 1455, 23043, 1453, 513, 1452, 55605, 92, 53944, 11344, 51765, 7332, 7334, 23178, 3099, 1503, 57118, 641, 2710, 488, 523, 79009, 1981, 5027, 415116, 5700, 51776, 7328, 5704, 5705, 1108, 6890, 65264, 5287, 27, 11040, 11284, 27348, 23387, 29922, 23303, 9361, 440275, 80025, 204851, 83…	1440	1541	18908	1.54227	3.05592e-06	2.5466e-07	2.41539e-07
GOTERM_CC_DIRECT	GO:0042470~melanosome	28	1.84697	2.44292e-09	4673, 11021, 3320, 6509, 2644, 1213, 1497, 3312, 10211, 813, 10575, 5879, 5052, 6386, 7531, 7534, 5873, 483, 682, 3326, 302, 967, 1508, 54843, 7529, 309, 5901, 3309	1464	104	20580	3.78468	2.17175e-06	1.03417e-07	9.16677e-08
GOTERM_BP_DIRECT	GO:0050821~protein stabilization	44	2.90237	3.56834e-09	7341, 908, 11140, 6674, 6135, 9349, 11040, 8774, 5202, 7203, 6950, 3320, 4092, 79155, 6907, 972, 23560, 811, 5434, 5216, 10211, 10694, 10576, 10575, 4869, 9531, 4088, 6201, 6125, 23673, 9770, 55294, 483, 3329, 2316, 3304, 3326, 3303, 2597, 10728, 11331, 5204, 8239, 11315	1432	220	19333	2.70014	1.9094e-05	3.18177e-06	3.10802e-06
KEGG_PATHWAY	hsa05415:Diabetic cardiomyopathy	51	3.36412	4.34919e-09	1340, 7040, 1337, 1535, 4729, 126328, 27089, 513, 514, 516, 518, 4725, 4540, 1351, 1349, 1347, 1345, 488, 522, 2597, 2673, 4697, 5500, 4535, 4536, 4538, 10105, 4790, 7386, 5880, 7388, 292, 293, 4508, 4706, 7417, 4700, 7416, 5879, 9377, 4087, 4088, 5499, 1327, 51079, 4710, 4513, 506, 4514, 1329, 4714	861	203	8205	2.39414	1.41783e-06	1.18153e-07	9.24203e-08
UP_SEQ_FEATURE	COMPBIAS:Polar residues	592	39.0501	4.92204e-09	65244, 64397, 9188, 65125, 22870, 55681, 81846, 22876, 79651, 1456, 6907, 1455, 57620, 1453, 57862, 1452, 5932, 4602, 2308, 124540, 2316, 5707, 4739, 57514, 55573, 4851, 800, 200081, 923, 4734, 1108, 22850, 79670, 55342, 55589, 26099, 2686, 55105, 3656, 3659, 4869, 5971, 9094, 1130, 55591, 10767, 57414, 10766, 10768, 54149, 387104, 64061, 6935, 5604, 5725, 10765, 5606, 4650, 4772, 6830, 158405, 2…	1457	6903	20532	1.20852	3.09739e-05	5.1624e-06	5.14271e-06
GOTERM_CC_DIRECT	GO:0090575~RNA polymerase II transcription factor complex	30	1.97889	5.75261e-09	4097, 7421, 6775, 6774, 28996, 3182, 571, 4094, 1874, 3159, 22809, 4841, 10499, 4602, 3091, 4780, 6421, 4783, 6281, 3726, 3727, 60468, 302, 468, 405, 6776, 9603, 10589, 3725, 1108	1464	122	20580	3.45673	5.11405e-06	2.25643e-07	2.00008e-07
GOTERM_CC_DIRECT	GO:0032587~ruffle membrane	27	1.781	5.83779e-09	23603, 5141, 199, 3936, 378, 10519, 5335, 8844, 1915, 6868, 5879, 5152, 6188, 7430, 5795, 11252, 23499, 1072, 7094, 7074, 387, 51177, 1785, 23550, 3685, 4830, 83442	1464	101	20580	3.75791	5.18978e-06	2.25643e-07	2.00008e-07
GOTERM_CC_DIRECT	GO:0030027~lamellipodium	39	2.57256	6.88676e-09	23603, 10092, 5880, 6993, 4650, 10094, 10152, 10097, 8874, 10096, 199, 23380, 26230, 1654, 1499, 54434, 10519, 5335, 11344, 10211, 55845, 5879, 11151, 1495, 57175, 9051, 26986, 2241, 2185, 1072, 4739, 387, 57514, 10109, 1785, 5962, 4831, 60, 7408	1464	192	20580	2.8554	6.12231e-06	2.55097e-07	2.26115e-07
GOTERM_MF_DIRECT	GO:0051082~unfolded protein binding	32	2.11082	9.66902e-09	908, 11140, 5202, 7203, 6950, 3320, 55164, 3337, 3315, 3336, 3313, 3312, 5478, 811, 10694, 6767, 10576, 10575, 3998, 4869, 10383, 3329, 3304, 3326, 3303, 10726, 3301, 10728, 9804, 5204, 3309, 10049	1440	131	18908	3.20746	1.33238e-05	1.02492e-06	9.72108e-07
UP_KW_CELLULAR_COMPONENT	KW-0206~Cytoskeleton	160	10.5541	1.06344e-08	23603, 22911, 10093, 10092, 5144, 6993, 10095, 8655, 10094, 10097, 10096, 26037, 23048, 199, 203068, 598, 1213, 23043, 1453, 1452, 55605, 9859, 10890, 55845, 11344, 10376, 6867, 5778, 51647, 9618, 10383, 7170, 7171, 1072, 2316, 4739, 3927, 28984, 170954, 2037, 51134, 800, 54806, 84790, 1108, 808, 27, 29922, 29766, 147179, 23303, 359845, 8030, 3936, 83658, 10519, 81873, 55904, 4869, 4627, 6386, 71…	1350	1343	17641	1.5568	5.7426e-07	1.43565e-07	1.24955e-07
UP_KW_PTM	KW-0488~Methylation	149	9.8285	1.20665e-08	4691, 7167, 6632, 10492, 26037, 64319, 203068, 2787, 2786, 51762, 1453, 11100, 51400, 8407, 4841, 516, 10376, 10499, 518, 2308, 5935, 5814, 8805, 6628, 22800, 6881, 6122, 5430, 6124, 124540, 23215, 9908, 3927, 84159, 1982, 1981, 113251, 84790, 808, 10075, 23387, 147179, 8030, 55342, 23380, 54890, 26135, 6009, 5315, 1915, 54815, 4627, 9531, 6780, 8289, 8721, 6421, 4000, 4001, 8202, 5971, 6147, 387…	1283	1040	14109	1.57551	3.4993e-07	7.23993e-08	6.51593e-08
UP_SEQ_FEATURE	COMPBIAS:Basic and acidic residues	496	32.7177	1.30927e-08	64397, 9188, 65125, 55681, 9187, 22876, 81611, 1456, 6907, 1455, 1453, 4841, 5932, 914, 3998, 5814, 124540, 5707, 57514, 55573, 5708, 2794, 4851, 800, 200081, 5700, 4734, 1108, 79670, 55589, 26099, 2686, 55105, 811, 3656, 4627, 3659, 4869, 1495, 22980, 22862, 55591, 10767, 387104, 3301, 5962, 5721, 64061, 6935, 10765, 4637, 3308, 4650, 4772, 6830, 29109, 285513, 84919, 3320, 10614, 3313, 6942, 37…	1457	5657	20532	1.23557	8.2389e-05	1.17703e-05	1.17255e-05
GOTERM_BP_DIRECT	GO:0010499~proteasomal ubiquitin-independent protein catabolic process	13	0.85752	1.62109e-08	5691, 5692, 4780, 5682, 5693, 5683, 5694, 5695, 23198, 5687, 5699, 5688, 5689	1432	23	19333	7.63083	8.67406e-05	1.15848e-05	1.13163e-05
GOTERM_BP_DIRECT	GO:0006915~apoptotic process	85	5.60686	1.73231e-08	5581, 8655, 6478, 3002, 3001, 1263, 3164, 23368, 196, 4170, 23645, 25824, 9262, 5062, 10018, 56259, 3559, 596, 597, 598, 27166, 677, 10011, 2908, 4049, 10134, 51765, 836, 914, 2308, 9618, 2869, 4209, 3956, 5272, 8784, 6881, 5594, 8743, 5552, 7852, 10227, 23095, 83982, 415116, 7128, 90427, 54205, 3689, 80196, 3725, 7187, 65264, 23429, 4790, 8870, 4792, 9447, 11040, 8477, 293, 79155, 4193, 7818, 14…	1432	607	19333	1.89054	9.26916e-05	1.15848e-05	1.13163e-05
GOTERM_MF_DIRECT	GO:0051015~actin filament binding	44	2.90237	1.86252e-08	23603, 23406, 10093, 10092, 10095, 27, 4650, 10094, 10097, 10096, 29109, 91010, 199, 3936, 752, 114793, 3059, 81873, 4301, 4642, 4643, 11344, 1938, 8826, 4627, 7430, 11151, 1495, 57175, 9051, 7170, 23499, 7171, 1072, 7094, 2316, 10109, 3927, 51474, 57553, 81, 309, 9948, 829	1440	226	18908	2.55639	2.56652e-05	1.83325e-06	1.73879e-06
UP_SEQ_FEATURE	CROSSLNK:Glycyl lysine isopeptide (Lys-Gly) (interchain with G-Cter in SUMO); alternate	18	1.18734	1.93982e-08	4097, 3190, 4000, 28996, 7150, 3183, 55651, 204851, 1655, 2908, 10054, 6613, 10059, 6935, 51602, 4869, 9839, 4209	1457	49	20532	5.17664	0.000122065	1.52591e-05	1.52009e-05
GOTERM_BP_DIRECT	GO:0006413~translational initiation	19	1.2533	2.1228e-08	6188, 8672, 8661, 3692, 6189, 8667, 8664, 6193, 1964, 1973, 1654, 10209, 1982, 1981, 9669, 6218, 8668, 27161, 1977	1432	53	19333	4.83987	0.000113585	1.26189e-05	1.23264e-05
GOTERM_CC_DIRECT	GO:0045121~membrane raft	45	2.96834	2.83008e-08	8871, 8611, 5045, 7124, 2771, 292, 3383, 351, 23180, 203068, 2026, 10376, 1938, 10211, 7417, 836, 7416, 914, 6868, 27040, 8826, 4040, 91663, 5230, 6386, 7133, 79180, 3672, 23673, 2185, 6281, 3329, 682, 2534, 84433, 302, 1201, 2773, 5621, 867, 868, 8837, 3845, 11315, 84790	1464	253	20580	2.50032	2.51591e-05	1.00638e-06	8.92042e-07
GOTERM_BP_DIRECT	GO:0045893~positive regulation of transcription, DNA-templated	96	6.33245	2.91704e-08	23528, 7124, 4772, 8896, 80714, 391, 7040, 23522, 23326, 196, 81606, 2625, 473, 27000, 4928, 6907, 1499, 3159, 952, 10011, 6867, 4602, 2308, 57826, 8805, 8464, 3091, 7332, 6881, 5594, 5991, 4783, 23210, 9792, 10943, 23291, 641, 26122, 84159, 1785, 1387, 4851, 405, 60, 8932, 3609, 3608, 3607, 3725, 5705, 1108, 23429, 4790, 11040, 3662, 6774, 9282, 23541, 28996, 29969, 3182, 1316, 59269, 972, 22809…	1432	724	19333	1.79015	0.000156079	1.56062e-05	1.52445e-05
GOTERM_BP_DIRECT	GO:0051603~proteolysis involved in cellular protein catabolic process	18	1.18734	3.63751e-08	5692, 5682, 5683, 5694, 5695, 8192, 3002, 3001, 4193, 9361, 1514, 5687, 5699, 5688, 5689, 1508, 10892, 3309	1432	49	19333	4.95944	0.000194624	1.76915e-05	1.72815e-05
GOTERM_BP_DIRECT	GO:0000165~MAPK cascade	30	1.97889	4.40244e-08	5581, 7124, 4155, 7040, 9261, 9020, 673, 1499, 23064, 25780, 23043, 677, 151742, 4763, 5777, 5778, 9978, 7531, 2185, 2260, 9693, 1326, 5027, 5500, 7867, 5604, 1847, 3845, 5605, 5606	1432	128	19333	3.16423	0.000235547	1.94535e-05	1.90027e-05
GOTERM_BP_DIRECT	GO:0051085~chaperone mediated protein folding requiring cofactor	15	0.989446	4.72703e-08	7266, 27348, 10808, 23753, 3304, 3337, 3303, 3336, 972, 3313, 3312, 202052, 10728, 6767, 3309	1432	34	19333	5.95619	0.000252911	1.94535e-05	1.90027e-05
GOTERM_MF_DIRECT	GO:0008134~transcription factor binding	41	2.70449	4.89353e-08	7341, 7024, 4792, 4772, 6774, 23522, 196, 29969, 2625, 23082, 1874, 1654, 6907, 1499, 3159, 84444, 51564, 4664, 9978, 10014, 5591, 3091, 4087, 4088, 10284, 25897, 3726, 2316, 3727, 10865, 1788, 54880, 10725, 1387, 405, 10221, 904, 11315, 708, 5705, 3725	1440	209	18908	2.57585	6.74305e-05	4.49552e-06	4.26389e-06
GOTERM_CC_DIRECT	GO:0005783~endoplasmic reticulum	131	8.64116	4.90853e-08	8530, 91012, 153830, 10492, 127544, 6194, 351, 142891, 3638, 596, 598, 57620, 56895, 22908, 6229, 10134, 6228, 6748, 253558, 3998, 22800, 5152, 5033, 6125, 84947, 55294, 241, 51371, 6916, 1622, 488, 57476, 6238, 6890, 84061, 5287, 5045, 6134, 6137, 27348, 64215, 4904, 10999, 51144, 23141, 57003, 10519, 1595, 811, 813, 10598, 6780, 6141, 6144, 4121, 3156, 134429, 2182, 79143, 51150, 23392, 201595,…	1464	1144	20580	1.60972	4.36359e-05	1.67834e-06	1.48766e-06
UP_KW_LIGAND	KW-0067~ATP-binding	166	10.9499	5.36001e-08	25902, 908, 9188, 4175, 65125, 10097, 7203, 10096, 10808, 23683, 29789, 25865, 55284, 8491, 79895, 1456, 1973, 1455, 23043, 1453, 1452, 55605, 92, 53944, 51765, 7332, 7334, 23178, 3099, 1503, 57118, 641, 2710, 488, 523, 79009, 415116, 5700, 51776, 7328, 5704, 5705, 1108, 6890, 65264, 5287, 27, 11040, 11284, 27348, 23387, 29922, 23303, 9361, 440275, 80025, 204851, 83931, 55589, 55902, 10352, 8428,…	544	1436	6833	1.452	2.1976e-06	1.0988e-06	1.0988e-06
UP_KW_BIOLOGICAL_PROCESS	KW-0090~Biological rhythms	34	2.24274	5.39077e-08	8553, 4791, 6478, 10075, 196, 1655, 23064, 2146, 1453, 3399, 4841, 10499, 10059, 1958, 10135, 10399, 5591, 8242, 6421, 5971, 4783, 3398, 7150, 1390, 55294, 23291, 468, 1387, 2673, 5500, 8239, 9967, 1407, 10765	898	149	11229	2.85337	7.06188e-06	3.53095e-06	3.1536e-06
GOTERM_CC_DIRECT	GO:0005751~mitochondrial respiratory chain complex IV	13	0.85752	6.02355e-08	9377, 7386, 1351, 1340, 1349, 1327, 1337, 1347, 1345, 4697, 4513, 4514, 1329	1464	26	20580	7.02869	5.35479e-05	1.98331e-06	1.75798e-06
UP_KW_MOLECULAR_FUNCTION	KW-0143~Chaperone	47	3.10026	6.87639e-08	908, 23406, 7266, 11140, 6830, 5202, 7203, 6950, 27348, 64215, 3320, 26973, 10953, 81611, 27000, 3337, 3315, 3336, 972, 57003, 3313, 55666, 3312, 202052, 811, 10694, 6767, 10576, 10598, 10575, 4869, 9531, 10063, 26521, 166378, 3329, 51371, 3304, 3326, 3303, 3301, 10728, 5204, 29074, 3309, 11315, 10049	1020	231	11719	2.33763	6.67008e-06	2.22337e-06	1.94831e-06
GOTERM_BP_DIRECT	GO:0006123~mitochondrial electron transport, cytochrome c to oxygen	13	0.85752	9.39026e-08	9377, 1351, 1340, 1349, 1327, 1337, 1347, 1345, 4697, 4513, 54205, 4514, 1329	1432	26	19333	6.75035	0.000502346	3.44626e-05	3.36638e-05
GOTERM_BP_DIRECT	GO:0045944~positive regulation of transcription from RNA polymerase II promoter	140	9.23483	9.66241e-08	4691, 9188, 10097, 10096, 7040, 25865, 196, 351, 3516, 6907, 84444, 57862, 92, 10499, 4602, 10014, 10135, 2308, 4209, 3091, 23210, 3096, 9592, 57591, 1984, 28984, 10308, 2553, 4851, 405, 54806, 9645, 6775, 3662, 6774, 79155, 4193, 4904, 51142, 1874, 2963, 378, 2969, 4869, 3659, 4087, 6421, 5452, 4088, 22904, 8202, 5971, 302, 51278, 6018, 6776, 944, 55636, 5326, 6935, 5966, 171023, 4097, 7124, 477…	1432	1210	19333	1.56206	0.000516902	3.44626e-05	3.36638e-05
GOTERM_BP_DIRECT	GO:0006457~protein folding	35	2.30871	1.13751e-07	908, 7266, 11140, 5202, 7203, 6950, 10808, 64215, 3320, 81611, 3337, 3336, 57003, 3313, 3312, 5478, 811, 10694, 6767, 10576, 10598, 10575, 3998, 9531, 2280, 3329, 3326, 10726, 3301, 10728, 5204, 10963, 10105, 10049, 3308	1432	172	19333	2.74724	0.000608495	3.80354e-05	3.71538e-05
GOTERM_BP_DIRECT	GO:0050852~T cell receptor signaling pathway	27	1.781	1.29267e-07	5142, 5144, 65125, 64332, 28755, 28639, 25865, 28638, 2625, 23180, 673, 3937, 10616, 5335, 5777, 10892, 26191, 915, 5594, 7334, 5795, 1493, 84807, 2534, 3105, 868, 3702	1432	112	19333	3.25463	0.000691468	4.0681e-05	3.97381e-05
UP_KW_DISEASE	KW-1024~Diamond-Blackfan anemia	12	0.791557	1.40054e-07	6141, 6155, 6154, 6135, 6201, 6223, 6125, 6138, 6204, 6229, 6218, 11224	414	19	4472	6.82227	1.27449e-05	1.27449e-05	1.27449e-05
GOTERM_MF_DIRECT	GO:0003677~DNA binding	154	10.1583	1.46159e-07	4691, 4175, 91012, 5422, 196, 351, 124944, 3516, 84444, 10011, 4841, 5932, 4602, 6881, 10260, 5430, 3097, 9592, 10943, 26040, 641, 84159, 6117, 405, 8932, 8815, 1108, 23429, 4350, 5440, 10075, 6775, 6774, 64215, 22850, 64859, 4904, 204851, 55342, 1874, 2963, 27342, 811, 5434, 6128, 9757, 5558, 6129, 5439, 2969, 56957, 3659, 8289, 4087, 8721, 6421, 5452, 4088, 5971, 2067, 22980, 3267, 6018, 6776, …	1440	1336	18908	1.51355	0.000201387	1.25879e-05	1.19394e-05
GOTERM_BP_DIRECT	GO:0045333~cellular respiration	16	1.05541	1.48871e-07	9377, 7388, 1352, 1351, 1340, 1349, 1327, 1337, 1347, 1345, 27089, 4697, 4513, 54205, 4514, 1329	1432	42	19333	5.14312	0.000796294	4.42479e-05	4.32224e-05
KEGG_PATHWAY	hsa04144:Endocytosis	55	3.62797	1.52489e-07	10093, 9101, 10092, 5584, 10095, 10094, 11021, 10097, 10096, 3561, 3560, 3559, 157, 1213, 27243, 3312, 10890, 9815, 128866, 8729, 3799, 2869, 7852, 8027, 57154, 10109, 1785, 26286, 4734, 50807, 6455, 147179, 4193, 26052, 80223, 57403, 378, 81873, 30844, 4087, 4088, 8766, 64744, 382, 387, 3106, 3304, 3949, 3105, 3303, 116984, 23550, 867, 868, 829	861	251	8205	2.08816	4.97101e-05	3.82395e-06	2.99112e-06
GOTERM_CC_DIRECT	GO:0042788~polysomal ribosome	14	0.923483	1.67465e-07	6152, 6130, 6141, 6132, 6143, 6135, 8667, 6160, 6173, 6161, 6128, 1938, 6228, 4736	1464	33	20580	5.96374	0.000148865	5.317e-06	4.71293e-06
UP_SEQ_FEATURE	COMPBIAS:Basic residues	88	5.80475	1.73515e-07	4691, 6157, 65125, 6159, 6434, 6632, 3320, 2197, 388272, 64319, 23522, 9020, 4094, 23082, 81611, 79895, 4928, 10614, 84444, 27166, 26156, 6942, 11100, 6229, 5216, 6228, 1936, 6429, 10059, 9939, 6428, 51329, 6124, 6202, 23135, 9791, 26040, 5707, 54880, 641, 57713, 80315, 1387, 1662, 23253, 54883, 800, 8932, 3845, 2879, 1108, 8672, 6533, 8030, 55105, 57169, 51742, 811, 6128, 54856, 9757, 51105, 546…	1457	698	20532	1.77664	0.00109133	0.000121326	0.000120863
GOTERM_CC_DIRECT	GO:0031982~vesicle	34	2.24274	1.90618e-07	808, 23603, 6233, 3783, 7086, 10519, 2783, 7316, 4642, 5478, 8407, 4643, 128866, 5315, 3799, 4282, 7430, 7311, 8766, 7314, 7534, 23673, 1072, 1192, 387, 3304, 3303, 2950, 302, 2597, 4478, 60, 4637, 84790	1464	174	20580	2.74684	0.000169445	5.84342e-06	5.17955e-06
UP_KW_BIOLOGICAL_PROCESS	KW-0053~Apoptosis	79	5.21108	2.07785e-07	8655, 6478, 3002, 1263, 23368, 4170, 23645, 9262, 5062, 351, 10018, 56259, 596, 597, 1654, 598, 27166, 26355, 10011, 2908, 10134, 51765, 836, 2308, 9618, 2869, 4209, 3956, 8784, 5594, 7133, 8743, 5552, 10227, 23095, 83982, 2597, 2872, 415116, 7128, 90427, 54205, 7009, 80196, 8738, 10105, 7187, 65264, 23429, 4790, 9447, 11040, 8477, 28996, 293, 79155, 4193, 7818, 140691, 10519, 5478, 8428, 7416, 1…	898	544	11229	1.8159	2.72195e-05	9.07328e-06	8.10361e-06
GOTERM_BP_DIRECT	GO:0006468~protein phosphorylation	71	4.68338	2.18488e-07	5581, 5584, 65125, 9943, 23683, 1263, 1021, 7040, 55681, 25865, 8491, 9261, 9262, 9020, 5062, 351, 673, 157, 1455, 23043, 1453, 1452, 51400, 92, 8844, 51765, 2869, 157285, 5591, 6482, 6881, 5594, 7534, 23012, 23178, 2241, 23139, 2872, 5027, 415116, 3609, 51776, 10221, 135228, 11040, 23387, 28996, 440275, 204851, 83931, 55589, 27342, 8428, 10870, 1716, 3656, 4087, 9535, 2185, 23235, 9175, 2260, 94…	1432	503	19333	1.90567	0.00116845	6.15217e-05	6.00958e-05
GOTERM_CC_DIRECT	GO:0001772~immunological synapse	16	1.05541	2.50734e-07	7430, 5573, 11151, 5795, 3002, 3001, 3383, 396, 4739, 84868, 27020, 84433, 10451, 923, 27040, 4627	1464	45	20580	4.99818	0.000222878	7.4301e-06	6.58596e-06
KEGG_PATHWAY	hsa05132:Salmonella infection	54	3.56201	2.86222e-07	10093, 10092, 8655, 6993, 10095, 7124, 10094, 10097, 10096, 29109, 3320, 391, 3836, 596, 203068, 1499, 10376, 55845, 5216, 836, 3799, 5594, 8743, 10383, 6281, 7295, 2316, 10109, 3326, 1785, 2597, 3840, 60, 54205, 3725, 84790, 4790, 5287, 4792, 83658, 81873, 71, 5879, 51429, 6188, 7277, 382, 23118, 387, 302, 10120, 5604, 5605, 5606	861	249	8205	2.06666	9.3304e-05	6.66488e-06	5.21333e-06
UP_KW_BIOLOGICAL_PROCESS	KW-0648~Protein biosynthesis	33	2.17678	3.45381e-07	8894, 8672, 22936, 7284, 56478, 2107, 1973, 10352, 1938, 8668, 6921, 1937, 1915, 1936, 6923, 1933, 1977, 8661, 8562, 3692, 8667, 8664, 9451, 10767, 1964, 1984, 1983, 10209, 1982, 1981, 9669, 113251, 2935	898	153	11229	2.69704	4.52439e-05	1.13112e-05	1.01024e-05
GOTERM_BP_DIRECT	GO:0042274~ribosomal small subunit biogenesis	12	0.791557	3.56386e-07	6230, 6201, 6223, 6203, 6229, 6218, 8602, 54865, 6217, 6209, 6194, 4869	1432	24	19333	6.75035	0.0019052	9.53333e-05	9.31237e-05
GOTERM_BP_DIRECT	GO:0032496~response to lipopolysaccharide	32	2.11082	4.83326e-07	8792, 7001, 4791, 3164, 23521, 9261, 57162, 5739, 1435, 2643, 2686, 11221, 4049, 5732, 836, 26191, 6868, 3595, 2241, 23118, 3329, 3727, 488, 79602, 5027, 4851, 923, 10221, 7867, 57539, 3725, 10225	1432	158	19333	2.73432	0.00258294	0.000123133	0.000120279
GOTERM_BP_DIRECT	GO:0043065~positive regulation of apoptotic process	52	3.43008	5.06363e-07	7124, 3001, 3164, 7040, 55164, 4170, 9262, 6194, 351, 10018, 56259, 596, 1654, 1499, 26355, 3399, 4763, 4049, 836, 10059, 2308, 3956, 5591, 8743, 2683, 3329, 57118, 1785, 604, 90427, 51776, 8738, 3725, 65264, 23429, 8874, 5916, 10999, 3939, 6647, 10276, 10399, 22822, 25816, 10284, 1493, 9770, 664, 468, 3301, 57539, 708	1432	332	19333	2.11457	0.00270588	0.000123138	0.000120284
GOTERM_CC_DIRECT	GO:0005813~centrosome	73	4.8153	5.31465e-07	5142, 8655, 6950, 1263, 1021, 29789, 4092, 9261, 56259, 6509, 60436, 1654, 598, 1499, 1453, 1452, 9859, 3796, 636, 10694, 10575, 4780, 6201, 6566, 3099, 23291, 1785, 28984, 79848, 54806, 5902, 1108, 808, 5682, 8874, 2771, 29922, 204851, 79874, 55188, 83658, 151987, 10519, 22809, 54855, 79958, 4869, 11127, 23636, 5693, 5573, 92558, 8766, 5971, 7798, 5576, 9094, 25897, 282809, 2140, 9371, 23392, 33…	1464	556	20580	1.84566	0.000472361	1.5155e-05	1.34333e-05
GOTERM_CC_DIRECT	GO:0005839~proteasome core complex	11	0.725594	5.45513e-07	5691, 5692, 5682, 5693, 5683, 5694, 5695, 5687, 5699, 5688, 5689	1464	21	20580	7.36339	0.000484843	1.5155e-05	1.34333e-05
UP_KW_MOLECULAR_FUNCTION	KW-0009~Actin-binding	52	3.43008	5.80701e-07	23603, 23406, 10093, 10092, 9788, 10095, 4650, 10094, 10097, 10096, 29109, 199, 85458, 60312, 54434, 4642, 4643, 11344, 5216, 11151, 23012, 7170, 23499, 7171, 1072, 57591, 2316, 10109, 3927, 170954, 57553, 2037, 800, 9749, 7408, 9948, 9168, 9645, 2010, 29766, 147179, 3936, 81873, 54617, 4627, 7114, 57175, 51474, 5962, 81, 10487, 829	1020	287	11719	2.08167	5.63264e-05	1.4082e-05	1.23399e-05
GOTERM_CC_DIRECT	GO:0022624~proteasome accessory complex	10	0.659631	6.51944e-07	5717, 5718, 5707, 5719, 5708, 5700, 10213, 5714, 5704, 5705	1464	17	20580	8.26905	0.00057941	1.71788e-05	1.52271e-05
GOTERM_CC_DIRECT	GO:0043231~intracellular membrane-bounded organelle	112	7.38786	6.57005e-07	8898, 6478, 197370, 3002, 118426, 23048, 91010, 22876, 26031, 84444, 753, 51762, 10890, 54998, 5932, 120227, 4209, 54918, 5033, 8027, 124540, 3099, 8140, 84679, 10947, 57476, 523, 10948, 5287, 23545, 1514, 4904, 83930, 55902, 54812, 79958, 5452, 1495, 23673, 22862, 55750, 387, 10768, 257106, 23670, 3267, 5447, 3309, 5581, 81926, 391, 25824, 9020, 84888, 673, 4928, 10614, 313, 56850, 1497, 4125, 8…	1464	982	20580	1.60329	0.000583907	1.71788e-05	1.52271e-05
GOTERM_CC_DIRECT	GO:0005938~cell cortex	32	2.11082	7.22347e-07	23603, 4691, 5880, 4650, 8874, 391, 23048, 55188, 1499, 1455, 752, 2026, 4642, 53405, 5216, 5879, 9595, 11151, 4289, 2023, 2241, 2185, 382, 64926, 4739, 2316, 387, 57553, 302, 2037, 11214, 4734	1464	167	20580	2.69363	0.00064196	1.83476e-05	1.62631e-05
GOTERM_BP_DIRECT	GO:0061028~establishment of endothelial barrier	11	0.725594	7.91719e-07	2889, 26051, 91663, 5906, 7430, 5908, 5144, 5962, 4478, 3383, 9693	1432	21	19333	7.07179	0.00422753	0.000184161	0.000179892
GOTERM_MF_DIRECT	GO:0003743~translation initiation factor activity	19	1.2533	8.10245e-07	8894, 8672, 8562, 8661, 3692, 8667, 8664, 9451, 56478, 1964, 1973, 1983, 10209, 1982, 1981, 9669, 8668, 27161, 1977	1440	64	18908	3.89813	0.00111589	6.56775e-05	6.22935e-05
GOTERM_CC_DIRECT	GO:0005838~proteasome regulatory particle	8	0.527704	8.96958e-07	5718, 5707, 5719, 5708, 5700, 5713, 5714, 5705	1464	10	20580	11.2459	0.000797079	2.21499e-05	1.96334e-05
GOTERM_CC_DIRECT	GO:0015629~actin cytoskeleton	42	2.77045	9.97573e-07	23603, 10092, 10095, 9788, 27, 4650, 10094, 10097, 10096, 26037, 26512, 3183, 9262, 3936, 57403, 60312, 4642, 53405, 4643, 6868, 8826, 4627, 7791, 7430, 11151, 160851, 1495, 23012, 2241, 7170, 23499, 1072, 2316, 10109, 51474, 800, 81, 60, 11214, 7408, 9948, 829	1464	258	20580	2.28841	0.00088645	2.39687e-05	2.12456e-05
KEGG_PATHWAY	hsa05170:Human immunodeficiency virus 1 infection	47	3.10026	1.00088e-06	808, 6890, 4790, 5880, 4792, 7124, 4772, 2771, 5062, 54331, 596, 2787, 598, 2786, 2783, 9616, 5335, 811, 836, 6921, 9978, 6923, 915, 5879, 5594, 7133, 5530, 7852, 2782, 2185, 162, 1072, 23118, 164, 23291, 27350, 3106, 60489, 3105, 3708, 2773, 54205, 5604, 3845, 5605, 3725, 5606	861	212	8205	2.1127	0.000326232	2.17524e-05	1.70149e-05
GOTERM_BP_DIRECT	GO:0007165~signal transduction	140	9.23483	1.3978e-06	23603, 5141, 5142, 5144, 65125, 23048, 2821, 8809, 1456, 2787, 1455, 1453, 1452, 2783, 10010, 53944, 4049, 10135, 22800, 9235, 5152, 8784, 3091, 8821, 8027, 1192, 4739, 57514, 84433, 2794, 9901, 7187, 8792, 27, 6774, 23303, 23380, 8428, 6009, 8826, 4869, 92597, 7076, 9535, 9019, 1890, 27115, 2185, 9373, 9770, 10767, 3708, 257106, 116984, 944, 11333, 7867, 5329, 5604, 10487, 3702, 27071, 5606, 558…	1432	1268	19333	1.49061	0.00745171	0.000311592	0.00030437
KEGG_PATHWAY	hsa05169:Epstein-Barr virus infection	45	2.96834	1.54232e-06	7187, 6890, 4790, 4791, 4792, 7124, 6774, 1021, 3383, 4193, 9020, 5717, 3516, 5718, 10018, 596, 5719, 894, 811, 9636, 11047, 836, 5713, 10213, 5714, 915, 5879, 9612, 5971, 23118, 5707, 5708, 960, 3106, 3105, 864, 965, 7128, 5700, 54205, 4734, 5704, 5705, 3725, 5606	861	202	8205	2.12293	0.000502671	3.14248e-05	2.45808e-05
GOTERM_CC_DIRECT	GO:0005681~spliceosomal complex	26	1.71504	1.76722e-06	25804, 3181, 51639, 4691, 4670, 6434, 6632, 8896, 3183, 56259, 1655, 3312, 6009, 9939, 6629, 5935, 6628, 3190, 3178, 10625, 1665, 84991, 988, 6636, 6635, 6637	1464	124	20580	2.94751	0.00156983	4.13437e-05	3.66466e-05
GOTERM_MF_DIRECT	GO:0019900~kinase binding	24	1.58311	1.87592e-06	92597, 51719, 6188, 11140, 160851, 5430, 5211, 10152, 7074, 56478, 2316, 694, 3326, 3939, 1499, 25780, 55841, 90007, 7128, 22809, 5886, 1915, 26191, 11315	1440	102	18908	3.08954	0.00258168	0.000143612	0.000136213
GOTERM_CC_DIRECT	GO:0001726~ruffle	23	1.51715	1.89345e-06	91663, 93663, 7430, 9788, 4650, 4289, 8874, 1021, 7094, 382, 3936, 199, 57403, 23150, 51474, 302, 5335, 64092, 4831, 5921, 51429, 8826, 4627	1464	101	20580	3.20118	0.00168186	4.31608e-05	3.82573e-05
KEGG_PATHWAY	hsa05130:Pathogenic Escherichia coli infection	44	2.90237	1.91349e-06	4691, 10093, 4790, 5781, 10092, 10095, 4792, 7124, 10094, 10097, 10096, 147179, 5062, 2768, 203068, 3059, 81873, 4642, 4643, 71, 10376, 5777, 55845, 836, 5879, 4627, 6188, 7277, 7430, 5594, 8743, 10383, 382, 23118, 387, 10802, 10109, 2534, 2597, 60, 7009, 54205, 3725, 84790	861	197	8205	2.12844	0.000623604	3.6694e-05	2.87023e-05
GOTERM_MF_DIRECT	GO:0003779~actin binding	52	3.43008	2.15623e-06	23406, 10093, 10092, 9788, 10095, 4650, 10094, 10097, 10096, 91010, 85458, 752, 60312, 54434, 4642, 4643, 11344, 5216, 53827, 11151, 7852, 23012, 7170, 2241, 23499, 7171, 1072, 57591, 10109, 3927, 170954, 57553, 2037, 800, 9749, 7408, 9645, 2010, 29766, 147179, 3936, 3059, 54617, 4627, 9455, 7430, 9535, 5962, 81, 4478, 10487, 829	1440	339	18908	2.01413	0.00296688	0.000156384	0.000148326
SMART	SM00220:S_TKc	56	3.69393	2.24584e-06	5581, 5584, 65125, 9943, 23683, 1263, 1021, 55681, 25865, 8491, 9261, 9262, 9020, 5062, 673, 157, 1456, 1455, 23043, 1453, 1452, 53944, 92, 8844, 51765, 2869, 157285, 5594, 23012, 23178, 23139, 57118, 2872, 415116, 51776, 10221, 11040, 23387, 28996, 440275, 204851, 83931, 55589, 8428, 2969, 23235, 9175, 9451, 375449, 1326, 6732, 5128, 7867, 5604, 5605, 5606	823	365	10379	1.93487	0.000949541	0.000949991	0.00093427
GOTERM_BP_DIRECT	GO:0051092~positive regulation of NF-kappaB transcription factor activity	31	2.04485	2.26951e-06	8792, 5584, 9447, 7124, 6774, 7040, 3383, 25865, 351, 8809, 3556, 10616, 10519, 5478, 10211, 10892, 3656, 4869, 6188, 7334, 2241, 9175, 101, 3304, 3303, 84433, 5687, 3689, 10542, 8837, 3845	1432	161	19333	2.59951	0.0120707	0.000485676	0.000474419
GOTERM_CC_DIRECT	GO:0005885~Arp2/3 protein complex	8	0.527704	2.31435e-06	10093, 10109, 10092, 10095, 10094, 10097, 10096, 81873	1464	11	20580	10.2235	0.00205535	5.14365e-05	4.55928e-05
GOTERM_MF_DIRECT	GO:0044877~macromolecular complex binding	60	3.95778	2.33163e-06	8655, 10095, 7040, 23522, 100131187, 673, 203068, 597, 2026, 151963, 2783, 5214, 10134, 55845, 836, 9978, 10059, 3799, 9818, 7531, 241, 3329, 5906, 5908, 1785, 522, 4697, 5621, 7529, 3689, 3845, 11315, 3725, 6498, 3182, 2644, 2885, 2643, 55666, 7415, 6767, 7416, 5879, 8826, 11127, 5250, 9531, 23636, 9455, 6188, 6386, 9612, 5530, 9456, 3673, 2782, 2185, 4678, 3987, 8837	1440	415	18908	1.89839	0.00320783	0.000160649	0.000152372
INTERPRO	IPR001353:Proteasome, subunit alpha/beta	11	0.725594	2.6002e-06	5691, 5692, 5682, 5693, 5683, 5694, 5695, 5687, 5699, 5688, 5689	1444	23	19176	6.3512	0.00573255	0.00391591	0.00386455
GOTERM_BP_DIRECT	GO:1902600~hydrogen ion transmembrane transport	28	1.84697	2.74374e-06	7386, 7388, 1340, 292, 23545, 4508, 533, 27089, 1497, 513, 514, 516, 518, 5250, 9377, 6566, 1351, 440400, 1349, 1327, 84679, 522, 523, 4697, 4513, 506, 4514, 1329	1432	138	19333	2.73927	0.0145745	0.000564578	0.000551492
GOTERM_BP_DIRECT	GO:0010498~proteasomal protein catabolic process	13	0.85752	3.05364e-06	5691, 5692, 5682, 5693, 5683, 5694, 5695, 84301, 7415, 5687, 5699, 5688, 5689	1432	34	19333	5.16203	0.0162073	0.000605073	0.000591049
[truncated: 1,414 more rows]

## Sheet: vorinostat.down
Table S3 GO term gene enrichment analyses in donor 1 primary cells upon treatment with LRAs
[truncated: 726 more rows]

[truncated: 1 more sheets: vorinostat.up]
