# Supplementary material for: Integrated Single-cell Multiomic Analysis of HIV Latency Reversal Reveals Novel Regulators of Viral Reactivation
Source: Genomics Proteomics Bioinformatics. 2024 Jun 20;22(1):qzae003. doi: 10.1093/gpbjnl/qzae003 (PMC11189801; doi:10.1093/gpbjnl/qzae003)
Supplement: qzae003_Supplementary_Data [file qzae003_supplementary_data.zip › Table S4.xlsx]

## Sheet: ibet.down
Table S4 GO term gene enrichment analyses in donor 2 primary cells upon treatment with LRAs
Table S4A Gene enrichment analyses that were significantly down-regulated upon treatment with iBET151
Note: Analyses of GO enrichment (biological process) were carried out for each condition using DAVID.
Category	Term	Count	X.	P value	Genes	List.Total	Pop.Hits	Pop.Total	Fold.Enrichment	Bonferroni	Benjamini	FDR
GOTERM_CC_DIRECT	GO:0005654~nucleoplasm	76	38.7755	2.96078e-11	8850, 8451, 6672, 10051, 6599, 4773, 3320, 1063, 23522, 3516, 3717, 1655, 29028, 2146, 79811, 7514, 5699, 5578, 6229, 5778, 5613, 5935, 10379, 10973, 5591, 132660, 6203, 9830, 26207, 64839, 641, 81844, 1786, 55215, 3566, 83666, 1387, 79648, 10346, 4792, 8556, 6772, 7468, 6774, 23345, 23224, 29123, 54892, 22890, 11243, 51741, 9958, 5757, 29085, 54739, 3659, 7153, 8243, 4001, 25939, 7157, 4288, 597…	188	3960	20580	2.1009	9.41527e-09	9.41527e-09	8.97115e-09
GOTERM_CC_DIRECT	GO:0005829~cytosol	92	46.9388	1.31299e-10	8850, 25902, 6793, 9662, 10051, 6277, 4650, 4773, 3320, 1063, 23204, 5739, 115361, 3717, 116496, 57107, 1655, 3718, 256987, 55843, 55125, 84166, 7514, 5699, 5578, 5336, 6229, 5216, 5778, 10379, 10533, 10973, 5591, 11151, 8226, 6203, 9830, 4542, 26207, 64926, 57590, 64839, 641, 81844, 2633, 23370, 55215, 57674, 84433, 51652, 83666, 1387, 201294, 10144, 4898, 10346, 7187, 4792, 8556, 6772, 6134, 67…	188	5520	20580	1.82447	4.1753e-08	2.08765e-08	1.98917e-08
GOTERM_CC_DIRECT	GO:0005737~cytoplasm	91	46.4286	7.13738e-10	6793, 6672, 7444, 6277, 4650, 6599, 4773, 3320, 219285, 1063, 9781, 3516, 3717, 116496, 1655, 55843, 2146, 55125, 51203, 84166, 7514, 5699, 5578, 5336, 10376, 6229, 5216, 5778, 5613, 58517, 5935, 10379, 10533, 11151, 6641, 6203, 9830, 4542, 2043, 26207, 64926, 64839, 83989, 57118, 641, 81844, 2633, 23370, 114781, 55215, 57674, 84433, 80830, 83666, 1387, 79648, 10346, 7187, 4792, 8556, 6772, 7468,…	188	5593	20580	1.78108	2.26969e-07	7.56562e-08	7.20875e-08
UP_KW_PTM	KW-0597~Phosphoprotein	132	67.3469	1.01173e-09	25902, 9744, 7444, 6599, 1063, 116496, 55843, 29028, 2146, 79811, 6229, 10376, 5778, 5935, 10533, 10379, 6641, 5554, 2043, 26207, 57194, 57590, 57118, 641, 81844, 55215, 84433, 51652, 201294, 54923, 79648, 10144, 7187, 8556, 6772, 7468, 6774, 6136, 25963, 29123, 54892, 6249, 10235, 3659, 55628, 50618, 4363, 9139, 4001, 5971, 4124, 55193, 1890, 401541, 2186, 3151, 55196, 57492, 55870, 1643, 51397,…	162	8330	14109	1.3801	2.02347e-08	2.12464e-08	1.92229e-08
UP_KW_PTM	KW-0832~Ubl conjugation	62	31.6327	3.4038e-09	8451, 6672, 6599, 4773, 3320, 23522, 9781, 3717, 1655, 29028, 2146, 79811, 55125, 51203, 10376, 6229, 5216, 58517, 10379, 5591, 132660, 11151, 6203, 9830, 57118, 641, 81844, 1786, 26122, 55215, 57674, 51652, 1387, 10346, 7187, 4792, 6772, 6134, 6136, 23347, 2889, 22890, 51741, 9958, 5757, 3659, 7153, 8243, 9139, 4001, 25939, 7157, 4288, 55193, 2186, 55196, 3151, 55870, 151636, 1643, 10521, 54828	162	2583	14109	2.09049	6.8076e-08	3.57399e-08	3.23361e-08
GOTERM_MF_DIRECT	GO:0005515~protein binding	157	80.102	4.20445e-09	9466, 9744, 7444, 6599, 1063, 23204, 3516, 116496, 57107, 29028, 2146, 79811, 84166, 10376, 5778, 5935, 10533, 10379, 6641, 5554, 2043, 80228, 26207, 57194, 57590, 64839, 83989, 57118, 641, 81844, 55215, 84433, 51652, 85007, 201294, 54923, 79648, 7187, 6892, 8556, 6772, 6134, 7468, 6774, 6136, 54892, 55622, 84105, 6249, 54537, 29085, 3659, 9256, 50618, 9139, 4001, 5971, 55193, 1890, 401541, 2186,…	183	12619	18908	1.28549	1.74905e-06	1.74905e-06	1.67337e-06
UP_KW_CELLULAR_COMPONENT	KW-0963~Cytoplasm	91	46.4286	1.76395e-08	8850, 6672, 6275, 9662, 7444, 10051, 6277, 4650, 6599, 4773, 3320, 1063, 3516, 115361, 3717, 116496, 1655, 3718, 256987, 55843, 55125, 51203, 84166, 7514, 5699, 5578, 10376, 5216, 5778, 5613, 58517, 5935, 10379, 10533, 10973, 11151, 6641, 6203, 26207, 64926, 64839, 83989, 57118, 81844, 2633, 23370, 55215, 57674, 84433, 80830, 51652, 83666, 1387, 201294, 79648, 10346, 7187, 4792, 8556, 6772, 7468,…	175	5538	17641	1.65643	5.99743e-07	5.99744e-07	5.64465e-07
GOTERM_BP_DIRECT	GO:0051607~defense response to virus	15	7.65306	5.24441e-08	7187, 25939, 6772, 2633, 81844, 151636, 256987, 83666, 201294, 84166, 10521, 10533, 10346, 3659, 10379	184	234	19333	6.7353	7.92924e-05	7.92431e-05	7.8404e-05
GOTERM_CC_DIRECT	GO:0005634~nucleus	90	45.9184	7.42064e-08	8850, 8451, 6672, 6275, 7444, 10051, 6277, 6599, 4773, 3320, 1063, 23522, 3516, 115361, 3717, 1655, 29028, 2146, 79811, 51203, 84166, 7514, 5699, 5578, 6229, 5216, 5613, 5935, 10379, 8728, 10973, 5591, 132660, 6203, 57590, 64839, 83989, 57118, 641, 1786, 26122, 83666, 1387, 340554, 10346, 4792, 6772, 6134, 7468, 6774, 254394, 23345, 23224, 29123, 54892, 84105, 22890, 6249, 54537, 51741, 9958, 575…	188	6007	20580	1.64011	2.35973e-05	5.8994e-06	5.62113e-06
UP_KW_PTM	KW-1017~Isopeptide bond	47	23.9796	8.81214e-08	7187, 8451, 6672, 4792, 6772, 6134, 6599, 6136, 23522, 23347, 2889, 1655, 29028, 2146, 79811, 22890, 10376, 6229, 5216, 5757, 58517, 3659, 7153, 132660, 9139, 25939, 4001, 7157, 4288, 6203, 55193, 2186, 3151, 55196, 57118, 55870, 641, 1786, 26122, 57674, 84433, 55215, 51652, 1387, 3146, 10521, 54828	162	1817	14109	2.25281	1.76243e-06	6.16849e-07	5.58102e-07
GOTERM_MF_DIRECT	GO:0003682~chromatin binding	20	10.2041	1.42766e-07	7153, 8850, 8243, 10051, 7157, 6599, 7468, 4773, 55193, 254394, 1063, 3151, 3516, 55870, 1786, 29028, 2146, 1387, 4676, 54828	183	469	18908	4.40607	5.93887e-05	2.96953e-05	2.84104e-05
UP_SEQ_FEATURE	CROSSLNK:Glycyl lysine isopeptide (Lys-Gly) (interchain with G-Cter in SUMO2)	32	16.3265	3.09189e-07	8451, 6672, 6134, 6599, 6136, 23522, 23347, 2889, 1655, 29028, 2146, 79811, 22890, 6229, 58517, 7153, 132660, 9139, 25939, 4001, 4288, 6203, 55193, 2186, 55196, 57118, 55870, 641, 1786, 26122, 57674, 10521	185	1267	20532	2.80306	0.000423809	0.000423899	0.000422662
GOTERM_BP_DIRECT	GO:0048511~rhythmic process	9	4.59184	6.66577e-07	5591, 7153, 8850, 8451, 1655, 7157, 2146, 1387, 10533	184	77	19333	12.281	0.00100736	0.000503599	0.000498267
GOTERM_MF_DIRECT	GO:0008134~transcription factor binding	13	6.63265	8.9169e-07	5591, 8850, 6672, 4792, 7157, 4773, 6774, 23522, 3148, 1387, 3146, 54828, 10533	183	209	18908	6.42675	0.000370874	0.000123648	0.000118297
KEGG_PATHWAY	hsa05169:Epstein-Barr virus infection	14	7.14286	8.982e-07	7187, 6892, 4792, 6772, 7157, 3683, 5971, 6774, 3516, 3107, 3718, 1643, 5336, 10379	101	202	8205	5.63033	0.000198483	0.000198502	0.000178742
GOTERM_BP_DIRECT	GO:0045893~positive regulation of transcription, DNA-templated	23	11.7347	1.46143e-06	8850, 6672, 6772, 7157, 9830, 6599, 4773, 6774, 23522, 57492, 641, 81844, 151636, 29028, 26122, 3148, 1387, 83666, 84105, 11243, 4831, 10346, 3659	184	724	19333	3.33788	0.00220724	0.000736073	0.000728279
GOTERM_MF_DIRECT	GO:0042803~protein homodimerization activity	23	11.7347	1.70528e-06	25902, 7153, 6793, 6672, 11151, 7037, 6277, 6772, 9830, 6774, 4124, 1890, 3320, 1063, 23345, 23347, 115361, 84888, 641, 2633, 22890, 10533, 10346	183	719	18908	3.30517	0.000709145	0.000177349	0.000169675
UP_KW_BIOLOGICAL_PROCESS	KW-0051~Antiviral defense	11	5.61224	1.86662e-06	81844, 151636, 256987, 2633, 25939, 6772, 83666, 10521, 10346, 3659, 10379	124	133	11229	7.48963	0.00011759	6.12131e-05	5.44116e-05
UP_KW_BIOLOGICAL_PROCESS	KW-0945~Host-virus interaction	23	11.7347	1.94327e-06	7187, 8850, 8451, 6672, 50618, 7444, 4792, 7037, 25939, 6772, 7157, 3683, 6774, 3320, 3107, 151636, 256987, 1387, 3146, 7514, 5699, 9958, 10346	124	651	11229	3.19938	0.000122419	6.12131e-05	5.44116e-05
INTERPRO	IPR001487:Bromodomain	7	3.57143	2.87546e-06	8850, 6672, 55870, 29028, 1387, 55193, 2186	181	43	19176	17.2468	0.00142809	0.00142911	0.00141473
GOTERM_BP_DIRECT	GO:0060333~interferon-gamma-mediated signaling pathway	5	2.55102	5.19617e-06	6672, 3717, 6772, 7157, 3659	184	13	19333	40.4118	0.00782585	0.00196285	0.00194207
GOTERM_MF_DIRECT	GO:0019899~enzyme binding	16	8.16327	5.87717e-06	5591, 7153, 4792, 6772, 7157, 254394, 23345, 1655, 2633, 151636, 83666, 54625, 5578, 51741, 4831, 10443	183	390	18908	4.23887	0.00244192	0.000488981	0.000467823
KEGG_PATHWAY	hsa04659:Th17 cell differentiation	10	5.10204	5.95264e-06	9466, 3717, 3718, 4792, 6772, 3566, 4773, 6774, 3320, 3594	101	108	8205	7.522	0.00131467	0.000657767	0.000592288
UP_KW_BIOLOGICAL_PROCESS	KW-0234~DNA repair	16	8.16327	6.23074e-06	5591, 8451, 8243, 25939, 254394, 23347, 641, 1643, 151636, 26122, 55215, 83666, 3146, 22890, 54537, 10973	124	350	11229	4.13972	0.000392461	0.000130845	0.000116307
SMART	SM00297:BROMO	7	3.57143	8.65337e-06	8850, 6672, 55870, 29028, 1387, 55193, 2186	123	42	10379	14.0637	0.00121074	0.00121147	0.00120282
GOTERM_MF_DIRECT	GO:0003713~transcription coactivator activity	13	6.63265	9.26844e-06	8850, 9830, 6599, 23522, 57492, 3148, 1387, 3146, 11243, 51741, 4831, 10521, 10346	183	262	18908	5.12668	0.00384826	0.000642612	0.000614806
GOTERM_BP_DIRECT	GO:0045944~positive regulation of transcription from RNA polymerase II promoter	29	14.7959	1.01124e-05	8850, 4792, 6772, 6599, 4773, 6774, 23522, 3516, 3717, 29028, 84166, 51741, 5757, 3659, 10379, 55628, 5591, 7153, 7157, 5971, 2186, 55870, 3148, 1387, 3146, 944, 4831, 10521, 54828	184	1210	19333	2.51822	0.0151737	0.00305597	0.00302361
UP_KW_CELLULAR_COMPONENT	KW-0539~Nucleus	84	42.8571	1.24188e-05	8850, 6672, 6275, 7444, 10051, 6277, 6599, 4773, 3320, 1063, 23522, 3516, 115361, 3717, 1655, 29028, 2146, 79811, 51203, 7514, 5699, 5578, 5613, 58517, 5935, 10379, 10973, 5591, 132660, 64839, 83989, 57118, 641, 1786, 26122, 55215, 83666, 1387, 10346, 4792, 8556, 6772, 7468, 6774, 254394, 23345, 23224, 29123, 54892, 22890, 11243, 54537, 51741, 9958, 5757, 54739, 3659, 55628, 7153, 8243, 9139, 400…	175	5667	17641	1.49421	0.000422153	0.00021112	0.000198701
GOTERM_BP_DIRECT	GO:0033209~tumor necrosis factor-mediated signaling pathway	7	3.57143	1.30715e-05	7187, 3717, 4792, 6772, 7157, 10673, 8718	184	55	19333	13.3726	0.0195702	0.00329184	0.00325698
UP_SEQ_FEATURE	CROSSLNK:Glycyl lysine isopeptide (Lys-Gly) (interchain with G-Cter in SUMO2); alternate	14	7.14286	1.48483e-05	7153, 4001, 6772, 4288, 6599, 55193, 3151, 1655, 1786, 79811, 5216, 54828, 10521, 5757	185	345	20532	4.50369	0.0201514	0.0101785	0.0101488
GOTERM_MF_DIRECT	GO:0042393~histone binding	11	5.61224	1.58418e-05	3717, 151636, 29028, 6772, 83666, 6599, 4676, 23522, 54828, 5757, 55196	183	190	18908	5.98182	0.00656856	0.000941454	0.000900718
GOTERM_BP_DIRECT	GO:2001034~positive regulation of double-strand break repair via nonhomologous end joining	5	2.55102	1.67909e-05	5591, 151636, 83666, 54537, 23347	184	17	19333	30.9031	0.0250685	0.00362443	0.00358605
UP_KW_DOMAIN	KW-0175~Coiled coil	47	23.9796	1.77746e-05	7187, 6793, 6672, 9662, 10051, 4650, 6772, 6599, 6774, 94240, 1063, 23345, 23224, 23522, 23347, 115361, 29028, 79811, 51203, 6249, 11243, 10973, 10533, 9256, 132320, 91584, 8243, 50618, 11151, 9139, 4001, 9830, 401541, 2186, 64926, 54462, 23370, 81844, 57674, 84433, 51652, 80830, 2530, 54625, 10144, 10443, 10346	137	2705	14486	1.83721	0.000319894	0.000308127	0.00027389
KEGG_PATHWAY	hsa05167:Kaposi sarcoma-associated herpesvirus infection	12	6.12245	2.19695e-05	7187, 3107, 3717, 4792, 6772, 7157, 3709, 1387, 4773, 6774, 5336, 10379	101	194	8205	5.02501	0.00484355	0.00141561	0.00127469
GOTERM_CC_DIRECT	GO:0005694~chromosome	12	6.12245	2.35592e-05	55870, 641, 8243, 10051, 25939, 3148, 4288, 3146, 51203, 254394, 54537, 23347	188	256	20580	5.13132	0.00746392	0.00149837	0.00142769
UP_SEQ_FEATURE	DOMAIN:Bromo	6	3.06122	2.46148e-05	8850, 55870, 29028, 1387, 55193, 2186	185	39	20532	17.0744	0.0331843	0.011249	0.0112162
UP_KW_BIOLOGICAL_PROCESS	KW-0399~Innate immunity	16	8.16327	2.54169e-05	5591, 25939, 9830, 3107, 3717, 3718, 81844, 151636, 256987, 3148, 83666, 3146, 22890, 84166, 54625, 3659	124	394	11229	3.67742	0.0016	0.000400316	0.000355836
KEGG_PATHWAY	hsa05161:Hepatitis B	11	5.61224	2.5622e-05	7187, 3717, 3718, 1643, 4792, 6772, 7157, 1387, 4773, 6774, 5578	101	162	8205	5.51613	0.00564653	0.00141561	0.00127469
UP_KW_PTM	KW-0007~Acetylation	64	32.6531	2.75968e-05	25902, 6672, 6275, 10051, 6277, 4650, 6599, 3320, 1063, 23522, 3516, 1655, 79811, 51203, 7514, 5699, 5578, 10376, 6229, 5216, 5613, 58517, 10533, 10973, 5591, 132660, 11151, 6641, 6203, 641, 1786, 1387, 6772, 6774, 6136, 23224, 23347, 1794, 84105, 9958, 5757, 29085, 3659, 7153, 132320, 8243, 91584, 4001, 25939, 7157, 4288, 55193, 2186, 3151, 57492, 55870, 151636, 1643, 51397, 3148, 3146, 4676, 10…	162	3465	14109	1.60864	0.000551792	0.000144883	0.000131085
UP_KW_DOMAIN	KW-0103~Bromodomain	6	3.06122	3.42363e-05	8850, 55870, 29028, 1387, 55193, 2186	137	40	14486	15.8606	0.000616074	0.000308127	0.00027389
UP_KW_BIOLOGICAL_PROCESS	KW-0090~Biological rhythms	10	5.10204	3.64322e-05	5591, 7153, 8850, 8451, 1655, 7157, 2146, 5971, 1387, 10533	124	149	11229	6.07761	0.00229264	0.000459046	0.000408041
UP_SEQ_FEATURE	COMPBIAS:Basic and acidic residues	77	39.2857	3.71934e-05	8850, 6793, 6672, 10051, 4650, 6599, 3683, 3320, 219285, 1063, 23522, 116496, 1655, 29028, 2146, 79811, 55125, 51203, 5578, 157680, 5778, 58517, 10379, 26207, 64926, 57194, 64839, 641, 81844, 23370, 1786, 26122, 55215, 57674, 84433, 3566, 80830, 1387, 85007, 79648, 10144, 4898, 340554, 4792, 7468, 254394, 23224, 23347, 29123, 23181, 6249, 51741, 5757, 3659, 55628, 9256, 7153, 50618, 9139, 25939, …	185	5657	20532	1.51065	0.0497148	0.012748	0.0127108
UP_KW_BIOLOGICAL_PROCESS	KW-0227~DNA damage	16	8.16327	4.88979e-05	5591, 8451, 8243, 25939, 254394, 23347, 641, 1643, 151636, 26122, 55215, 83666, 3146, 22890, 54537, 10973	124	417	11229	3.47459	0.0030759	0.000513428	0.00045638
INTERPRO	IPR008967:p53-like transcription factor, DNA-binding	6	3.06122	5.56426e-05	3516, 6772, 7157, 5971, 4773, 6774	181	44	19176	14.447	0.0272762	0.0138272	0.0136881
GOTERM_BP_DIRECT	GO:0045087~innate immune response	18	9.18367	6.49516e-05	7187, 5591, 11151, 25939, 9830, 5971, 3107, 3718, 81844, 151636, 256987, 3148, 83666, 3146, 22890, 84166, 54625, 10346	184	605	19333	3.12607	0.0935415	0.0122677	0.0121378
GOTERM_BP_DIRECT	GO:0042981~regulation of apoptotic process	11	5.61224	0.000100045	7187, 3717, 3718, 26122, 84433, 6772, 7157, 3320, 4831, 8718, 58517	184	240	19333	4.81574	0.14039	0.0167965	0.0166186
GOTERM_CC_DIRECT	GO:0000776~kinetochore	9	4.59184	0.000100881	8850, 8243, 51652, 6599, 6249, 55193, 7514, 11243, 1063	188	158	20580	6.23552	0.0315727	0.0053467	0.0050945
UP_KW_BIOLOGICAL_PROCESS	KW-0391~Immunity	24	12.2449	0.000118491	7187, 5591, 25939, 9830, 3107, 3717, 3718, 2633, 81844, 151636, 256987, 57674, 3148, 3566, 84433, 83666, 3146, 22890, 84166, 54923, 54625, 10673, 10521, 3659	124	909	11229	2.39093	0.00743757	0.00106642	0.000947927
KEGG_PATHWAY	hsa04658:Th1 and Th2 cell differentiation	8	4.08163	0.000121489	3516, 3717, 3718, 4792, 6772, 3566, 4773, 3594	101	92	8205	7.06414	0.0264935	0.00536982	0.00483527
GOTERM_BP_DIRECT	GO:2000819~regulation of nucleotide-excision repair	5	2.55102	0.000133159	8451, 6599, 3146, 55193, 57492	184	28	19333	18.7626	0.182374	0.0201204	0.0199073
GOTERM_MF_DIRECT	GO:0003723~RNA binding	30	15.3061	0.000169489	6275, 6134, 6136, 3320, 23345, 1655, 79811, 51203, 7514, 6229, 5216, 58517, 5935, 10973, 5591, 7153, 8243, 11151, 7037, 25939, 4288, 6203, 3151, 54464, 81844, 1786, 3148, 3146, 4676, 10521	183	1471	18908	2.10719	0.0680846	0.00786273	0.00752252
GOTERM_MF_DIRECT	GO:0016887~ATPase activity	13	6.63265	0.000170107	8243, 10051, 4650, 254394, 3320, 23347, 57194, 1655, 641, 29028, 57674, 10521, 10973	183	354	18908	3.79433	0.0683244	0.00786273	0.00752252
KEGG_PATHWAY	hsa05203:Viral carcinogenesis	11	5.61224	0.000178673	7187, 3516, 8850, 6672, 3107, 3718, 4792, 7157, 1387, 6774, 10379	101	204	8205	4.38046	0.0387208	0.00658113	0.005926
GOTERM_MF_DIRECT	GO:0003677~DNA binding	28	14.2857	0.000196096	6672, 6772, 7468, 4773, 6774, 254394, 23522, 23347, 3516, 51203, 3659, 55628, 7153, 8243, 7157, 4288, 5971, 55193, 57492, 55870, 641, 1643, 1786, 389524, 3148, 55215, 3146, 4831	183	1336	18908	2.16544	0.0783447	0.0081576	0.00780462
GOTERM_BP_DIRECT	GO:0030183~B cell differentiation	7	3.57143	0.000200889	3516, 3718, 84433, 2146, 22890, 5336, 10673	184	89	19333	8.26398	0.261973	0.0275949	0.0273027
INTERPRO	IPR002909:Cell surface receptor IPT/TIG	5	2.55102	0.000219854	3516, 91584, 5971, 79811, 4773	181	32	19176	16.5539	0.10352	0.0364225	0.0360561
GOTERM_MF_DIRECT	GO:0005164~tumor necrosis factor receptor binding	5	2.55102	0.000241907	7187, 6772, 944, 10673, 4050	183	32	18908	16.1441	0.0957465	0.00914849	0.00875264
GOTERM_CC_DIRECT	GO:0032991~macromolecular complex	18	9.18367	0.000242406	5591, 7153, 8850, 11151, 6641, 7444, 6772, 7157, 6134, 6599, 5971, 3320, 641, 1643, 151636, 3148, 83666, 7514	188	703	20580	2.80288	0.0741975	0.0110121	0.0104927
UP_KW_MOLECULAR_FUNCTION	KW-0156~Chromatin regulator	13	6.63265	0.000247144	6599, 7468, 55193, 2186, 23522, 23347, 57492, 3717, 55870, 151636, 1786, 26122, 2146	136	311	11719	3.60192	0.0132587	0.0133458	0.0133458
KEGG_PATHWAY	hsa04625:C-type lectin receptor signaling pathway	8	4.08163	0.000261552	4792, 6772, 3709, 5971, 4773, 5336, 3659, 10379	101	104	8205	6.24905	0.0561713	0.00825758	0.00743556
GOTERM_BP_DIRECT	GO:0002230~positive regulation of defense response to virus by host	5	2.55102	0.00028854	151636, 6772, 83666, 3320, 3594	184	34	19333	15.4516	0.353599	0.036332	0.0359472
UP_SEQ_FEATURE	DOMAIN:HMG box	5	2.55102	0.000327184	6672, 3148, 7468, 3146, 55193	185	37	20532	14.9978	0.361506	0.0897138	0.0894521
GOTERM_BP_DIRECT	GO:0006974~cellular response to DNA damage stimulus	11	5.61224	0.000338232	5591, 7153, 8451, 641, 151636, 1643, 25939, 7157, 4773, 22890, 254394	184	279	19333	4.14257	0.400401	0.039313	0.0388967
GOTERM_MF_DIRECT	GO:0005524~ATP binding	30	15.3061	0.000369434	25902, 6793, 10051, 7444, 4650, 254394, 3320, 23347, 3717, 1655, 3718, 29028, 79811, 84166, 5578, 5613, 10973, 5591, 7153, 8243, 4363, 4288, 4542, 2043, 57194, 57118, 641, 57674, 4831, 10521	183	1541	18908	2.01147	0.142482	0.012807	0.0122529
GOTERM_BP_DIRECT	GO:0042102~positive regulation of T cell proliferation	6	3.06122	0.000375296	3717, 3718, 7037, 11151, 84433, 10673	184	65	19333	9.69883	0.433089	0.0405051	0.0400762
GOTERM_MF_DIRECT	GO:0042802~identical protein binding	32	16.3265	0.000486308	7187, 6793, 6672, 6275, 4792, 6772, 6774, 3320, 23345, 23204, 29123, 115361, 3717, 84105, 6249, 51741, 9958, 285362, 11151, 7037, 25939, 7157, 5971, 2043, 64926, 641, 2633, 51652, 85007, 79648, 4831, 10346	183	1722	18908	1.92004	0.183194	0.0155619	0.0148885
GOTERM_CC_DIRECT	GO:0042022~interleukin-12 receptor complex	3	1.53061	0.000486874	9466, 3717, 3594	188	4	20580	82.1011	0.143468	0.0193532	0.0184404
KEGG_PATHWAY	hsa05171:Coronavirus disease - COVID-19	11	5.61224	0.000501509	7187, 4792, 6772, 6134, 6203, 6774, 6136, 5336, 5578, 6229, 10379	101	232	8205	3.85178	0.104937	0.0138542	0.012475
UP_SEQ_FEATURE	REGION:Disordered	144	73.4694	0.00056225	25902, 9466, 9744, 7444, 6599, 94240, 1063, 3516, 116496, 55843, 29028, 2146, 79811, 84166, 6229, 10376, 5778, 5935, 10379, 286530, 6641, 5554, 80228, 26207, 57194, 57590, 64839, 83989, 57118, 641, 81844, 55215, 84433, 51652, 85007, 201294, 54923, 79648, 10144, 7187, 8556, 6134, 7468, 6774, 25963, 29123, 55622, 6249, 10235, 3659, 55628, 9256, 50618, 4363, 9139, 4001, 5971, 55193, 1890, 2186, 3151…	185	13654	20532	1.17047	0.537478	0.128474	0.128099
GOTERM_BP_DIRECT	GO:0006302~double-strand break repair	6	3.06122	0.000642148	5591, 151636, 7157, 83666, 7468, 23347	184	73	19333	8.63594	0.621386	0.0592688	0.0586412
GOTERM_BP_DIRECT	GO:0032728~positive regulation of interferon-beta production	5	2.55102	0.000656544	81844, 3148, 3146, 3320, 3659	184	42	19333	12.5084	0.629544	0.0592688	0.0586412
GOTERM_CC_DIRECT	GO:0000785~chromatin	22	11.2245	0.000657742	6772, 7157, 6599, 7468, 5971, 4773, 6774, 55193, 2186, 1063, 3151, 57492, 3516, 81844, 3148, 55215, 2146, 1387, 4676, 54537, 3659, 10379	188	1059	20580	2.27412	0.188792	0.0232402	0.022144
GOTERM_BP_DIRECT	GO:0006325~chromatin organization	10	5.10204	0.000666823	3717, 55870, 151636, 1786, 29028, 26122, 3148, 2146, 7468, 3151	184	251	19333	4.18608	0.635261	0.0592688	0.0586412
INTERPRO	IPR013083:Zinc finger, RING/FYVE/PHD-type	14	7.14286	0.000673849	7187, 6672, 7468, 2186, 23522, 9781, 57590, 55870, 81844, 151636, 57674, 1387, 54739, 10346	181	484	19176	3.06452	0.284673	0.0837257	0.0828834
UP_SEQ_FEATURE	COMPBIAS:Polar residues	84	42.8571	0.000755316	8850, 6793, 6672, 4650, 6599, 3683, 4773, 94240, 1063, 23522, 5739, 3717, 116496, 29028, 2146, 79811, 55125, 51203, 157680, 5216, 5778, 58517, 10379, 8728, 6641, 5554, 26207, 64926, 57194, 57590, 641, 23370, 1786, 26122, 114781, 57674, 84433, 3566, 1387, 79648, 10144, 4898, 340554, 8556, 7468, 254394, 23345, 23224, 29123, 2889, 23181, 1794, 22890, 6249, 9958, 10673, 54739, 3659, 55628, 9256, 7153…	185	6903	20532	1.35052	0.645104	0.147934	0.147502
UP_KW_CELLULAR_COMPONENT	KW-0158~Chromosome	16	8.16327	0.000791737	8243, 10051, 25939, 4288, 7468, 254394, 401541, 1063, 23347, 55870, 1643, 3148, 3146, 51203, 11243, 54537	175	592	17641	2.72448	0.0265703	0.00897302	0.00844519
GOTERM_CC_DIRECT	GO:0072536~interleukin-23 receptor complex	3	1.53061	0.0008066	9466, 3717, 3594	188	5	20580	65.6809	0.226324	0.0256499	0.02444
KEGG_PATHWAY	hsa04630:JAK-STAT signaling pathway	9	4.59184	0.000909308	9466, 3717, 3718, 6772, 3566, 1387, 6774, 3594, 10379	101	166	8205	4.40445	0.182127	0.0223286	0.0201058
GOTERM_BP_DIRECT	GO:0007165~signal transduction	25	12.7551	0.000913072	7187, 7444, 6277, 6772, 3683, 6774, 4050, 2889, 3717, 55843, 10673, 5613, 10235, 1890, 3594, 26207, 64926, 84433, 3566, 3709, 1387, 3146, 944, 10144, 8718	184	1268	19333	2.07158	0.748722	0.0742021	0.0734164
GOTERM_BP_DIRECT	GO:0000122~negative regulation of transcription from RNA polymerase II promoter	21	10.7143	0.000933051	6672, 9139, 6772, 7157, 6134, 7468, 4773, 6774, 2186, 3516, 1655, 1786, 3148, 2146, 1387, 83666, 3146, 22890, 7514, 79648, 10443	184	973	19333	2.26771	0.756206	0.0742021	0.0734164
GOTERM_CC_DIRECT	GO:0016020~membrane	53	27.0408	0.00101502	25902, 9744, 4650, 3683, 3320, 23204, 84888, 3717, 116496, 1655, 3718, 256987, 55843, 79811, 7514, 5578, 6229, 5216, 10973, 5591, 11151, 6641, 6203, 80228, 64926, 57194, 55215, 57674, 83666, 201294, 6892, 6134, 6136, 25963, 23345, 23181, 54892, 1794, 10673, 4363, 7037, 4001, 4288, 4124, 54464, 3107, 3709, 2014, 2530, 54901, 54625, 4118, 10521	188	3789	20580	1.53122	0.275982	0.0293432	0.0279591
UP_SEQ_FEATURE	DNA_BIND:HMG box	5	2.55102	0.00112296	6672, 3148, 7468, 3146, 55193	185	51	20532	10.8808	0.785714	0.178249	0.177729
UP_SEQ_FEATURE	DOMAIN:SMC hinge	3	1.53061	0.00117013	8243, 10051, 23347	185	6	20532	55.4919	0.799147	0.178249	0.177729
GOTERM_CC_DIRECT	GO:0016363~nuclear matrix	7	3.57143	0.00122058	641, 8243, 4001, 7157, 6599, 55193, 1063	188	130	20580	5.89444	0.321847	0.0323455	0.0308197
INTERPRO	IPR010935:SMCs flexible hinge	3	1.53061	0.00128219	8243, 10051, 23347	181	6	19176	52.9724	0.47147	0.127449	0.126167
GOTERM_MF_DIRECT	GO:0005143~interleukin-12 receptor binding	3	1.53061	0.00134749	9466, 3717, 3594	183	6	18908	51.6612	0.429323	0.0400396	0.0383071
KEGG_PATHWAY	hsa05166:Human T-cell leukemia virus 1 infection	10	5.10204	0.00148563	8850, 3107, 3718, 4792, 7157, 3683, 5971, 1387, 4773, 7514	101	222	8205	3.65935	0.280047	0.0328181	0.0295511
KEGG_PATHWAY	hsa04064:NF-kappa B signaling pathway	7	3.57143	0.00163348	7187, 4792, 84433, 5971, 5336, 10673, 4050	101	104	8205	5.46792	0.303226	0.0328181	0.0295511
GOTERM_CC_DIRECT	GO:0005813~centrosome	14	7.14286	0.00177153	8850, 132320, 50618, 9662, 8556, 7157, 5971, 1063, 23345, 256987, 22890, 55125, 84166, 6249	188	556	20580	2.75639	0.430983	0.0433343	0.0412902
KEGG_PATHWAY	hsa05223:Non-small cell lung cancer	6	3.06122	0.00178398	3718, 1643, 7157, 6774, 5336, 5578	101	72	8205	6.7698	0.326058	0.032855	0.0295843
INTERPRO	IPR018359:Bromodomain, conserved site	4	2.04082	0.00180402	8850, 1387, 55193, 2186	181	26	19176	16.2992	0.592374	0.129968	0.12866
INTERPRO	IPR009071:High mobility group (HMG) box domain	5	2.55102	0.0018851	6672, 3148, 7468, 3146, 55193	181	56	19176	9.45935	0.608504	0.129968	0.12866
GOTERM_BP_DIRECT	GO:0002376~immune system process	5	2.55102	0.00194393	57674, 5699, 10521, 3659, 10379	184	56	19333	9.38131	0.947244	0.143855	0.142331
SMART	SM00968:SM00968	3	1.53061	0.00199316	8243, 10051, 23347	123	6	10379	42.1911	0.243702	0.139521	0.138524
GOTERM_BP_DIRECT	GO:0006281~DNA repair	10	5.10204	0.0019993	8451, 641, 8243, 1643, 26122, 25939, 55215, 3146, 22890, 54537	184	294	19333	3.57383	0.951489	0.143855	0.142331
GOTERM_CC_DIRECT	GO:0000793~condensed chromosome	4	2.04082	0.00204599	7153, 3148, 4288, 3146	188	28	20580	15.6383	0.478628	0.0464733	0.0442811
INTERPRO	IPR011011:Zinc finger, FYVE/PHD-type	7	3.57143	0.00209204	6672, 55870, 1387, 7468, 2186, 23522, 57590	181	140	19176	5.29724	0.646839	0.129968	0.12866
GOTERM_BP_DIRECT	GO:0034644~cellular response to UV	5	2.55102	0.00235646	8451, 1643, 7157, 1387, 22890	184	59	19333	8.90429	0.971764	0.161846	0.160132
GOTERM_MF_DIRECT	GO:0061733~peptide-lysine-N-acetyltransferase activity	3	1.53061	0.00248359	8850, 1387, 23522	183	8	18908	38.7459	0.644581	0.0688782	0.0658978
GOTERM_BP_DIRECT	GO:0042104~positive regulation of activated T cell proliferation	4	2.04082	0.00254351	9466, 3718, 3146, 3594	184	29	19333	14.4925	0.978735	0.167097	0.165328
GOTERM_CC_DIRECT	GO:0000775~chromosome, centromeric region	5	2.55102	0.00274241	7153, 8243, 10051, 401541, 1063	188	64	20580	8.55219	0.582422	0.0545054	0.0519344
GOTERM_CC_DIRECT	GO:0017053~transcriptional repressor complex	5	2.55102	0.00274241	3516, 7157, 5971, 3146, 10443	188	64	20580	8.55219	0.582422	0.0545054	0.0519344
GOTERM_CC_DIRECT	GO:0070062~extracellular exosome	34	17.3469	0.00305371	6793, 6275, 6277, 3683, 6136, 3320, 23224, 84888, 116496, 1655, 256987, 29028, 1794, 5578, 5336, 5216, 29085, 50618, 4363, 11151, 7037, 6203, 4124, 2186, 64926, 147138, 3107, 23370, 84433, 51652, 2530, 79648, 4831, 10443	188	2219	20580	1.67729	0.621889	0.0571224	0.054428
GOTERM_BP_DIRECT	GO:0045063~T-helper 1 cell differentiation	3	1.53061	0.00307083	3566, 5971, 3146	184	9	19333	35.0236	0.990441	0.185601	0.183636
GOTERM_BP_DIRECT	GO:0006265~DNA topological change	3	1.53061	0.00307083	7153, 3148, 3146	184	9	19333	35.0236	0.990441	0.185601	0.183636
KEGG_PATHWAY	hsa04217:Necroptosis	8	4.08163	0.00318757	3717, 3718, 6772, 51652, 6774, 3146, 3320, 10379	101	159	8205	4.08743	0.506177	0.0531135	0.0478262
GOTERM_MF_DIRECT	GO:0003714~transcription corepressor activity	8	4.08163	0.00319747	9139, 2146, 83666, 1387, 3146, 54625, 10443, 10346	183	199	18908	4.15366	0.736125	0.0831343	0.0795371
KEGG_PATHWAY	hsa04935:Growth hormone synthesis, secretion and action	7	3.57143	0.00336466	3717, 6772, 3709, 1387, 6774, 5336, 5578	101	120	8205	4.73886	0.525191	0.0531135	0.0478262
UP_SEQ_FEATURE	DNA_BIND:HMG box 2	3	1.53061	0.00342844	6672, 3148, 3146	185	10	20532	33.2951	0.990981	0.427309	0.426062
UP_SEQ_FEATURE	DNA_BIND:HMG box 1	3	1.53061	0.00342844	6672, 3148, 3146	185	10	20532	33.2951	0.990981	0.427309	0.426062
SMART	SM00398:HMG	5	2.55102	0.00365259	6672, 3148, 7468, 3146, 55193	123	54	10379	7.81316	0.400883	0.146616	0.145569
GOTERM_BP_DIRECT	GO:0019221~cytokine-mediated signaling pathway	7	3.57143	0.00372429	9466, 3717, 3718, 6772, 3566, 6774, 3594	184	156	19333	4.71471	0.996453	0.213482	0.211222
GOTERM_MF_DIRECT	GO:1990841~promoter-specific chromatin binding	5	2.55102	0.00376158	1655, 1786, 6772, 7157, 2146	183	66	18908	7.82745	0.79149	0.0836758	0.0800553
GOTERM_BP_DIRECT	GO:0060397~JAK-STAT cascade involved in growth hormone signaling pathway	3	1.53061	0.0038147	3717, 3718, 6774	184	10	19333	31.5212	0.996908	0.213482	0.211222
GOTERM_MF_DIRECT	GO:0051880~G-quadruplex DNA binding	3	1.53061	0.00394122	54464, 641, 4831	183	10	18908	30.9967	0.80656	0.0836758	0.0800553
GOTERM_MF_DIRECT	GO:0070878~primary miRNA binding	3	1.53061	0.00394122	1655, 2146, 6774	183	10	18908	30.9967	0.80656	0.0836758	0.0800553
GOTERM_CC_DIRECT	GO:0016604~nuclear body	10	5.10204	0.00401554	6672, 8556, 7157, 4288, 1387, 79811, 22890, 9958, 29085, 10346	188	340	20580	3.21965	0.721827	0.0709412	0.0675949
GOTERM_MF_DIRECT	GO:0019901~protein kinase binding	13	6.63265	0.00402288	7187, 8850, 7444, 7037, 7157, 9830, 5971, 6774, 3717, 55125, 54923, 5336, 10346	183	511	18908	2.62855	0.813046	0.0836758	0.0800553
GOTERM_BP_DIRECT	GO:0045648~positive regulation of erythrocyte differentiation	4	2.04082	0.00402369	5591, 6772, 3148, 6774	184	34	19333	12.3613	0.997748	0.217136	0.214837
UP_SEQ_FEATURE	DOMAIN:BAH	3	1.53061	0.00416569	55870, 1786, 55193	185	11	20532	30.2683	0.99673	0.47593	0.474542
SMART	SM00429:IPT	4	2.04082	0.00418903	91584, 5971, 79811, 4773	123	28	10379	12.0546	0.444394	0.146616	0.145569
KEGG_PATHWAY	hsa05170:Human immunodeficiency virus 1 infection	9	4.59184	0.00422782	3107, 8451, 6892, 4792, 25939, 3709, 4773, 5336, 5578	101	212	8205	3.44877	0.607936	0.0622899	0.0560891
GOTERM_BP_DIRECT	GO:0000070~mitotic sister chromatid segregation	4	2.04082	0.0043706	54892, 8243, 10051, 51203	184	35	19333	12.0081	0.99867	0.227723	0.225312
INTERPRO	IPR001025:Bromo adjacent homology (BAH) domain	3	1.53061	0.00455829	55870, 1786, 55193	181	11	19176	28.894	0.896755	0.229001	0.226698
INTERPRO	IPR014756:Immunoglobulin E-set	6	3.06122	0.00460767	3516, 91584, 5971, 79811, 4773, 10973	181	115	19176	5.52755	0.899269	0.229001	0.226698
GOTERM_BP_DIRECT	GO:0045582~positive regulation of T cell differentiation	4	2.04082	0.0047351	6599, 22890, 55193, 57492	184	36	19333	11.6745	0.999236	0.238491	0.235966
KEGG_PATHWAY	hsa05164:Influenza A	8	4.08163	0.00475846	7187, 3717, 4792, 6772, 1387, 7514, 5578, 10379	101	171	8205	3.80059	0.651504	0.0629458	0.0566797
GOTERM_MF_DIRECT	GO:0050786~RAGE receptor binding	3	1.53061	0.00478666	6275, 3148, 3146	183	11	18908	28.1788	0.864127	0.0948214	0.0907186
KEGG_PATHWAY	hsa05200:Pathways in cancer	15	7.65306	0.00484198	7187, 4792, 6772, 7157, 6774, 3320, 3594, 3717, 3718, 1643, 3566, 1387, 5578, 5336, 10235	101	531	8205	2.29485	0.657909	0.0629458	0.0566797
GOTERM_MF_DIRECT	GO:0003697~single-stranded DNA binding	6	3.06122	0.00511789	641, 10051, 25939, 3148, 3146, 254394	183	115	18908	5.39073	0.881697	0.0967746	0.0925872
UP_SEQ_FEATURE	DOMAIN:IPT/TIG	3	1.53061	0.00583856	3516, 91584, 79811	185	13	20532	25.6116	0.999674	0.509651	0.508164
GOTERM_BP_DIRECT	GO:0010508~positive regulation of autophagy	5	2.55102	0.0058673	207063, 9830, 3146, 10533, 10346	184	76	19333	6.91254	0.999863	0.285984	0.282955
UP_SEQ_FEATURE	CROSSLNK:Glycyl lysine isopeptide (Lys-Gly) (interchain with G-Cter in SUMO1); alternate	7	3.57143	0.00593133	7153, 1655, 6772, 4288, 55193, 10521, 54828	185	181	20532	4.29219	0.999713	0.509651	0.508164
INTERPRO	IPR027417:P-loop containing nucleoside triphosphate hydrolase	18	9.18367	0.00609383	25902, 8243, 10051, 4363, 4650, 4542, 254394, 115361, 1655, 641, 2633, 29028, 57674, 84433, 84166, 10521, 10443, 10973	181	921	19176	2.07058	0.952065	0.27533	0.272561
UP_KW_LIGAND	KW-0067~ATP-binding	28	14.2857	0.00648851	25902, 6793, 10051, 7444, 4650, 254394, 3320, 3717, 1655, 3718, 29028, 84166, 5578, 5613, 10973, 5591, 7153, 8243, 4363, 4288, 4542, 2043, 57194, 57118, 641, 57674, 4831, 10521	82	1436	6833	1.6248	0.110569	0.0778316	0.0778316
INTERPRO	IPR019787:Zinc finger, PHD-finger	5	2.55102	0.00682295	6672, 55870, 7468, 2186, 23522	181	80	19176	6.62155	0.966714	0.282584	0.279741
KEGG_PATHWAY	hsa05162:Measles	7	3.57143	0.00687736	7187, 3718, 4792, 6772, 7157, 6774, 10379	101	139	8205	4.0911	0.782411	0.0789048	0.07105
GOTERM_BP_DIRECT	GO:0050804~modulation of synaptic transmission	5	2.55102	0.00702536	3717, 57497, 114781, 6774, 5216	184	80	19333	6.56692	0.999977	0.331729	0.328216
SMART	SM00439:BAH	3	1.53061	0.00703232	55870, 1786, 55193	123	11	10379	23.0133	0.62768	0.196905	0.195498
KEGG_PATHWAY	hsa04621:NOD-like receptor signaling pathway	8	4.08163	0.00705617	7187, 115361, 2633, 4792, 6772, 3709, 3320, 10379	101	184	8205	3.53207	0.7909	0.0789048	0.07105
KEGG_PATHWAY	hsa03250:Viral life cycle - HIV-1	5	2.55102	0.0071407	8850, 256987, 25939, 1387, 7514	101	63	8205	6.44743	0.794797	0.0789048	0.07105
UP_SEQ_FEATURE	MOTIF:Nuclear localization signal	11	5.61224	0.00743732	6672, 641, 1786, 4001, 5971, 4773, 4676, 51741, 1063, 57492, 10346	185	449	20532	2.71898	0.999964	0.509651	0.508164
UP_KW_MOLECULAR_FUNCTION	KW-0010~Activator	17	8.67347	0.00763803	8850, 132660, 6772, 7157, 5971, 4773, 6774, 23522, 3516, 55870, 1786, 29028, 1387, 11243, 4831, 3659, 10379	136	711	11719	2.0603	0.339024	0.206227	0.206227
UP_SEQ_FEATURE	SITE:Interaction with DNA	3	1.53061	0.00776772	7153, 132660, 7157	185	15	20532	22.1968	0.999977	0.509651	0.508164
GOTERM_BP_DIRECT	GO:0007259~JAK-STAT cascade	4	2.04082	0.00779857	3717, 3718, 6772, 6774	184	43	19333	9.77401	0.999993	0.34758	0.3439
GOTERM_BP_DIRECT	GO:0006338~chromatin remodeling	7	3.57143	0.00782113	8850, 55870, 6599, 22890, 55193, 2186, 57492	184	182	19333	4.04118	0.999993	0.34758	0.3439
UP_SEQ_FEATURE	CROSSLNK:Glycyl lysine isopeptide (Lys-Gly) (interchain with G-Cter in ubiquitin)	8	4.08163	0.00794457	7187, 8451, 4792, 7157, 6134, 55215, 51652, 10376	185	253	20532	3.50937	0.999982	0.509651	0.508164
UP_KW_DOMAIN	KW-0677~Repeat	62	31.6327	0.00794708	9466, 6672, 6275, 9744, 6277, 4650, 3683, 4773, 1063, 23522, 9781, 3516, 3717, 3718, 79811, 84166, 7514, 5578, 5336, 10973, 5591, 11151, 6641, 5554, 2043, 57590, 81844, 1786, 83666, 1387, 201294, 79648, 7187, 4792, 7468, 23345, 23224, 29123, 55622, 22890, 6249, 51741, 10235, 55628, 9256, 50618, 91584, 4363, 4288, 55193, 1890, 3594, 2186, 55870, 1643, 389524, 57497, 3148, 3709, 3146, 54625, 8718	137	5005	14486	1.30983	0.133782	0.0476825	0.0423844
GOTERM_CC_DIRECT	GO:0016586~RSC complex	3	1.53061	0.00797777	55870, 6599, 55193	188	15	20580	21.8936	0.921692	0.133523	0.127224
GOTERM_MF_DIRECT	GO:0008137~NADH dehydrogenase (ubiquinone) activity	4	2.04082	0.00816172	4708, 4540, 4535, 4537	183	43	18908	9.61139	0.966933	0.147621	0.141233
GOTERM_BP_DIRECT	GO:0032735~positive regulation of interleukin-12 production	4	2.04082	0.00831179	3146, 5336, 4050, 3659	184	44	19333	9.55188	0.999997	0.358832	0.355032
UP_KW_LIGAND	KW-0830~Ubiquinone	4	2.04082	0.00864795	4708, 4540, 4535, 4537	82	36	6833	9.25881	0.144732	0.0778316	0.0778316
GOTERM_CC_DIRECT	GO:0005635~nuclear envelope	7	3.57143	0.00873629	7444, 4001, 6277, 7514, 23345, 1063, 23224	188	194	20580	3.94988	0.9386	0.138907	0.132355
KEGG_PATHWAY	hsa04062:Chemokine signaling pathway	8	4.08163	0.0088298	3717, 3718, 4792, 6772, 1794, 6774, 5336, 10235	101	192	8205	3.3849	0.859149	0.0929231	0.0836729
UP_SEQ_FEATURE	MOTIF:Nuclear export signal	5	2.55102	0.00910893	7153, 57118, 4792, 7157, 4773	185	91	20532	6.09801	0.999996	0.509651	0.508164
GOTERM_BP_DIRECT	GO:0030890~positive regulation of B cell proliferation	4	2.04082	0.00939663	7037, 84433, 4773, 10673	184	46	19333	9.13658	0.999999	0.394398	0.390221
UP_SEQ_FEATURE	DOMAIN:TNF_2	3	1.53061	0.00994362	944, 10673, 4050	185	17	20532	19.5854	0.999999	0.509651	0.508164
GOTERM_BP_DIRECT	GO:0006120~mitochondrial electron transport, NADH to ubiquinone	4	2.04082	0.00996855	4708, 4540, 4535, 4537	184	47	19333	8.94218	1	0.407094	0.402783
GOTERM_CC_DIRECT	GO:0048471~perinuclear region of cytoplasm	15	7.65306	0.0104017	6275, 7037, 6277, 4650, 6772, 3320, 2186, 1063, 115361, 256987, 3148, 5578, 5336, 10673, 4831	188	766	20580	2.14363	0.96403	0.152933	0.145719
GOTERM_CC_DIRECT	GO:0005747~mitochondrial respiratory chain complex I	4	2.04082	0.0105803	4708, 4540, 4535, 4537	188	50	20580	8.75745	0.966036	0.152933	0.145719
INTERPRO	IPR001965:Zinc finger, PHD-type	5	2.55102	0.0106521	6672, 55870, 7468, 2186, 23522	181	91	19176	5.82114	0.995119	0.407239	0.403142
GOTERM_BP_DIRECT	GO:0001837~epithelial to mesenchymal transition	4	2.04082	0.011172	3516, 1655, 6275, 10521	184	49	19333	8.5772	1	0.444236	0.439532
GOTERM_MF_DIRECT	GO:0000400~four-way junction DNA binding	3	1.53061	0.0113963	641, 3148, 3146	183	17	18908	18.2334	0.991503	0.197536	0.188988
INTERPRO	IPR006052:Tumour necrosis factor	3	1.53061	0.0121458	944, 10673, 4050	181	18	19176	17.6575	0.997697	0.408499	0.40439
INTERPRO	IPR008936:Rho GTPase activation protein	5	2.55102	0.012329	91584, 55843, 4650, 10144, 64926	181	95	19176	5.57604	0.997899	0.408499	0.40439
GOTERM_BP_DIRECT	GO:0051770~positive regulation of nitric-oxide synthase biosynthetic process	3	1.53061	0.0123416	3717, 3718, 6772	184	18	19333	17.5118	1	0.47816	0.473097
UP_KW_BIOLOGICAL_PROCESS	KW-0805~Transcription regulation	38	19.3878	0.0124132	8850, 6672, 6772, 6599, 7468, 4773, 6774, 23522, 3516, 1655, 29028, 2146, 79811, 22890, 11243, 3659, 10379, 55628, 10973, 132660, 9139, 7157, 5971, 55193, 2186, 57492, 55870, 1786, 51397, 26122, 389524, 3148, 1387, 54625, 4831, 10521, 54828, 10346	124	2378	11229	1.44708	0.544759	0.0977543	0.0868927
GOTERM_MF_DIRECT	GO:0016407~acetyltransferase activity	3	1.53061	0.0127404	8850, 1387, 23522	183	18	18908	17.2204	0.995175	0.212	0.202827
UP_KW_CELLULAR_COMPONENT	KW-0206~Cytoskeleton	23	11.7347	0.0129365	8850, 132320, 9662, 8556, 11151, 6641, 4650, 7157, 5971, 1063, 23345, 23224, 54462, 23370, 1794, 55125, 51203, 6249, 79648, 5216, 10376, 5778, 54828	175	1343	17641	1.72638	0.357707	0.10996	0.103492
KEGG_PATHWAY	hsa05214:Glioma	5	2.55102	0.0130459	57118, 1643, 7157, 5336, 5578	101	75	8205	5.41584	0.945093	0.131052	0.118006
GOTERM_MF_DIRECT	GO:0008301~DNA binding, bending	3	1.53061	0.01415	7153, 3148, 3146	183	19	18908	16.3141	0.997337	0.2264	0.216603
GOTERM_BP_DIRECT	GO:0035019~somatic stem cell population maintenance	4	2.04082	0.0145338	3516, 8451, 8243, 6774	184	54	19333	7.78301	1	0.549015	0.543201
GOTERM_BP_DIRECT	GO:0000278~mitotic cell cycle	6	3.06122	0.0156584	8556, 6249, 55193, 79648, 10376, 1063	184	154	19333	4.09366	1	0.577068	0.570957
KEGG_PATHWAY	hsa05417:Lipid and atherosclerosis	8	4.08163	0.015748	7187, 3717, 4792, 7157, 4773, 6774, 3320, 5578	101	215	8205	3.0228	0.970043	0.145918	0.131392
GOTERM_CC_DIRECT	GO:0005730~nucleolus	22	11.2245	0.0158615	5591, 7153, 6672, 8556, 6772, 7157, 4288, 7468, 6203, 6136, 401541, 23345, 57590, 3516, 3717, 1655, 641, 57674, 3148, 51203, 7514, 10521	188	1396	20580	1.72514	0.993807	0.219303	0.208959
GOTERM_MF_DIRECT	GO:0008022~protein C-terminus binding	7	3.57143	0.0158663	7153, 132320, 3717, 9662, 11151, 4288, 1063	183	209	18908	3.46056	0.99871	0.244458	0.233881
KEGG_PATHWAY	hsa04919:Thyroid hormone signaling pathway	6	3.06122	0.0158997	8850, 6772, 7157, 1387, 5336, 5578	101	121	8205	4.02831	0.971047	0.145918	0.131392
KEGG_PATHWAY	hsa05225:Hepatocellular carcinoma	7	3.57143	0.0165066	1643, 7157, 6599, 55193, 5336, 5578, 57492	101	168	8205	3.3849	0.974736	0.145918	0.131392
UP_SEQ_FEATURE	LIPID:S-farnesyl cysteine	4	2.04082	0.0166757	5739, 2633, 4001, 1063	185	60	20532	7.39892	1	0.509651	0.508164
GOTERM_MF_DIRECT	GO:0003779~actin binding	9	4.59184	0.0171157	6275, 2633, 6641, 11151, 4650, 4542, 5216, 23345, 23224	183	339	18908	2.74307	0.99924	0.25429	0.243287
GOTERM_BP_DIRECT	GO:0016573~histone acetylation	4	2.04082	0.0175918	8850, 26122, 1387, 23522	184	58	19333	7.24625	1	0.619899	0.613335
UP_SEQ_FEATURE	REPEAT:Spectrin 34	2	1.02041	0.0178434	23345, 23224	185	2	20532	110.984	1	0.509651	0.508164
UP_SEQ_FEATURE	REPEAT:Spectrin 48	2	1.02041	0.0178434	23345, 23224	185	2	20532	110.984	1	0.509651	0.508164
UP_SEQ_FEATURE	REPEAT:Spectrin 47	2	1.02041	0.0178434	23345, 23224	185	2	20532	110.984	1	0.509651	0.508164
UP_SEQ_FEATURE	REPEAT:Spectrin 38	2	1.02041	0.0178434	23345, 23224	185	2	20532	110.984	1	0.509651	0.508164
UP_SEQ_FEATURE	REPEAT:Spectrin 37	2	1.02041	0.0178434	23345, 23224	185	2	20532	110.984	1	0.509651	0.508164
UP_SEQ_FEATURE	DOMAIN:BAH 2	2	1.02041	0.0178434	1786, 55193	185	2	20532	110.984	1	0.509651	0.508164
UP_SEQ_FEATURE	REGION:Interaction with cytokine/interferon/growth hormone receptors	2	1.02041	0.0178434	3717, 3718	185	2	20532	110.984	1	0.509651	0.508164
UP_SEQ_FEATURE	REPEAT:Spectrin 51	2	1.02041	0.0178434	23345, 23224	185	2	20532	110.984	1	0.509651	0.508164
UP_SEQ_FEATURE	DOMAIN:BAH 1	2	1.02041	0.0178434	1786, 55193	185	2	20532	110.984	1	0.509651	0.508164
UP_SEQ_FEATURE	REPEAT:Spectrin 35	2	1.02041	0.0178434	23345, 23224	185	2	20532	110.984	1	0.509651	0.508164
UP_SEQ_FEATURE	REPEAT:Spectrin 42	2	1.02041	0.0178434	23345, 23224	185	2	20532	110.984	1	0.509651	0.508164
UP_SEQ_FEATURE	REPEAT:Spectrin 44	2	1.02041	0.0178434	23345, 23224	185	2	20532	110.984	1	0.509651	0.508164
UP_SEQ_FEATURE	REPEAT:Spectrin 50	2	1.02041	0.0178434	23345, 23224	185	2	20532	110.984	1	0.509651	0.508164
UP_SEQ_FEATURE	REPEAT:Spectrin 40	2	1.02041	0.0178434	23345, 23224	185	2	20532	110.984	1	0.509651	0.508164
UP_SEQ_FEATURE	REPEAT:Spectrin 33	2	1.02041	0.0178434	23345, 23224	185	2	20532	110.984	1	0.509651	0.508164
UP_SEQ_FEATURE	REPEAT:Spectrin 54	2	1.02041	0.0178434	23345, 23224	185	2	20532	110.984	1	0.509651	0.508164
UP_SEQ_FEATURE	REPEAT:Spectrin 49	2	1.02041	0.0178434	23345, 23224	185	2	20532	110.984	1	0.509651	0.508164
UP_SEQ_FEATURE	REPEAT:Spectrin 41	2	1.02041	0.0178434	23345, 23224	185	2	20532	110.984	1	0.509651	0.508164
UP_SEQ_FEATURE	REPEAT:Spectrin 36	2	1.02041	0.0178434	23345, 23224	185	2	20532	110.984	1	0.509651	0.508164
UP_SEQ_FEATURE	REPEAT:Spectrin 46	2	1.02041	0.0178434	23345, 23224	185	2	20532	110.984	1	0.509651	0.508164
UP_SEQ_FEATURE	REPEAT:Spectrin 55	2	1.02041	0.0178434	23345, 23224	185	2	20532	110.984	1	0.509651	0.508164
UP_SEQ_FEATURE	REPEAT:Spectrin 39	2	1.02041	0.0178434	23345, 23224	185	2	20532	110.984	1	0.509651	0.508164
UP_SEQ_FEATURE	REPEAT:Spectrin 43	2	1.02041	0.0178434	23345, 23224	185	2	20532	110.984	1	0.509651	0.508164
UP_SEQ_FEATURE	REPEAT:Spectrin 45	2	1.02041	0.0178434	23345, 23224	185	2	20532	110.984	1	0.509651	0.508164
UP_SEQ_FEATURE	SITE:Breakpoint for translocation to form KAT6B-CREBBP	2	1.02041	0.0178434	1387, 23522	185	2	20532	110.984	1	0.509651	0.508164
UP_SEQ_FEATURE	REPEAT:Spectrin 56	2	1.02041	0.0178434	23345, 23224	185	2	20532	110.984	1	0.509651	0.508164
UP_SEQ_FEATURE	REPEAT:Spectrin 53	2	1.02041	0.0178434	23345, 23224	185	2	20532	110.984	1	0.509651	0.508164
UP_SEQ_FEATURE	REPEAT:Spectrin 52	2	1.02041	0.0178434	23345, 23224	185	2	20532	110.984	1	0.509651	0.508164
GOTERM_BP_DIRECT	GO:0051092~positive regulation of NF-kappaB transcription factor activity	6	3.06122	0.0186119	7037, 84433, 9830, 6774, 5336, 10346	184	161	19333	3.91568	1	0.619899	0.613335
UP_KW_LIGAND	KW-0547~Nucleotide-binding	32	16.3265	0.0186662	25902, 6793, 10051, 7444, 4650, 254394, 3320, 115361, 3717, 1655, 3718, 29028, 84166, 5578, 10376, 5613, 10973, 5591, 7153, 8243, 4363, 25939, 4288, 4542, 2043, 57194, 57118, 641, 2633, 57674, 4831, 10521	82	1856	6833	1.43671	0.287637	0.111997	0.111997
GOTERM_MF_DIRECT	GO:0070182~DNA polymerase binding	3	1.53061	0.0187582	55215, 3146, 3320	183	22	18908	14.0894	0.999621	0.269083	0.25744
UP_KW_DOMAIN	KW-0727~SH2 domain	5	2.55102	0.0188078	3717, 3718, 6772, 6774, 5336	137	108	14486	4.89524	0.289485	0.0846353	0.0752314
GOTERM_BP_DIRECT	GO:1902728~positive regulation of growth factor dependent skeletal muscle satellite cell proliferation	2	1.02041	0.0188422	3717, 6774	184	2	19333	105.071	1	0.619899	0.613335
GOTERM_BP_DIRECT	GO:0006955~immune response	11	5.61224	0.0190133	9466, 3107, 3717, 6892, 1520, 25939, 3566, 944, 10673, 4050, 10346	184	492	19333	2.34914	1	0.619899	0.613335
UP_KW_BIOLOGICAL_PROCESS	KW-0804~Transcription	38	19.3878	0.0193508	8850, 6672, 6772, 6599, 7468, 4773, 6774, 23522, 3516, 1655, 29028, 2146, 79811, 22890, 11243, 3659, 10379, 55628, 10973, 132660, 9139, 7157, 5971, 55193, 2186, 57492, 55870, 1786, 51397, 26122, 389524, 3148, 1387, 54625, 4831, 10521, 54828, 10346	124	2448	11229	1.4057	0.708014	0.135455	0.120405
UP_SEQ_FEATURE	MOTIF:Box 1 motif	3	1.53061	0.0193699	9466, 3566, 3594	185	24	20532	13.873	1	0.541962	0.54038
KEGG_PATHWAY	hsa05163:Human cytomegalovirus infection	8	4.08163	0.0197198	3107, 6892, 4792, 7157, 3709, 4773, 6774, 5578	101	225	8205	2.88845	0.987742	0.162116	0.145978
UP_SEQ_FEATURE	REGION:Actin-binding	4	2.04082	0.0197846	4650, 4542, 23345, 23224	185	64	20532	6.93649	1	0.542494	0.540911
GOTERM_BP_DIRECT	GO:0045815~positive regulation of gene expression, epigenetic	3	1.53061	0.0197875	8850, 7157, 57492	184	23	19333	13.7049	1	0.619899	0.613335
GOTERM_BP_DIRECT	GO:0002437~inflammatory response to antigenic stimulus	3	1.53061	0.0197875	3516, 3148, 3146	184	23	19333	13.7049	1	0.619899	0.613335
KEGG_PATHWAY	hsa04380:Osteoclast differentiation	6	3.06122	0.019806	4792, 6772, 5971, 4773, 5336, 10379	101	128	8205	3.80801	0.987979	0.162116	0.145978
INTERPRO	IPR000980:SH2 domain	5	2.55102	0.0200814	3717, 3718, 6772, 6774, 5336	181	110	19176	4.81567	0.999958	0.623779	0.617504
GOTERM_BP_DIRECT	GO:0007249~I-kappaB kinase/NF-kappaB signaling	4	2.04082	0.0201026	55870, 4792, 84433, 5971	184	61	19333	6.88988	1	0.619899	0.613335
GOTERM_BP_DIRECT	GO:0045597~positive regulation of cell differentiation	4	2.04082	0.0201026	3717, 6599, 55193, 57492	184	61	19333	6.88988	1	0.619899	0.613335
GOTERM_BP_DIRECT	GO:0002224~toll-like receptor signaling pathway	3	1.53061	0.0214538	7187, 1520, 5336	184	24	19333	13.1338	1	0.636712	0.62997
GOTERM_BP_DIRECT	GO:0042493~response to drug	8	4.08163	0.0218014	4363, 6772, 7157, 4773, 6774, 7514, 1063, 4535	184	293	19333	2.86882	1	0.636712	0.62997
GOTERM_MF_DIRECT	GO:0008270~zinc ion binding	16	8.16327	0.0221127	7187, 6277, 4650, 25939, 7157, 9830, 57590, 641, 81844, 1786, 1387, 6249, 5578, 54739, 10346, 55628	183	875	18908	1.88932	0.999909	0.297014	0.284162
GOTERM_MF_DIRECT	GO:0044389~ubiquitin-like protein ligase binding	3	1.53061	0.0221332	151636, 6772, 83666	183	24	18908	12.9153	0.99991	0.297014	0.284162
SMART	SM00249:PHD	5	2.55102	0.0221815	6672, 55870, 7468, 2186, 23522	123	91	10379	4.63638	0.956733	0.517569	0.513872
GOTERM_BP_DIRECT	GO:0007049~cell cycle	9	4.59184	0.0222063	8850, 6793, 132660, 10051, 8556, 7157, 55215, 4288, 11243	184	362	19333	2.61225	1	0.636712	0.62997
GOTERM_BP_DIRECT	GO:0000381~regulation of alternative mRNA splicing, via spliceosome	4	2.04082	0.0228005	83989, 1655, 10521, 58517	184	64	19333	6.56692	1	0.636712	0.62997
KEGG_PATHWAY	hsa05235:PD-L1 expression and PD-1 checkpoint pathway in cancer	5	2.55102	0.0230508	3717, 4792, 6772, 4773, 6774	101	89	8205	4.56391	0.994223	0.181937	0.163826
GOTERM_BP_DIRECT	GO:0070316~regulation of G0 to G1 transition	3	1.53061	0.0231762	6599, 55193, 57492	184	25	19333	12.6085	1	0.636712	0.62997
GOTERM_BP_DIRECT	GO:0051276~chromosome organization	3	1.53061	0.0231762	10051, 7157, 23347	184	25	19333	12.6085	1	0.636712	0.62997
GOTERM_CC_DIRECT	GO:0005769~early endosome	8	4.08163	0.023469	2889, 151636, 7037, 11151, 51652, 3146, 219285, 57590	188	310	20580	2.82498	0.999475	0.3068	0.292328
UP_SEQ_FEATURE	COMPBIAS:Basic residues	13	6.63265	0.023698	6672, 7157, 3320, 23522, 57492, 29123, 55870, 641, 1387, 79648, 5216, 6229, 10443	185	698	20532	2.06703	1	0.619179	0.617373
GOTERM_BP_DIRECT	GO:0042776~mitochondrial ATP synthesis coupled proton transport	4	2.04082	0.0237414	4708, 4540, 4535, 4537	184	65	19333	6.46589	1	0.640594	0.633811
GOTERM_MF_DIRECT	GO:0035035~histone acetyltransferase binding	3	1.53061	0.0239077	6772, 7157, 54828	183	25	18908	12.3987	0.999958	0.310801	0.297353
GOTERM_BP_DIRECT	GO:0042752~regulation of circadian rhythm	4	2.04082	0.0247031	5591, 7153, 2146, 10533	184	66	19333	6.36792	1	0.649444	0.642567
GOTERM_BP_DIRECT	GO:0072332~intrinsic apoptotic signaling pathway by p53 class mediator	3	1.53061	0.0249535	1655, 7157, 51741	184	26	19333	12.1235	1	0.649444	0.642567
KEGG_PATHWAY	hsa04210:Apoptosis	6	3.06122	0.0249875	4792, 1520, 4001, 7157, 3709, 10376	101	136	8205	3.58401	0.996274	0.190422	0.171466
GOTERM_BP_DIRECT	GO:0045892~negative regulation of transcription, DNA-templated	12	6.12245	0.0253588	3516, 6672, 9139, 7157, 3148, 2146, 5971, 54625, 1063, 23522, 10346, 3659	184	591	19333	2.13341	1	0.649444	0.642567
GOTERM_CC_DIRECT	GO:1990904~ribonucleoprotein complex	6	3.06122	0.0258213	7153, 1655, 6203, 4773, 7514, 10521	188	183	20580	3.58912	0.999756	0.3068	0.292328
INTERPRO	IPR019786:Zinc finger, PHD-type, conserved site	4	2.04082	0.026119	6672, 55870, 7468, 2186	181	68	19176	6.23204	0.999998	0.763579	0.755897
GOTERM_CC_DIRECT	GO:0005657~replication fork	3	1.53061	0.0265898	641, 1786, 7157	188	28	20580	11.7287	0.99981	0.3068	0.292328
GOTERM_BP_DIRECT	GO:0051091~positive regulation of sequence-specific DNA binding transcription factor activity	5	2.55102	0.0266097	6672, 3717, 9830, 5336, 10346	184	119	19333	4.41473	1	0.658376	0.651405
UP_SEQ_FEATURE	DOMAIN:Macro 2	2	1.02041	0.0266459	83666, 54625	185	3	20532	73.9892	1	0.619179	0.617373
UP_SEQ_FEATURE	REPEAT:Spectrin 28	2	1.02041	0.0266459	23345, 23224	185	3	20532	73.9892	1	0.619179	0.617373
UP_SEQ_FEATURE	REPEAT:Spectrin 31	2	1.02041	0.0266459	23345, 23224	185	3	20532	73.9892	1	0.619179	0.617373
UP_SEQ_FEATURE	REPEAT:Spectrin 30	2	1.02041	0.0266459	23345, 23224	185	3	20532	73.9892	1	0.619179	0.617373
UP_SEQ_FEATURE	REPEAT:Spectrin 32	2	1.02041	0.0266459	23345, 23224	185	3	20532	73.9892	1	0.619179	0.617373
UP_SEQ_FEATURE	DOMAIN:Macro 1	2	1.02041	0.0266459	83666, 54625	185	3	20532	73.9892	1	0.619179	0.617373
UP_SEQ_FEATURE	DOMAIN:SH2; atypical	2	1.02041	0.0266459	3717, 3718	185	3	20532	73.9892	1	0.619179	0.617373
UP_SEQ_FEATURE	REPEAT:Spectrin 29	2	1.02041	0.0266459	23345, 23224	185	3	20532	73.9892	1	0.619179	0.617373
GOTERM_CC_DIRECT	GO:1904813~ficolin-1-rich granule lumen	5	2.55102	0.0266699	1520, 3146, 3320, 4831, 10533	188	124	20580	4.41404	0.999815	0.3068	0.292328
GOTERM_CC_DIRECT	GO:0070721~ISGF3 complex	2	1.02041	0.0270138	6772, 10379	188	3	20580	72.9787	0.999835	0.3068	0.292328
UP_SEQ_FEATURE	MOTIF:WSXWS motif	3	1.53061	0.0276755	9466, 3566, 3594	185	29	20532	11.4811	1	0.632384	0.630539
GOTERM_MF_DIRECT	GO:0003684~damaged DNA binding	4	2.04082	0.0278533	1643, 3148, 1387, 3146	183	68	18908	6.07779	0.999992	0.339945	0.325235
INTERPRO	IPR017967:HMG box A DNA-binding domain, conserved site	2	1.02041	0.0278981	3148, 3146	181	3	19176	70.6298	0.999999	0.763579	0.755897
GOTERM_BP_DIRECT	GO:0060820~inactivation of X chromosome by heterochromatin assembly	2	1.02041	0.0281305	7503, 23347	184	3	19333	70.0471	1	0.658376	0.651405
GOTERM_BP_DIRECT	GO:0018076~N-terminal peptidyl-lysine acetylation	2	1.02041	0.0281305	8850, 1387	184	3	19333	70.0471	1	0.658376	0.651405
GOTERM_BP_DIRECT	GO:0045626~negative regulation of T-helper 1 cell differentiation	2	1.02041	0.0281305	3718, 3566	184	3	19333	70.0471	1	0.658376	0.651405
GOTERM_BP_DIRECT	GO:0001766~membrane raft polarization	2	1.02041	0.0281305	1794, 4118	184	3	19333	70.0471	1	0.658376	0.651405
GOTERM_CC_DIRECT	GO:0071556~integral component of lumenal side of endoplasmic reticulum membrane	3	1.53061	0.0283915	84888, 3107, 6892	188	29	20580	11.3243	0.999895	0.311327	0.296642
GOTERM_MF_DIRECT	GO:0035033~histone deacetylase regulator activity	2	1.02041	0.0286011	54892, 7157	183	3	18908	68.8816	0.999994	0.339945	0.325235
GOTERM_MF_DIRECT	GO:0042019~interleukin-23 binding	2	1.02041	0.0286011	9466, 3594	183	3	18908	68.8816	0.999994	0.339945	0.325235
GOTERM_BP_DIRECT	GO:0006366~transcription from RNA polymerase II promoter	7	3.57143	0.0286124	54892, 3717, 55870, 4773, 11243, 3659, 10379	184	244	19333	3.01432	1	0.658376	0.651405
GOTERM_BP_DIRECT	GO:0009060~aerobic respiration	4	2.04082	0.0287577	4708, 4540, 4535, 4537	184	70	19333	6.00404	1	0.658376	0.651405
UP_SEQ_FEATURE	DOMAIN:PHD-type	4	2.04082	0.0288603	6672, 7468, 2186, 23522	185	74	20532	5.99912	1	0.648647	0.646755
INTERPRO	IPR011545:DNA/RNA helicase, DEAD/DEAH box type, N-terminal	4	2.04082	0.0291911	1655, 641, 10521, 10973	181	71	19176	5.96872	1	0.763579	0.755897
GOTERM_MF_DIRECT	GO:0018024~histone-lysine N-methyltransferase activity	3	1.53061	0.0295643	55870, 2146, 7468	183	28	18908	11.0703	0.999996	0.341632	0.32685
GOTERM_BP_DIRECT	GO:0046777~protein autophosphorylation	6	3.06122	0.0296941	3717, 6793, 7444, 2043, 4831, 5613	184	182	19333	3.46387	1	0.666745	0.659685
GOTERM_BP_DIRECT	GO:0006915~apoptotic process	12	6.12245	0.0300058	7187, 3717, 4792, 7157, 51652, 79811, 51741, 4118, 8718, 54739, 23204, 3659	184	607	19333	2.07718	1	0.666745	0.659685
GOTERM_CC_DIRECT	GO:0016514~SWI/SNF complex	3	1.53061	0.0302407	6599, 55193, 57492	188	30	20580	10.9468	0.999943	0.320551	0.305431
UP_SEQ_FEATURE	COMPBIAS:Acidic residues	16	8.16327	0.0308767	9256, 7153, 6672, 2186, 23522, 57492, 29028, 3148, 2146, 79811, 3146, 4676, 9958, 4898, 5757, 58517	185	981	20532	1.81013	1	0.682774	0.680782
GOTERM_BP_DIRECT	GO:0031507~heterochromatin assembly	3	1.53061	0.032589	4001, 2146, 3146	184	30	19333	10.5071	1	0.713653	0.706096
UP_KW_MOLECULAR_FUNCTION	KW-1278~Translocase	5	2.55102	0.0329935	4363, 4540, 4535, 4537, 57194	136	105	11719	4.10329	0.836625	0.593883	0.593883
GOTERM_CC_DIRECT	GO:0022626~cytosolic ribosome	4	2.04082	0.0330835	6134, 6203, 6136, 6229	188	77	20580	5.68665	0.999977	0.339373	0.323365
KEGG_PATHWAY	hsa04933:AGE-RAGE signaling pathway in diabetic complications	5	2.55102	0.0334854	3717, 6772, 6774, 5336, 5578	101	100	8205	4.06188	0.999462	0.241266	0.217249
UP_SEQ_FEATURE	DOMAIN:RING-type	6	3.06122	0.0337275	7187, 81844, 57674, 7468, 9781, 10346	185	199	20532	3.34624	1	0.713122	0.711042
GOTERM_CC_DIRECT	GO:0035861~site of double-strand break	4	2.04082	0.0341836	25939, 7157, 54537, 23347	188	78	20580	5.61375	0.999984	0.339699	0.323676
KEGG_PATHWAY	hsa04723:Retrograde endocannabinoid signaling	6	3.06122	0.0342751	4708, 4540, 3709, 5578, 4535, 4537	101	148	8205	3.29342	0.999551	0.241266	0.217249
GOTERM_BP_DIRECT	GO:0002218~activation of innate immune response	3	1.53061	0.0346237	5591, 3146, 3320	184	31	19333	10.1681	1	0.742207	0.734347
KEGG_PATHWAY	hsa04330:Notch signaling pathway	4	2.04082	0.0349345	3516, 8850, 151636, 1387	101	59	8205	5.50764	0.999614	0.241266	0.217249
UP_SEQ_FEATURE	DOMAIN:C2	5	2.55102	0.0349738	50618, 201294, 5336, 5578, 64926	185	137	20532	4.0505	1	0.713122	0.711042
UP_SEQ_FEATURE	REPEAT:Spectrin 25	2	1.02041	0.03537	23345, 23224	185	4	20532	55.4919	1	0.713122	0.711042
UP_SEQ_FEATURE	DOMAIN:KASH	2	1.02041	0.03537	23345, 23224	185	4	20532	55.4919	1	0.713122	0.711042
UP_SEQ_FEATURE	REPEAT:Spectrin 27	2	1.02041	0.03537	23345, 23224	185	4	20532	55.4919	1	0.713122	0.711042
UP_SEQ_FEATURE	REPEAT:Spectrin 26	2	1.02041	0.03537	23345, 23224	185	4	20532	55.4919	1	0.713122	0.711042
UP_KW_BIOLOGICAL_PROCESS	KW-0131~Cell cycle	14	7.14286	0.035412	8850, 6793, 8243, 132660, 10051, 8556, 7157, 4288, 1063, 54892, 55215, 51652, 51203, 11243	124	681	11229	1.86166	0.896834	0.204036	0.181366
GOTERM_MF_DIRECT	GO:0061629~RNA polymerase II sequence-specific DNA binding transcription factor binding	6	3.06122	0.0355436	5591, 3516, 7157, 1387, 6774, 3146	183	188	18908	3.29752	1	0.394853	0.377768
UP_KW_BIOLOGICAL_PROCESS	KW-0679~Respiratory chain	4	2.04082	0.0356254	4708, 4540, 4535, 4537	124	66	11229	5.48827	0.898262	0.204036	0.181366
GOTERM_MF_DIRECT	GO:0004842~ubiquitin-protein transferase activity	7	3.57143	0.0360683	7187, 8451, 81844, 151636, 1643, 57674, 9781	183	253	18908	2.85872	1	0.394853	0.377768
GOTERM_BP_DIRECT	GO:0019082~viral protein processing	3	1.53061	0.0367065	83666, 2530, 4124	184	32	19333	9.85037	1	0.742207	0.734347
GOTERM_BP_DIRECT	GO:0043392~negative regulation of DNA binding	3	1.53061	0.0367065	6672, 3717, 4792	184	32	19333	9.85037	1	0.742207	0.734347
INTERPRO	IPR016251:Tyrosine-protein kinase, non-receptor Jak/Tyk2	2	1.02041	0.0370244	3717, 3718	181	4	19176	52.9724	1	0.876245	0.867429
INTERPRO	IPR012315:Klarsicht/ANC-1/syne-1 homology	2	1.02041	0.0370244	23345, 23224	181	4	19176	52.9724	1	0.876245	0.867429
GOTERM_BP_DIRECT	GO:0035722~interleukin-12-mediated signaling pathway	2	1.02041	0.0373314	3717, 3594	184	4	19333	52.5353	1	0.742207	0.734347
GOTERM_BP_DIRECT	GO:0043374~CD8-positive, alpha-beta T cell differentiation	2	1.02041	0.0373314	944, 3659	184	4	19333	52.5353	1	0.742207	0.734347
GOTERM_BP_DIRECT	GO:0035771~interleukin-4-mediated signaling pathway	2	1.02041	0.0373314	3718, 3566	184	4	19333	52.5353	1	0.742207	0.734347
GOTERM_BP_DIRECT	GO:0032392~DNA geometric change	2	1.02041	0.0373314	3148, 3146	184	4	19333	52.5353	1	0.742207	0.734347
PIR_SUPERFAMILY	PIRSF000636:tyrosine-protein kinase, Jak/Tyk2 type	2	1.02041	0.0377945	3717, 3718	18	4	1775	49.3056	0.460135	0.376246	0.376246
GOTERM_MF_DIRECT	GO:0004402~histone acetyltransferase activity	3	1.53061	0.0378383	8850, 1387, 23522	183	32	18908	9.68648	1	0.403609	0.386145
GOTERM_BP_DIRECT	GO:0043388~positive regulation of DNA binding	3	1.53061	0.0388364	3717, 3148, 3146	184	33	19333	9.55188	1	0.75233	0.744364
GOTERM_BP_DIRECT	GO:0046677~response to antibiotic	3	1.53061	0.0388364	3717, 7157, 3320	184	33	19333	9.55188	1	0.75233	0.744364
GOTERM_BP_DIRECT	GO:1900182~positive regulation of protein localization to nucleus	3	1.53061	0.0410122	151636, 7037, 83666	184	34	19333	9.27094	1	0.784423	0.776117
KEGG_PATHWAY	hsa00310:Lysine degradation	4	2.04082	0.0412257	55870, 2146, 7468, 85007	101	63	8205	5.15794	0.999909	0.273619	0.246381
KEGG_PATHWAY	hsa05160:Hepatitis C	6	3.06122	0.0424859	7187, 4792, 6772, 7157, 6774, 10379	101	157	8205	3.10462	0.999932	0.273619	0.246381
UP_SEQ_FEATURE	DOMAIN:PH	7	3.57143	0.0426021	23370, 50618, 9744, 6641, 55843, 5336, 64926	185	283	20532	2.74518	1	0.826664	0.824252
INTERPRO	IPR003593:AAA+ ATPase domain	5	2.55102	0.0430876	29028, 4363, 57674, 254394, 10973	181	140	19176	3.78374	1	0.9623	0.952619
GOTERM_BP_DIRECT	GO:0043687~post-translational protein modification	3	1.53061	0.0432329	285362, 3717, 5578	184	35	19333	9.00606	1	0.787047	0.778713
GOTERM_BP_DIRECT	GO:0006303~double-strand break repair via nonhomologous end joining	3	1.53061	0.0432329	5591, 3148, 3146	184	35	19333	9.00606	1	0.787047	0.778713
GOTERM_BP_DIRECT	GO:0043044~ATP-dependent chromatin remodeling	3	1.53061	0.0432329	6599, 55193, 57492	184	35	19333	9.00606	1	0.787047	0.778713
GOTERM_BP_DIRECT	GO:0030071~regulation of mitotic metaphase/anaphase transition	3	1.53061	0.0432329	6599, 55193, 57492	184	35	19333	9.00606	1	0.787047	0.778713
UP_SEQ_FEATURE	ZN_FING:PHD-type 2	3	1.53061	0.0433414	7468, 2186, 23522	185	37	20532	8.99869	1	0.826664	0.824252
KEGG_PATHWAY	hsa04066:HIF-1 signaling pathway	5	2.55102	0.0437781	7037, 1387, 6774, 5336, 5578	101	109	8205	3.7265	0.999949	0.273619	0.246381
UP_SEQ_FEATURE	DOMAIN:SMC_N	2	1.02041	0.0440164	8243, 10051	185	5	20532	44.3935	1	0.826664	0.824252
UP_SEQ_FEATURE	REPEAT:Spectrin 23	2	1.02041	0.0440164	23345, 23224	185	5	20532	44.3935	1	0.826664	0.824252
UP_SEQ_FEATURE	REPEAT:Spectrin 24	2	1.02041	0.0440164	23345, 23224	185	5	20532	44.3935	1	0.826664	0.824252
KEGG_PATHWAY	hsa05321:Inflammatory bowel disease	4	2.04082	0.0445714	6772, 3566, 6774, 3594	101	65	8205	4.99924	0.999958	0.273619	0.246381
GOTERM_CC_DIRECT	GO:0045120~pronucleus	2	1.02041	0.0446185	2146, 1063	188	5	20580	43.7872	1	0.42996	0.409679
INTERPRO	IPR024704:Structural maintenance of chromosomes protein	2	1.02041	0.0460655	8243, 10051	181	5	19176	42.3779	1	0.9623	0.952619
SMART	SM01249:SM01249	2	1.02041	0.046202	23345, 23224	123	4	10379	42.1911	0.99867	0.883642	0.87733
UP_SEQ_FEATURE	DOMAIN:SH3	6	3.06122	0.0463056	9256, 50618, 1794, 2530, 4542, 5336	185	217	20532	3.06868	1	0.857904	0.855401
GOTERM_BP_DIRECT	GO:0002360~T cell lineage commitment	2	1.02041	0.0464456	5591, 7157	184	5	19333	42.0283	1	0.825638	0.816896
GOTERM_BP_DIRECT	GO:0002326~B cell lineage commitment	2	1.02041	0.0464456	5591, 7157	184	5	19333	42.0283	1	0.825638	0.816896
PIR_SUPERFAMILY	PIRSF005719:structural maintenance of chromosomes protein	2	1.02041	0.0470308	8243, 10051	18	5	1775	39.4444	0.53734	0.376246	0.376246
GOTERM_MF_DIRECT	GO:0097100~supercoiled DNA binding	2	1.02041	0.047215	3148, 3146	183	5	18908	41.329	1	0.491036	0.46979
UP_SEQ_FEATURE	ZN_FING:PHD-type 1	3	1.53061	0.0476685	7468, 2186, 23522	185	39	20532	8.53721	1	0.871379	0.868837
GOTERM_BP_DIRECT	GO:0043122~regulation of I-kappaB kinase/NF-kappaB signaling	3	1.53061	0.0478049	7187, 54923, 5336	184	37	19333	8.51924	1	0.839921	0.831027
GOTERM_CC_DIRECT	GO:0000794~condensed nuclear chromosome	3	1.53061	0.0488626	54892, 8243, 10051	188	39	20580	8.42062	1	0.457009	0.435452
INTERPRO	IPR003961:Fibronectin, type III	6	3.06122	0.0491154	9256, 9466, 57497, 3566, 3594, 2043	181	211	19176	3.01265	1	0.9623	0.952619
GOTERM_MF_DIRECT	GO:0003676~nucleic acid binding	8	4.08163	0.0507827	54464, 1655, 25939, 79811, 10521, 58517, 3151, 10973	183	346	18908	2.38896	1	0.515258	0.492964
INTERPRO	IPR000008:C2 calcium-dependent membrane targeting	5	2.55102	0.0509031	50618, 201294, 5336, 5578, 64926	181	148	19176	3.57921	1	0.9623	0.952619
GOTERM_CC_DIRECT	GO:0031966~mitochondrial membrane	5	2.55102	0.0511323	7444, 5578, 4831, 4535, 4537	188	153	20580	3.57739	1	0.464574	0.44266
GOTERM_BP_DIRECT	GO:0033077~T cell differentiation in thymus	3	1.53061	0.0525443	5591, 7157, 22890	184	39	19333	8.08236	1	0.873137	0.863891
UP_SEQ_FEATURE	REPEAT:Spectrin 22	2	1.02041	0.0525856	23345, 23224	185	6	20532	36.9946	1	0.901186	0.898557
UP_SEQ_FEATURE	DOMAIN:DMAP1-binding	2	1.02041	0.0525856	23181, 1786	185	6	20532	36.9946	1	0.901186	0.898557
UP_SEQ_FEATURE	REPEAT:Spectrin 21	2	1.02041	0.0525856	23345, 23224	185	6	20532	36.9946	1	0.901186	0.898557
UP_SEQ_FEATURE	DOMAIN:AWS	2	1.02041	0.0525856	55870, 7468	185	6	20532	36.9946	1	0.901186	0.898557
UP_SEQ_FEATURE	DOMAIN:STAT_int	2	1.02041	0.0525856	6772, 6774	185	6	20532	36.9946	1	0.901186	0.898557
KEGG_PATHWAY	hsa04917:Prolactin signaling pathway	4	2.04082	0.0535071	3717, 6772, 6774, 3659	101	70	8205	4.64215	0.999995	0.319596	0.287781
GOTERM_BP_DIRECT	GO:0007265~Ras protein signal transduction	4	2.04082	0.0539117	2889, 1786, 7157, 10235	184	90	19333	4.66981	1	0.873137	0.863891
GOTERM_BP_DIRECT	GO:0002181~cytoplasmic translation	4	2.04082	0.0539117	6134, 6203, 6136, 6229	184	90	19333	4.66981	1	0.873137	0.863891
INTERPRO	IPR006560:AWS	2	1.02041	0.0550222	55870, 7468	181	6	19176	35.3149	1	0.9623	0.952619
INTERPRO	IPR010506:DMAP1-binding	2	1.02041	0.0550222	23181, 1786	181	6	19176	35.3149	1	0.9623	0.952619
UP_KW_DOMAIN	KW-0863~Zinc-finger	25	12.7551	0.0551025	7187, 9744, 4650, 7468, 23522, 9781, 22890, 6249, 5578, 10235, 54739, 55628, 9139, 9830, 2186, 57590, 55870, 23370, 151636, 81844, 1786, 57674, 1387, 340554, 10346	137	1829	14486	1.44529	0.639484	0.182964	0.162635
GOTERM_BP_DIRECT	GO:0043087~regulation of GTPase activity	4	2.04082	0.0553759	91584, 55843, 2043, 64926	184	91	19333	4.61849	1	0.873137	0.863891
GOTERM_BP_DIRECT	GO:0043549~regulation of kinase activity	2	1.02041	0.0554739	84166, 79648	184	6	19333	35.0236	1	0.873137	0.863891
GOTERM_BP_DIRECT	GO:0060335~positive regulation of interferon-gamma-mediated signaling pathway	2	1.02041	0.0554739	83666, 84166	184	6	19333	35.0236	1	0.873137	0.863891
GOTERM_BP_DIRECT	GO:0061419~positive regulation of transcription from RNA polymerase II promoter in response to hypoxia	2	1.02041	0.0554739	3516, 7157	184	6	19333	35.0236	1	0.873137	0.863891
GOTERM_BP_DIRECT	GO:0009299~mRNA transcription	2	1.02041	0.0554739	1655, 7157	184	6	19333	35.0236	1	0.873137	0.863891
GOTERM_BP_DIRECT	GO:1902041~regulation of extrinsic apoptotic signaling pathway via death domain receptors	2	1.02041	0.0554739	147138, 6672	184	6	19333	35.0236	1	0.873137	0.863891
GOTERM_BP_DIRECT	GO:0051142~positive regulation of NK T cell proliferation	2	1.02041	0.0554739	3717, 64926	184	6	19333	35.0236	1	0.873137	0.863891
GOTERM_BP_DIRECT	GO:0006914~autophagy	5	2.55102	0.0564411	7157, 51652, 3146, 54828, 10533	184	152	19333	3.45627	1	0.876735	0.867452
GOTERM_MF_DIRECT	GO:0008094~DNA-dependent ATPase activity	3	1.53061	0.056624	7153, 641, 2186	183	40	18908	7.74918	1	0.560847	0.536579
UP_SEQ_FEATURE	REGION:Linker	3	1.53061	0.0567664	132660, 8556, 84433	185	43	20532	7.74305	1	0.960825	0.958021
GOTERM_BP_DIRECT	GO:0032733~positive regulation of interleukin-10 production	3	1.53061	0.0574433	6774, 3146, 5336	184	41	19333	7.6881	1	0.876735	0.867452
GOTERM_BP_DIRECT	GO:2000781~positive regulation of double-strand break repair	3	1.53061	0.0574433	6599, 55193, 57492	184	41	19333	7.6881	1	0.876735	0.867452
UP_KW_CELLULAR_COMPONENT	KW-0967~Endosome	12	6.12245	0.0575202	7187, 2889, 84888, 151636, 9744, 51652, 3146, 201294, 157680, 219285, 2043, 57590	175	650	17641	1.86103	0.866571	0.330842	0.31138
UP_KW_CELLULAR_COMPONENT	KW-0496~Mitochondrion	20	10.2041	0.0583838	9256, 7187, 25902, 7444, 7157, 4540, 9830, 3320, 23224, 23181, 57107, 4708, 85007, 9958, 5578, 51741, 4898, 4535, 54739, 4537	175	1310	17641	1.53902	0.870666	0.330842	0.31138
GOTERM_BP_DIRECT	GO:0008360~regulation of cell shape	5	2.55102	0.0586625	91584, 23370, 55843, 11151, 57194	184	154	19333	3.41138	1	0.88639	0.877004
GOTERM_MF_DIRECT	GO:0019903~protein phosphatase binding	4	2.04082	0.0591838	7187, 3718, 7157, 6774	183	92	18908	4.49228	1	0.572569	0.547795
GOTERM_BP_DIRECT	GO:0006351~transcription, DNA-templated	6	3.06122	0.0593179	8850, 1786, 9139, 1387, 23522, 5757	184	221	19333	2.8526	1	0.887419	0.878022
GOTERM_BP_DIRECT	GO:0042098~T cell proliferation	3	1.53061	0.0599502	11151, 5699, 10673	184	42	19333	7.50505	1	0.888086	0.878682
UP_KW_DOMAIN	KW-0728~SH3 domain	6	3.06122	0.0609882	9256, 50618, 1794, 2530, 4542, 5336	137	225	14486	2.81966	0.677834	0.182964	0.162635
UP_SEQ_FEATURE	REGION:GTPase domain (Globular)	2	1.02041	0.0610785	115361, 2633	185	7	20532	31.7097	1	1	0.99781
UP_KW_DISEASE	KW-0867~MELAS syndrome	2	1.02041	0.0620301	4540, 4535	72	4	4472	31.0556	0.947436	1	1
GOTERM_BP_DIRECT	GO:0050776~regulation of immune response	3	1.53061	0.0624942	84888, 6892, 3659	184	43	19333	7.33051	1	0.902085	0.892533
GOTERM_CC_DIRECT	GO:0005667~transcription factor complex	6	3.06122	0.0627222	5591, 7157, 1387, 4773, 6774, 11243	188	234	20580	2.80687	1	0.548675	0.522794
INTERPRO	IPR013801:STAT transcription factor, DNA-binding	2	1.02041	0.0638952	6772, 6774	181	7	19176	30.2699	1	0.9623	0.952619
INTERPRO	IPR013800:STAT transcription factor, all-alpha	2	1.02041	0.0638952	6772, 6774	181	7	19176	30.2699	1	0.9623	0.952619
INTERPRO	IPR001217:STAT transcription factor, core	2	1.02041	0.0638952	6772, 6774	181	7	19176	30.2699	1	0.9623	0.952619
INTERPRO	IPR013799:STAT transcription factor, protein interaction	2	1.02041	0.0638952	6772, 6774	181	7	19176	30.2699	1	0.9623	0.952619
INTERPRO	IPR015988:STAT transcription factor, coiled coil	2	1.02041	0.0638952	6772, 6774	181	7	19176	30.2699	1	0.9623	0.952619
INTERPRO	IPR012345:STAT transcription factor, DNA-binding, subdomain	2	1.02041	0.0638952	6772, 6774	181	7	19176	30.2699	1	0.9623	0.952619
GOTERM_BP_DIRECT	GO:2001014~regulation of skeletal muscle cell differentiation	2	1.02041	0.0644173	1655, 10521	184	7	19333	30.0202	1	0.902085	0.892533
GOTERM_BP_DIRECT	GO:0007167~enzyme linked receptor protein signaling pathway	2	1.02041	0.0644173	3717, 3718	184	7	19333	30.0202	1	0.902085	0.892533
GOTERM_BP_DIRECT	GO:0070106~interleukin-27-mediated signaling pathway	2	1.02041	0.0644173	9466, 6772	184	7	19333	30.0202	1	0.902085	0.892533
GOTERM_BP_DIRECT	GO:0043320~natural killer cell degranulation	2	1.02041	0.0644173	11151, 201294	184	7	19333	30.0202	1	0.902085	0.892533
GOTERM_CC_DIRECT	GO:0001726~ruffle	4	2.04082	0.0645259	6277, 4650, 6249, 4831	188	101	20580	4.33537	1	0.548675	0.522794
UP_KW_BIOLOGICAL_PROCESS	KW-0037~Angiogenesis	5	2.55102	0.0648969	57674, 1890, 5578, 5613, 54828	124	138	11229	3.28103	0.985407	0.340709	0.302852
GOTERM_BP_DIRECT	GO:0050918~positive chemotaxis	3	1.53061	0.0650743	11151, 3148, 3146	184	44	19333	7.16391	1	0.902085	0.892533
GOTERM_BP_DIRECT	GO:0001756~somitogenesis	3	1.53061	0.0650743	5591, 3516, 7157	184	44	19333	7.16391	1	0.902085	0.892533
KEGG_PATHWAY	hsa05212:Pancreatic cancer	4	2.04082	0.0652735	1643, 6772, 7157, 6774	101	76	8205	4.27566	1	0.379617	0.341827
INTERPRO	IPR001452:Src homology-3 domain	6	3.06122	0.0660424	9256, 50618, 1794, 2530, 4542, 5336	181	230	19176	2.76378	1	0.965384	0.955672
GOTERM_CC_DIRECT	GO:0005938~cell cortex	5	2.55102	0.066153	11151, 4650, 3709, 5216, 64926	188	167	20580	3.27749	1	0.548675	0.522794
UP_KW_PTM	KW-0558~Oxidation	3	1.53061	0.0664652	3148, 3146, 5778	162	37	14109	7.06156	0.747297	0.278429	0.251912
GOTERM_BP_DIRECT	GO:0070534~protein K63-linked ubiquitination	3	1.53061	0.0676897	7187, 81844, 57674	184	45	19333	7.00471	1	0.907547	0.897937
GOTERM_BP_DIRECT	GO:0060337~type I interferon signaling pathway	3	1.53061	0.0676897	7187, 6672, 6772	184	45	19333	7.00471	1	0.907547	0.897937
GOTERM_BP_DIRECT	GO:0071346~cellular response to interferon-gamma	4	2.04082	0.0677595	115361, 2633, 6772, 3594	184	99	19333	4.24528	1	0.907547	0.897937
SMART	SM01137:SM01137	2	1.02041	0.0685027	23181, 1786	123	6	10379	28.1274	0.999952	0.883642	0.87733
SMART	SM00570:AWS	2	1.02041	0.0685027	55870, 7468	123	6	10379	28.1274	0.999952	0.883642	0.87733
SMART	SM01114:SM01114	2	1.02041	0.0685027	132660, 2146	123	6	10379	28.1274	0.999952	0.883642	0.87733
KEGG_PATHWAY	hsa04110:Cell cycle	5	2.55102	0.0691221	5591, 8243, 8556, 7157, 1387	101	127	8205	3.19833	1	0.383653	0.345461
KEGG_PATHWAY	hsa04612:Antigen processing and presentation	4	2.04082	0.0694395	3107, 6892, 1520, 3320	101	78	8205	4.16603	1	0.383653	0.345461
UP_SEQ_FEATURE	REPEAT:Spectrin 18	2	1.02041	0.0694956	23345, 23224	185	8	20532	27.7459	1	1	0.99781
UP_SEQ_FEATURE	DOMAIN:HATPase_c	2	1.02041	0.0694956	7153, 3320	185	8	20532	27.7459	1	1	0.99781
UP_SEQ_FEATURE	REPEAT:Spectrin 19	2	1.02041	0.0694956	23345, 23224	185	8	20532	27.7459	1	1	0.99781
UP_SEQ_FEATURE	REPEAT:Spectrin 20	2	1.02041	0.0694956	23345, 23224	185	8	20532	27.7459	1	1	0.99781
UP_SEQ_FEATURE	DOMAIN:IRF tryptophan pentad repeat	2	1.02041	0.0694956	3659, 10379	185	8	20532	27.7459	1	1	0.99781
GOTERM_MF_DIRECT	GO:0019955~cytokine binding	3	1.53061	0.0696863	9466, 2633, 3594	183	45	18908	6.88816	1	0.658852	0.630344
GOTERM_CC_DIRECT	GO:0031965~nuclear membrane	6	3.06122	0.0703384	147138, 4001, 22890, 7514, 23345, 23224	188	242	20580	2.71408	1	0.548675	0.522794
GOTERM_CC_DIRECT	GO:0000796~condensin complex	2	1.02041	0.0704333	54892, 10051	188	8	20580	27.367	1	0.548675	0.522794
GOTERM_BP_DIRECT	GO:0042127~regulation of cell proliferation	5	2.55102	0.0704522	4792, 6772, 3566, 2146, 6774	184	164	19333	3.20337	1	0.907547	0.897937
GOTERM_CC_DIRECT	GO:0055038~recycling endosome membrane	4	2.04082	0.0707411	3107, 9744, 7037, 157680	188	105	20580	4.17021	1	0.548675	0.522794
GOTERM_BP_DIRECT	GO:0007179~transforming growth factor beta receptor signaling pathway	4	2.04082	0.0710365	7157, 2530, 6774, 9958	184	101	19333	4.16121	1	0.907547	0.897937
KEGG_PATHWAY	hsa01521:EGFR tyrosine kinase inhibitor resistance	4	2.04082	0.0715669	3717, 6774, 5336, 5578	101	79	8205	4.1133	1	0.385763	0.347361
INTERPRO	IPR003395:RecF/RecN/SMC	2	1.02041	0.0726854	8243, 10051	181	8	19176	26.4862	1	0.986433	0.976509
GOTERM_BP_DIRECT	GO:0019882~antigen processing and presentation	3	1.53061	0.0730225	3107, 1520, 5971	184	47	19333	6.70664	1	0.907547	0.897937
GOTERM_BP_DIRECT	GO:0045663~positive regulation of myoblast differentiation	3	1.53061	0.0730225	6599, 55193, 57492	184	47	19333	6.70664	1	0.907547	0.897937
GOTERM_BP_DIRECT	GO:1905821~positive regulation of chromosome condensation	2	1.02041	0.0732764	54892, 10051	184	8	19333	26.2677	1	0.907547	0.897937
GOTERM_BP_DIRECT	GO:0031497~chromatin assembly	2	1.02041	0.0732764	7157, 3146	184	8	19333	26.2677	1	0.907547	0.897937
GOTERM_BP_DIRECT	GO:0061684~chaperone-mediated autophagy	2	1.02041	0.0732764	3320, 10533	184	8	19333	26.2677	1	0.907547	0.897937
GOTERM_BP_DIRECT	GO:0048512~circadian behavior	2	1.02041	0.0732764	114781, 7157	184	8	19333	26.2677	1	0.907547	0.897937
GOTERM_BP_DIRECT	GO:0016458~gene silencing	2	1.02041	0.0732764	1786, 3146	184	8	19333	26.2677	1	0.907547	0.897937
GOTERM_BP_DIRECT	GO:0033151~V(D)J recombination	2	1.02041	0.0732764	3148, 3146	184	8	19333	26.2677	1	0.907547	0.897937
GOTERM_CC_DIRECT	GO:0000781~chromosome, telomeric region	5	2.55102	0.073294	5591, 6672, 641, 2146, 23347	188	173	20580	3.16382	1	0.55494	0.528764
INTERPRO	IPR011009:Protein kinase-like domain	10	5.10204	0.0733614	5591, 3717, 6793, 57118, 3718, 7444, 79811, 5578, 2043, 5613	181	547	19176	1.93683	1	0.986433	0.976509
INTERPRO	IPR001841:Zinc finger, RING-type	7	3.57143	0.0734366	7187, 81844, 151636, 57674, 7468, 9781, 10346	181	311	19176	2.38461	1	0.986433	0.976509
UP_KW_MOLECULAR_FUNCTION	KW-0378~Hydrolase	28	14.2857	0.0743558	8556, 254394, 3320, 23347, 84888, 115361, 1655, 29028, 5699, 5336, 9958, 10376, 5778, 29085, 8728, 10973, 4363, 8226, 25939, 4124, 54464, 641, 2633, 57674, 1520, 4898, 10521, 340554	136	1772	11719	1.36159	0.984584	0.770314	0.770314
GOTERM_MF_DIRECT	GO:0000405~bubble DNA binding	2	1.02041	0.0744729	641, 3146	183	8	18908	25.8306	1	0.673494	0.644352
GOTERM_MF_DIRECT	GO:0031730~CCR5 chemokine receptor binding	2	1.02041	0.0744729	6772, 6774	183	8	18908	25.8306	1	0.673494	0.644352
UP_SEQ_FEATURE	DOMAIN:TRAF-type	2	1.02041	0.0778377	7187, 54739	185	9	20532	24.6631	1	1	0.99781
UP_SEQ_FEATURE	DNA_BIND:IRF tryptophan pentad repeat	2	1.02041	0.0778377	3659, 10379	185	9	20532	24.6631	1	1	0.99781
KEGG_PATHWAY	hsa04662:B cell receptor signaling pathway	4	2.04082	0.078123	4792, 84433, 4773, 5336	101	82	8205	3.96281	1	0.411076	0.370154
UP_SEQ_FEATURE	DOMAIN:Fibronectin type-III	5	2.55102	0.0783068	9256, 9466, 57497, 3566, 2043	185	179	20532	3.10011	1	1	0.99781
GOTERM_MF_DIRECT	GO:0005085~guanyl-nucleotide exchange factor activity	6	3.06122	0.0783402	2889, 5739, 23370, 50618, 1794, 10235	183	236	18908	2.62684	1	0.693394	0.663391
GOTERM_CC_DIRECT	GO:0097539~ciliary transition fiber	2	1.02041	0.0788831	132320, 1063	188	9	20580	24.3262	1	0.583368	0.55585
SMART	SM00964:SM00964	2	1.02041	0.0794583	6772, 6774	123	7	10379	24.1092	0.999991	0.883642	0.87733
UP_KW_PTM	KW-0013~ADP-ribosylation	5	2.55102	0.0795512	6772, 83666, 3146, 54625, 3151	162	142	14109	3.06664	0.809457	0.278429	0.251912
SMART	SM00317:SET	3	1.53061	0.080063	55870, 2146, 7468	123	40	10379	6.32866	0.999992	0.883642	0.87733
GOTERM_MF_DIRECT	GO:0000976~transcription regulatory region sequence-specific DNA binding	6	3.06122	0.0805261	7157, 3148, 6774, 3146, 3659, 10379	183	238	18908	2.60477	1	0.697893	0.667696
INTERPRO	IPR003191:Guanylate-binding protein, C-terminal	2	1.02041	0.0813935	115361, 2633	181	9	19176	23.5433	1	1	0.991935
INTERPRO	IPR001346:Interferon regulatory factor DNA-binding domain	2	1.02041	0.0813935	3659, 10379	181	9	19176	23.5433	1	1	0.991935
INTERPRO	IPR019817:Interferon regulatory factor, conserved site	2	1.02041	0.0813935	3659, 10379	181	9	19176	23.5433	1	1	0.991935
GOTERM_BP_DIRECT	GO:0000209~protein polyubiquitination	5	2.55102	0.0820204	64839, 1643, 9830, 9781, 10346	184	173	19333	3.03672	1	0.999845	0.989258
GOTERM_BP_DIRECT	GO:0033194~response to hydroperoxide	2	1.02041	0.0820521	3717, 4535	184	9	19333	23.349	1	0.999845	0.989258
SMART	SM00382:AAA	5	2.55102	0.0827507	29028, 4363, 57674, 254394, 10973	123	140	10379	3.01365	0.999994	0.883642	0.87733
UP_SEQ_FEATURE	DOMAIN:Helicase C-terminal	4	2.04082	0.0829758	1655, 641, 10521, 10973	185	114	20532	3.89417	1	1	0.99781
GOTERM_BP_DIRECT	GO:0032760~positive regulation of tumor necrosis factor production	4	2.04082	0.083051	3717, 6774, 3146, 5336	184	108	19333	3.89151	1	1	0.990066
GOTERM_MF_DIRECT	GO:1990782~protein tyrosine kinase binding	3	1.53061	0.0836201	5336, 3320, 2043	183	50	18908	6.19934	1	0.709918	0.6792
KEGG_PATHWAY	hsa05206:MicroRNAs in cancer	8	4.08163	0.0836421	1786, 4363, 7157, 2146, 1387, 6774, 5336, 5578	101	310	8205	2.09645	1	0.429882	0.387088
GOTERM_BP_DIRECT	GO:0034097~response to cytokine	3	1.53061	0.0840726	6672, 6772, 5971	184	51	19333	6.18063	1	1	0.990066
UP_SEQ_FEATURE	DOMAIN:SET	3	1.53061	0.0844653	55870, 2146, 7468	185	54	20532	6.16577	1	1	0.99781
UP_SEQ_FEATURE	DOMAIN:Macro	2	1.02041	0.0861054	83666, 54625	185	10	20532	22.1968	1	1	0.99781
UP_SEQ_FEATURE	DOMAIN:RHD	2	1.02041	0.0861054	5971, 4773	185	10	20532	22.1968	1	1	0.99781
GOTERM_CC_DIRECT	GO:0000228~nuclear chromosome	3	1.53061	0.0864797	7153, 641, 55193	188	54	20580	6.08156	1	0.61758	0.588449
UP_SEQ_FEATURE	ACT_SITE:Proton acceptor	13	6.63265	0.0870381	6793, 207063, 7444, 2043, 3717, 57118, 3718, 9958, 5578, 51741, 4898, 5613, 29085	185	861	20532	1.67571	1	1	0.99781
UP_SEQ_FEATURE	DOMAIN:B box-type	3	1.53061	0.0871543	81844, 9830, 10346	185	55	20532	6.05366	1	1	0.99781
GOTERM_CC_DIRECT	GO:0034774~secretory granule lumen	4	2.04082	0.0873934	3146, 3320, 4831, 10533	188	115	20580	3.80759	1	0.61758	0.588449
UP_SEQ_FEATURE	DOMAIN:Protein kinase	9	4.59184	0.0874377	3717, 6793, 57118, 3718, 7444, 79811, 5578, 2043, 5613	185	508	20532	1.96625	1	1	0.99781
GOTERM_BP_DIRECT	GO:0051726~regulation of cell cycle	7	3.57143	0.0879838	8850, 64839, 26122, 8556, 7157, 6774, 3659	184	324	19333	2.27004	1	1	0.990066
INTERPRO	IPR001214:SET domain	3	1.53061	0.0885089	55870, 2146, 7468	181	53	19176	5.99687	1	1	0.991935
KEGG_PATHWAY	hsa04216:Ferroptosis	3	1.53061	0.0887821	7037, 7157, 10533	101	41	8205	5.94422	1	0.445928	0.401537
GOTERM_BP_DIRECT	GO:0030218~erythrocyte differentiation	3	1.53061	0.0897767	54892, 3717, 3718	184	53	19333	5.9474	1	1	0.990066
UP_SEQ_FEATURE	MOTIF:SH3-binding	3	1.53061	0.0898688	2889, 2530, 8728	185	56	20532	5.94556	1	1	0.99781
INTERPRO	IPR011539:Rel homology domain	2	1.02041	0.0900202	5971, 4773	181	10	19176	21.189	1	1	0.991935
INTERPRO	IPR002589:Appr-1-p processing	2	1.02041	0.0900202	83666, 54625	181	10	19176	21.189	1	1	0.991935
INTERPRO	IPR001650:Helicase, C-terminal	4	2.04082	0.0903868	1655, 641, 10521, 10973	181	113	19176	3.75026	1	1	0.991935
GOTERM_BP_DIRECT	GO:1905820~positive regulation of chromosome separation	2	1.02041	0.0907452	54892, 10051	184	10	19333	21.0141	1	1	0.990066
GOTERM_BP_DIRECT	GO:0034340~response to type I interferon	2	1.02041	0.0907452	6672, 81844	184	10	19333	21.0141	1	1	0.990066
GOTERM_BP_DIRECT	GO:0002467~germinal center formation	2	1.02041	0.0907452	201294, 10673	184	10	19333	21.0141	1	1	0.990066
UP_KW_MOLECULAR_FUNCTION	KW-0347~Helicase	5	2.55102	0.0915514	1655, 641, 254394, 10521, 10973	136	148	11719	2.91112	0.9944	0.770314	0.770314
UP_KW_DISEASE	KW-1067~Emery-Dreifuss muscular dystrophy	2	1.02041	0.0916067	23345, 23224	72	6	4472	20.7037	0.987961	1	1
GOTERM_BP_DIRECT	GO:0006357~regulation of transcription from RNA polymerase II promoter	23	11.7347	0.0918159	8850, 6672, 7157, 6599, 5971, 4773, 6774, 55193, 2186, 57492, 3516, 1655, 26122, 389524, 3148, 79811, 3146, 22890, 54923, 5216, 10521, 3659, 10379	184	1723	19333	1.40257	1	1	0.990066
GOTERM_BP_DIRECT	GO:2000045~regulation of G1/S transition of mitotic cell cycle	3	1.53061	0.0926706	6599, 55193, 57492	184	54	19333	5.83726	1	1	0.990066
GOTERM_BP_DIRECT	GO:0001525~angiogenesis	6	3.06122	0.0929156	3516, 57674, 1890, 5578, 5613, 54828	184	253	19333	2.49179	1	1	0.990066
INTERPRO	IPR017907:Zinc finger, RING-type, conserved site	5	2.55102	0.0932755	7187, 81844, 151636, 9781, 10346	181	182	19176	2.91057	1	1	0.991935
UP_KW_BIOLOGICAL_PROCESS	KW-0524~Neurogenesis	7	3.57143	0.0941074	2889, 64839, 23181, 57118, 6599, 2043, 57492	124	286	11229	2.21642	0.998024	0.456059	0.405386
UP_SEQ_FEATURE	DOMAIN:GB1/RHD3-type G	2	1.02041	0.0942993	115361, 2633	185	11	20532	20.1789	1	1	0.99781
UP_SEQ_FEATURE	REGION:Transactivation domain	2	1.02041	0.0942993	1655, 10521	185	11	20532	20.1789	1	1	0.99781
GOTERM_BP_DIRECT	GO:0018105~peptidyl-serine phosphorylation	5	2.55102	0.0948253	5591, 57118, 7444, 5578, 5613	184	182	19333	2.88656	1	1	0.990066
GOTERM_CC_DIRECT	GO:0034993~LINC complex	2	1.02041	0.0955541	23345, 23224	188	11	20580	19.9033	1	0.652163	0.621401
INTERPRO	IPR014001:Helicase, superfamily 1/2, ATP-binding domain	4	2.04082	0.0959325	1655, 641, 10521, 10973	181	116	19176	3.65327	1	1	0.991935
INTERPRO	IPR008983:Tumour necrosis factor-like domain	3	1.53061	0.0971613	944, 10673, 4050	181	56	19176	5.67561	1	1	0.991935
GOTERM_BP_DIRECT	GO:0051056~regulation of small GTPase mediated signal transduction	4	2.04082	0.0977674	55843, 4650, 1794, 10144	184	116	19333	3.62313	1	1	0.990066
GOTERM_CC_DIRECT	GO:0005794~Golgi apparatus	16	8.16327	0.0979034	25963, 2043, 23345, 9781, 57590, 115361, 147138, 3107, 55870, 2633, 256987, 2530, 11243, 51741, 10346, 8728	188	1143	20580	1.53236	1	0.652163	0.621401
UP_SEQ_FEATURE	DOMAIN:Phorbol-ester/DAG-type	3	1.53061	0.0981584	4650, 5578, 10235	185	59	20532	5.64324	1	1	0.99781
GOTERM_CC_DIRECT	GO:0005783~endoplasmic reticulum	16	8.16327	0.0984397	285362, 6892, 7444, 7157, 6134, 2043, 57194, 147138, 3107, 83989, 3709, 3146, 54901, 5578, 6229, 4118	188	1144	20580	1.53102	1	0.652163	0.621401
INTERPRO	IPR015894:Guanylate-binding protein, N-terminal	2	1.02041	0.0985664	115361, 2633	181	11	19176	19.2627	1	1	0.991935
UP_SEQ_FEATURE	DOMAIN:Helicase ATP-binding	4	2.04082	0.0986748	1655, 641, 10521, 10973	185	123	20532	3.60923	1	1	0.99781
GOTERM_BP_DIRECT	GO:0099527~postsynapse to nucleus signaling pathway	2	1.02041	0.0993564	3717, 6774	184	11	19333	19.1038	1	1	0.990066
GOTERM_BP_DIRECT	GO:0002827~positive regulation of T-helper 1 type immune response	2	1.02041	0.0993564	9466, 3594	184	11	19333	19.1038	1	1	0.990066
GOTERM_BP_DIRECT	GO:0035456~response to interferon-beta	2	1.02041	0.0993564	6772, 54739	184	11	19333	19.1038	1	1	0.990066
SMART	SM00326:SH3	6	3.06122	0.0998618	9256, 50618, 1794, 2530, 4542, 5336	123	209	10379	2.42245	1	0.883642	0.87733

## Sheet: ibet.up
Table S4 GO term gene enrichment analyses in donor 2 primary cells upon treatment with LRAs
Table S4B Gene enrichment analyses that were significantly up-regulated upon treatment with iBET151
Note: Analyses of GO enrichment (biological process) were carried out for each condition using DAVID.
Category	Term	Count	X.	P value	Genes	List.Total	Pop.Hits	Pop.Total	Fold.Enrichment	Bonferroni	Benjamini	FDR
GOTERM_BP_DIRECT	GO:0002181~cytoplasmic translation	14	5.76132	2.13991e-11	6175, 6130, 6141, 6132, 6201, 9349, 6167, 6125, 2197, 23521, 6181, 6139, 6204, 10399	216	90	19333	13.9229	3.64427e-08	2.26695e-08	2.26163e-08
GOTERM_BP_DIRECT	GO:0050852~T cell receptor signaling pathway	15	6.17284	2.66387e-11	5144, 8631, 28755, 7294, 2625, 23180, 2534, 3105, 2533, 940, 387357, 5788, 915, 3702, 917	216	112	19333	11.9872	4.53657e-08	2.26695e-08	2.26163e-08
GOTERM_CC_DIRECT	GO:0022626~cytosolic ribosome	12	4.93827	7.41053e-10	6175, 6130, 6141, 6132, 6201, 9349, 6167, 6125, 6139, 6204, 2197, 23521	226	77	20580	14.1915	2.54181e-07	2.54181e-07	2.45289e-07
GOTERM_MF_DIRECT	GO:0005515~protein binding	186	76.5432	4.27998e-09	5144, 7048, 9349, 7325, 4299, 118429, 1182, 81846, 3480, 196, 57062, 27241, 80762, 473, 56650, 54477, 7316, 84441, 5898, 4601, 915, 917, 22800, 9235, 9595, 91523, 8821, 5552, 6125, 221035, 1075, 440400, 337867, 115825, 7294, 27250, 27130, 2313, 6515, 5788, 197135, 54407, 11237, 23548, 6130, 6132, 6775, 4750, 29922, 55340, 1997, 4509, 27185, 59269, 387357, 896, 1112, 27067, 2289, 170622, 6402, 659…	221	12619	18908	1.26108	1.89175e-06	1.89175e-06	1.88319e-06
GOTERM_CC_DIRECT	GO:0022625~cytosolic large ribosomal subunit	10	4.11523	1.73286e-08	6175, 6130, 6141, 6132, 9349, 6167, 6125, 6139, 23521, 6181	226	60	20580	15.177	5.94369e-06	2.97186e-06	2.86788e-06
GOTERM_CC_DIRECT	GO:0005925~focal adhesion	20	8.23045	2.42275e-07	22800, 6175, 6130, 6141, 7431, 6132, 6201, 9349, 6125, 26986, 23521, 6181, 301, 214, 567, 6204, 5898, 60, 5788, 10982	226	425	20580	4.28527	8.30969e-05	2.77001e-05	2.6731e-05
UP_KW_MOLECULAR_FUNCTION	KW-0689~Ribosomal protein	14	5.76132	1.20212e-06	6175, 6130, 6141, 6132, 6201, 9349, 6167, 6125, 2197, 23521, 6181, 6139, 6204, 10399	152	193	11719	5.59265	6.97204e-05	6.97228e-05	6.97228e-05
GOTERM_BP_DIRECT	GO:0006412~translation	14	5.76132	1.35081e-06	6175, 6130, 6141, 6132, 6201, 9349, 6167, 6125, 2197, 23521, 6181, 6139, 6204, 10399	216	223	19333	5.61912	0.00229778	0.000710274	0.000708605
GOTERM_BP_DIRECT	GO:0042110~T cell activation	8	3.29218	1.66927e-06	4063, 962, 841, 5530, 940, 5788, 3702, 917	216	52	19333	13.7699	0.00283873	0.000710274	0.000708605
GOTERM_MF_DIRECT	GO:0003735~structural constituent of ribosome	13	5.34979	2.2737e-06	6175, 6130, 6141, 6132, 6201, 9349, 6167, 6125, 2197, 23521, 6181, 6139, 6204	221	189	18908	5.88484	0.00100447	0.000502489	0.000500215
KEGG_PATHWAY	hsa03010:Ribosome	13	5.34979	2.66218e-06	6175, 6130, 6141, 6132, 6201, 9349, 6167, 6125, 2197, 23521, 6181, 6139, 6204	114	166	8205	5.63649	0.000628079	0.000380172	0.0003399
GOTERM_CC_DIRECT	GO:0005829~cytosol	93	38.2716	2.99162e-06	7048, 5144, 9349, 23243, 64754, 2197, 23521, 81846, 196, 27241, 397, 2744, 80205, 54477, 7316, 4763, 5579, 4601, 2869, 917, 9235, 55809, 93663, 5230, 9595, 6201, 22848, 6167, 8821, 9039, 6125, 57231, 2241, 5071, 5150, 1666, 27250, 56987, 10628, 2313, 10627, 841, 567, 689, 6711, 11278, 60, 6175, 6130, 6132, 4750, 8631, 6775, 29922, 27185, 896, 1795, 55303, 2289, 3575, 6204, 64092, 10399, 6141, 743…	226	5520	20580	1.5342	0.0010256	0.000256531	0.000247556
KEGG_PATHWAY	hsa05171:Coronavirus disease - COVID-19	15	6.17284	3.2218e-06	6175, 6130, 6141, 6132, 6201, 9349, 6167, 6125, 3572, 2197, 23521, 6181, 6139, 6204, 5579	114	232	8205	4.65347	0.000760056	0.000380172	0.0003399
UP_KW_MOLECULAR_FUNCTION	KW-0687~Ribonucleoprotein	16	6.58436	8.98208e-06	6175, 6130, 6141, 6132, 6201, 9349, 6167, 6125, 27316, 2197, 23521, 6181, 678, 6139, 6204, 10399	152	305	11719	4.04452	0.000520827	0.00026048	0.00026048
GOTERM_CC_DIRECT	GO:0005737~cytoplasm	92	37.8601	1.01846e-05	9349, 9666, 2197, 23521, 81846, 3480, 196, 397, 399, 678, 7316, 4763, 5579, 113263, 915, 2869, 93663, 9595, 6201, 22848, 6167, 8821, 9039, 6125, 22881, 2241, 5071, 7294, 27250, 27130, 10628, 10627, 841, 689, 6711, 60682, 60, 100463498, 54843, 6239, 10982, 197135, 54407, 10225, 6175, 6130, 64770, 6132, 10150, 4750, 8631, 6775, 23180, 59269, 896, 1795, 387357, 2289, 170622, 6204, 659, 64092, 10399,…	226	5593	20580	1.49789	0.00348724	0.000698663	0.00067422
KEGG_PATHWAY	hsa04660:T cell receptor signaling pathway	10	4.11523	1.19207e-05	2534, 5530, 940, 29851, 10000, 6655, 5788, 915, 3702, 917	114	104	8205	6.92055	0.00280935	0.000937762	0.000838423
GOTERM_CC_DIRECT	GO:1990904~ribonucleoprotein complex	11	4.52675	3.47707e-05	6175, 7431, 6201, 6741, 678, 6125, 27316, 26986, 60, 23521, 152485	226	183	20580	5.47367	0.0118557	0.00198772	0.00191818
UP_SEQ_FEATURE	DOMAIN:AIG1-type G	4	1.64609	6.70965e-05	170575, 55303, 168537, 55340	223	8	20532	46.0359	0.0972644	0.102322	0.102322
UP_KW_CELLULAR_COMPONENT	KW-0963~Cytoplasm	93	38.2716	7.76901e-05	5144, 9349, 9666, 64754, 23521, 81846, 196, 27241, 397, 2744, 399, 80205, 54477, 678, 7316, 5579, 2869, 93663, 5230, 9595, 6201, 6167, 6125, 2241, 5071, 115825, 5150, 7294, 27250, 27130, 10628, 841, 689, 6711, 60, 100463498, 54843, 10982, 197135, 6175, 6130, 64770, 6132, 10150, 4750, 8631, 6775, 29922, 23180, 27185, 59269, 896, 1795, 55303, 387357, 27067, 2289, 550643, 170622, 6204, 64092, 10399,…	210	5538	17641	1.4107	0.00263808	0.00264146	0.00248608
GOTERM_CC_DIRECT	GO:0016020~membrane	66	27.1605	7.83191e-05	29909, 5066, 7048, 5144, 9349, 148641, 23521, 1182, 81846, 3480, 57062, 27241, 397, 753, 952, 54477, 4763, 22800, 9235, 5230, 6201, 6125, 221035, 1075, 3572, 440400, 259230, 90273, 27130, 962, 567, 5788, 60, 6515, 54843, 6175, 6130, 6132, 9445, 5125, 2131, 56479, 54331, 896, 27067, 2289, 10396, 6204, 8828, 6141, 22902, 8766, 11010, 27316, 26986, 6181, 115294, 2776, 3105, 3708, 10000, 10567, 11337…	226	3789	20580	1.58619	0.0265069	0.00383764	0.00370338
INTERPRO	IPR006703:AIG1	4	1.64609	0.000120516	170575, 55303, 168537, 55340	222	9	19176	38.3904	0.0610883	0.06303	0.0629095
GOTERM_MF_DIRECT	GO:1990948~ubiquitin ligase inhibitor activity	4	1.64609	0.000123947	6201, 9349, 6167, 6125	221	9	18908	38.0251	0.0533141	0.0182615	0.0181789
GOTERM_CC_DIRECT	GO:0005840~ribosome	10	4.11523	0.000141915	6175, 6141, 6132, 6201, 9349, 6167, 6125, 6204, 2197, 23521	226	176	20580	5.17397	0.0475143	0.00608459	0.00587172
UP_SEQ_FEATURE	COMPBIAS:Polar residues	102	41.9753	0.00014782	5144, 7325, 4299, 81846, 196, 57062, 473, 54477, 84441, 113263, 4601, 4063, 93663, 8821, 22881, 90273, 7294, 27250, 27130, 2313, 5788, 6239, 197135, 4750, 1997, 59269, 896, 1112, 27067, 2289, 659, 50852, 8828, 51669, 79718, 7750, 94134, 256380, 6938, 3708, 10000, 7227, 4753, 6655, 55636, 10243, 5569, 51317, 152485, 11059, 128553, 9666, 158405, 2625, 80205, 678, 4763, 6304, 5579, 2869, 55809, 8743…	223	6903	20532	1.36047	0.201837	0.112713	0.112713
UP_KW_PTM	KW-0597~Phosphoprotein	136	55.9671	0.000171421	5144, 7048, 9349, 7325, 4299, 118429, 81846, 3480, 57062, 473, 54477, 7316, 84441, 5898, 113263, 915, 917, 22800, 4063, 93663, 6125, 221035, 57231, 5150, 7294, 27250, 27130, 2313, 6515, 5788, 6239, 54407, 23548, 6775, 4750, 1997, 59269, 387357, 896, 1112, 27067, 2289, 659, 50852, 79718, 6141, 7750, 9650, 22902, 5334, 282809, 94134, 256380, 6938, 301, 3708, 84456, 940, 10000, 7227, 1806, 55636, 10…	189	8330	14109	1.21879	0.00393526	0.0041141	0.00394268
GOTERM_CC_DIRECT	GO:0070062~extracellular exosome	43	17.6955	0.000277102	6175, 5066, 9349, 9445, 23180, 397, 54331, 214, 2289, 952, 7316, 10396, 5898, 5579, 10399, 22800, 7431, 5230, 8743, 8766, 6125, 26986, 27316, 1075, 3572, 6181, 7273, 2776, 3105, 55777, 301, 962, 10627, 963, 567, 6711, 5788, 6515, 60, 6239, 103910, 11059, 3945	226	2219	20580	1.76461	0.0906809	0.0105607	0.0101912
GOTERM_BP_DIRECT	GO:0001913~T cell mediated cytotoxicity	4	1.64609	0.000357256	3105, 567, 3575, 1075	216	13	19333	27.5399	0.455842	0.101342	0.101104
GOTERM_BP_DIRECT	GO:1904667~negative regulation of ubiquitin protein ligase activity	4	1.64609	0.000357256	6201, 9349, 6167, 6125	216	13	19333	27.5399	0.455842	0.101342	0.101104
UP_KW_MOLECULAR_FUNCTION	KW-0418~Kinase	22	9.0535	0.000584292	5230, 22848, 7048, 160851, 4750, 29922, 2241, 7273, 3480, 259230, 9262, 375449, 7294, 2534, 80216, 10000, 4753, 5579, 659, 5569, 2869, 3702	152	747	11719	2.27064	0.0333307	0.0112963	0.0112963
KEGG_PATHWAY	hsa05170:Human immunodeficiency virus 1 infection	11	4.52675	0.000654824	54331, 2776, 3105, 3708, 841, 5530, 567, 10000, 5579, 915, 917	114	212	8205	3.73448	0.143233	0.0386346	0.034542
UP_SEQ_FEATURE	REGION:Disordered	171	70.3704	0.000661564	5144, 7325, 4299, 118429, 148641, 81846, 3480, 196, 57062, 27241, 80762, 473, 753, 54477, 84441, 113263, 4601, 9235, 4063, 93663, 91523, 8821, 5552, 6125, 221035, 22881, 1075, 57231, 440400, 337867, 115825, 90273, 7294, 27250, 27130, 2313, 5788, 6239, 197135, 54407, 6132, 4750, 55340, 1997, 4509, 27185, 59269, 387357, 896, 1112, 27067, 2289, 170622, 659, 50852, 8828, 51669, 79718, 6141, 7750, 965…	223	13654	20532	1.15309	0.635496	0.336295	0.336295
GOTERM_BP_DIRECT	GO:0032743~positive regulation of interleukin-2 production	5	2.05761	0.000662809	5144, 301, 940, 6711, 5788	216	36	19333	12.4312	0.676688	0.161157	0.160778
GOTERM_CC_DIRECT	GO:0014069~postsynaptic density	11	4.52675	0.000933528	6175, 27185, 6132, 2534, 3708, 9349, 54477, 6711, 659, 10243, 5071	226	275	20580	3.64248	0.274105	0.03202	0.0308998
UP_SEQ_FEATURE	DOMAIN:PH	11	4.52675	0.00106252	160851, 8631, 54477, 5334, 10000, 6711, 6655, 94134, 81846, 3702, 23239	223	283	20532	3.57876	0.802338	0.339396	0.339396
GOTERM_CC_DIRECT	GO:0005886~plasma membrane	80	32.9218	0.00116851	29909, 5066, 7048, 5144, 118429, 1182, 3480, 9262, 399, 81575, 952, 7316, 5898, 5579, 915, 2869, 917, 22800, 4063, 93663, 8743, 2241, 3572, 259230, 7294, 962, 567, 963, 6711, 60682, 5788, 60, 6515, 54843, 969, 54407, 10225, 8631, 9445, 28755, 23180, 56479, 54331, 1795, 214, 27067, 3575, 10396, 6402, 659, 50852, 8828, 7431, 9650, 9452, 10161, 160851, 285025, 5530, 11010, 5334, 7273, 23239, 5926, 2…	226	5310	20580	1.37193	0.330372	0.0345794	0.0333696
GOTERM_CC_DIRECT	GO:0098685~Schaffer collateral - CA1 synapse	7	2.88066	0.00120977	2534, 3708, 5552, 5530, 8766, 5898, 60	226	108	20580	5.90216	0.339794	0.0345794	0.0333696
UP_SEQ_FEATURE	CROSSLNK:Glycyl lysine isopeptide (Lys-Gly) (interchain with G-Cter in SUMO2)	27	11.1111	0.00127941	6130, 6132, 128553, 158405, 25766, 57062, 473, 80205, 54477, 6304, 79718, 6141, 7750, 7431, 6201, 27316, 5926, 6938, 64919, 56987, 60468, 84456, 3983, 7227, 6239, 152485, 51317	223	1267	20532	1.96207	0.85806	0.339396	0.339396
GOTERM_BP_DIRECT	GO:0030217~T cell differentiation	5	2.05761	0.00130688	2625, 399, 3575, 55636, 5788	216	43	19333	10.4075	0.892157	0.27804	0.277386
UP_SEQ_FEATURE	DOMAIN:Protein kinase	15	6.17284	0.00133533	22848, 7048, 4750, 2241, 7273, 3480, 9262, 375449, 7294, 2534, 10000, 5579, 659, 2869, 3702	223	508	20532	2.71865	0.869677	0.339396	0.339396
KEGG_PATHWAY	hsa04727:GABAergic synapse	7	2.88066	0.00137214	54331, 2744, 5334, 5579, 10243, 11337, 54407	114	89	8205	5.66085	0.276784	0.0640577	0.0572719
INTERPRO	IPR001849:Pleckstrin homology domain	11	4.52675	0.00145416	160851, 8631, 54477, 5334, 10000, 6711, 6655, 94134, 81846, 3702, 23239	222	277	19176	3.43019	0.532839	0.278185	0.277653
GOTERM_CC_DIRECT	GO:0001772~immunological synapse	5	2.05761	0.0014587	399, 214, 940, 963, 8631	226	45	20580	10.118	0.393892	0.0384871	0.0371406
GOTERM_MF_DIRECT	GO:0042802~identical protein binding	35	14.4033	0.00157322	5066, 6775, 81846, 3480, 2625, 27185, 214, 952, 8828, 915, 917, 7431, 160851, 8743, 9039, 27316, 1075, 3572, 5071, 7273, 1666, 2534, 84456, 301, 841, 940, 963, 168537, 567, 60, 10243, 969, 10982, 10567, 3945	221	1722	18908	1.73895	0.50138	0.173841	0.173054
KEGG_PATHWAY	hsa04658:Th1 and Th2 cell differentiation	7	2.88066	0.00162859	2625, 5530, 55534, 6775, 84441, 915, 917	114	92	8205	5.47626	0.319318	0.0640577	0.0572719
UP_KW_LIGAND	KW-0547~Nucleotide-binding	39	16.0494	0.00173287	7048, 4750, 7325, 29922, 55340, 1182, 3480, 57062, 9262, 399, 80205, 55303, 10396, 5898, 5579, 659, 2869, 22800, 5890, 5230, 22848, 160851, 8766, 9039, 2241, 7273, 375449, 7294, 170575, 2776, 2534, 225, 168537, 10000, 1806, 55636, 60, 10243, 3702	92	1856	6833	1.56067	0.0457486	0.0467875	0.0467875
INTERPRO	IPR011009:Protein kinase-like domain	16	6.58436	0.00176208	22848, 7048, 4750, 2241, 7273, 3480, 9262, 375449, 7294, 2534, 80216, 10000, 5579, 659, 2869, 3702	222	547	19176	2.52661	0.602428	0.278185	0.277653
GOTERM_BP_DIRECT	GO:0007165~signal transduction	27	11.1111	0.00189106	5144, 2131, 3480, 2625, 896, 214, 952, 3575, 4763, 5898, 5579, 50852, 22800, 9235, 160851, 8743, 8821, 94134, 23239, 5150, 301, 3708, 963, 10000, 407738, 11059, 3702	216	1268	19333	1.90586	0.960186	0.351072	0.350247
GOTERM_MF_DIRECT	GO:0004713~protein tyrosine kinase activity	7	2.88066	0.00208308	2534, 4750, 2241, 3702, 3480, 7273, 7294	221	113	18908	5.29996	0.602151	0.184144	0.183311
GOTERM_BP_DIRECT	GO:0045944~positive regulation of transcription from RNA polymerase II promoter	26	10.6996	0.00209094	6775, 8631, 64754, 196, 2625, 1997, 84441, 659, 79718, 55809, 5991, 5530, 27316, 5071, 7294, 5926, 6938, 64919, 2313, 940, 55534, 11278, 55636, 6239, 152485, 51316	216	1210	19333	1.92324	0.971692	0.351072	0.350247
INTERPRO	IPR000719:Protein kinase, catalytic domain	15	6.17284	0.00212761	22848, 7048, 4750, 2241, 7273, 3480, 9262, 375449, 7294, 2534, 10000, 5579, 659, 2869, 3702	222	502	19176	2.58103	0.671733	0.278185	0.277653
GOTERM_CC_DIRECT	GO:0030424~axon	12	4.93827	0.00217522	7431, 22902, 214, 8766, 27067, 4763, 659, 60, 8828, 81846, 3480, 54407	226	361	20580	3.02699	0.526172	0.0532928	0.0514283
GOTERM_BP_DIRECT	GO:0010468~regulation of gene expression	10	4.11523	0.00226897	128553, 7048, 4299, 27067, 4763, 55636, 5788, 152485, 196, 7294	216	255	19333	3.50999	0.979109	0.351072	0.350247
UP_KW_PTM	KW-0832~Ubl conjugation	51	20.9877	0.00300166	5144, 128553, 7325, 158405, 3480, 57062, 473, 80762, 80205, 54477, 7316, 6304, 6201, 6125, 7091, 2241, 5071, 64919, 27250, 56987, 27130, 10628, 60, 6239, 54407, 6175, 6130, 6132, 25766, 27185, 896, 6204, 79718, 6141, 7431, 7750, 27316, 5926, 6938, 60468, 3105, 301, 84456, 3708, 10000, 3983, 7227, 152485, 51317, 11059, 3702	189	2583	14109	1.47394	0.0668058	0.0360199	0.034519
GOTERM_BP_DIRECT	GO:0046631~alpha-beta T cell activation	3	1.23457	0.00329811	28755, 915, 917	216	8	19333	33.5642	0.996397	0.467782	0.466683
KEGG_PATHWAY	hsa04659:Th17 cell differentiation	7	2.88066	0.00366038	2625, 7048, 5530, 3572, 915, 196, 917	114	108	8205	4.66496	0.579131	0.102425	0.0915749
UP_SEQ_FEATURE	DOMAIN:WW 1	4	1.64609	0.0037032	54477, 94134, 11059, 25766	223	29	20532	12.6996	0.99651	0.705923	0.705923
UP_SEQ_FEATURE	DOMAIN:WW 2	4	1.64609	0.0037032	54477, 94134, 11059, 25766	223	29	20532	12.6996	0.99651	0.705923	0.705923
GOTERM_MF_DIRECT	GO:0005524~ATP binding	31	12.7572	0.00370676	7048, 4750, 7325, 9445, 29922, 1182, 3480, 57062, 9262, 80205, 10396, 5579, 659, 2869, 5890, 5230, 22848, 160851, 9039, 2241, 7273, 375449, 7294, 2534, 80216, 225, 10000, 55636, 60, 10243, 3702	221	1541	18908	1.72112	0.806298	0.273065	0.271829
KEGG_PATHWAY	hsa05163:Human cytomegalovirus infection	10	4.11523	0.00376731	54331, 2776, 3105, 3708, 841, 5530, 567, 10000, 6655, 5579	114	225	8205	3.19883	0.589658	0.102425	0.0915749
UP_KW_BIOLOGICAL_PROCESS	KW-1064~Adaptive immunity	14	5.76132	0.00377622	4063, 8631, 28755, 7294, 2534, 3105, 301, 214, 387357, 5579, 50852, 915, 3702, 917	130	485	11229	2.49335	0.212075	0.120874	0.120874
UP_KW_BIOLOGICAL_PROCESS	KW-0053~Apoptosis	15	6.17284	0.00383726	25816, 8743, 7048, 5552, 259230, 23239, 9262, 27250, 3708, 841, 5579, 10399, 11337, 2869, 1603	130	544	11229	2.38172	0.215111	0.120874	0.120874
GOTERM_BP_DIRECT	GO:0046777~protein autophosphorylation	8	3.29218	0.00433024	2534, 22848, 2241, 5788, 2869, 3480, 9262, 7294	216	182	19333	3.93427	0.999383	0.566929	0.565597
KEGG_PATHWAY	hsa04725:Cholinergic synapse	7	2.88066	0.00457304	54331, 56479, 2534, 2776, 3708, 10000, 5579	114	113	8205	4.45855	0.660985	0.102425	0.0915749
GOTERM_MF_DIRECT	GO:0000987~core promoter proximal region sequence-specific DNA binding	5	2.05761	0.00463084	2625, 6938, 1112, 25976, 196	221	58	18908	7.37557	0.871469	0.292404	0.291081
GOTERM_BP_DIRECT	GO:0002250~adaptive immune response	13	5.34979	0.00475314	8631, 28755, 7294, 2534, 3105, 301, 214, 387357, 5579, 50852, 915, 3702, 917	216	451	19333	2.57996	0.999701	0.577846	0.576488
KEGG_PATHWAY	hsa04670:Leukocyte transendothelial migration	7	2.88066	0.00477405	399, 10627, 5579, 60, 103910, 3702, 7294	114	114	8205	4.41944	0.676764	0.102425	0.0915749
KEGG_PATHWAY	hsa04724:Glutamatergic synapse	7	2.88066	0.00477405	54331, 2744, 2776, 3708, 5530, 5579, 54407	114	114	8205	4.41944	0.676764	0.102425	0.0915749
UP_KW_DISEASE	KW-1024~Diamond-Blackfan anemia	4	1.64609	0.00482049	6141, 6201, 6125, 6204	84	19	4472	11.208	0.191532	0.123111	0.123111
INTERPRO	IPR008266:Tyrosine-protein kinase, active site	6	2.46914	0.00508291	2534, 2241, 3702, 3480, 7273, 7294	222	96	19176	5.39865	0.930411	0.497513	0.496561
UP_KW_PTM	KW-1017~Isopeptide bond	38	15.6379	0.00523504	6175, 6130, 6132, 5144, 128553, 158405, 25766, 3480, 57062, 473, 27185, 80205, 54477, 7316, 6304, 6204, 79718, 6141, 7750, 7431, 6201, 6125, 27316, 5926, 6938, 64919, 56987, 60468, 10628, 84456, 301, 3708, 3983, 7227, 60, 6239, 152485, 51317	189	1817	14109	1.56122	0.11372	0.0418803	0.0401353
GOTERM_CC_DIRECT	GO:0030667~secretory granule membrane	6	2.46914	0.00527518	5066, 3708, 952, 6402, 6515, 5788	226	102	20580	5.35659	0.837028	0.118428	0.114284
GOTERM_BP_DIRECT	GO:0018108~peptidyl-tyrosine phosphorylation	7	2.88066	0.0053387	2534, 4750, 2241, 5788, 3702, 7273, 7294	216	143	19333	4.38135	0.99989	0.58617	0.584792
GOTERM_CC_DIRECT	GO:0042788~polysomal ribosome	4	1.64609	0.00552432	6130, 6141, 6132, 689	226	33	20580	11.0378	0.850445	0.118428	0.114284
UP_KW_DISEASE	KW-0705~SCID	4	1.64609	0.00559594	64919, 3575, 5788, 915	84	20	4472	10.6476	0.218791	0.123111	0.123111
KEGG_PATHWAY	hsa04218:Cellular senescence	8	3.29218	0.0056363	22800, 3105, 7048, 3708, 896, 5530, 678, 10000	114	156	8205	3.69096	0.73656	0.110847	0.099105
INTERPRO	IPR017441:Protein kinase, ATP binding site	12	4.93827	0.0057076	2534, 7048, 4750, 10000, 2241, 659, 5579, 2869, 3702, 3480, 9262, 7294	222	390	19176	2.6578	0.949895	0.497513	0.496561
GOTERM_BP_DIRECT	GO:0006366~transcription from RNA polymerase II promoter	9	3.7037	0.00604944	2625, 5926, 64919, 940, 689, 27316, 55636, 6239, 51316	216	244	19333	3.3014	0.999967	0.58617	0.584792
GOTERM_BP_DIRECT	GO:0010628~positive regulation of gene expression	14	5.76132	0.00606847	9235, 7431, 6201, 9349, 5530, 6125, 5071, 7273, 259230, 6938, 940, 3575, 659, 54407	216	525	19333	2.38679	0.999969	0.58617	0.584792
GOTERM_BP_DIRECT	GO:0045059~positive thymic T cell selection	3	1.23457	0.00633759	5788, 915, 917	216	11	19333	24.4104	0.99998	0.58617	0.584792
KEGG_PATHWAY	hsa04510:Focal adhesion	9	3.7037	0.0064224	2534, 896, 10627, 10000, 6655, 5579, 60, 103910, 3480	114	201	8205	3.2227	0.781414	0.116591	0.104241
GOTERM_CC_DIRECT	GO:0009897~external side of plasma membrane	13	5.34979	0.00654349	4063, 7048, 3572, 1182, 962, 940, 214, 567, 3575, 5788, 969, 915, 917	226	478	20580	2.47658	0.89479	0.122459	0.118174
GOTERM_BP_DIRECT	GO:0045892~negative regulation of transcription, DNA-templated	15	6.17284	0.00654361	55809, 7750, 5991, 9039, 196, 256380, 2625, 5926, 473, 27250, 84456, 1112, 952, 152485, 11059	216	591	19333	2.27169	0.999986	0.58617	0.584792
GOTERM_MF_DIRECT	GO:0003723~RNA binding	29	11.9342	0.00680562	6175, 6130, 6132, 10150, 9349, 9666, 2197, 23521, 25766, 57062, 27067, 678, 7316, 6204, 64092, 10399, 6141, 6201, 6167, 6741, 6125, 26986, 27316, 27250, 3105, 689, 6711, 6139, 197135	221	1471	18908	1.6867	0.951119	0.339697	0.33816
GOTERM_CC_DIRECT	GO:0045121~membrane raft	9	3.7037	0.00685128	23180, 5230, 2534, 7048, 962, 841, 3572, 5788, 3945	226	253	20580	3.23936	0.905398	0.122459	0.118174
GOTERM_MF_DIRECT	GO:0042608~T cell receptor binding	3	1.23457	0.0069169	2534, 3105, 917	221	11	18908	23.3336	0.953481	0.339697	0.33816
UP_KW_MOLECULAR_FUNCTION	KW-0678~Repressor	17	6.99588	0.00708381	5991, 128553, 7091, 27316, 196, 256380, 473, 64919, 60468, 1112, 6304, 7227, 11278, 4601, 6239, 51317, 79718	152	629	11719	2.08375	0.33789	0.102715	0.102715
KEGG_PATHWAY	hsa04611:Platelet activation	7	2.88066	0.00715827	2534, 2776, 3708, 10627, 10000, 60, 103910	114	124	8205	4.06303	0.816479	0.120668	0.107885
GOTERM_CC_DIRECT	GO:0042105~alpha-beta T cell receptor complex	3	1.23457	0.00730701	28755, 915, 917	226	12	20580	22.7655	0.919178	0.122459	0.118174
GOTERM_CC_DIRECT	GO:0005634~nucleus	84	34.5679	0.00741137	5144, 128553, 7325, 4299, 64754, 23521, 3480, 196, 9262, 2625, 473, 952, 678, 7316, 4763, 6304, 84441, 5579, 4601, 55809, 6201, 5991, 9039, 6125, 7091, 22881, 2241, 5071, 259230, 7294, 1666, 64919, 27250, 56987, 27130, 10628, 2313, 55777, 55534, 689, 6711, 60, 6239, 197135, 6175, 6130, 4750, 6775, 1997, 27185, 59269, 896, 387357, 1112, 2289, 170622, 64092, 10399, 79718, 6141, 5890, 7750, 440823, …	226	6007	20580	1.27338	0.92204	0.122459	0.118174
GOTERM_CC_DIRECT	GO:0010008~endosome membrane	9	3.7037	0.00749747	80762, 3105, 301, 9445, 23230, 7316, 118429, 81846, 1182	226	257	20580	3.18894	0.924326	0.122459	0.118174
GOTERM_BP_DIRECT	GO:0006915~apoptotic process	15	6.17284	0.00819275	25816, 8743, 7048, 5552, 1075, 196, 259230, 23239, 9262, 27250, 841, 5579, 10399, 2869, 1603	216	607	19333	2.21181	0.999999	0.697203	0.695564
GOTERM_MF_DIRECT	GO:0097110~scaffold protein binding	5	2.05761	0.00898516	7431, 2534, 5144, 841, 3572	221	70	18908	6.11118	0.981489	0.397144	0.395347
KEGG_PATHWAY	hsa05416:Viral myocarditis	5	2.05761	0.00919992	2534, 3105, 841, 940, 60	114	60	8205	5.99781	0.887098	0.136803	0.122311
GOTERM_BP_DIRECT	GO:0033077~T cell differentiation in thymus	4	1.64609	0.00923326	64919, 567, 678, 3575	216	39	19333	9.17996	1	0.748334	0.746575
KEGG_PATHWAY	hsa04068:FoxO signaling pathway	7	2.88066	0.00927476	8743, 7048, 3575, 10000, 6655, 3480, 11337	114	131	8205	3.84592	0.889092	0.136803	0.122311
GOTERM_BP_DIRECT	GO:0010634~positive regulation of epithelial cell migration	4	1.64609	0.00990137	7048, 8766, 659, 6239	216	40	19333	8.95046	1	0.766006	0.764205
GOTERM_CC_DIRECT	GO:0032991~macromolecular complex	16	6.58436	0.0107182	160851, 6201, 9349, 8766, 6125, 9039, 27316, 5071, 196, 23180, 2533, 301, 841, 7227, 60, 969	226	703	20580	2.07253	0.975182	0.167107	0.16126
INTERPRO	IPR019956:Ubiquitin subgroup	3	1.23457	0.0109833	7316, 2197, 5071	222	14	19176	18.5097	0.996899	0.777207	0.775721
SMART	SM00401:ZnF_GATA	3	1.23457	0.0112133	2625, 473, 7227	143	12	10379	18.1451	0.80507	0.817692	0.817692
SMART	SM00233:PH	10	4.11523	0.0112785	160851, 8631, 54477, 5334, 10000, 6711, 6655, 94134, 81846, 3702	143	268	10379	2.70822	0.806925	0.817692	0.817692
UP_KW_DISEASE	KW-0989~Craniosynostosis	4	1.64609	0.0117828	6938, 7048, 5530, 10225	84	26	4472	8.19048	0.406382	0.172814	0.172814
KEGG_PATHWAY	hsa05162:Measles	7	2.88066	0.0122037	896, 841, 940, 10000, 915, 10399, 917	114	139	8205	3.62457	0.944855	0.169416	0.15147
UP_KW_DOMAIN	KW-0728~SH3 domain	8	3.29218	0.0125321	2534, 2533, 1795, 8631, 64092, 94134, 3702, 7294	161	225	14486	3.19912	0.242285	0.174466	0.166536
UP_SEQ_FEATURE	ACT_SITE:Proton acceptor	18	7.40741	0.0125642	22848, 7048, 4750, 2241, 7273, 3480, 9262, 375449, 7294, 1666, 2534, 10000, 5579, 1806, 659, 2869, 3702, 3945	223	861	20532	1.92484	1	1	1
INTERPRO	IPR000679:Zinc finger, GATA-type	3	1.23457	0.0125776	2625, 473, 7227	222	15	19176	17.2757	0.998666	0.777207	0.775721
KEGG_PATHWAY	hsa05142:Chagas disease	6	2.46914	0.0131121	2776, 7048, 841, 10000, 915, 917	114	102	8205	4.23375	0.955618	0.171914	0.153703
GOTERM_CC_DIRECT	GO:0030425~dendrite	12	4.93827	0.0132897	80762, 6175, 22902, 2534, 214, 4763, 659, 3572, 57231, 10243, 10399, 54407	226	463	20580	2.36014	0.989836	0.190121	0.183469
GOTERM_BP_DIRECT	GO:0014065~phosphatidylinositol 3-kinase signaling	4	1.64609	0.0136571	2625, 940, 4763, 3480	216	45	19333	7.95597	1	1	0.998236
GOTERM_CC_DIRECT	GO:0022627~cytosolic small ribosomal subunit	4	1.64609	0.0138572	6201, 6204, 2197, 10399	226	46	20580	7.91843	0.991656	0.190121	0.183469
GOTERM_CC_DIRECT	GO:0000118~histone deacetylase complex	4	1.64609	0.0138572	473, 55809, 51317, 79718	226	46	20580	7.91843	0.991656	0.190121	0.183469
UP_SEQ_FEATURE	CROSSLNK:Glycyl lysine isopeptide (Lys-Gly) (interchain with G-Cter in SUMO1); alternate	7	2.88066	0.0139781	6175, 7431, 301, 6125, 7227, 6239, 152485	223	181	20532	3.56079	1	1	1
INTERPRO	IPR011993:Pleckstrin homology-like domain	12	4.93827	0.0146787	160851, 8631, 54477, 5334, 10000, 6711, 4763, 6655, 94134, 81846, 3702, 23239	222	446	19176	2.32408	0.999562	0.777207	0.775721
KEGG_PATHWAY	hsa05340:Primary immunodeficiency	4	1.64609	0.0151213	29851, 3575, 5788, 915	114	38	8205	7.57618	0.972563	0.183664	0.164208
GOTERM_CC_DIRECT	GO:0044297~cell body	5	2.05761	0.0152841	27185, 2534, 841, 659, 11337	226	87	20580	5.23345	0.994922	0.201633	0.194578
UP_KW_MOLECULAR_FUNCTION	KW-0829~Tyrosine-protein kinase	6	2.46914	0.0153459	2534, 4750, 2241, 3702, 3480, 7294	152	113	11719	4.09374	0.592193	0.178012	0.178012
UP_KW_BIOLOGICAL_PROCESS	KW-0804~Transcription	40	16.4609	0.0153579	128553, 6775, 196, 2625, 473, 1997, 59269, 80205, 896, 1112, 170622, 84441, 6304, 5579, 4601, 79718, 55809, 7750, 5991, 7091, 27316, 5071, 256380, 7294, 5926, 6938, 64919, 56987, 60468, 10628, 2313, 84456, 55534, 689, 7227, 11278, 55636, 6239, 152485, 51317	130	2448	11229	1.41139	0.622828	0.25406	0.25406
INTERPRO	IPR013761:Sterile alpha motif/pointed domain	6	2.46914	0.015422	160851, 2313, 84456, 64092, 259230, 256380	222	126	19176	4.11326	0.999705	0.777207	0.775721
UP_KW_BIOLOGICAL_PROCESS	KW-0805~Transcription regulation	39	16.0494	0.0161308	128553, 6775, 196, 2625, 473, 1997, 59269, 80205, 896, 1112, 170622, 84441, 6304, 5579, 4601, 79718, 55809, 7750, 5991, 7091, 5071, 256380, 7294, 5926, 6938, 64919, 56987, 60468, 10628, 2313, 84456, 55534, 689, 7227, 11278, 55636, 6239, 152485, 51317	130	2378	11229	1.41661	0.641034	0.25406	0.25406
KEGG_PATHWAY	hsa04072:Phospholipase D signaling pathway	7	2.88066	0.0162178	22800, 2534, 160851, 10161, 10000, 6655, 5898	114	148	8205	3.40416	0.978906	0.183664	0.164208
GOTERM_BP_DIRECT	GO:0006338~chromatin remodeling	7	2.88066	0.0163161	2625, 473, 80205, 6304, 55636, 60, 152485	216	182	19333	3.44249	1	1	0.998236
GOTERM_MF_DIRECT	GO:0004715~non-membrane spanning protein tyrosine kinase activity	4	1.64609	0.0163361	2534, 2241, 3702, 7294	221	46	18908	7.4397	0.999311	0.588315	0.585652
KEGG_PATHWAY	hsa04520:Adherens junction	5	2.05761	0.016343	2534, 7048, 2241, 60, 3480	114	71	8205	5.06857	0.97953	0.183664	0.164208
GOTERM_BP_DIRECT	GO:2000059~negative regulation of protein ubiquitination involved in ubiquitin-dependent protein catabolic process	3	1.23457	0.0167525	6201, 9349, 6125	216	18	19333	14.9174	1	1	0.998236
GOTERM_MF_DIRECT	GO:0004674~protein serine/threonine kinase activity	11	4.52675	0.0168884	22848, 7048, 80216, 4750, 10000, 659, 5579, 2869, 7273, 375449, 9262	221	392	18908	2.40082	0.999462	0.588315	0.585652
GOTERM_BP_DIRECT	GO:0042493~response to drug	9	3.7037	0.0170707	2625, 2534, 5066, 10628, 7048, 301, 567, 952, 1603	216	293	19333	2.74929	1	1	0.998236
GOTERM_MF_DIRECT	GO:0001223~transcription coactivator binding	4	1.64609	0.0173034	2625, 55809, 9349, 196	221	47	18908	7.28141	0.999554	0.588315	0.585652
KEGG_PATHWAY	hsa05167:Kaposi sarcoma-associated herpesvirus infection	8	3.29218	0.017433	54331, 3105, 3708, 841, 5530, 10000, 7316, 3572	114	194	8205	2.96799	0.984243	0.187008	0.167198
INTERPRO	IPR001452:Src homology-3 domain	8	3.29218	0.0175154	2534, 2533, 1795, 8631, 64092, 94134, 3702, 7294	222	230	19176	3.00447	0.999903	0.777207	0.775721
UP_KW_LIGAND	KW-0067~ATP-binding	29	11.9342	0.0180191	7048, 4750, 7325, 29922, 1182, 3480, 57062, 9262, 80205, 10396, 5579, 659, 2869, 5890, 5230, 22848, 160851, 9039, 2241, 7273, 375449, 7294, 2534, 225, 10000, 55636, 60, 10243, 3702	92	1436	6833	1.49992	0.387956	0.243258	0.243258
GOTERM_BP_DIRECT	GO:0007265~Ras protein signal transduction	5	2.05761	0.0180786	22800, 4763, 6655, 5898, 6239	216	90	19333	4.97248	1	1	0.998236
GOTERM_BP_DIRECT	GO:0006816~calcium ion transport	5	2.05761	0.0180786	2534, 3708, 5530, 5579, 51669	216	90	19333	4.97248	1	1	0.998236
UP_SEQ_FEATURE	REGION:G2	3	1.23457	0.0194548	170575, 55303, 168537	223	20	20532	13.8108	1	1	1
UP_SEQ_FEATURE	REGION:G4	3	1.23457	0.0194548	170575, 55303, 168537	223	20	20532	13.8108	1	1	1
UP_SEQ_FEATURE	REGION:G5	3	1.23457	0.0194548	170575, 55303, 168537	223	20	20532	13.8108	1	1	1
UP_SEQ_FEATURE	REGION:G1	3	1.23457	0.0194548	170575, 55303, 168537	223	20	20532	13.8108	1	1	1
INTERPRO	IPR020635:Tyrosine-protein kinase, catalytic domain	5	2.05761	0.0195806	2534, 2241, 3702, 3480, 7294	222	89	19176	4.85272	0.999968	0.777207	0.775721
UP_SEQ_FEATURE	DOMAIN:SAM	5	2.05761	0.0197194	160851, 84456, 64092, 259230, 256380	223	95	20532	4.84588	1	1	1
GOTERM_BP_DIRECT	GO:2000114~regulation of establishment of cell polarity	3	1.23457	0.0205038	2625, 22902, 10399	216	20	19333	13.4257	1	1	0.998236
GOTERM_BP_DIRECT	GO:0043123~positive regulation of I-kappaB kinase/NF-kappaB signaling	7	2.88066	0.0206401	80762, 2534, 8743, 80216, 841, 5579, 5071	216	192	19333	3.26319	1	1	0.998236
KEGG_PATHWAY	hsa05169:Epstein-Barr virus infection	8	3.29218	0.0212578	7431, 3105, 896, 841, 567, 10000, 915, 917	114	202	8205	2.85044	0.993723	0.209724	0.187507
KEGG_PATHWAY	hsa05132:Salmonella infection	9	3.7037	0.0213279	399, 8743, 10627, 841, 10000, 5898, 60, 5788, 103910	114	249	8205	2.60146	0.993829	0.209724	0.187507
UP_SEQ_FEATURE	REGION:G3	3	1.23457	0.0213515	170575, 55303, 168537	223	21	20532	13.1531	1	1	1
GOTERM_MF_DIRECT	GO:0019902~phosphatase binding	4	1.64609	0.0214865	9666, 1075, 54843, 81846	221	51	18908	6.71032	0.999932	0.645748	0.642826
UP_KW_DOMAIN	KW-0677~Repeat	69	28.3951	0.0216771	5066, 128553, 23243, 1182, 3480, 196, 2625, 80762, 2744, 80205, 54477, 678, 7316, 6304, 5579, 4063, 55809, 5552, 7091, 22881, 3572, 5071, 115825, 64919, 27250, 27130, 10627, 962, 841, 6711, 11278, 5788, 54843, 6239, 10225, 23548, 10150, 5125, 25766, 59269, 214, 27067, 2289, 6402, 8828, 10399, 79718, 7750, 160851, 11174, 26986, 282809, 94134, 7273, 23239, 301, 2533, 84456, 3708, 23230, 3983, 4753,…	161	5005	14486	1.24042	0.38254	0.174466	0.166536
GOTERM_MF_DIRECT	GO:0003682~chromatin binding	12	4.93827	0.0219145	473, 5066, 55777, 2313, 84456, 7091, 27316, 55636, 5579, 51317, 51316, 256380	221	469	18908	2.18908	0.999944	0.645748	0.642826
GOTERM_BP_DIRECT	GO:0010607~negative regulation of cytoplasmic mRNA processing body assembly	2	0.823045	0.0221187	550643, 197135	216	2	19333	89.5046	1	1	0.998236
GOTERM_BP_DIRECT	GO:0043368~positive T cell selection	2	0.823045	0.0221187	64919, 387357	216	2	19333	89.5046	1	1	0.998236
KEGG_PATHWAY	hsa05205:Proteoglycans in cancer	8	3.29218	0.0228323	22800, 27250, 3708, 10000, 6655, 5579, 60, 3480	114	205	8205	2.80873	0.995708	0.211092	0.18873
INTERPRO	IPR027143:Neuropilin-2	2	0.823045	0.0229174	4753, 8828	222	2	19176	86.3784	0.999995	0.777207	0.775721
UP_KW_CELLULAR_COMPONENT	KW-0967~Endosome	15	6.17284	0.0230327	9595, 8766, 9445, 57231, 55340, 81846, 1182, 115825, 23180, 80762, 3105, 301, 753, 23230, 285195	210	650	17641	1.93857	0.547185	0.274077	0.257955
INTERPRO	IPR001202:WW domain	4	1.64609	0.0231902	54477, 94134, 11059, 25766	222	53	19176	6.51912	0.999995	0.777207	0.775721
KEGG_PATHWAY	hsa01521:EGFR tyrosine kinase inhibitor resistance	5	2.05761	0.0232559	10000, 4763, 6655, 5579, 3480	114	79	8205	4.5553	0.996125	0.211092	0.18873
UP_SEQ_FEATURE	DOMAIN:Ig-like V-type 1	3	1.23457	0.0233216	4063, 214, 10225	223	22	20532	12.5552	1	1	1
INTERPRO	IPR001660:Sterile alpha motif domain	5	2.05761	0.0234029	160851, 84456, 64092, 259230, 256380	222	94	19176	4.59459	0.999996	0.777207	0.775721
GOTERM_CC_DIRECT	GO:0000785~chromatin	20	8.23045	0.023701	5066, 5991, 128553, 6775, 2241, 196, 2625, 1997, 6938, 60468, 56987, 2313, 1112, 6304, 7227, 11278, 55636, 60, 4601, 152485	226	1059	20580	1.71977	0.999733	0.301091	0.290557
UP_KW_CELLULAR_COMPONENT	KW-0539~Nucleus	82	33.7449	0.0244966	128553, 4299, 23243, 64754, 2197, 196, 9262, 2625, 473, 80205, 678, 7316, 4763, 6304, 84441, 5579, 4601, 2869, 55809, 6201, 5991, 6125, 7091, 2241, 5071, 7294, 64919, 27250, 56987, 27130, 2313, 55777, 841, 55534, 689, 11278, 60, 6239, 197135, 6175, 10150, 4750, 8631, 6775, 25766, 1997, 59269, 896, 387357, 27067, 1112, 2289, 170622, 6204, 64092, 10399, 79718, 5890, 7431, 7750, 6741, 27316, 26986, …	210	5667	17641	1.21553	0.569692	0.274077	0.257955
GOTERM_BP_DIRECT	GO:0038083~peptidyl-tyrosine autophosphorylation	3	1.23457	0.0245694	3702, 3480, 7294	216	22	19333	12.2052	1	1	0.998236
SMART	SM00326:SH3	8	3.29218	0.0246274	2534, 2533, 1795, 8631, 64092, 94134, 3702, 7294	143	209	10379	2.7782	0.973101	0.973084	0.973084
UP_SEQ_FEATURE	DOMAIN:AGC-kinase C-terminal	4	1.64609	0.0248938	10000, 5579, 2869, 375449	223	58	20532	6.34978	1	1	1
UP_SEQ_FEATURE	DOMAIN:Ig-like V-type 2	3	1.23457	0.0253634	4063, 214, 10225	223	23	20532	12.0094	1	1	1
KEGG_PATHWAY	hsa04015:Rap1 signaling pathway	8	3.29218	0.0256333	2776, 2533, 8631, 10000, 5898, 5579, 60, 3480	114	210	8205	2.74185	0.99782	0.224054	0.20032
GOTERM_BP_DIRECT	GO:0006468~protein phosphorylation	12	4.93827	0.0256419	2534, 22848, 7048, 80216, 4750, 10000, 2241, 659, 5579, 2869, 9262, 7294	216	503	19333	2.1353	1	1	0.998236
INTERPRO	IPR001245:Serine-threonine/tyrosine-protein kinase catalytic domain	6	2.46914	0.0278541	2534, 7048, 2241, 3702, 3480, 7294	222	147	19176	3.52565	1	0.777207	0.775721
UP_KW_DOMAIN	KW-0175~Coiled coil	41	16.8724	0.0279137	64770, 128553, 4750, 6775, 9666, 25766, 473, 27241, 79632, 27185, 59269, 55303, 81575, 84441, 113263, 4601, 389170, 7431, 9650, 9595, 25816, 22902, 285025, 6741, 5334, 7091, 22881, 2241, 282809, 7273, 56987, 2533, 3708, 168537, 23230, 6711, 3983, 4753, 55636, 51317, 158584	161	2705	14486	1.36376	0.463578	0.174466	0.166536
UP_SEQ_FEATURE	DOMAIN:SH2	5	2.05761	0.0281035	2534, 6775, 2241, 3702, 7294	223	106	20532	4.34301	1	1	1
GOTERM_CC_DIRECT	GO:0098978~glutamatergic synapse	11	4.52675	0.0282132	27185, 2534, 5552, 5530, 8766, 54477, 6711, 4763, 60, 8828, 1182	226	454	20580	2.20635	0.999945	0.345612	0.33352
GOTERM_MF_DIRECT	GO:0005080~protein kinase C binding	4	1.64609	0.0287061	4753, 5579, 10399, 2869	221	57	18908	6.00397	0.999997	0.793006	0.789417
GOTERM_BP_DIRECT	GO:0008360~regulation of cell shape	6	2.46914	0.0290168	93663, 2534, 399, 301, 10627, 103910	216	154	19333	3.48719	1	1	0.998236
INTERPRO	IPR000961:AGC-kinase, C-terminal	4	1.64609	0.0293019	10000, 5579, 2869, 375449	222	58	19176	5.95713	1	0.777207	0.775721
KEGG_PATHWAY	hsa04650:Natural killer cell mediated cytotoxicity	6	2.46914	0.029725	2534, 8743, 962, 5530, 6655, 5579	114	126	8205	3.42732	0.999192	0.239344	0.21399
KEGG_PATHWAY	hsa05200:Pathways in cancer	14	5.76132	0.0302655	7048, 10161, 6775, 3572, 3480, 54331, 2776, 896, 841, 3575, 10000, 6655, 5898, 5579	114	531	8205	1.89761	0.999292	0.239344	0.21399
KEGG_PATHWAY	hsa05164:Influenza A	7	2.88066	0.0304251	8743, 896, 841, 8766, 10000, 5579, 60	114	171	8205	2.94629	0.999319	0.239344	0.21399
UP_SEQ_FEATURE	DOMAIN:SH3	7	2.88066	0.0307812	2534, 1795, 8631, 64092, 94134, 3702, 7294	223	217	20532	2.97006	1	1	1
SMART	SM00456:WW	4	1.64609	0.0307904	54477, 94134, 11059, 25766	143	50	10379	5.80643	0.989271	0.973084	0.973084
GOTERM_CC_DIRECT	GO:0045202~synapse	12	4.93827	0.0308659	80762, 2744, 2776, 6201, 9349, 6167, 6125, 10396, 2131, 60, 23521, 11337	226	527	20580	2.07352	0.999979	0.365069	0.352297
UP_KW_MOLECULAR_FUNCTION	KW-0723~Serine/threonine-protein kinase	11	4.52675	0.0312102	22848, 7048, 80216, 4750, 10000, 659, 5579, 2869, 7273, 375449, 9262	152	394	11719	2.1525	0.84103	0.301698	0.301698
GOTERM_BP_DIRECT	GO:0003148~outflow tract septum morphogenesis	3	1.23457	0.0312235	7048, 659, 8828	216	25	19333	10.7406	1	1	0.998236
GOTERM_BP_DIRECT	GO:0007369~gastrulation	3	1.23457	0.0312235	7048, 2131, 10399	216	25	19333	10.7406	1	1	0.998236
UP_KW_DOMAIN	KW-0727~SH2 domain	5	2.05761	0.0317211	2534, 6775, 2241, 3702, 7294	161	108	14486	4.16552	0.507949	0.174466	0.166536
UP_SEQ_FEATURE	MUTAGEN:S->A: Loss of enzyme activity.	2	0.823045	0.0320893	2744, 313	223	3	20532	61.3812	1	1	1
GOTERM_BP_DIRECT	GO:0036135~Schwann cell migration	2	0.823045	0.0329947	22800, 4763	216	3	19333	59.6698	1	1	0.998236
GOTERM_CC_DIRECT	GO:0000139~Golgi membrane	14	5.76132	0.0332815	22800, 9445, 5125, 2131, 1182, 259230, 80762, 170575, 3105, 753, 567, 54947, 11337, 11237	226	670	20580	1.90279	0.999991	0.380518	0.367206
KEGG_PATHWAY	hsa05166:Human T-cell leukemia virus 1 infection	8	3.29218	0.033299	3105, 7048, 896, 5530, 567, 10000, 915, 917	114	222	8205	2.59365	0.999662	0.25131	0.224688
SMART	SM00219:TyrKc	5	2.05761	0.0335546	2534, 2241, 3702, 3480, 7294	143	89	10379	4.07755	0.992909	0.973084	0.973084
KEGG_PATHWAY	hsa05235:PD-L1 expression and PD-1 checkpoint pathway in cancer	5	2.05761	0.0340759	5530, 940, 10000, 915, 917	114	89	8205	4.04347	0.99972	0.25131	0.224688
INTERPRO	IPR015070:EF-hand calcium-binding domain-containing protein 6	2	0.823045	0.0341793	10627, 103910	222	3	19176	57.5856	1	0.777207	0.775721
INTERPRO	IPR014648:Neuropilin	2	0.823045	0.0341793	4753, 8828	222	3	19176	57.5856	1	0.777207	0.775721
INTERPRO	IPR019082:Neurogenic mastermind-like, N-terminal	2	0.823045	0.0341793	55534, 84441	222	3	19176	57.5856	1	0.777207	0.775721
INTERPRO	IPR015484:CD3 protein, gamma/delta subunit	2	0.823045	0.0341793	915, 917	222	3	19176	57.5856	1	0.777207	0.775721
INTERPRO	IPR022579:Neuropilin-1, C-terminal	2	0.823045	0.0341793	4753, 8828	222	3	19176	57.5856	1	0.777207	0.775721
INTERPRO	IPR015370:Domain of unknown function DUF1968	2	0.823045	0.0341793	567, 28755	222	3	19176	57.5856	1	0.777207	0.775721
UP_SEQ_FEATURE	CROSSLNK:Glycyl lysine isopeptide (Lys-Gly) (interchain with G-Cter in SUMO2); alternate	9	3.7037	0.0344911	6175, 6130, 7431, 6201, 301, 6125, 7227, 6239, 152485	223	345	20532	2.40187	1	1	1
KEGG_PATHWAY	hsa04728:Dopaminergic synapse	6	2.46914	0.0353142	54331, 2776, 3708, 5530, 10000, 5579	114	132	8205	3.27153	0.999793	0.25255	0.225797
GOTERM_BP_DIRECT	GO:0042102~positive regulation of T cell proliferation	4	1.64609	0.0358033	301, 940, 3572, 5788	216	65	19333	5.50798	1	1	0.998236
GOTERM_BP_DIRECT	GO:0001916~positive regulation of T cell mediated cytotoxicity	3	1.23457	0.036008	3105, 567, 5788	216	27	19333	9.94496	1	1	0.998236
GOTERM_BP_DIRECT	GO:0042127~regulation of cell proliferation	6	2.46914	0.0364441	10628, 7048, 301, 896, 6775, 659	216	164	19333	3.27456	1	1	0.998236
GOTERM_BP_DIRECT	GO:0032355~response to estradiol	5	2.05761	0.0364778	5066, 10628, 301, 841, 952	216	112	19333	3.99574	1	1	0.998236
KEGG_PATHWAY	hsa05032:Morphine addiction	5	2.05761	0.0365383	54331, 5144, 5579, 2869, 5150	114	91	8205	3.9546	0.999847	0.253619	0.226753
PIR_SUPERFAMILY	PIRSF036960:neuropilin	2	0.823045	0.0367446	4753, 8828	23	3	1775	51.4493	0.561154	0.808381	0.808381
GOTERM_CC_DIRECT	GO:0019897~extrinsic component of plasma membrane	3	1.23457	0.0373326	22848, 5530, 54843	226	28	20580	9.75664	0.999998	0.400159	0.386159
GOTERM_CC_DIRECT	GO:0001891~phagocytic cup	3	1.23457	0.0373326	301, 94134, 10399	226	28	20580	9.75664	0.999998	0.400159	0.386159
INTERPRO	IPR000980:SH2 domain	5	2.05761	0.0385119	2534, 6775, 2241, 3702, 7294	222	110	19176	3.92629	1	0.83924	0.837635
GOTERM_BP_DIRECT	GO:0060271~cilium assembly	7	2.88066	0.0388292	27241, 27185, 5991, 80216, 4750, 3983, 282809	216	223	19333	2.80956	1	1	0.998236
UP_KW_CELLULAR_COMPONENT	KW-1003~Cell membrane	58	23.8683	0.0392886	29909, 7048, 5144, 118429, 1182, 3480, 9262, 27241, 399, 81575, 5898, 915, 2869, 917, 22800, 4063, 8743, 22848, 2241, 3572, 7294, 962, 963, 6711, 60682, 5788, 6515, 54843, 54407, 8631, 9445, 28755, 23180, 56479, 54331, 214, 3575, 10396, 6402, 659, 50852, 10399, 7431, 10161, 160851, 5530, 8766, 7273, 23239, 2776, 2534, 3105, 301, 29851, 10243, 11059, 54947, 10567	210	3871	17641	1.25866	0.744047	0.274077	0.257955
KEGG_PATHWAY	hsa04210:Apoptosis	6	2.46914	0.0393793	8743, 3708, 841, 10000, 1075, 60	114	136	8205	3.17531	0.999924	0.265529	0.237401
UP_KW_CELLULAR_COMPONENT	KW-0551~Lipid droplet	4	1.64609	0.0403055	168537, 23230, 54947, 158584	210	64	17641	5.2503	0.753099	0.274077	0.257955
SMART	SM01275:SM01275	2	0.823045	0.0404893	55534, 84441	143	3	10379	48.3869	0.997504	0.978491	0.978491
GOTERM_BP_DIRECT	GO:0070050~neuron cellular homeostasis	3	1.23457	0.0410547	27185, 4753, 5071	216	29	19333	9.2591	1	1	0.998236
GOTERM_BP_DIRECT	GO:0006469~negative regulation of protein kinase activity	4	1.64609	0.0431162	2776, 4763, 64754, 5788	216	70	19333	5.11455	1	1	0.998236
GOTERM_BP_DIRECT	GO:0007202~activation of phospholipase C activity	3	1.23457	0.0436719	2776, 3702, 7294	216	30	19333	8.95046	1	1	0.998236
GOTERM_BP_DIRECT	GO:0003186~tricuspid valve morphogenesis	2	0.823045	0.0437503	7048, 659	216	4	19333	44.7523	1	1	0.998236
GOTERM_BP_DIRECT	GO:0021773~striatal medium spiny neuron differentiation	2	0.823045	0.0437503	57688, 64919	216	4	19333	44.7523	1	1	0.998236
UP_KW_MOLECULAR_FUNCTION	KW-0699~rRNA-binding	3	1.23457	0.0438039	6132, 6167, 6125	152	26	11719	8.896	0.925574	0.348217	0.348217
KEGG_PATHWAY	hsa04014:Ras signaling pathway	8	3.29218	0.0440234	22800, 54331, 10000, 4763, 6655, 5898, 5579, 3480	114	236	8205	2.43979	0.999976	0.288598	0.258026
GOTERM_MF_DIRECT	GO:0042610~CD8 receptor binding	2	0.823045	0.0457387	2534, 3105	221	4	18908	42.7783	1	1	0.997732
GOTERM_MF_DIRECT	GO:0004714~transmembrane receptor protein tyrosine kinase activity	5	2.05761	0.046652	2534, 2241, 3702, 3480, 7294	221	116	18908	3.68778	1	1	0.997732
GOTERM_CC_DIRECT	GO:0034451~centriolar satellite	5	2.05761	0.0473572	27241, 64770, 8766, 4750, 50852	226	124	20580	3.67185	1	0.492228	0.475007
UP_KW_MOLECULAR_FUNCTION	KW-0156~Chromatin regulator	9	3.7037	0.0480299	5926, 84456, 80205, 6304, 64754, 55636, 5579, 51317, 79718	152	311	11719	2.23115	0.942436	0.348217	0.348217
KEGG_PATHWAY	hsa04062:Chemokine signaling pathway	7	2.88066	0.0489951	54331, 2776, 10000, 6655, 5579, 2869, 3702	114	192	8205	2.62404	0.999993	0.306915	0.274403
GOTERM_BP_DIRECT	GO:0006955~immune response	11	4.52675	0.0490441	9235, 6938, 3105, 2533, 8743, 567, 29851, 3575, 1075, 3480, 10225	216	492	19333	2.00112	1	1	0.998236
KEGG_PATHWAY	hsa04730:Long-term depression	4	1.64609	0.0494185	2776, 3708, 5579, 3480	114	60	8205	4.79825	0.999994	0.306915	0.274403
GOTERM_CC_DIRECT	GO:0009986~cell surface	13	5.34979	0.0503861	4063, 5066, 118429, 1182, 3105, 56650, 301, 940, 963, 952, 5898, 659, 5788	226	642	20580	1.84393	1	0.508307	0.490523
KEGG_PATHWAY	hsa04972:Pancreatic secretion	5	2.05761	0.0518799	2776, 3708, 8766, 952, 5579	114	102	8205	3.52812	0.999997	0.31394	0.280683
GOTERM_BP_DIRECT	GO:0009410~response to xenobiotic stimulus	7	2.88066	0.0538845	2625, 5066, 10628, 7048, 952, 196, 1603	216	242	19333	2.58898	1	1	0.998236
GOTERM_BP_DIRECT	GO:0007411~axon guidance	6	2.46914	0.0539687	2625, 2534, 285025, 4753, 2131, 8828	216	183	19333	2.93458	1	1	0.998236
GOTERM_BP_DIRECT	GO:0001666~response to hypoxia	6	2.46914	0.0539687	5066, 7048, 3708, 81575, 952, 4763	216	183	19333	2.93458	1	1	0.998236
GOTERM_BP_DIRECT	GO:0001938~positive regulation of endothelial cell proliferation	4	1.64609	0.054502	10000, 4763, 659, 8828	216	77	19333	4.64959	1	1	0.998236
GOTERM_BP_DIRECT	GO:0048008~platelet-derived growth factor receptor signaling pathway	3	1.23457	0.0547284	10628, 2241, 25976	216	34	19333	7.89747	1	1	0.998236
KEGG_PATHWAY	hsa04625:C-type lectin receptor signaling pathway	5	2.05761	0.0549954	22800, 3708, 841, 5530, 10000	114	104	8205	3.46027	0.999998	0.324473	0.290101
GOTERM_MF_DIRECT	GO:0046872~metal ion binding	41	16.8724	0.0551054	5066, 7048, 5144, 10150, 128553, 4750, 9666, 118429, 29922, 64754, 2131, 473, 59269, 678, 6402, 659, 8828, 55809, 160851, 8743, 6167, 5530, 11174, 25976, 5071, 115825, 23239, 5150, 64919, 2776, 2534, 60682, 3983, 4753, 11278, 1806, 10243, 6239, 152485, 51317, 3702	221	2675	18908	1.31133	1	1	0.997732
INTERPRO	IPR016197:Chromo domain-like	3	1.23457	0.0552711	5926, 80205, 55636	222	33	19176	7.85258	1	1	1
UP_KW_BIOLOGICAL_PROCESS	KW-0391~Immunity	17	6.99588	0.0566955	4063, 8631, 28755, 7294, 2625, 2534, 3105, 301, 80216, 214, 387357, 567, 5579, 50852, 915, 3702, 917	130	909	11229	1.61541	0.974703	0.714363	0.714363
GOTERM_BP_DIRECT	GO:0045773~positive regulation of axon extension	3	1.23457	0.0576313	27185, 22902, 8766	216	35	19333	7.67183	1	1	0.998236
KEGG_PATHWAY	hsa04929:GnRH secretion	4	1.64609	0.0578712	2776, 3708, 10000, 5579	114	64	8205	4.49836	0.999999	0.327088	0.292439
UP_KW_PTM	KW-0007~Acetylation	57	23.4568	0.0579367	7325, 4299, 64754, 23521, 196, 57062, 473, 80762, 397, 2744, 80205, 54477, 4763, 6304, 5579, 22800, 55809, 5230, 6201, 22848, 6167, 9039, 6125, 7091, 1666, 64919, 27250, 841, 55534, 6711, 60, 10982, 6130, 6775, 7381, 25766, 54331, 4509, 2289, 170622, 10399, 79718, 7431, 5530, 8766, 6741, 27316, 26986, 6181, 23239, 301, 2533, 10000, 1806, 5569, 1603, 3945	189	3465	14109	1.22802	0.746579	0.34762	0.333136
GOTERM_BP_DIRECT	GO:0006952~defense response	4	1.64609	0.0579939	2625, 9235, 962, 6775	216	79	19333	4.53188	1	1	0.998236
KEGG_PATHWAY	hsa04928:Parathyroid hormone synthesis, secretion and action	5	2.05761	0.0582105	2625, 2776, 5144, 3708, 5579	114	106	8205	3.39499	0.999999	0.327088	0.292439
INTERPRO	IPR000953:Chromo domain/shadow	3	1.23457	0.0582915	5926, 80205, 55636	222	34	19176	7.62162	1	1	1
KEGG_PATHWAY	hsa04922:Glucagon signaling pathway	5	2.05761	0.0598552	2776, 3708, 5530, 10000, 3945	114	107	8205	3.36326	1	0.327751	0.293032
GOTERM_MF_DIRECT	GO:0000976~transcription regulatory region sequence-specific DNA binding	7	2.88066	0.0602916	2625, 5926, 6938, 5991, 2313, 79718, 196	221	238	18908	2.51637	1	1	0.997732
GOTERM_MF_DIRECT	GO:0003700~transcription factor activity, sequence-specific DNA binding	12	4.93827	0.0605009	2625, 6938, 1997, 64919, 60468, 5991, 2313, 6775, 1112, 7227, 11278, 196	221	555	18908	1.84987	1	1	0.997732
GOTERM_BP_DIRECT	GO:0019933~cAMP-mediated signaling	3	1.23457	0.0605865	5144, 196, 5150	216	36	19333	7.45872	1	1	0.998236
GOTERM_BP_DIRECT	GO:0045582~positive regulation of T cell differentiation	3	1.23457	0.0605865	2625, 399, 60	216	36	19333	7.45872	1	1	0.998236
GOTERM_BP_DIRECT	GO:0035249~synaptic transmission, glutamatergic	3	1.23457	0.0605865	2131, 1182, 5071	216	36	19333	7.45872	1	1	0.998236
KEGG_PATHWAY	hsa04921:Oxytocin signaling pathway	6	2.46914	0.0611062	2776, 3708, 5530, 952, 5579, 60	114	154	8205	2.80417	1	0.327751	0.293032
GOTERM_BP_DIRECT	GO:0050853~B cell receptor signaling pathway	5	2.05761	0.0613525	23180, 952, 5579, 5788, 3702	216	133	19333	3.36484	1	1	0.998236
UP_SEQ_FEATURE	DOMAIN:C2	5	2.05761	0.0616729	8821, 5334, 5579, 54843, 11059	223	137	20532	3.36028	1	1	1
GOTERM_BP_DIRECT	GO:0045893~positive regulation of transcription, DNA-templated	14	5.76132	0.0617215	55809, 5991, 8631, 196, 2625, 473, 1997, 59269, 2313, 952, 5579, 60, 6239, 79718	216	724	19333	1.73075	1	1	0.998236
GOTERM_BP_DIRECT	GO:0006325~chromatin organization	7	2.88066	0.0621427	84456, 80205, 6304, 55636, 5579, 51317, 79718	216	251	19333	2.49615	1	1	0.998236
UP_SEQ_FEATURE	ZN_FING:GATA-type	2	0.823045	0.0631533	473, 7227	223	6	20532	30.6906	1	1	1
KEGG_PATHWAY	hsa04066:HIF-1 signaling pathway	5	2.05761	0.0632186	5230, 10000, 5579, 3480, 3945	114	109	8205	3.30155	1	0.327778	0.293056
GOTERM_BP_DIRECT	GO:0032956~regulation of actin cytoskeleton organization	4	1.64609	0.0634248	93663, 5066, 399, 27067	216	82	19333	4.36608	1	1	0.998236
GOTERM_BP_DIRECT	GO:0060173~limb development	3	1.23457	0.0635927	5066, 659, 55636	216	37	19333	7.25713	1	1	0.998236
GOTERM_CC_DIRECT	GO:0042629~mast cell granule	2	0.823045	0.0638382	301, 5552	226	6	20580	30.354	1	0.599405	0.578434
GOTERM_CC_DIRECT	GO:0005955~calcineurin complex	2	0.823045	0.0638382	3708, 5530	226	6	20580	30.354	1	0.599405	0.578434
KEGG_PATHWAY	hsa04720:Long-term potentiation	4	1.64609	0.0646299	2776, 3708, 5530, 5579	114	67	8205	4.29694	1	0.327778	0.293056
GOTERM_CC_DIRECT	GO:0015629~actin cytoskeleton	7	2.88066	0.0646588	160851, 2533, 3983, 2241, 60, 11337, 9262	226	258	20580	2.47067	1	0.599405	0.578434
GOTERM_BP_DIRECT	GO:1905477~positive regulation of protein localization to membrane	2	0.823045	0.0649056	2534, 5071	216	6	19333	29.8349	1	1	0.998236
GOTERM_BP_DIRECT	GO:0009649~entrainment of circadian clock	2	0.823045	0.0649056	2776, 23239	216	6	19333	29.8349	1	1	0.998236
KEGG_PATHWAY	hsa04514:Cell adhesion molecules	6	2.46914	0.0652779	3105, 214, 940, 29851, 6402, 5788	114	157	8205	2.75059	1	0.327778	0.293056
UP_KW_DISEASE	KW-0991~Intellectual disability	18	7.40741	0.0654522	7750, 5530, 27316, 57231, 1182, 27241, 57688, 473, 56479, 64919, 55777, 3708, 6304, 6711, 5898, 60, 51317, 79718	84	627	4472	1.52837	0.949129	0.719974	0.719974
GOTERM_BP_DIRECT	GO:0001974~blood vessel remodeling	3	1.23457	0.0666483	2131, 659, 55636	216	38	19333	7.06615	1	1	0.998236
INTERPRO	IPR006576:BRK domain	2	0.823045	0.0671955	80205, 55636	222	6	19176	28.7928	1	1	1
INTERPRO	IPR021893:Protein of unknown function DUF3504	2	0.823045	0.0671955	7750, 158405	222	6	19176	28.7928	1	1	1
GOTERM_MF_DIRECT	GO:0070180~large ribosomal subunit rRNA binding	2	0.823045	0.067821	6175, 9349	221	6	18908	28.5189	1	1	0.997732
GOTERM_MF_DIRECT	GO:0031625~ubiquitin protein ligase binding	8	3.29218	0.0682953	10628, 9349, 841, 6125, 7316, 5898, 5071, 11337	221	307	18908	2.22949	1	1	0.997732
GOTERM_MF_DIRECT	GO:0019838~growth factor binding	3	1.23457	0.0688128	659, 3572, 8828	221	37	18908	6.93702	1	1	0.997732
UP_KW_CELLULAR_COMPONENT	KW-0966~Cell projection	21	8.64198	0.0689142	22902, 22848, 5530, 29922, 26986, 2241, 57231, 282809, 5071, 81846, 1182, 27241, 80762, 27130, 301, 80216, 214, 6515, 64092, 10243, 10399	210	1183	17641	1.49121	0.911763	0.390514	0.367542
UP_SEQ_FEATURE	DOMAIN:Ig-like C1-type	3	1.23457	0.0694399	3105, 567, 28755	223	40	20532	6.90538	1	1	1
GOTERM_BP_DIRECT	GO:0048813~dendrite morphogenesis	3	1.23457	0.0697518	473, 2534, 5530	216	39	19333	6.88497	1	1	0.998236
GOTERM_BP_DIRECT	GO:0008625~extrinsic apoptotic signaling pathway via death domain receptors	3	1.23457	0.0697518	841, 4763, 11337	216	39	19333	6.88497	1	1	0.998236
UP_KW_BIOLOGICAL_PROCESS	KW-0945~Host-virus interaction	13	5.34979	0.0707824	7431, 26986, 3572, 3480, 54331, 2534, 3105, 841, 6304, 5788, 8828, 11059, 10399	130	651	11229	1.72488	0.990196	0.743215	0.743215
KEGG_PATHWAY	hsa05161:Hepatitis B	6	2.46914	0.0725787	7048, 841, 6775, 10000, 6655, 5579	114	162	8205	2.66569	1	0.356845	0.319044
GOTERM_CC_DIRECT	GO:0043231~intracellular membrane-bounded organelle	17	6.99588	0.073083	160851, 8766, 9445, 22881, 57231, 1075, 1182, 115825, 3480, 23239, 6938, 399, 55303, 753, 313, 168537, 10396	226	982	20580	1.57643	1	0.63216	0.610044
GOTERM_BP_DIRECT	GO:0043066~negative regulation of apoptotic process	11	4.52675	0.0735836	27250, 64919, 25816, 301, 940, 952, 3572, 51316, 2869, 3480, 1603	216	530	19333	1.85764	1	1	0.998236
GOTERM_CC_DIRECT	GO:0097060~synaptic membrane	3	1.23457	0.0739012	301, 5898, 10243	226	41	20580	6.66307	1	0.63216	0.610044
GOTERM_MF_DIRECT	GO:0019901~protein kinase binding	11	4.52675	0.0752281	5066, 399, 6201, 896, 940, 8631, 60, 5788, 10982, 5071, 7273	221	511	18908	1.84173	1	1	0.997732
GOTERM_BP_DIRECT	GO:0010543~regulation of platelet activation	2	0.823045	0.0753079	2776, 7294	216	7	19333	25.5728	1	1	0.998236
GOTERM_BP_DIRECT	GO:1900122~positive regulation of receptor binding	2	0.823045	0.0753079	567, 5334	216	7	19333	25.5728	1	1	0.998236
GOTERM_BP_DIRECT	GO:0007221~positive regulation of transcription of Notch receptor target	2	0.823045	0.0753079	55534, 84441	216	7	19333	25.5728	1	1	0.998236
GOTERM_BP_DIRECT	GO:0007182~common-partner SMAD protein phosphorylation	2	0.823045	0.0753079	7048, 6711	216	7	19333	25.5728	1	1	0.998236
GOTERM_BP_DIRECT	GO:0071393~cellular response to progesterone stimulus	2	0.823045	0.0753079	55809, 3480	216	7	19333	25.5728	1	1	0.998236
GOTERM_BP_DIRECT	GO:0030335~positive regulation of cell migration	7	2.88066	0.0757017	22800, 22902, 5530, 10396, 2241, 10399, 3480	216	264	19333	2.37323	1	1	0.998236
GOTERM_BP_DIRECT	GO:0031295~T cell costimulation	3	1.23457	0.076097	2534, 940, 29851	216	41	19333	6.54912	1	1	0.998236
GOTERM_BP_DIRECT	GO:0001895~retina homeostasis	3	1.23457	0.076097	567, 60, 282809	216	41	19333	6.54912	1	1	0.998236
KEGG_PATHWAY	hsa04137:Mitophagy - animal	4	1.64609	0.0766603	22800, 7316, 5071, 11337	114	72	8205	3.99854	1	0.365392	0.326686
GOTERM_CC_DIRECT	GO:0005794~Golgi apparatus	19	7.81893	0.0769155	9452, 5552, 8766, 9445, 5125, 1075, 2131, 5071, 1182, 80762, 2776, 3105, 567, 168537, 23230, 10396, 10567, 11337, 11237	226	1143	20580	1.51372	1	0.63216	0.610044
GOTERM_CC_DIRECT	GO:0070161~anchoring junction	3	1.23457	0.0770553	22902, 2533, 2241	226	42	20580	6.50442	1	0.63216	0.610044
GOTERM_CC_DIRECT	GO:0005783~endoplasmic reticulum	19	7.81893	0.0774073	22800, 6175, 6141, 6125, 2131, 337867, 5071, 259230, 80762, 170575, 27185, 3105, 3708, 168537, 27067, 10396, 407738, 51669, 54947	226	1144	20580	1.51239	1	0.63216	0.610044
SMART	SM00298:CHROMO	3	1.23457	0.0784806	5926, 80205, 55636	143	34	10379	6.40415	0.999993	1	1
KEGG_PATHWAY	hsa04630:JAK-STAT signaling pathway	6	2.46914	0.0787302	896, 6775, 3575, 10000, 6655, 3572	114	166	8205	2.60146	1	0.365392	0.326686
GOTERM_BP_DIRECT	GO:0090090~negative regulation of canonical Wnt signaling pathway	5	2.05761	0.0787353	27130, 7091, 22881, 337867, 5071	216	145	19333	3.08637	1	1	0.998236
SMART	SM00592:BRK	2	0.823045	0.0793503	80205, 55636	143	6	10379	24.1935	0.999994	1	1
KEGG_PATHWAY	hsa04071:Sphingolipid signaling pathway	5	2.05761	0.0814871	2534, 2776, 10000, 5579, 259230	114	119	8205	3.0241	1	0.365392	0.326686
KEGG_PATHWAY	hsa05225:Hepatocellular carcinoma	6	2.46914	0.0819087	7048, 10000, 6655, 5579, 60, 3480	114	168	8205	2.57049	1	0.365392	0.326686
UP_SEQ_FEATURE	DOMAIN:GATA-type	2	0.823045	0.0833092	473, 7227	223	8	20532	23.0179	1	1	1
KEGG_PATHWAY	hsa04935:Growth hormone synthesis, secretion and action	5	2.05761	0.0834442	2776, 3708, 10000, 6655, 5579	114	120	8205	2.9989	1	0.365392	0.326686
KEGG_PATHWAY	hsa05214:Glioma	4	1.64609	0.0843185	10000, 6655, 5579, 3480	114	75	8205	3.8386	1	0.365392	0.326686
KEGG_PATHWAY	hsa04310:Wnt signaling pathway	6	2.46914	0.085155	27130, 896, 5530, 7091, 5579, 79718	114	170	8205	2.54025	1	0.365392	0.326686
GOTERM_BP_DIRECT	GO:0045732~positive regulation of protein catabolic process	4	1.64609	0.0852282	80762, 25976, 11059, 5071	216	93	19333	3.84966	1	1	0.998236
GOTERM_BP_DIRECT	GO:0001915~negative regulation of T cell mediated cytotoxicity	2	0.823045	0.085595	3575, 5788	216	8	19333	22.3762	1	1	0.998236
GOTERM_BP_DIRECT	GO:0002821~positive regulation of adaptive immune response	2	0.823045	0.085595	8631, 3572	216	8	19333	22.3762	1	1	0.998236
GOTERM_BP_DIRECT	GO:0046632~alpha-beta T cell differentiation	2	0.823045	0.085595	64919, 301	216	8	19333	22.3762	1	1	0.998236
GOTERM_BP_DIRECT	GO:0007417~central nervous system development	5	2.05761	0.0866026	5066, 6711, 55636, 11059, 5071	216	150	19333	2.98349	1	1	0.998236
KEGG_PATHWAY	hsa04971:Gastric acid secretion	4	1.64609	0.0869417	2776, 3708, 5579, 60	114	76	8205	3.78809	1	0.366397	0.327584
UP_SEQ_FEATURE	LIPID:S-palmitoyl cysteine	7	2.88066	0.0871847	22800, 23180, 2534, 2776, 10161, 3708, 10243	223	283	20532	2.27739	1	1	1
UP_SEQ_FEATURE	MOTIF:Effector region	4	1.64609	0.0880544	22800, 399, 8766, 5898	223	97	20532	3.79677	1	1	1
UP_SEQ_FEATURE	REPEAT:ANK 8	3	1.23457	0.0883992	27130, 23243, 22881	223	46	20532	6.00468	1	1	1
GOTERM_BP_DIRECT	GO:0042100~B cell proliferation	3	1.23457	0.0893012	952, 3575, 5788	216	45	19333	5.96698	1	1	0.998236
GOTERM_BP_DIRECT	GO:0001568~blood vessel development	3	1.23457	0.0893012	7048, 659, 196	216	45	19333	5.96698	1	1	0.998236
GOTERM_MF_DIRECT	GO:0005021~vascular endothelial growth factor-activated receptor activity	2	0.823045	0.0893945	4753, 8828	221	8	18908	21.3891	1	1	0.997732
INTERPRO	IPR019775:WD40 repeat, conserved site	5	2.05761	0.0904324	7091, 282809, 79718, 10399, 115825	222	147	19176	2.93804	1	1	1
INTERPRO	IPR000008:C2 calcium-dependent membrane targeting	5	2.05761	0.0921508	8821, 5334, 5579, 54843, 11059	222	148	19176	2.91819	1	1	1
UP_SEQ_FEATURE	DOMAIN:Chromo 2	2	0.823045	0.0932247	80205, 55636	223	9	20532	20.4604	1	1	1
GOTERM_MF_DIRECT	GO:0005102~receptor binding	9	3.7037	0.0936998	2534, 3105, 2533, 8743, 301, 214, 2241, 5788, 10399	221	397	18908	1.93957	1	1	0.997732
GOTERM_CC_DIRECT	GO:0008091~spectrin	2	0.823045	0.094219	6711, 5579	226	9	20580	20.236	1	0.718158	0.693033
GOTERM_CC_DIRECT	GO:0042824~MHC class I peptide loading complex	2	0.823045	0.094219	3105, 567	226	9	20580	20.236	1	0.718158	0.693033
GOTERM_CC_DIRECT	GO:0042612~MHC class I protein complex	2	0.823045	0.094219	3105, 567	226	9	20580	20.236	1	0.718158	0.693033
INTERPRO	IPR020472:G-protein beta WD-40 repeat	4	1.64609	0.0947372	282809, 79718, 10399, 115825	222	94	19176	3.67568	1	1	1
UP_SEQ_FEATURE	DOMAIN:WW	3	1.23457	0.0950251	54477, 94134, 25766	223	48	20532	5.75448	1	1	1
GOTERM_BP_DIRECT	GO:1901798~positive regulation of signal transduction by p53 class mediator	2	0.823045	0.0957682	9349, 6167	216	9	19333	19.8899	1	1	0.998236
GOTERM_BP_DIRECT	GO:0006198~cAMP catabolic process	2	0.823045	0.0957682	5144, 5150	216	9	19333	19.8899	1	1	0.998236
GOTERM_BP_DIRECT	GO:0046641~positive regulation of alpha-beta T cell proliferation	2	0.823045	0.0957682	940, 5788	216	9	19333	19.8899	1	1	0.998236
GOTERM_BP_DIRECT	GO:0035739~CD4-positive, alpha-beta T cell proliferation	2	0.823045	0.0957682	80762, 940	216	9	19333	19.8899	1	1	0.998236
GOTERM_BP_DIRECT	GO:1903202~negative regulation of oxidative stress-induced cell death	2	0.823045	0.0957682	2534, 5071	216	9	19333	19.8899	1	1	0.998236
UP_SEQ_FEATURE	PROPEP:Removed in mature form	7	2.88066	0.0980837	22800, 54331, 399, 962, 8766, 5898, 11337	223	292	20532	2.2072	1	1	1
INTERPRO	IPR003110:Phosphorylated immunoreceptor signaling ITAM	2	0.823045	0.0990879	915, 917	222	9	19176	19.1952	1	1	1
GOTERM_BP_DIRECT	GO:0050821~protein stabilization	6	2.46914	0.0996464	2776, 22848, 6201, 9349, 6125, 5071	216	220	19333	2.44104	1	1	0.998236
GOTERM_MF_DIRECT	GO:0005024~transforming growth factor beta-activated receptor activity	2	0.823045	0.0999941	7048, 659	221	9	18908	19.0126	1	1	0.997732

## Sheet: pros.down
Table S4 GO term gene enrichment analyses in donor 2 primary cells upon treatment with LRAs
Table S4C Gene enrichment analyses that were significantly down-regulated upon treatment with Prostratin
Note: Analyses of GO enrichment (biological process) were carried out for each condition using DAVID.
Category	Term	Count	X.	P value	Genes	List.Total	Pop.Hits	Pop.Total	Fold.Enrichment	Bonferroni	Benjamini	FDR
UP_KW_PTM	KW-0597~Phosphoprotein	647	58.8182	1.79176e-31	23607, 9063, 5937, 55320, 57504, 27086, 29028, 55209, 3631, 90799, 5930, 10892, 5813, 5934, 917, 919, 90673, 23731, 9197, 167153, 202018, 55690, 139818, 1107, 1106, 10788, 81844, 2313, 400986, 920, 65250, 253725, 285331, 4750, 22852, 143098, 54497, 29121, 55100, 387357, 79677, 27067, 27068, 54014, 3655, 814, 135112, 3659, 818, 939, 91782, 2100, 1374, 3431, 66008, 22863, 22864, 57534, 57655, 15292…	834	8330	14109	1.31398	4.30022e-30	4.47939e-30	4.47939e-30
GOTERM_CC_DIRECT	GO:0005829~cytosol	428	38.9091	6.99455e-30	23607, 23608, 79890, 5937, 3631, 5930, 4600, 10892, 4723, 5934, 253714, 917, 167153, 202018, 203228, 55690, 139818, 10788, 81844, 2313, 253725, 64174, 285331, 4750, 54497, 4507, 54496, 246175, 27185, 283349, 2323, 27068, 54014, 26091, 158234, 3418, 3659, 818, 91782, 66008, 22861, 22863, 57534, 57655, 3428, 5607, 5728, 80774, 5720, 5721, 10521, 223082, 2592, 80205, 831, 2585, 832, 55125, 55008, 10…	994	5520	20580	1.60533	4.91717e-27	4.91717e-27	4.7423e-27
GOTERM_CC_DIRECT	GO:0005654~nucleoplasm	313	28.4545	1.99711e-21	6232, 6595, 6231, 6234, 6233, 7324, 64710, 23049, 9063, 472, 55320, 57504, 117584, 27086, 29028, 23043, 6227, 55209, 3631, 6228, 84321, 5934, 4603, 64393, 253714, 9994, 9874, 9194, 23059, 3097, 26207, 202018, 7690, 1107, 64839, 81844, 2313, 84678, 51535, 1901, 4194, 9641, 64174, 8556, 6135, 4750, 8554, 143098, 4193, 4507, 54496, 149628, 79677, 54014, 51422, 11168, 51667, 814, 158234, 3659, 818, 9…	994	3960	20580	1.63647	1.40396e-18	7.01982e-19	6.77019e-19
GOTERM_CC_DIRECT	GO:0005737~cytoplasm	402	36.5455	8.51317e-21	23607, 79890, 57504, 27086, 375484, 3631, 90799, 4600, 10892, 919, 64167, 9194, 22884, 203228, 1107, 10667, 10788, 81844, 284565, 4750, 4507, 246175, 283349, 387357, 27068, 814, 26091, 3659, 818, 66008, 22861, 57534, 5728, 5720, 3784, 822, 5721, 4753, 10521, 223082, 3669, 2592, 27163, 831, 2585, 55125, 93627, 55008, 4542, 55251, 55014, 1029, 10628, 10627, 80314, 841, 843, 6711, 284004, 10982, 508…	994	5593	20580	1.48813	5.98476e-18	1.99492e-18	1.92398e-18
UP_SEQ_FEATURE	COMPBIAS:Polar residues	480	43.6364	1.86619e-20	23607, 23608, 79890, 9063, 5937, 55320, 27086, 29028, 375484, 55209, 90799, 5930, 5813, 5934, 64393, 919, 9194, 22883, 202018, 55690, 139818, 1107, 1106, 2313, 400986, 284443, 65250, 253725, 64174, 285331, 4750, 22852, 149628, 29121, 55100, 283349, 2323, 27067, 54014, 135112, 3659, 818, 375248, 285343, 3431, 66008, 22861, 22863, 22864, 57655, 152926, 3428, 5607, 5728, 147339, 150864, 55599, 79668…	1017	6903	20532	1.40383	9.18163e-17	9.18163e-17	9.14804e-17
UP_KW_CELLULAR_COMPONENT	KW-0963~Cytoplasm	409	37.1818	6.29103e-18	23607, 79890, 375484, 3631, 90799, 5930, 4600, 10892, 9194, 22884, 167153, 202018, 203228, 1107, 81844, 284565, 285331, 4750, 143098, 54497, 4507, 54496, 246175, 27185, 283349, 387357, 27067, 54014, 814, 26091, 3659, 91782, 66008, 22861, 22863, 57534, 3428, 5728, 80774, 822, 10521, 3669, 80205, 832, 55125, 93627, 55008, 10973, 65056, 55251, 55014, 1029, 10628, 80314, 841, 6711, 284004, 10982, 575…	920	5538	17641	1.41614	2.89388e-16	2.89388e-16	2.51641e-16
UP_SEQ_FEATURE	COMPBIAS:Basic and acidic residues	389	35.3636	2.89544e-14	23607, 79890, 55320, 27086, 29028, 55209, 90799, 5930, 919, 9194, 167153, 202018, 55690, 1107, 1106, 81844, 400986, 284565, 65250, 253725, 285331, 4750, 22852, 149628, 55100, 283349, 79677, 54014, 814, 135112, 3659, 818, 939, 375248, 3431, 22861, 22864, 3428, 5728, 147339, 150864, 5720, 3784, 5721, 6932, 10521, 22834, 5980, 128710, 80205, 831, 57544, 55125, 157680, 7913, 65056, 55133, 6711, 34055…	1017	5657	20532	1.38827	1.42566e-10	7.12278e-11	7.09672e-11
GOTERM_CC_DIRECT	GO:0005634~nucleus	399	36.2727	3.38234e-14	9063, 5937, 57504, 27086, 29028, 55209, 3631, 5930, 4600, 10892, 4603, 5813, 5934, 253714, 22883, 22884, 203228, 1107, 1106, 2313, 284443, 4750, 4507, 54496, 29121, 55100, 246175, 27185, 387357, 79677, 54014, 814, 135112, 158234, 3659, 2100, 3431, 66008, 22861, 22864, 3428, 5607, 5728, 389524, 55599, 822, 6932, 10521, 4999, 3669, 22834, 5980, 7913, 10973, 65056, 57677, 1029, 10628, 80314, 6711, 2…	994	6007	20580	1.37523	2.38048e-11	5.94447e-12	5.73307e-12
GOTERM_MF_DIRECT	GO:0005515~protein binding	756	68.7273	8.82605e-14	23607, 23608, 79890, 9063, 5937, 81853, 55320, 57504, 27086, 29028, 375484, 3631, 90799, 5930, 4600, 91526, 10892, 4723, 5813, 5934, 64393, 253714, 917, 919, 91523, 9194, 22883, 167153, 203228, 55690, 139818, 1107, 1106, 10667, 81844, 2313, 920, 253725, 285331, 157378, 4750, 389541, 22852, 143098, 54497, 4507, 54496, 246175, 27185, 283349, 2323, 387357, 79677, 27067, 3655, 135112, 158234, 3659, 8…	978	12619	18908	1.15825	9.16167e-11	9.16144e-11	8.90548e-11
UP_SEQ_FEATURE	CROSSLNK:Glycyl lysine isopeptide (Lys-Gly) (interchain with G-Cter in SUMO2)	121	11	3.41979e-12	9584, 6595, 23607, 63901, 1060, 9063, 55320, 170960, 84726, 27086, 29028, 6227, 5930, 6228, 55729, 4603, 8028, 22806, 8148, 7690, 120, 1107, 57118, 84678, 23451, 51535, 7582, 6135, 7586, 8554, 26137, 7581, 1998, 55100, 79677, 143884, 55900, 11168, 79718, 84186, 6141, 7112, 7994, 9139, 7597, 4089, 2186, 162394, 55196, 3428, 147339, 51274, 80012, 29896, 546, 11177, 55758, 10521, 51317, 7508, 6670, …	1017	1267	20532	1.92805	1.68255e-08	5.60845e-09	5.58793e-09
UP_KW_CELLULAR_COMPONENT	KW-0539~Nucleus	393	35.7273	4.02353e-12	9063, 5937, 55320, 57504, 27086, 29028, 55209, 3631, 5930, 4600, 10892, 4603, 5813, 5934, 64393, 253714, 22883, 22884, 167153, 203228, 1107, 1106, 2313, 284443, 64174, 4750, 4507, 54496, 149628, 29121, 246175, 387357, 79677, 27067, 54014, 814, 135112, 3659, 91782, 2100, 3431, 22861, 22864, 3428, 5728, 389524, 55599, 80774, 822, 548644, 6932, 10521, 4999, 3669, 22834, 5980, 80205, 7913, 10973, 650…	920	5667	17641	1.32976	1.85084e-10	9.25413e-11	8.04707e-11
UP_KW_DOMAIN	KW-0175~Coiled coil	212	19.2727	6.12684e-12	23607, 8411, 94240, 23048, 23049, 29028, 90799, 5813, 9873, 9750, 9874, 23059, 22884, 55690, 10788, 81844, 400986, 84678, 51411, 284565, 65250, 9641, 285331, 9881, 9882, 4750, 8675, 22852, 27185, 283349, 79677, 143884, 10198, 11168, 51667, 135112, 55906, 51306, 158234, 5295, 7112, 375248, 91782, 285343, 4089, 23157, 66008, 22863, 57534, 147339, 3784, 11177, 4753, 9648, 51317, 51319, 158584, 10051…	735	2705	14486	1.54465	1.71553e-10	1.71551e-10	1.40917e-10
UP_KW_BIOLOGICAL_PROCESS	KW-0945~Host-virus interaction	80	7.27273	3.14934e-11	8850, 6672, 23607, 64750, 5586, 4179, 63901, 23765, 3480, 9140, 256987, 5698, 7514, 5930, 10133, 5934, 55729, 51606, 919, 9111, 5111, 3133, 3572, 202018, 55690, 1107, 55014, 841, 920, 3841, 5788, 84272, 4217, 3921, 85363, 29072, 10346, 9641, 84181, 6575, 6773, 6772, 8554, 253260, 23468, 29969, 4193, 2965, 55788, 9958, 11168, 6404, 8828, 3932, 23515, 5295, 7431, 50618, 25939, 7157, 91543, 3431, 26…	630	651	11229	2.19033	3.33831e-09	3.3383e-09	3.21233e-09
GOTERM_BP_DIRECT	GO:0002181~cytoplasmic translation	23	2.09091	3.36463e-10	6164, 6141, 6210, 6188, 9045, 6232, 6187, 6165, 6231, 6135, 6234, 6156, 6233, 6169, 2197, 23521, 6171, 6161, 6227, 6204, 6228, 6208, 3921	960	90	19333	5.14652	1.24962e-06	1.24929e-06	1.23987e-06
GOTERM_CC_DIRECT	GO:0022626~cytosolic ribosome	20	1.81818	2.90723e-09	6164, 6141, 6210, 6188, 9045, 6232, 6187, 6165, 6135, 6156, 6233, 6169, 2197, 23521, 6161, 6227, 6204, 6228, 6208, 3921	994	77	20580	5.37772	2.04378e-06	4.08757e-07	3.94221e-07
UP_SEQ_FEATURE	REGION:Disordered	760	69.0909	3.87733e-09	132299, 23607, 23608, 79890, 9063, 5937, 55320, 57504, 27086, 29028, 375484, 55209, 90799, 5930, 4600, 10892, 4603, 5813, 5934, 64393, 919, 90673, 286530, 91523, 9194, 22883, 23731, 22884, 9197, 167153, 202018, 55690, 139818, 1107, 1106, 10667, 81844, 2313, 400986, 920, 284565, 284443, 65250, 253725, 64174, 285331, 4750, 22852, 54497, 149628, 29121, 55100, 27185, 283349, 2323, 387357, 79677, 2706…	1017	13654	20532	1.12374	1.90763e-05	4.76911e-06	4.75166e-06
KEGG_PATHWAY	hsa05171:Coronavirus disease - COVID-19	38	3.45455	4.90945e-09	9641, 6210, 9045, 6232, 6231, 6234, 6773, 6135, 6156, 6233, 6772, 2197, 23521, 6171, 3716, 51065, 3455, 6227, 5578, 5336, 6204, 5579, 4600, 6228, 6208, 6164, 5295, 6141, 6188, 6165, 6187, 6169, 3572, 5290, 5291, 6161, 51135, 3921	459	232	8205	2.92794	1.48265e-06	1.48265e-06	1.22736e-06
UP_KW_PTM	KW-0832~Ubl conjugation	216	19.6364	1.96098e-08	6595, 23607, 23608, 6233, 7324, 9063, 55320, 117584, 27086, 29028, 6227, 5930, 6228, 4603, 3093, 7690, 120, 1107, 81844, 84678, 54800, 51535, 4194, 9641, 7582, 6135, 7586, 8554, 253260, 7581, 4193, 55100, 27185, 79677, 143884, 10198, 55900, 11168, 3659, 5295, 6141, 7112, 7597, 4089, 91543, 22861, 162394, 5292, 5728, 57534, 3428, 147339, 23032, 3784, 11177, 54828, 51317, 10521, 11059, 9541, 6156, …	834	2583	14109	1.41468	4.70635e-07	2.45122e-07	2.45122e-07
UP_KW_MOLECULAR_FUNCTION	KW-0808~Transferase	169	15.3636	2.11541e-08	6197, 6196, 7046, 23608, 7324, 23049, 2272, 9063, 3480, 472, 57107, 117584, 23043, 55209, 5930, 8924, 8925, 3093, 375743, 9874, 2043, 167153, 7294, 27010, 57118, 81844, 26289, 51135, 8814, 10142, 151531, 4215, 9867, 5305, 4217, 85363, 5429, 9641, 9246, 5165, 6894, 8554, 4750, 23304, 4193, 4507, 54496, 79158, 11329, 257218, 51540, 2323, 55501, 23262, 11320, 51422, 814, 6646, 158234, 3932, 26091, 8…	651	2045	11719	1.48766	1.69233e-06	1.69233e-06	1.54425e-06
GOTERM_CC_DIRECT	GO:0005813~centrosome	59	5.36364	2.90157e-08	8850, 9541, 9786, 5586, 1063, 472, 256987, 23085, 994, 57223, 55125, 84166, 5930, 90799, 4204, 5111, 23059, 202018, 1107, 26289, 1540, 10142, 55857, 9867, 10464, 9702, 7405, 51735, 23108, 285331, 7188, 5682, 8556, 4750, 57560, 23345, 22852, 27185, 60412, 57489, 22890, 10198, 145508, 84861, 23637, 132320, 50618, 8766, 7157, 4089, 29899, 57534, 80216, 51199, 26586, 23032, 5567, 84333, 4999	994	556	20580	2.19703	2.03979e-05	3.39968e-06	3.27878e-06
INTERPRO	IPR013083:Zinc finger, RING/FYVE/PHD-type	56	5.09091	3.48232e-08	6672, 22838, 23608, 8411, 11262, 9781, 9063, 23081, 117584, 5930, 8028, 93349, 57590, 1107, 81844, 29994, 84678, 89846, 9867, 85363, 10346, 4194, 9960, 114804, 9169, 7188, 8554, 23469, 4193, 257218, 283149, 284996, 10277, 54739, 165918, 7994, 3431, 2186, 23355, 51070, 200576, 57534, 5927, 151636, 80853, 55632, 23032, 546, 23077, 152006, 11177, 868, 84333, 51317, 223082, 54904	992	484	19176	2.2366	5.30691e-05	5.30705e-05	5.20258e-05
UP_KW_DOMAIN	KW-0863~Zinc-finger	144	13.0909	4.1783e-08	6232, 7562, 23608, 6233, 8411, 9063, 170960, 117584, 57504, 27086, 5930, 8924, 10133, 64393, 8028, 22806, 8148, 170959, 3097, 57590, 7690, 1107, 81844, 84678, 89846, 284443, 9867, 56829, 85363, 5429, 4194, 7582, 7188, 7586, 8554, 26137, 23304, 7581, 4193, 6095, 257218, 55900, 55906, 10235, 121536, 84186, 23318, 7994, 9139, 7597, 2100, 3431, 2186, 25976, 57534, 51274, 80012, 55632, 23032, 546, 152…	735	1829	14486	1.55171	1.16992e-06	5.84962e-07	4.80504e-07
KEGG_PATHWAY	hsa04115:p53 signaling pathway	19	1.72727	6.26705e-08	4194, 8795, 7157, 8797, 581, 4193, 472, 5728, 1029, 1643, 896, 841, 545, 143686, 27244, 900, 51246, 637, 64393	459	73	8205	4.65261	1.89263e-05	9.46325e-06	7.83381e-06
UP_KW_PTM	KW-1017~Isopeptide bond	160	14.5455	1.07826e-07	9584, 7046, 6595, 23607, 6233, 7324, 63901, 1060, 9063, 3480, 55320, 170960, 84726, 27086, 29028, 6227, 5930, 6228, 55729, 4603, 3093, 9111, 8028, 22806, 8148, 7690, 120, 1107, 57118, 55610, 84678, 23451, 51535, 3921, 5429, 9641, 7582, 5682, 6135, 6772, 7586, 8554, 26137, 253260, 7581, 6095, 29761, 1998, 55100, 27185, 79677, 143884, 10198, 55626, 55900, 11168, 79718, 84186, 3659, 6141, 7112, 7994…	834	1817	14109	1.48969	2.58781e-06	8.98547e-07	8.98547e-07
GOTERM_CC_DIRECT	GO:0022627~cytosolic small ribosomal subunit	14	1.27273	1.63743e-07	6210, 6188, 6232, 6187, 6231, 6234, 6233, 2197, 51065, 6227, 6204, 6228, 6208, 3921	994	46	20580	6.30129	0.000115105	1.64445e-05	1.58597e-05
UP_SEQ_FEATURE	MOTIF:Nuclear localization signal	50	4.54545	1.86083e-07	9663, 6672, 9541, 9821, 11262, 1063, 1060, 9063, 83990, 55729, 7913, 50717, 3097, 167153, 7294, 27250, 79048, 3841, 51535, 56829, 10346, 4194, 9444, 9760, 8554, 4193, 123036, 10957, 7536, 51741, 11168, 4149, 51667, 9575, 7112, 3431, 25976, 51070, 5291, 23633, 23678, 143, 3428, 463, 2533, 822, 4676, 6932, 5527, 7508	1017	449	20532	2.24819	0.000915111	0.000183106	0.000182436
GOTERM_BP_DIRECT	GO:0006468~protein phosphorylation	54	4.90909	1.94557e-07	7046, 6793, 5583, 8573, 9821, 5586, 23049, 9263, 472, 3716, 3717, 994, 23043, 5578, 5579, 6789, 2081, 140609, 9874, 7294, 23097, 51135, 5588, 6875, 8814, 7405, 4217, 9641, 5165, 9448, 4750, 11329, 51422, 51347, 814, 3932, 818, 23515, 5295, 5257, 9252, 22863, 5292, 23678, 102, 2534, 80216, 545, 54861, 6733, 5567, 54986, 255967, 51319	960	503	19333	2.16199	0.000722323	0.000361195	0.000358471
INTERPRO	IPR011011:Zinc finger, FYVE/PHD-type	25	2.27273	2.05766e-07	6672, 8411, 11262, 23469, 23081, 257218, 117584, 8028, 7994, 93349, 3431, 2186, 57590, 200576, 1107, 5927, 80853, 84678, 55632, 29994, 89846, 546, 11177, 51317, 54904	992	140	19176	3.4519	0.000313538	0.000156794	0.000153707
UP_SEQ_FEATURE	DOMAIN:PARP catalytic	9	0.818182	5.70149e-07	143, 64761, 83666, 79668, 57097, 54625, 56829, 165631, 25976	1017	17	20532	10.6882	0.0028012	0.000467522	0.000465812
GOTERM_MF_DIRECT	GO:0005524~ATP binding	124	11.2727	6.61617e-07	6197, 6196, 7046, 6595, 7324, 23049, 1182, 3480, 472, 83752, 55601, 29028, 146857, 23043, 89978, 83990, 84166, 8801, 55728, 9619, 3093, 9874, 57198, 2043, 167153, 57194, 64848, 7294, 1107, 27010, 1106, 10667, 57118, 26289, 51135, 8814, 4215, 5305, 4217, 54805, 9641, 9246, 9881, 5165, 84181, 4750, 493, 11329, 257218, 79677, 23262, 51422, 814, 3932, 818, 4363, 22861, 9252, 162394, 5290, 5291, 23678…	978	1541	18908	1.5557	0.000686523	0.000311069	0.000302379
UP_SEQ_FEATURE	COMPBIAS:Basic residues	66	6	7.23634e-07	6672, 9584, 9541, 5980, 11262, 149013, 55082, 64710, 2197, 57181, 394, 1060, 85379, 55209, 5930, 6468, 54832, 6228, 5813, 7913, 8848, 25957, 9397, 93349, 120, 1107, 1106, 151613, 57035, 23131, 27332, 284565, 253725, 64174, 9169, 157697, 376940, 257218, 143884, 51742, 11168, 4820, 51747, 6141, 7994, 101060226, 7157, 3431, 9295, 222194, 147339, 3106, 861, 79741, 3105, 29896, 55599, 114882, 546, 230…	1017	698	20532	1.90897	0.00355395	0.000508611	0.000506751
INTERPRO	IPR001965:Zinc finger, PHD-type	19	1.72727	7.81548e-07	6672, 7994, 8028, 93349, 11262, 3431, 2186, 23469, 23081, 1107, 5927, 257218, 80853, 84678, 29994, 55632, 11177, 51317, 54904	992	91	19176	4.03607	0.00119037	0.000301732	0.000295792
INTERPRO	IPR012317:Poly(ADP-ribose) polymerase, catalytic domain	9	0.818182	7.91947e-07	143, 64761, 83666, 79668, 57097, 54625, 56829, 165631, 25976	992	17	19176	10.2339	0.0012062	0.000301732	0.000295792
GOTERM_MF_DIRECT	GO:0003723~RNA binding	119	10.8182	8.99044e-07	6232, 9584, 6231, 6234, 23608, 6233, 64710, 23049, 5937, 1854, 84726, 55601, 6227, 5930, 4204, 6228, 84321, 5813, 64393, 7175, 8148, 64848, 1107, 1106, 27250, 81844, 23451, 51535, 56829, 3921, 197135, 5682, 6894, 6135, 26136, 27067, 11168, 84186, 23318, 6141, 3151, 22864, 3428, 3148, 29896, 55599, 3146, 9406, 10521, 255967, 6275, 6156, 5586, 2197, 23521, 1656, 60313, 831, 51203, 7514, 7913, 10973…	978	1471	18908	1.56402	0.000932773	0.000311069	0.000302379
GOTERM_CC_DIRECT	GO:0042612~MHC class I protein complex	7	0.636364	9.21271e-07	3107, 3106, 3105, 567, 3134, 3133, 3140	994	9	20580	16.1033	0.000647444	8.09567e-05	7.80777e-05
INTERPRO	IPR001487:Bromodomain	13	1.18182	1.17588e-06	158358, 8850, 6595, 6672, 93349, 11262, 3431, 2186, 55023, 29028, 29994, 54014, 11177	992	43	19176	5.84415	0.00179044	0.000358409	0.000351354
GOTERM_CC_DIRECT	GO:0005840~ribosome	26	2.36364	1.26359e-06	6197, 4690, 6196, 6210, 9045, 6232, 6231, 6234, 6135, 6233, 2197, 23521, 6171, 51065, 6227, 7536, 6204, 6228, 6208, 6164, 6141, 6188, 6165, 6187, 6169, 6161	994	176	20580	3.05858	0.000887912	9.87006e-05	9.51906e-05
UP_KW_CELLULAR_COMPONENT	KW-0490~MHC I	7	0.636364	1.44283e-06	3107, 3106, 3105, 567, 3134, 3133, 3140	920	9	17641	14.9139	6.63682e-05	2.21235e-05	1.92378e-05
SMART	SM00249:PHD	19	1.72727	2.07153e-06	6672, 7994, 8028, 93349, 11262, 3431, 2186, 23469, 23081, 1107, 5927, 257218, 80853, 84678, 29994, 55632, 11177, 51317, 54904	578	91	10379	3.74921	0.000704074	0.000704321	0.000685677
GOTERM_MF_DIRECT	GO:0004674~protein serine/threonine kinase activity	44	4	2.72799e-06	9641, 6197, 6196, 7046, 6793, 5583, 5165, 8573, 9448, 4750, 5586, 23049, 9263, 472, 11329, 23043, 5578, 5579, 6789, 51347, 2081, 140609, 9874, 146057, 9252, 5290, 7273, 5292, 23678, 200576, 5607, 57118, 80216, 23097, 545, 51135, 54861, 6733, 5588, 8814, 5567, 4215, 54986, 4217	978	392	18908	2.17007	0.00282765	0.000707914	0.000688136
KEGG_PATHWAY	hsa05214:Glioma	17	1.54545	2.75205e-06	5295, 7157, 6654, 5290, 5291, 581, 3480, 4193, 5728, 1029, 57118, 1643, 5578, 5336, 5579, 814, 818	459	75	8205	4.05185	0.000830774	0.000277039	0.000229337
GOTERM_CC_DIRECT	GO:0016605~PML body	19	1.72727	2.98645e-06	9641, 6670, 23515, 9994, 6672, 7994, 7157, 8554, 11262, 23468, 9063, 5728, 1107, 79677, 545, 546, 10241, 4149, 3669	994	106	20580	3.71113	0.00209727	0.000209947	0.000202481
GOTERM_BP_DIRECT	GO:0035556~intracellular signal transduction	47	4.27273	3.41472e-06	6197, 6196, 7046, 5583, 9448, 5586, 9467, 9263, 23228, 10019, 3716, 3717, 11329, 283349, 23043, 50650, 84166, 5578, 55824, 5336, 51422, 5579, 6789, 51347, 814, 3932, 6760, 4089, 9874, 5334, 260425, 9252, 23678, 200576, 22821, 3925, 10207, 2534, 151556, 51135, 54861, 8835, 6733, 5588, 868, 4215, 197358	960	453	19333	2.08943	0.0126022	0.00332872	0.00330362
UP_KW_MOLECULAR_FUNCTION	KW-0156~Chromatin regulator	39	3.54545	3.61921e-06	9960, 9760, 84181, 9324, 23347, 23081, 54496, 3717, 80205, 83852, 51742, 55209, 5579, 54799, 81550, 121536, 79718, 7913, 5934, 253714, 165918, 7994, 9874, 2186, 1107, 5926, 1106, 5927, 151636, 80853, 80314, 84678, 546, 196528, 7403, 51317, 54904, 56946, 29072	651	311	11719	2.25743	0.000289496	0.000144768	0.000132101
GOTERM_BP_DIRECT	GO:0018105~peptidyl-serine phosphorylation	26	2.36364	3.81039e-06	9641, 6197, 6196, 7046, 5583, 5165, 5586, 253260, 23049, 472, 11329, 5578, 5579, 6789, 814, 23515, 140609, 9874, 146057, 9252, 581, 23678, 57118, 545, 6733, 5588	960	182	19333	2.87693	0.0140521	0.00332872	0.00330362
GOTERM_MF_DIRECT	GO:0003682~chromatin binding	49	4.45455	5.09738e-06	6670, 8850, 6595, 10051, 64710, 1063, 23081, 57504, 29028, 83990, 5579, 4204, 54799, 7175, 25836, 6322, 8028, 5111, 7091, 170959, 1107, 1106, 2313, 55777, 51176, 84181, 9324, 50809, 2099, 23468, 2965, 11168, 81550, 165918, 54737, 7153, 7155, 7157, 4089, 27316, 3151, 256380, 80012, 546, 6777, 4676, 54828, 51317, 51316	978	469	18908	2.0199	0.00527712	0.000949246	0.000922726
GOTERM_BP_DIRECT	GO:0045893~positive regulation of transcription, DNA-templated	65	5.90909	5.29093e-06	6670, 8850, 7046, 6672, 6595, 91612, 57504, 60313, 29028, 79612, 5579, 54799, 55729, 4603, 65056, 9830, 8148, 1107, 1029, 81844, 2313, 80314, 51176, 83666, 920, 51379, 4217, 85363, 10346, 23506, 6772, 8631, 8554, 2099, 29969, 6095, 1998, 2965, 1997, 55023, 149628, 972, 4149, 81550, 814, 79718, 3659, 9575, 4041, 7994, 9975, 7157, 4089, 2100, 3275, 5292, 5927, 463, 151636, 861, 3148, 80853, 10365, …	960	724	19333	1.80802	0.0194587	0.00332872	0.00330362
GOTERM_BP_DIRECT	GO:0051607~defense response to virus	30	2.72727	5.37902e-06	9641, 6773, 6772, 91351, 256987, 146857, 55601, 3455, 84166, 4600, 3659, 25939, 91543, 22861, 3428, 2635, 10964, 26065, 2633, 151636, 81844, 83666, 5788, 56829, 10521, 85363, 3669, 8519, 29072, 10346	960	234	19333	2.58186	0.0197795	0.00332872	0.00330362
GOTERM_MF_DIRECT	GO:0042393~histone binding	27	2.45455	5.48697e-06	9960, 6595, 84181, 6772, 54496, 3717, 29028, 5579, 54799, 79718, 7913, 165918, 8028, 6322, 7994, 55196, 256380, 1107, 1106, 5927, 80012, 151636, 51176, 83666, 546, 4676, 54828	978	190	18908	2.74737	0.00567931	0.000949246	0.000922726
KEGG_PATHWAY	hsa05169:Epstein-Barr virus infection	29	2.63636	6.71418e-06	9641, 6892, 9541, 7188, 6773, 6772, 4193, 3716, 896, 3455, 5336, 637, 917, 919, 5295, 7431, 7157, 3134, 3133, 5290, 5291, 581, 3107, 3106, 1643, 3105, 841, 567, 51135	459	202	8205	2.56633	0.00202564	0.000506921	0.000419637
GOTERM_BP_DIRECT	GO:0006325~chromatin organization	31	2.81818	7.75187e-06	9960, 9760, 84181, 9324, 64710, 23468, 3717, 80205, 29028, 51742, 55209, 5579, 54799, 81550, 121536, 79718, 7913, 5934, 253714, 165918, 9874, 3151, 1107, 1106, 151636, 3148, 80853, 546, 51317, 54904, 56946	960	251	19333	2.48723	0.02838	0.00411181	0.0040808
INTERPRO	IPR019786:Zinc finger, PHD-type, conserved site	15	1.36364	7.97764e-06	6672, 8028, 93349, 11262, 3431, 2186, 23469, 1107, 5927, 257218, 80853, 55632, 11177, 51317, 54904	992	68	19176	4.26411	0.0120844	0.00178511	0.00174997
INTERPRO	IPR011009:Protein kinase-like domain	54	4.90909	8.23673e-06	6197, 6196, 7046, 6793, 5583, 8573, 5586, 23049, 9263, 3480, 472, 3716, 3717, 23043, 5578, 93627, 5579, 6789, 2081, 140609, 9874, 2043, 7294, 57118, 23097, 51135, 5588, 8814, 4215, 4217, 9641, 9448, 4750, 11329, 51347, 814, 3932, 818, 146057, 9252, 5290, 5291, 5292, 7273, 23678, 5607, 2534, 80216, 545, 54861, 6733, 5567, 54986, 255967	992	547	19176	1.90833	0.0124744	0.00178511	0.00174997
UP_KW_MOLECULAR_FUNCTION	KW-0418~Kinase	71	6.45455	8.68902e-06	6197, 6196, 7046, 6793, 5583, 8573, 5586, 23049, 9263, 3480, 472, 3716, 3717, 23043, 2585, 5578, 5579, 6789, 2081, 140609, 9874, 2043, 23533, 7294, 27010, 1029, 57118, 23097, 26289, 51135, 5588, 10142, 8814, 4215, 5305, 4217, 9641, 5165, 50808, 9448, 4750, 55300, 11329, 2323, 23262, 51422, 51347, 814, 3932, 818, 5295, 5257, 146057, 9252, 5290, 5291, 5292, 7273, 23678, 200576, 54981, 5607, 2534, 3…	651	747	11719	1.71099	0.000694883	0.000231707	0.000211433
KEGG_PATHWAY	hsa01524:Platinum drug resistance	16	1.45455	9.18714e-06	5295, 7153, 7155, 5980, 7157, 5290, 5291, 581, 4193, 472, 330, 1029, 841, 637, 4217, 5429	459	73	8205	3.91799	0.00277068	0.000554903	0.000459357
INTERPRO	IPR016024:Armadillo-type fold	40	3.63636	9.37065e-06	54808, 6894, 9844, 253260, 57186, 23049, 81704, 23348, 55183, 472, 54497, 54892, 130916, 23041, 1730, 57223, 7514, 54914, 253714, 51606, 25836, 9750, 8502, 29978, 285527, 23335, 5290, 23633, 5291, 139818, 10129, 27250, 3709, 545, 23451, 196528, 987, 3841, 54986, 5527	992	358	19176	2.15985	0.0141795	0.00178511	0.00174997
GOTERM_BP_DIRECT	GO:0045892~negative regulation of transcription, DNA-templated	55	5	1.14428e-05	6670, 6672, 6595, 9541, 64750, 7644, 7764, 286205, 1063, 57504, 27086, 4204, 54799, 55729, 5813, 9994, 25836, 6322, 9039, 1107, 1029, 27250, 80314, 51176, 7767, 51535, 10346, 4194, 376940, 23468, 29969, 4193, 1998, 83852, 7536, 3659, 54737, 9575, 9139, 7994, 9975, 7157, 4089, 3275, 9252, 256380, 5926, 3428, 80012, 3148, 55758, 54625, 5205, 6932, 11059	960	591	19333	1.87415	0.0416085	0.0053109	0.00527085
SMART	SM00297:BROMO	12	1.09091	1.25743e-05	8850, 6672, 6595, 55023, 29028, 93349, 29994, 54014, 11262, 3431, 11177, 2186	578	42	10379	5.1305	0.00426616	0.00213763	0.00208105
INTERPRO	IPR019787:Zinc finger, PHD-finger	16	1.45455	1.2715e-05	6672, 7994, 8028, 93349, 11262, 3431, 2186, 23469, 1107, 5927, 80853, 84678, 29994, 11177, 51317, 54904	992	80	19176	3.86613	0.0191912	0.00215307	0.00211069
GOTERM_MF_DIRECT	GO:0005085~guanyl-nucleotide exchange factor activity	30	2.72727	1.37175e-05	9844, 9467, 6654, 389541, 79890, 22930, 81704, 23348, 57589, 4925, 55667, 117289, 50650, 8924, 10235, 8925, 1933, 50618, 9459, 96459, 221178, 23258, 203228, 139818, 23370, 89846, 23077, 51735, 55619, 5924	978	236	18908	2.45763	0.014138	0.00203412	0.00197729
UP_KW_BIOLOGICAL_PROCESS	KW-0833~Ubl conjugation pathway	70	6.36364	1.42243e-05	23608, 64750, 7324, 26235, 9781, 9140, 9063, 117584, 84961, 26234, 5930, 6468, 8924, 10892, 55008, 8925, 3093, 50717, 9039, 23376, 1029, 64839, 81844, 84678, 1540, 9867, 54800, 85363, 10346, 9960, 114804, 9246, 8554, 23304, 4193, 83734, 56995, 29761, 330, 257218, 51185, 284996, 55626, 9958, 10277, 84861, 79718, 26091, 55827, 165918, 158219, 51070, 55030, 57534, 57337, 151636, 1643, 51397, 55632, …	630	737	11229	1.6929	0.00150665	0.000753889	0.000725441
UP_SEQ_FEATURE	DOMAIN:Bromo	11	1	1.44026e-05	158358, 8850, 6595, 29028, 93349, 29994, 54014, 11262, 3431, 11177, 2186	1017	39	20532	5.69427	0.0684089	0.0088576	0.00882519
UP_KW_MOLECULAR_FUNCTION	KW-0723~Serine/threonine-protein kinase	44	4	1.55047e-05	9641, 6197, 6196, 7046, 6793, 5583, 8573, 9448, 4750, 5586, 23049, 9263, 472, 11329, 23043, 5578, 5579, 6789, 51347, 814, 818, 2081, 140609, 9874, 146057, 9252, 5290, 7273, 5292, 23678, 5607, 57118, 80216, 23097, 545, 51135, 54861, 6733, 5588, 8814, 5567, 4215, 54986, 4217	651	394	11719	2.01032	0.00123962	0.000310094	0.000282961
GOTERM_CC_DIRECT	GO:0031901~early endosome membrane	25	2.27273	1.59167e-05	8411, 6653, 3140, 23325, 1182, 23646, 55300, 23041, 3631, 157680, 9135, 6643, 3134, 3133, 2043, 200576, 2060, 3107, 151636, 3106, 3105, 567, 55858, 51019, 253725	994	190	20580	2.72424	0.0111271	0.00101722	0.000981045
UP_KW_PTM	KW-0007~Acetylation	257	23.3636	1.75856e-05	132299, 6595, 6234, 6233, 4299, 7324, 23048, 23049, 472, 23041, 127018, 6227, 5930, 6228, 10892, 84321, 4723, 5813, 4603, 54914, 3093, 9994, 9874, 23731, 202018, 55690, 120, 10667, 9867, 51535, 1901, 9882, 6135, 8554, 389541, 4507, 55100, 283349, 51540, 27068, 135112, 3659, 3418, 5295, 8440, 7112, 4089, 91543, 6389, 1374, 64864, 23398, 23157, 5728, 3428, 5607, 80774, 171425, 822, 5721, 1806, 9406…	834	3465	14109	1.25476	0.000421968	0.00010991	0.00010991
INTERPRO	IPR017892:Protein kinase, C-terminal	10	0.909091	1.82198e-05	6197, 6196, 11329, 5583, 5586, 5588, 5578, 5579, 9252, 23678	992	31	19176	6.23569	0.0273853	0.0027767	0.00272204
GOTERM_CC_DIRECT	GO:0042788~polysomal ribosome	10	0.909091	1.8467e-05	6141, 6231, 6135, 6234, 6156, 6169, 6227, 6228, 6171, 6161	994	33	20580	6.27401	0.0128985	0.00108186	0.00104338
GOTERM_MF_DIRECT	GO:1990404~protein ADP-ribosylase activity	8	0.727273	1.85329e-05	143, 64761, 83666, 79668, 57097, 54625, 165631, 25976	978	18	18908	8.59259	0.0190535	0.00240464	0.00233746
GOTERM_BP_DIRECT	GO:0060333~interferon-gamma-mediated signaling pathway	7	0.636364	1.86311e-05	3716, 6672, 3717, 9111, 6772, 7157, 3659	960	13	19333	10.8438	0.0668568	0.00768637	0.00762841
UP_KW_DOMAIN	KW-0103~Bromodomain	11	1	2.22474e-05	8850, 6595, 55023, 29028, 93349, 29994, 54014, 11262, 3431, 11177, 2186	735	40	14486	5.41993	0.000622741	0.000207643	0.000170564
GOTERM_BP_DIRECT	GO:0006974~cellular response to DNA damage stimulus	32	2.90909	2.38428e-05	84083, 63901, 23468, 55183, 472, 257218, 27086, 57223, 79677, 22890, 8924, 5930, 51347, 64393, 165918, 25836, 7153, 6188, 25939, 7157, 112399, 9874, 92797, 23376, 23514, 143, 83943, 1106, 151636, 1643, 545, 8738	960	279	19333	2.3098	0.0847456	0.00879135	0.00872505
KEGG_PATHWAY	hsa05164:Influenza A	25	2.27273	2.48662e-05	9641, 8795, 6773, 6772, 8797, 3716, 3717, 896, 3455, 7514, 5578, 5579, 4600, 637, 5295, 8766, 91543, 5290, 23633, 5291, 581, 841, 51135, 10241, 3841	459	171	8205	2.61342	0.00748155	0.00113167	0.000936816
GOTERM_BP_DIRECT	GO:0045944~positive regulation of transcription from RNA polymerase II promoter	93	8.45455	2.60449e-05	6670, 6197, 9663, 8850, 4690, 6595, 8573, 7644, 64710, 472, 3717, 170960, 29028, 84166, 4204, 7913, 4603, 25836, 6760, 153222, 65056, 8028, 22806, 5311, 8543, 7690, 7294, 1029, 64919, 2313, 80314, 51176, 23451, 51379, 7767, 11278, 284443, 1901, 4194, 7582, 84181, 6773, 6772, 8631, 9324, 2099, 7581, 6095, 4193, 1997, 55023, 283149, 51742, 51741, 11168, 4149, 3655, 135112, 79718, 55827, 3659, 9575,…	960	1210	19333	1.54784	0.0922009	0.00879135	0.00872505
KEGG_PATHWAY	hsa05167:Kaposi sarcoma-associated herpesvirus infection	27	2.45455	2.62308e-05	9641, 6773, 6233, 6772, 3716, 3717, 3455, 5336, 637, 5295, 7157, 3134, 3133, 3572, 5290, 23533, 22863, 5291, 581, 3107, 3106, 3105, 841, 51176, 3709, 10681, 6932	459	194	8205	2.48787	0.00789052	0.00113167	0.000936816
GOTERM_CC_DIRECT	GO:0005794~Golgi apparatus	87	7.90909	2.70346e-05	5140, 132299, 79090, 26511, 2592, 393, 1182, 9781, 4925, 115361, 115362, 256987, 51643, 9779, 53347, 10133, 4249, 959, 8925, 9619, 919, 9397, 9910, 8029, 5311, 100506084, 57198, 2043, 55690, 57590, 2634, 55297, 2633, 567, 89846, 11276, 55858, 10142, 11311, 51535, 9702, 84272, 9906, 10466, 10346, 9685, 4074, 54808, 8675, 9445, 5125, 8797, 6653, 57120, 2099, 23345, 22930, 201266, 79158, 51540, 5566…	994	1143	20580	1.57591	0.0188261	0.00146195	0.00140996
UP_SEQ_FEATURE	DOMAIN:Protein kinase	48	4.36364	2.88452e-05	9641, 6197, 6196, 7046, 6793, 5583, 8573, 9448, 4750, 5586, 9263, 3480, 3716, 3717, 11329, 23043, 5578, 5579, 93627, 6789, 51347, 814, 3932, 818, 2081, 140609, 9874, 2043, 146057, 9252, 7273, 5292, 23678, 7294, 5607, 57118, 2534, 23097, 51135, 54861, 6733, 5588, 8814, 5567, 4215, 54986, 4217, 255967	1017	508	20532	1.9076	0.13231	0.0157687	0.015711
GOTERM_BP_DIRECT	GO:0007165~signal transduction	96	8.72727	3.33181e-05	5140, 6197, 6196, 4690, 7046, 5583, 23607, 4012, 5586, 9467, 23048, 79890, 393, 394, 3480, 4050, 472, 10019, 3717, 3959, 55843, 3631, 5898, 5579, 6789, 10133, 7913, 54518, 9994, 64167, 8821, 255394, 26207, 5150, 10788, 3925, 51135, 920, 10142, 10144, 407738, 152189, 8738, 51816, 8795, 7188, 8793, 6773, 6772, 6654, 8797, 2099, 970, 89839, 283349, 896, 2323, 117289, 214, 84941, 3575, 55824, 10673, …	960	1268	19333	1.52468	0.116395	0.00915083	0.00908182
KEGG_PATHWAY	hsa05223:Non-small cell lung cancer	15	1.36364	3.51814e-05	5295, 7157, 6654, 27436, 2272, 5290, 5291, 581, 1029, 1643, 6777, 5578, 5336, 5579, 6789	459	72	8205	3.72413	0.0105687	0.0013281	0.00109942
GOTERM_BP_DIRECT	GO:0006338~chromatin remodeling	24	2.18182	3.60074e-05	8850, 6595, 6760, 84083, 23506, 84181, 8458, 2099, 2186, 23081, 1107, 5927, 1106, 57504, 80205, 84678, 29994, 546, 22890, 196528, 23451, 11177, 7403, 7913	960	182	19333	2.65563	0.125177	0.00915083	0.00908182
UP_KW_BIOLOGICAL_PROCESS	KW-0227~DNA damage	45	4.09091	3.60424e-05	9960, 9641, 84083, 5980, 4255, 64710, 23049, 63901, 23347, 55183, 472, 2965, 257218, 79677, 22890, 83990, 8924, 5930, 51347, 64393, 253714, 165918, 10973, 9575, 5890, 6188, 5111, 25939, 112399, 9874, 92797, 23376, 23514, 151636, 1643, 83666, 545, 3146, 546, 5887, 7405, 56946, 5429, 29072, 7508	630	417	11229	1.92343	0.00381328	0.00127198	0.00122398
GOTERM_BP_DIRECT	GO:0050852~T cell receptor signaling pathway	18	1.63636	3.64438e-05	919, 8631, 5290, 7294, 11119, 11118, 2534, 3105, 2533, 387357, 54923, 10384, 5336, 868, 5788, 10892, 3932, 917	960	112	19333	3.23655	0.126594	0.00915083	0.00908182
GOTERM_BP_DIRECT	GO:0007259~JAK-STAT cascade	11	1	3.69681e-05	3716, 3717, 9111, 6773, 6772, 8554, 5311, 3455, 8835, 6777, 6778	960	43	19333	5.15172	0.128293	0.00915083	0.00908182
GOTERM_MF_DIRECT	GO:0003735~structural constituent of ribosome	25	2.27273	4.34326e-05	6210, 9045, 6232, 6231, 6234, 6135, 6156, 6233, 2197, 23521, 6171, 51065, 6227, 6204, 6228, 6208, 6164, 6141, 6188, 6165, 6187, 6169, 6161, 55133, 3921	978	189	18908	2.55732	0.0440828	0.00471929	0.00458744
KEGG_PATHWAY	hsa03010:Ribosome	24	2.18182	4.50798e-05	6164, 6141, 6210, 6188, 9045, 6232, 6187, 6165, 6231, 6135, 6234, 6156, 6233, 6169, 2197, 23521, 6171, 6161, 51065, 6227, 6204, 6228, 6208, 3921	459	166	8205	2.58446	0.0135221	0.00151268	0.00125222
GOTERM_MF_DIRECT	GO:0003950~NAD+ ADP-ribosyltransferase activity	9	0.818182	4.54652e-05	143, 64761, 83666, 79668, 57097, 54625, 56829, 165631, 25976	978	27	18908	6.44444	0.0460976	0.00471929	0.00458744
GOTERM_BP_DIRECT	GO:0036092~phosphatidylinositol-3-phosphate biosynthetic process	8	0.727273	4.55437e-05	8821, 3631, 7405, 5290, 5291, 22863, 200576, 472	960	21	19333	7.67183	0.155621	0.010569	0.0104893
UP_KW_BIOLOGICAL_PROCESS	KW-0051~Antiviral defense	21	1.90909	4.79991e-05	6773, 25939, 6772, 91543, 2635, 10964, 2633, 81844, 151636, 256987, 55601, 83666, 4600, 56829, 10521, 85363, 3669, 8519, 10346, 3659, 29072	630	133	11229	2.81429	0.0050751	0.00127198	0.00122398
GOTERM_CC_DIRECT	GO:0016020~membrane	232	21.0909	4.92978e-05	5140, 6231, 6233, 8411, 57185, 116496, 117584, 51643, 4600, 6228, 54916, 54914, 9619, 9194, 22883, 23731, 9197, 202018, 57194, 120, 920, 65250, 64174, 4074, 54808, 6135, 8675, 493, 54497, 29121, 2323, 27067, 10198, 818, 5295, 6141, 7112, 1374, 5290, 5291, 143, 3428, 3784, 5721, 9648, 10521, 1803, 223082, 4999, 158584, 6156, 397, 23240, 831, 832, 23484, 3676, 100506736, 959, 10973, 6165, 23376, 35…	994	3789	20580	1.26772	0.0340635	0.00231955	0.00223707
GOTERM_CC_DIRECT	GO:0015935~small ribosomal subunit	9	0.818182	4.94926e-05	6188, 6231, 6187, 6234, 6233, 6227, 2197, 6228, 3921	994	29	20580	6.42545	0.0341958	0.00231955	0.00223707
UP_SEQ_FEATURE	REGION:Alpha-3	6	0.545455	6.00979e-05	3107, 3106, 3105, 3134, 3133, 3140	1017	10	20532	12.1133	0.255983	0.0278328	0.027731
GOTERM_BP_DIRECT	GO:0002474~antigen processing and presentation of peptide antigen via MHC class I	6	0.545455	6.07718e-05	64167, 567, 3134, 51752, 3133, 3140	960	10	19333	12.0831	0.202053	0.0132733	0.0131732
UP_SEQ_FEATURE	DOMAIN:PHD-type	14	1.27273	6.22278e-05	6672, 7994, 8028, 93349, 11262, 2186, 23469, 23081, 1107, 84678, 55632, 546, 11177, 51317	1017	74	20532	3.8195	0.263739	0.0278328	0.027731
INTERPRO	IPR000719:Protein kinase, catalytic domain	48	4.36364	6.26038e-05	9641, 6197, 6196, 7046, 6793, 5583, 8573, 9448, 4750, 5586, 9263, 3480, 3716, 3717, 11329, 23043, 5578, 5579, 93627, 6789, 51347, 814, 3932, 818, 2081, 140609, 9874, 2043, 146057, 9252, 7273, 5292, 23678, 7294, 5607, 57118, 2534, 23097, 51135, 54861, 6733, 5588, 8814, 5567, 4215, 54986, 4217, 255967	992	502	19176	1.84835	0.0910009	0.00820159	0.00804014
UP_KW_MOLECULAR_FUNCTION	KW-0689~Ribosomal protein	26	2.36364	6.44283e-05	6197, 6196, 6210, 9045, 6232, 6231, 6234, 6135, 6156, 6233, 2197, 23521, 6171, 51065, 6227, 6204, 6228, 6208, 6164, 6141, 6188, 6165, 6187, 6169, 6161, 3921	651	193	11719	2.42508	0.00514117	0.00103085	0.000940653
INTERPRO	IPR017441:Protein kinase, ATP binding site	40	3.63636	6.45794e-05	9641, 6197, 6196, 7046, 6793, 5583, 9448, 4750, 5586, 9263, 3480, 3716, 3717, 11329, 23043, 5578, 5579, 6789, 51347, 814, 3932, 818, 140609, 9874, 2043, 146057, 9252, 5292, 23678, 7294, 5607, 57118, 2534, 23097, 54861, 6733, 5588, 8814, 5567, 4217	992	390	19176	1.98263	0.0937338	0.00820159	0.00804014
GOTERM_MF_DIRECT	GO:0004672~protein kinase activity	39	3.54545	7.48541e-05	9641, 6197, 6196, 7046, 5583, 5165, 8573, 9448, 4750, 5586, 23049, 9263, 3717, 23043, 5578, 5579, 93627, 6789, 51347, 814, 818, 140609, 2043, 146057, 9252, 7273, 23678, 7294, 5607, 23097, 545, 54861, 6733, 5588, 8814, 4215, 54986, 4217, 255967	978	379	18908	1.98945	0.0747594	0.00661119	0.00642648
GOTERM_MF_DIRECT	GO:0005096~GTPase activator activity	32	2.90909	7.64299e-05	23108, 23527, 9882, 6654, 57186, 79890, 393, 134957, 394, 22930, 397, 89839, 55843, 117289, 9779, 93627, 51306, 9135, 3071, 23637, 9459, 9910, 64786, 94134, 23216, 22821, 10788, 25771, 60682, 10681, 10144, 84173	978	285	18908	2.17076	0.0762717	0.00661119	0.00642648
KEGG_PATHWAY	hsa05200:Pathways in cancer	52	4.72727	8.04445e-05	7046, 3480, 3716, 3717, 5578, 5336, 5898, 5579, 637, 6789, 7175, 112399, 3572, 1029, 841, 51176, 7188, 6773, 6772, 6654, 2099, 4193, 330, 896, 2323, 3455, 3575, 4149, 3655, 10235, 818, 5295, 4041, 10161, 7157, 4089, 27436, 2100, 9252, 5290, 5291, 5292, 581, 5728, 2778, 861, 1643, 6777, 10681, 5567, 6932, 6778	459	531	8205	1.75055	0.0240025	0.00242942	0.00201111
UP_KW_CELLULAR_COMPONENT	KW-0967~Endosome	58	5.27273	8.31994e-05	132299, 23527, 8411, 219285, 79890, 23325, 1182, 129285, 23646, 117584, 23041, 1730, 23043, 3631, 157680, 9779, 10133, 54832, 9910, 8029, 6643, 3134, 2043, 203228, 57590, 55610, 55858, 11311, 7405, 51019, 1901, 253725, 9445, 6653, 23301, 3140, 55300, 972, 9135, 9375, 129531, 8766, 23355, 66008, 25777, 23678, 200576, 2060, 3106, 151636, 3105, 54664, 29058, 3146, 9528, 3784, 223082, 285195	920	650	17641	1.711	0.00382001	0.000956793	0.000831994
UP_KW_DOMAIN	KW-0677~Repeat	303	27.5455	8.33445e-05	7562, 23607, 23608, 100996717, 4179, 5937, 117584, 84320, 6468, 10892, 84321, 91526, 4603, 64393, 9873, 919, 4065, 8543, 22883, 3097, 22884, 7690, 64848, 1107, 10788, 1106, 81844, 400986, 84678, 920, 284565, 54800, 284443, 54805, 8795, 7582, 9881, 8793, 9882, 7586, 8554, 8797, 23389, 143098, 22852, 7581, 54497, 54496, 55100, 246175, 27067, 54014, 51422, 55900, 51667, 3655, 26091, 939, 5295, 8440,…	735	5005	14486	1.19316	0.00233102	0.000580923	0.000477187
GOTERM_CC_DIRECT	GO:0000139~Golgi membrane	56	5.09091	8.86352e-05	1182, 23646, 57589, 115361, 115362, 23085, 51643, 157680, 10133, 4249, 9619, 9159, 3134, 3133, 22883, 23258, 9197, 2635, 2634, 2633, 567, 55858, 9867, 11311, 10466, 64131, 6892, 8675, 9445, 5125, 6653, 57120, 3140, 55300, 79158, 972, 55501, 11320, 10198, 2804, 56913, 2803, 4124, 51070, 55790, 200576, 148867, 2734, 3107, 170575, 3106, 102, 3105, 440270, 9528, 1604	994	670	20580	1.7305	0.0604115	0.00389441	0.00375591
KEGG_PATHWAY	hsa05161:Hepatitis B	23	2.09091	8.93525e-05	9641, 5295, 7046, 6773, 5111, 6772, 7157, 4089, 6654, 5290, 5291, 581, 3716, 3717, 1643, 841, 51135, 843, 6777, 5578, 5579, 637, 6778	459	162	8205	2.53792	0.0266248	0.00245313	0.00203074
UP_SEQ_FEATURE	CROSSLNK:Glycyl lysine isopeptide (Lys-Gly) (interchain with G-Cter in SUMO1); alternate	23	2.09091	9.22259e-05	6670, 3093, 23515, 9169, 7153, 7431, 6187, 6772, 4288, 26137, 3428, 1107, 463, 55023, 55133, 23360, 55610, 546, 23451, 4820, 54828, 10521, 51747	1017	181	20532	2.56543	0.364773	0.0378126	0.0376743
GOTERM_BP_DIRECT	GO:0008625~extrinsic apoptotic signaling pathway via death domain receptors	10	0.909091	9.6527e-05	9994, 8795, 5295, 841, 3148, 8797, 637, 6789, 8738, 581	960	39	19333	5.16373	0.301289	0.0199114	0.0197612
KEGG_PATHWAY	hsa05166:Human T-cell leukemia virus 1 infection	28	2.54545	0.000102861	8850, 7046, 472, 3716, 896, 7514, 3932, 917, 5295, 7157, 4089, 3134, 3133, 5290, 5291, 581, 5728, 1029, 3107, 3106, 3105, 545, 567, 920, 6777, 51433, 5567, 4215	459	222	8205	2.25461	0.0305882	0.00258868	0.00214295
UP_KW_DOMAIN	KW-0727~SH2 domain	17	1.54545	0.000103736	5295, 4690, 8440, 6773, 6772, 79890, 7294, 10019, 3716, 3717, 2534, 84941, 8835, 6777, 5336, 6778, 3932	735	108	14486	3.10232	0.00290055	0.000580923	0.000477187
UP_KW_DISEASE	KW-1024~Diamond-Blackfan anemia	8	0.727273	0.000109844	6141, 6210, 6232, 6165, 6231, 6135, 6234, 6204	289	19	4472	6.51539	0.00885842	0.0088974	0.0088974
GOTERM_CC_DIRECT	GO:0016604~nuclear body	34	3.09091	0.000114515	9169, 6672, 8556, 5586, 9467, 11262, 26137, 1060, 55183, 4193, 1998, 22890, 7536, 9958, 6789, 29085, 55729, 153222, 5111, 93349, 7157, 4288, 57097, 23595, 23398, 7174, 463, 54463, 2313, 546, 2035, 5205, 6932, 10346	994	340	20580	2.07042	0.0773534	0.00473555	0.00456714
KEGG_PATHWAY	hsa05170:Human immunodeficiency virus 1 infection	27	2.45455	0.000120114	6892, 7188, 472, 5578, 5336, 5579, 637, 917, 919, 5295, 25939, 3134, 3133, 5290, 5291, 581, 3107, 3106, 3105, 841, 3709, 545, 567, 51135, 920, 10681, 85363	459	212	8205	2.27664	0.0356264	0.00279033	0.00230988
GOTERM_MF_DIRECT	GO:0042608~T cell receptor binding	6	0.545455	0.00012969	2534, 3105, 3133, 3140, 3932, 917	978	11	18908	10.5455	0.125959	0.010061	0.00977993
GOTERM_MF_DIRECT	GO:0019899~enzyme binding	39	3.54545	0.000135698	4194, 54808, 5583, 6772, 8554, 2099, 23345, 4193, 23081, 55100, 83752, 5578, 51741, 10277, 2081, 7153, 6188, 5770, 6187, 7155, 5111, 7157, 96459, 2100, 66008, 22861, 7273, 5095, 143, 5728, 463, 2633, 151636, 2534, 83666, 920, 54625, 51631, 10443	978	390	18908	1.93333	0.131392	0.010061	0.00977993
GOTERM_BP_DIRECT	GO:0043087~regulation of GTPase activity	15	1.36364	0.000149955	23637, 79090, 64786, 253260, 2043, 94134, 22930, 22821, 10788, 55843, 89846, 10154, 50861, 868, 51735	960	91	19333	3.31954	0.427061	0.0293044	0.0290835
INTERPRO	IPR000980:SH2 domain	17	1.54545	0.000165334	5295, 4690, 8440, 6773, 6772, 79890, 7294, 10019, 3716, 3717, 2534, 84941, 8835, 6777, 5336, 6778, 3932	992	110	19176	2.98746	0.222747	0.0193822	0.0190007
GOTERM_BP_DIRECT	GO:0090309~positive regulation of methylation-dependent chromatin silencing	6	0.545455	0.000175708	83852, 51535, 55729, 55196, 80063, 54737	960	12	19333	10.0693	0.479329	0.0326202	0.0323742
UP_SEQ_FEATURE	REGION:GTPase domain (Globular)	5	0.454545	0.000184987	115361, 2635, 115362, 2634, 2633	1017	7	20532	14.4206	0.597565	0.0700106	0.0697544
UP_KW_BIOLOGICAL_PROCESS	KW-0399~Innate immunity	41	3.72727	0.000185885	4179, 3140, 23765, 3717, 10219, 256987, 55601, 22890, 84166, 4600, 10133, 3659, 23515, 9111, 25939, 91543, 9830, 3133, 22861, 3428, 57337, 3107, 151636, 3106, 81844, 80216, 3105, 3148, 83666, 51135, 1540, 3146, 54625, 8635, 56829, 4217, 85363, 1604, 3669, 8519, 29072	630	394	11229	1.85476	0.0195128	0.00394077	0.00379206
KEGG_PATHWAY	hsa04660:T cell receptor signaling pathway	17	1.54545	0.000190883	5295, 4690, 919, 8440, 6654, 5290, 5291, 2534, 29851, 920, 5588, 868, 5788, 10892, 3932, 959, 917	459	104	8205	2.92201	0.0560219	0.00411763	0.00340863
GOTERM_BP_DIRECT	GO:0097191~extrinsic apoptotic signaling pathway	11	1	0.000203456	3717, 970, 9821, 841, 8797, 51741, 5788, 637, 81537, 581, 939	960	52	19333	4.26008	0.530324	0.0343378	0.0340789
GOTERM_BP_DIRECT	GO:0042110~T cell activation	11	1	0.000203456	4690, 8440, 962, 841, 920, 84941, 868, 5788, 1803, 197358, 917	960	52	19333	4.26008	0.530324	0.0343378	0.0340789
UP_SEQ_FEATURE	DOMAIN:SH2	16	1.45455	0.000224166	5295, 4690, 8440, 6773, 6772, 79890, 7294, 10019, 3716, 3717, 2534, 84941, 8835, 6777, 6778, 3932	1017	106	20532	3.04736	0.668133	0.0787783	0.0784901
GOTERM_BP_DIRECT	GO:0043123~positive regulation of I-kappaB kinase/NF-kappaB signaling	23	2.09091	0.000224949	9641, 8795, 6275, 7188, 9830, 57153, 80833, 330, 2534, 1236, 972, 80216, 841, 51135, 843, 920, 51246, 5579, 4215, 56829, 10892, 85363, 10346	960	192	19333	2.41243	0.566366	0.0363146	0.0360407
GOTERM_BP_DIRECT	GO:0030032~lamellipodium assembly	9	0.818182	0.000253069	4690, 8440, 9459, 832, 221178, 7414, 3983, 5800, 1901	960	35	19333	5.17848	0.609379	0.0391519	0.0388567
UP_SEQ_FEATURE	ACT_SITE:Glycyl thioester intermediate	13	1.18182	0.000259522	3093, 9246, 64750, 9039, 7324, 83734, 55632, 8924, 55008, 8916, 26091, 11059, 8925	1017	74	20532	3.54668	0.721131	0.0851233	0.0848118
GOTERM_MF_DIRECT	GO:0070615~nucleosome-dependent ATPase activity	9	0.818182	0.000269436	1107, 1106, 84083, 6595, 257218, 84181, 80205, 8458, 546	978	34	18908	5.11765	0.243999	0.018645	0.0181241
INTERPRO	IPR000330:SNF2-related	9	0.818182	0.000269787	1107, 1106, 84083, 6595, 257218, 84181, 80205, 8458, 546	992	34	19176	5.11694	0.337153	0.0293683	0.0287902
GOTERM_BP_DIRECT	GO:0006897~endocytosis	24	2.18182	0.000276622	9135, 9685, 132299, 4041, 51606, 4065, 50618, 9910, 6643, 8411, 375056, 6653, 23301, 23048, 374868, 79890, 5291, 203228, 2060, 54497, 57534, 3959, 23032, 11276	960	208	19333	2.32368	0.642105	0.0410838	0.040774
SMART	SM00220:S_TKc	38	3.45455	0.000278316	9641, 6197, 6196, 7046, 6793, 5583, 8573, 9448, 4750, 5586, 9263, 11329, 23043, 5578, 5579, 6789, 51347, 814, 818, 2081, 140609, 9874, 2043, 146057, 9252, 5292, 23678, 5607, 57118, 23097, 51135, 54861, 6733, 5588, 8814, 5567, 4215, 4217	578	365	10379	1.86947	0.0903003	0.0302219	0.0294219
KEGG_PATHWAY	hsa04722:Neurotrophin signaling pathway	18	1.63636	0.000303487	6197, 5295, 6196, 7157, 6654, 9252, 5290, 5291, 581, 10019, 5607, 397, 51135, 5336, 4215, 814, 4217, 818	459	119	8205	2.70391	0.0875912	0.00611021	0.00505812
UP_KW_BIOLOGICAL_PROCESS	KW-0234~DNA repair	37	3.36364	0.000303968	84083, 5980, 4255, 64710, 23049, 63901, 23347, 55183, 2965, 257218, 79677, 22890, 83990, 8924, 51347, 253714, 165918, 10973, 5890, 6188, 5111, 25939, 92797, 23376, 23514, 151636, 1643, 83666, 545, 3146, 546, 5887, 7405, 56946, 5429, 29072, 7508	630	350	11229	1.88423	0.0317118	0.00537011	0.00516746
GOTERM_BP_DIRECT	GO:0016567~protein ubiquitination	44	4	0.000305167	114804, 6233, 64750, 22838, 23608, 7324, 9781, 23304, 4193, 330, 56995, 257218, 51185, 26234, 284996, 8924, 5930, 51667, 10892, 55008, 26091, 55827, 8925, 165918, 50717, 9830, 51070, 57534, 64839, 147339, 151636, 2534, 55632, 152006, 23077, 8835, 51433, 9867, 54800, 868, 8916, 85363, 11059, 10346	960	498	19333	1.77931	0.678116	0.0412895	0.0409781
GOTERM_BP_DIRECT	GO:0006412~translation	25	2.27273	0.000309117	6210, 9045, 6232, 6231, 6234, 6135, 6156, 6233, 2197, 23521, 6171, 51065, 6227, 6204, 6228, 6208, 6164, 6141, 6188, 6165, 6187, 6169, 6161, 55133, 3921	960	223	19333	2.25768	0.682805	0.0412895	0.0409781
GOTERM_CC_DIRECT	GO:0034451~centriolar satellite	17	1.54545	0.000311114	9584, 285331, 23607, 8766, 4750, 23533, 1107, 10207, 26289, 57489, 5588, 9847, 10464, 9867, 50852, 9725, 197358	994	124	20580	2.83848	0.196475	0.0121507	0.0117186
GOTERM_BP_DIRECT	GO:0032743~positive regulation of interleukin-2 production	9	0.818182	0.000311367	6188, 861, 920, 5588, 6711, 6777, 5336, 5788, 10892	960	36	19333	5.03464	0.685445	0.0412895	0.0409781
GOTERM_BP_DIRECT	GO:0015031~protein transport	40	3.63636	0.000327135	375056, 57120, 23301, 1063, 23225, 23325, 134957, 83734, 54497, 23041, 23085, 55667, 60412, 7514, 10550, 157680, 9779, 4600, 64393, 917, 9135, 9873, 91782, 8029, 9910, 64400, 146691, 57097, 23355, 26984, 2060, 55297, 151636, 80055, 10628, 55610, 11311, 10466, 51019, 253725	960	439	19333	1.83495	0.703343	0.0418846	0.0415688
INTERPRO	IPR001039:MHC class I, alpha chain, alpha1/alpha2	6	0.545455	0.0003315	3107, 3106, 3105, 3134, 3133, 3140	992	13	19176	8.92184	0.396669	0.0336804	0.0330174
UP_SEQ_FEATURE	DOMAIN:HECT	8	0.727273	0.000337258	64750, 55632, 8924, 55008, 8916, 11059, 26091, 8925	1017	28	20532	5.76823	0.809783	0.103707	0.103327
UP_KW_MOLECULAR_FUNCTION	KW-0344~Guanine-nucleotide releasing factor	22	2	0.000337343	9459, 9467, 6654, 221178, 23258, 203228, 139818, 81704, 23348, 57589, 4925, 23370, 55667, 117289, 89846, 23077, 50650, 51735, 10235, 55619, 5924, 8925	651	166	11719	2.38575	0.026631	0.00449791	0.00410434
SMART	SM00133:S_TK_X	11	1	0.000355551	6197, 6196, 11329, 5583, 5586, 5588, 5578, 5567, 5579, 9252, 23678	578	50	10379	3.95048	0.113885	0.0302219	0.0294219
GOTERM_BP_DIRECT	GO:0002486~antigen processing and presentation of endogenous peptide antigen via MHC class I via ER pathway, TAP-independent	5	0.454545	0.000358684	3107, 3106, 3105, 3134, 3133	960	8	19333	12.5866	0.736155	0.0443932	0.0440584
GOTERM_CC_DIRECT	GO:0071556~integral component of lumenal side of endoplasmic reticulum membrane	8	0.727273	0.000365435	3107, 6892, 3106, 3105, 972, 5311, 3134, 3133	994	29	20580	5.71151	0.226592	0.0135211	0.0130403
GOTERM_BP_DIRECT	GO:0000209~protein polyubiquitination	21	1.90909	0.000379111	3093, 9246, 4012, 64750, 23608, 9830, 64400, 7324, 9781, 7174, 4193, 387921, 1029, 64839, 257218, 1643, 55626, 10277, 85363, 11059, 10346	960	173	19333	2.44456	0.755438	0.0454077	0.0450653
GOTERM_CC_DIRECT	GO:0045111~intermediate filament cytoskeleton	11	1	0.000413235	6595, 7431, 27185, 55601, 5586, 9867, 23224, 146057, 54828, 79991, 7690	994	58	20580	3.92666	0.252159	0.0145252	0.0140087
INTERPRO	IPR015940:Ubiquitin-associated/translation elongation factor EF1B, N-terminal, eukaryote	10	0.909091	0.000417532	3093, 54861, 29978, 53347, 51667, 868, 5887, 81550, 337867, 57690	992	45	19176	4.2957	0.470833	0.0371183	0.0363876
INTERPRO	IPR010579:MHC class I, alpha chain, C-terminal	5	0.454545	0.000419759	3107, 3106, 3105, 3134, 3133	992	8	19176	12.0817	0.472627	0.0371183	0.0363876
GOTERM_MF_DIRECT	GO:0004386~helicase activity	13	1.18182	0.000435494	6595, 84083, 84181, 8458, 1107, 1106, 1656, 257218, 80205, 55601, 546, 83990, 10973	978	75	18908	3.35111	0.363736	0.0282527	0.0274633
INTERPRO	IPR000569:HECT	8	0.727273	0.000438405	64750, 55632, 8924, 55008, 8916, 11059, 26091, 8925	992	28	19176	5.52304	0.487409	0.0371183	0.0363876
GOTERM_CC_DIRECT	GO:0043231~intracellular membrane-bounded organelle	72	6.54545	0.00044268	6595, 26511, 23048, 1182, 9781, 3480, 9140, 472, 10219, 57504, 196513, 256987, 1730, 7514, 9779, 25836, 65056, 23059, 203228, 57590, 55013, 80314, 27332, 55858, 10142, 8814, 84272, 54805, 1901, 253725, 9685, 8675, 9445, 375056, 389541, 493, 79991, 54497, 55788, 55667, 55303, 55626, 10673, 4820, 84861, 9135, 9575, 9057, 129531, 8766, 4200, 2100, 163882, 5291, 23678, 200576, 2060, 861, 102, 55711, …	994	982	20580	1.51803	0.267486	0.0148192	0.0142922
GOTERM_BP_DIRECT	GO:0043547~positive regulation of GTPase activity	22	2	0.000469218	23637, 9448, 8502, 9910, 6654, 57186, 203228, 139818, 81704, 22930, 23348, 57589, 2778, 10681, 3655, 54828, 51735, 10235, 55619, 10982, 5924, 1901	960	189	19333	2.34417	0.82502	0.054444	0.0540334
UP_KW_LIGAND	KW-0067~ATP-binding	115	10.4545	0.000498039	6197, 6196, 7046, 6595, 7324, 23049, 1182, 3480, 472, 83752, 55601, 29028, 146857, 23043, 89978, 83990, 84166, 55728, 9619, 3093, 9874, 57198, 2043, 167153, 57194, 64848, 7294, 1107, 27010, 1106, 10667, 57118, 26289, 51135, 8814, 4215, 5305, 4217, 9641, 9246, 5165, 84181, 4750, 493, 11329, 257218, 79677, 23262, 51422, 814, 3932, 818, 4363, 22861, 9252, 162394, 5290, 5291, 23678, 5292, 5607, 3707,…	412	1436	6833	1.32818	0.0182632	0.0183733	0.0178767
UP_SEQ_FEATURE	DOMAIN:AGC-kinase C-terminal	11	1	0.00050386	6197, 6196, 11329, 5583, 5586, 5588, 5578, 5567, 5579, 9252, 23678	1017	58	20532	3.82891	0.916225	0.145823	0.14529
GOTERM_MF_DIRECT	GO:0003676~nucleic acid binding	34	3.09091	0.000544249	9584, 84083, 49855, 2099, 91351, 1656, 29121, 83990, 5930, 4204, 4149, 11123, 64393, 84186, 10973, 23318, 23518, 25939, 23112, 27316, 3151, 22864, 64848, 57690, 54464, 463, 55133, 151613, 23131, 55599, 27332, 9725, 10521, 3669	978	346	18908	1.89981	0.431688	0.0332312	0.0323028
UP_SEQ_FEATURE	ZN_FING:C3H1-type 3	7	0.636364	0.000544681	10150, 376940, 4154, 23608, 64761, 55796, 56829	1017	22	20532	6.42371	0.931475	0.14888	0.148335
UP_SEQ_FEATURE	ZN_FING:C3H1-type 4	6	0.545455	0.000581834	10150, 4154, 23608, 64761, 55796, 56829	1017	15	20532	8.07552	0.942929	0.150664	0.150113
GOTERM_MF_DIRECT	GO:0003677~DNA binding	97	8.81818	0.000588079	6232, 6595, 1060, 9063, 472, 55320, 83990, 4204, 8028, 8148, 3097, 1107, 1106, 2313, 84678, 51379, 10142, 6875, 64174, 84181, 6773, 6772, 7586, 8554, 6654, 6095, 257218, 121536, 3659, 5295, 7112, 7994, 4089, 2100, 3431, 64864, 143, 80012, 1643, 253782, 389524, 3148, 545, 546, 3146, 11177, 548644, 10365, 7626, 6932, 6778, 51317, 6672, 128553, 5980, 8458, 4255, 11262, 4925, 29068, 80205, 60313, 177…	978	1336	18908	1.40369	0.456978	0.0339126	0.0329651
SMART	SM00252:SH2	16	1.45455	0.000598092	5295, 4690, 8440, 6773, 79890, 7294, 10019, 3716, 3717, 2534, 84941, 8835, 6777, 5336, 6778, 3932	578	104	10379	2.76258	0.184058	0.0380996	0.0370911
GOTERM_MF_DIRECT	GO:0016301~kinase activity	25	2.27273	0.000670792	6197, 6196, 8573, 4750, 5586, 3717, 2323, 5578, 51422, 51347, 5295, 9874, 5257, 2043, 5290, 23533, 5291, 7294, 27010, 54981, 1029, 3707, 51135, 4753, 10142	978	226	18908	2.13864	0.501681	0.0348582	0.0338843
GOTERM_MF_DIRECT	GO:0004842~ubiquitin-protein transferase activity	27	2.45455	0.000671642	9246, 7188, 64750, 7324, 9781, 4193, 330, 257218, 26234, 8924, 5930, 10892, 55008, 26091, 8925, 165918, 3093, 57534, 151636, 1643, 81844, 55632, 9867, 868, 8916, 85363, 11059	978	253	18908	2.06324	0.502121	0.0348582	0.0338843
SMART	SM00119:HECTc	8	0.727273	0.000672347	64750, 55632, 8924, 55008, 8916, 11059, 26091, 8925	578	28	10379	5.1305	0.204413	0.0380996	0.0370911
UP_SEQ_FEATURE	ZN_FING:PHD-type	10	0.909091	0.000688454	257218, 80853, 93349, 84678, 29994, 11262, 3431, 11177, 51317, 23469	1017	50	20532	4.03776	0.966236	0.16936	0.16874
KEGG_PATHWAY	hsa05162:Measles	19	1.72727	0.00068861	9641, 5295, 6773, 6772, 7157, 4179, 5290, 5291, 581, 3716, 896, 841, 3455, 51135, 6777, 868, 4600, 637, 917	459	139	8205	2.44346	0.187819	0.0123323	0.0102088
INTERPRO	IPR000961:AGC-kinase, C-terminal	11	1	0.000705223	6197, 6196, 11329, 5583, 5586, 5588, 5578, 5567, 5579, 9252, 23678	992	58	19176	3.66616	0.65875	0.0552197	0.0541327
INTERPRO	IPR003191:Guanylate-binding protein, C-terminal	5	0.454545	0.000724668	115361, 2635, 115362, 2634, 2633	992	9	19176	10.7392	0.668721	0.0552197	0.0541327
KEGG_PATHWAY	hsa05163:Human cytomegalovirus infection	26	2.36364	0.000736336	6892, 7188, 6654, 4193, 3716, 5578, 5579, 637, 5295, 7157, 3134, 3133, 5290, 5291, 581, 1029, 2778, 3107, 3106, 3105, 841, 3709, 3587, 567, 10681, 5567	459	225	8205	2.06565	0.199449	0.0123323	0.0102088
UP_SEQ_FEATURE	ACT_SITE:Proton acceptor	65	5.90909	0.000753602	6197, 6196, 7046, 6793, 5583, 4012, 5586, 9263, 3480, 3716, 3717, 23043, 2585, 5578, 5579, 6789, 2081, 140609, 64167, 9874, 2043, 7294, 1666, 57118, 23097, 51135, 1540, 5588, 8814, 4215, 4217, 9641, 51816, 9960, 9448, 4750, 80146, 11329, 55825, 51741, 79956, 9958, 51347, 814, 29085, 3932, 818, 4200, 6389, 1374, 146057, 9252, 5292, 7273, 23678, 54981, 5607, 2534, 23032, 54861, 6733, 51752, 5567, 1…	1017	861	20532	1.52412	0.975501	0.173697	0.173061
UP_SEQ_FEATURE	REGION:Alpha-2	6	0.545455	0.000811996	3107, 3106, 3105, 3134, 3133, 3140	1017	16	20532	7.5708	0.981623	0.173697	0.173061
UP_SEQ_FEATURE	REGION:Alpha-1	6	0.545455	0.000811996	3107, 3106, 3105, 3134, 3133, 3140	1017	16	20532	7.5708	0.981623	0.173697	0.173061
GOTERM_BP_DIRECT	GO:0006511~ubiquitin-dependent protein catabolic process	28	2.54545	0.000817974	9960, 9246, 5682, 64750, 7324, 26235, 9781, 4193, 29761, 117584, 27185, 284996, 6468, 9958, 5930, 51667, 10277, 55008, 26091, 165918, 3093, 29978, 57534, 147339, 151636, 23032, 1540, 8916	960	281	19333	2.00669	0.952127	0.0920344	0.0913404
GOTERM_CC_DIRECT	GO:0005783~endoplasmic reticulum	80	7.27273	0.000833507	5140, 4690, 79090, 394, 4925, 1730, 23240, 26157, 831, 51246, 5578, 6228, 1933, 6164, 2081, 285362, 64167, 8029, 5311, 3134, 23376, 2043, 337867, 57194, 64848, 60526, 83989, 79603, 407738, 7405, 84272, 9487, 6892, 49855, 6653, 94101, 6171, 3140, 80267, 29761, 29121, 27185, 27067, 11320, 55626, 79956, 6646, 51669, 4041, 6141, 6188, 8440, 5770, 7157, 6786, 91543, 160335, 581, 84899, 54463, 3107, 17…	994	1144	20580	1.44785	0.443562	0.0266343	0.0256872
SMART	SM00165:UBA	8	0.727273	0.000844368	3093, 29978, 51667, 868, 5887, 81550, 337867, 57690	578	29	10379	4.95359	0.249643	0.0410121	0.0399265
KEGG_PATHWAY	hsa04120:Ubiquitin mediated proteolysis	19	1.72727	0.000888543	3093, 9246, 64750, 6233, 8554, 9039, 7324, 9063, 4193, 330, 1643, 51433, 8924, 868, 10277, 8916, 26091, 11059, 8925	459	142	8205	2.39183	0.235444	0.0123323	0.0102088
KEGG_PATHWAY	hsa04071:Sphingolipid signaling pathway	17	1.54545	0.00089454	5295, 4363, 7157, 81537, 5290, 5291, 581, 5728, 2534, 253782, 79603, 5578, 5579, 637, 4217, 5527, 1901	459	119	8205	2.55369	0.236828	0.0123323	0.0102088
GOTERM_CC_DIRECT	GO:0032991~macromolecular complex	54	4.90909	0.000899945	8850, 9584, 9541, 5586, 7402, 9140, 57589, 7514, 5930, 6789, 10892, 8028, 6643, 9039, 23376, 1029, 841, 83666, 2035, 7405, 4217, 6135, 6772, 26136, 57120, 2099, 83605, 23468, 22930, 493, 4193, 330, 149628, 972, 7414, 55906, 165918, 9135, 5295, 7153, 5770, 8766, 7157, 27316, 163882, 29899, 151636, 10207, 1643, 2533, 3148, 79823, 223082, 8519	994	703	20580	1.59037	0.468975	0.027507	0.0265288
KEGG_PATHWAY	hsa04070:Phosphatidylinositol signaling system	15	1.36364	0.000915076	5295, 8821, 5290, 5291, 200576, 5728, 55300, 3707, 3709, 23262, 5578, 3631, 5336, 5579, 5305	459	97	8205	2.7643	0.241551	0.0123323	0.0102088
INTERPRO	IPR014001:Helicase, superfamily 1/2, ATP-binding domain	16	1.45455	0.000933767	6595, 84083, 84181, 8458, 91351, 64848, 1107, 1106, 1656, 257218, 80205, 55601, 546, 83990, 10521, 10973	992	116	19176	2.6663	0.759185	0.0677648	0.0664308
KEGG_PATHWAY	hsa05220:Chronic myeloid leukemia	13	1.18182	0.000938183	5295, 7046, 7157, 4089, 6654, 5290, 5291, 581, 4193, 1029, 1643, 861, 6777	459	76	8205	3.05771	0.24683	0.0123323	0.0102088
KEGG_PATHWAY	hsa05212:Pancreatic cancer	13	1.18182	0.000938183	5295, 7046, 9459, 6772, 7157, 4089, 5290, 5291, 581, 3716, 1029, 1643, 5898	459	76	8205	3.05771	0.24683	0.0123323	0.0102088
KEGG_PATHWAY	hsa04068:FoxO signaling pathway	18	1.63636	0.000939213	5295, 7046, 4089, 6654, 5290, 5291, 9140, 3480, 23678, 4193, 472, 5728, 3575, 51422, 10365, 6789, 5934, 1901	459	131	8205	2.45622	0.247064	0.0123323	0.0102088
UP_KW_BIOLOGICAL_PROCESS	KW-0391~Immunity	74	6.72727	0.000984381	4179, 23765, 23646, 3717, 115362, 10219, 256987, 55601, 5698, 84166, 5579, 4600, 10892, 10133, 917, 919, 9111, 64167, 9830, 3134, 3133, 7294, 11119, 2635, 11118, 2634, 81844, 2633, 567, 51135, 83666, 1540, 920, 54923, 5588, 10384, 10464, 56829, 4217, 85363, 29072, 5682, 8631, 3140, 972, 387357, 214, 22890, 55824, 10673, 50852, 814, 3659, 23515, 25939, 91543, 22861, 3428, 57337, 3107, 3106, 151636…	630	909	11229	1.451	0.0991313	0.0149063	0.0143438
UP_SEQ_FEATURE	DOMAIN:WWE	5	0.454545	0.000984534	64761, 57097, 54625, 56829, 25976	1017	10	20532	10.0944	0.992143	0.201829	0.201091
GOTERM_BP_DIRECT	GO:0060397~JAK-STAT cascade involved in growth hormone signaling pathway	5	0.454545	0.000993295	3716, 3717, 5770, 6777, 6778	960	10	19333	10.0693	0.975051	0.108474	0.107656
UP_KW_CELLULAR_COMPONENT	KW-0333~Golgi apparatus	73	6.63636	0.00100141	79090, 374868, 1182, 23646, 4925, 115361, 115362, 23085, 51643, 157680, 10133, 4249, 8925, 9619, 9910, 5311, 9159, 100506084, 3133, 22883, 23258, 55690, 2635, 2634, 55297, 2633, 11276, 55858, 10142, 9867, 11311, 84272, 10466, 64131, 54808, 8675, 9445, 6653, 57120, 2099, 23345, 3140, 55300, 80146, 201266, 79158, 972, 55501, 11320, 10198, 51741, 2804, 2803, 9375, 91543, 4124, 163882, 55790, 148867,…	920	956	17641	1.4642	0.0450421	0.00921299	0.00801129
GOTERM_MF_DIRECT	GO:0045296~cadherin binding	31	2.81818	0.00100491	9685, 4690, 9045, 6231, 23607, 6772, 5586, 4179, 26136, 55082, 143098, 23348, 1656, 11329, 23085, 831, 832, 7414, 3655, 6164, 7112, 5770, 6187, 8502, 6643, 2060, 10801, 822, 6711, 56829, 5800	978	316	18908	1.89662	0.647821	0.0490332	0.0476633
GOTERM_CC_DIRECT	GO:0005776~autophagosome	12	1.09091	0.00100823	55014, 57655, 29058, 29978, 10241, 55626, 9779, 10133, 5305, 22863, 203228, 9140	994	76	20580	3.26909	0.507936	0.0295328	0.0284826
INTERPRO	IPR008271:Serine/threonine-protein kinase, active site	31	2.81818	0.001014	6197, 6196, 7046, 6793, 5583, 9448, 4750, 5586, 9263, 11329, 23043, 5578, 5579, 51347, 814, 818, 2081, 140609, 9874, 9252, 5292, 23678, 5607, 57118, 23097, 54861, 6733, 5588, 8814, 5567, 4217	992	316	19176	1.89636	0.786926	0.0702198	0.0688375
GOTERM_MF_DIRECT	GO:0005164~tumor necrosis factor receptor binding	8	0.727273	0.00103924	970, 7188, 6772, 841, 944, 10673, 959, 4050	978	32	18908	4.83333	0.660164	0.0490332	0.0476633
INTERPRO	IPR009060:UBA-like	11	1	0.00105975	29761, 3093, 29978, 53347, 51667, 868, 5887, 81550, 337867, 55728, 57690	992	61	19176	3.48585	0.801291	0.0702198	0.0688375
UP_SEQ_FEATURE	DOMAIN:UBA	10	0.909091	0.00106651	3093, 54861, 29978, 53347, 51667, 868, 5887, 81550, 337867, 57690	1017	53	20532	3.80921	0.994753	0.20989	0.209122
UP_KW_DOMAIN	KW-0728~SH3 domain	24	2.18182	0.00108662	5295, 9873, 4690, 8440, 50618, 8573, 23607, 9459, 8631, 375056, 4542, 221178, 3275, 23048, 94134, 393, 143098, 7294, 2534, 2533, 5336, 53347, 64092, 3932	735	225	14486	2.10228	0.0299832	0.0050709	0.00416538
UP_SEQ_FEATURE	DOMAIN:HSR	4	0.363636	0.00112061	6672, 93349, 11262, 3431	1017	5	20532	16.151	0.99598	0.212054	0.211278
GOTERM_BP_DIRECT	GO:0050790~regulation of catalytic activity	34	3.09091	0.00116854	23527, 9844, 26610, 389541, 79890, 393, 134957, 394, 4925, 397, 55667, 57223, 117289, 50650, 8924, 51422, 11123, 51306, 8925, 1933, 9135, 51606, 50618, 9459, 221178, 29899, 23258, 7273, 23370, 23077, 60682, 10144, 84173, 5527	960	377	19333	1.81621	0.986996	0.120977	0.120064
GOTERM_BP_DIRECT	GO:0007049~cell cycle	33	3	0.00117295	6197, 8850, 6793, 10051, 9821, 8556, 23607, 4750, 5586, 55183, 55320, 149628, 994, 55626, 5898, 84861, 5934, 9994, 23637, 25836, 132660, 7157, 4288, 9874, 5292, 1029, 10628, 1540, 84897, 2035, 51433, 902, 10982	960	362	19333	1.83583	0.987207	0.120977	0.120064
UP_KW_DISEASE	KW-0991~Intellectual disability	60	5.45455	0.00117849	6197, 6595, 8573, 23325, 1182, 129285, 57589, 1656, 27086, 23043, 55209, 8924, 5898, 4204, 5934, 5813, 8925, 25836, 3097, 55690, 1107, 64919, 55777, 55610, 196528, 6711, 7403, 10026, 54805, 8738, 29072, 9487, 49855, 375056, 26137, 55180, 23389, 22930, 81704, 6095, 54496, 55023, 51185, 9439, 55906, 79718, 818, 7994, 27316, 23112, 2186, 55074, 80055, 51199, 545, 546, 10681, 54828, 51317, 51319	289	627	4472	1.48077	0.0910946	0.033502	0.033502
GOTERM_CC_DIRECT	GO:0072686~mitotic spindle	17	1.54545	0.00119425	7175, 8850, 6188, 8556, 8502, 5311, 27436, 26065, 51199, 26586, 2035, 51203, 822, 93627, 84861, 50852, 79718	994	140	20580	2.51408	0.568314	0.0335822	0.032388
KEGG_PATHWAY	hsa05235:PD-L1 expression and PD-1 checkpoint pathway in cancer	14	1.27273	0.00123385	5295, 919, 6772, 27436, 5290, 5291, 5728, 3716, 3717, 920, 5588, 4215, 3932, 917	459	89	8205	2.81193	0.311233	0.0155259	0.0128526
UP_KW_DISEASE	KW-0043~Tumor suppressor	24	2.18182	0.00124082	6196, 9821, 7157, 6389, 27316, 23189, 2272, 581, 472, 54464, 5728, 1029, 27250, 149628, 10628, 84897, 1540, 55626, 51741, 10301, 5934, 54739, 3659, 29072	289	182	4472	2.04053	0.0956768	0.033502	0.033502
GOTERM_MF_DIRECT	GO:0016779~nucleotidyltransferase activity	10	0.909091	0.00125251	143, 23318, 64761, 83666, 79668, 57097, 54625, 165631, 25976, 167153	978	52	18908	3.71795	0.727719	0.0536151	0.0521171
INTERPRO	IPR016197:Chromo domain-like	8	0.727273	0.00126231	1107, 5926, 1106, 84181, 80205, 51742, 23468, 54737	992	33	19176	4.68622	0.854121	0.0775452	0.0760187
GOTERM_MF_DIRECT	GO:0097100~supercoiled DNA binding	4	0.363636	0.00127145	6188, 3148, 3146, 11168	978	5	18908	15.4667	0.733026	0.0536151	0.0521171
INTERPRO	IPR004865:Sp100	4	0.363636	0.00127207	6672, 93349, 11262, 3431	992	5	19176	15.4645	0.856276	0.0775452	0.0760187
UP_KW_LIGAND	KW-0547~Nucleotide-binding	140	12.7273	0.00127957	6197, 6196, 7046, 6595, 7324, 23049, 2272, 1182, 3480, 472, 83752, 55601, 29028, 146857, 23043, 26157, 89978, 83990, 84166, 5898, 4600, 8801, 55728, 9619, 3093, 9874, 100506084, 57198, 2043, 167153, 57194, 64848, 7294, 1107, 27010, 1106, 10667, 57118, 26289, 51135, 8814, 4215, 5305, 4217, 9641, 9246, 5165, 84181, 4750, 493, 11329, 257218, 79677, 23262, 51422, 814, 3932, 818, 4363, 23157, 29899, 2…	412	1856	6833	1.25102	0.0462698	0.0183733	0.0178767
GOTERM_BP_DIRECT	GO:0042102~positive regulation of T cell proliferation	11	1	0.00128674	3071, 4690, 3717, 8440, 970, 4179, 5588, 10673, 3572, 5788, 959	960	65	19333	3.40806	0.991621	0.129127	0.128153
GOTERM_MF_DIRECT	GO:0008270~zinc ion binding	67	6.09091	0.00129131	6232, 8458, 4012, 91612, 8411, 7644, 7402, 2592, 9063, 23081, 57504, 146857, 5930, 5578, 8924, 5579, 54799, 64393, 64167, 9830, 57590, 1107, 81844, 84678, 765, 1540, 920, 27332, 85363, 11238, 10346, 4194, 51816, 9960, 7188, 49855, 8554, 26136, 2099, 23304, 6095, 4193, 83852, 7536, 4548, 54739, 84186, 23515, 23318, 5770, 7994, 9975, 25939, 7157, 2100, 200576, 57534, 5927, 463, 80012, 80853, 23032,…	978	875	18908	1.48038	0.738479	0.0536151	0.0521171
KEGG_PATHWAY	hsa04621:NOD-like receptor signaling pathway	22	2	0.00136671	9641, 140609, 7188, 6773, 6772, 5586, 22861, 9140, 3428, 330, 115361, 3716, 2635, 115362, 2634, 2633, 10628, 841, 3709, 3455, 51135, 55914	459	184	8205	2.13733	0.338357	0.0165099	0.0136671
GOTERM_BP_DIRECT	GO:0001782~B cell homeostasis	7	0.636364	0.00143573	3071, 6654, 3575, 10673, 55619, 581, 139818	960	26	19333	5.42192	0.995185	0.135826	0.134802
GOTERM_BP_DIRECT	GO:0006914~autophagy	18	1.63636	0.00145804	91782, 9821, 7157, 5291, 203228, 3428, 57655, 83734, 57724, 3146, 9528, 55626, 9779, 7405, 10133, 54828, 85363, 8925	960	152	19333	2.38483	0.995569	0.135826	0.134802
UP_SEQ_FEATURE	REPEAT:RCC1	6	0.545455	0.00146649	23077, 8924, 55008, 8916, 26091, 8925	1017	18	20532	6.7296	0.999268	0.254536	0.253604
UP_SEQ_FEATURE	DOMAIN:GB1/RHD3-type G	5	0.454545	0.00148673	115361, 2635, 115362, 2634, 2633	1017	11	20532	9.17672	0.999338	0.254536	0.253604
UP_KW_LIGAND	KW-0862~Zinc	181	16.4545	0.00148973	6232, 7562, 23608, 6233, 8411, 57181, 9063, 170960, 117584, 57504, 27086, 146857, 5930, 8924, 10133, 64393, 8028, 64167, 22806, 8543, 8148, 170959, 3097, 57590, 7690, 1107, 81844, 84678, 89846, 765, 284443, 9867, 56829, 85363, 5429, 11238, 4194, 51816, 7582, 64174, 7188, 7586, 8554, 26137, 26136, 23304, 7581, 4193, 6095, 257218, 283349, 79956, 55900, 55906, 10235, 121536, 84186, 23318, 7994, 9139…	412	2512	6833	1.19501	0.0536672	0.0183733	0.0178767
GOTERM_BP_DIRECT	GO:0035456~response to interferon-beta	5	0.454545	0.00149983	9641, 6772, 3455, 54739, 8519	960	11	19333	9.15388	0.996207	0.135826	0.134802
GOTERM_BP_DIRECT	GO:0019885~antigen processing and presentation of endogenous peptide antigen via MHC class I	5	0.454545	0.00149983	6892, 3105, 64167, 567, 51752	960	11	19333	9.15388	0.996207	0.135826	0.134802
UP_SEQ_FEATURE	DOMAIN:Helicase C-terminal	15	1.36364	0.00150031	6595, 84083, 84181, 8458, 91351, 64848, 1107, 1106, 1656, 257218, 80205, 55601, 546, 10521, 10973	1017	114	20532	2.65642	0.999381	0.254536	0.253604
KEGG_PATHWAY	hsa04917:Prolactin signaling pathway	12	1.09091	0.00157785	5295, 3717, 6772, 6654, 8835, 2100, 6777, 2099, 2592, 5290, 5291, 3659	459	70	8205	3.06443	0.379288	0.0179518	0.0148608
GOTERM_BP_DIRECT	GO:0006281~DNA repair	28	2.54545	0.00159167	9960, 84083, 8458, 4255, 23049, 55183, 472, 2965, 257218, 22890, 83990, 8924, 51347, 5890, 6188, 25939, 92797, 23376, 143, 1643, 545, 3146, 546, 11232, 7405, 56946, 5429, 7508	960	294	19333	1.91796	0.997304	0.140711	0.13965
KEGG_PATHWAY	hsa05165:Human papillomavirus infection	33	3	0.00160496	9641, 6773, 6772, 6654, 472, 4193, 3716, 896, 3455, 3676, 4600, 3655, 5934, 3659, 51606, 5295, 7157, 3134, 3133, 5290, 5291, 581, 5728, 2778, 3107, 10207, 3106, 3105, 841, 545, 5567, 6932, 5527	459	331	8205	1.78218	0.384357	0.0179518	0.0148608
SMART	SM00487:DEXDc	16	1.45455	0.00171093	6595, 84083, 84181, 8458, 91351, 64848, 1107, 1106, 1656, 257218, 80205, 55601, 546, 83990, 10521, 10973	578	115	10379	2.49833	0.44134	0.0727146	0.0707898
INTERPRO	IPR015894:Guanylate-binding protein, N-terminal	5	0.454545	0.0017463	115361, 2635, 115362, 2634, 2633	992	11	19176	8.78666	0.930309	0.0981054	0.0961742
INTERPRO	IPR018359:Bromodomain, conserved site	7	0.636364	0.00177116	8850, 6595, 55023, 29994, 54014, 11177, 2186	992	26	19176	5.2044	0.932905	0.0981054	0.0961742
UP_KW_BIOLOGICAL_PROCESS	KW-0072~Autophagy	20	1.81818	0.00177915	9821, 29978, 440026, 5291, 22863, 203228, 9140, 3428, 55014, 57655, 83734, 54463, 57724, 3146, 9528, 10241, 55626, 9779, 10133, 85363	630	162	11229	2.20047	0.172013	0.0235737	0.0226841
INTERPRO	IPR011993:Pleckstrin homology-like domain	39	3.54545	0.00180246	23527, 9882, 9844, 8631, 6654, 83605, 23348, 23228, 10019, 2965, 3717, 196513, 55843, 26034, 57223, 50650, 5775, 5336, 54518, 23637, 50618, 9459, 9910, 5334, 221178, 94134, 139818, 23216, 22821, 57655, 59338, 23370, 114882, 89846, 2035, 987, 6711, 55619, 5924	992	446	19176	1.69035	0.936036	0.0981054	0.0961742
UP_SEQ_FEATURE	ZN_FING:C3H1-type	10	0.909091	0.00181493	10150, 376940, 4154, 23608, 64761, 55796, 56829, 25976, 255967, 340554	1017	57	20532	3.54189	0.999869	0.287048	0.285998
UP_SEQ_FEATURE	REGION:Catalytic loop	6	0.545455	0.00190987	55300, 545, 23049, 5290, 5291, 472	1017	19	20532	6.37541	0.999918	0.287048	0.285998
UP_SEQ_FEATURE	REGION:G-loop	6	0.545455	0.00190987	55300, 545, 23049, 5290, 5291, 472	1017	19	20532	6.37541	0.999918	0.287048	0.285998
INTERPRO	IPR001452:Src homology-3 domain	24	2.18182	0.00192232	5295, 9873, 4690, 8440, 50618, 8573, 23607, 9459, 8631, 375056, 4542, 221178, 3275, 23048, 94134, 393, 143098, 7294, 2534, 2533, 5336, 53347, 64092, 3932	992	230	19176	2.01711	0.946733	0.101021	0.0990328
UP_KW_CELLULAR_COMPONENT	KW-0256~Endoplasmic reticulum	93	8.45455	0.00199005	9663, 4690, 6231, 6234, 79090, 23646, 4925, 23240, 57544, 6227, 51246, 54832, 6228, 9619, 6164, 2081, 285362, 64167, 5311, 23376, 57198, 22883, 9197, 337867, 57194, 55014, 60526, 83989, 79603, 9867, 7405, 10026, 4217, 9487, 9840, 6892, 9403, 49855, 375056, 6653, 388650, 94101, 23225, 3140, 55300, 80267, 29121, 55144, 972, 55788, 27067, 10550, 55626, 79956, 6646, 51669, 4041, 6141, 8440, 5770, 715…	920	1312	17641	1.3592	0.0875605	0.015257	0.013267
UP_SEQ_FEATURE	COMPBIAS:Acidic residues	70	6.36364	0.00200267	5140, 22834, 6672, 6595, 128553, 9467, 149013, 64710, 130916, 23360, 29028, 23043, 8924, 5934, 7913, 7175, 153222, 5311, 23059, 285527, 22883, 3097, 23533, 55690, 1107, 1106, 64919, 56987, 29994, 84678, 51411, 5305, 5504, 197135, 253725, 9881, 157697, 9448, 8631, 50809, 23189, 4193, 55100, 29121, 51742, 84265, 9958, 51667, 121536, 7153, 7155, 7994, 27436, 2186, 7273, 5926, 54463, 463, 2778, 3148,…	1017	981	20532	1.44059	0.999948	0.287048	0.285998
GOTERM_MF_DIRECT	GO:0046872~metal ion binding	171	15.5455	0.00203081	5140, 6232, 7046, 7562, 23608, 6233, 23049, 170960, 117584, 57504, 27086, 221294, 83990, 8801, 10133, 4723, 8028, 22806, 8543, 8148, 170959, 3097, 167153, 57590, 7690, 5150, 1107, 81844, 84678, 89846, 284443, 4215, 9867, 56829, 85363, 5429, 4194, 7582, 64174, 7586, 4750, 26137, 26136, 7581, 493, 4193, 246175, 257218, 11320, 6402, 79956, 55900, 3655, 55906, 8828, 121536, 7994, 9139, 7597, 4089, 67…	978	2675	18908	1.23589	0.878777	0.0810763	0.0788112
UP_SEQ_FEATURE	CROSSLNK:Glycyl lysine isopeptide (Lys-Gly) (interchain with G-Cter in SUMO2); alternate	31	2.81818	0.00204069	6670, 9169, 6135, 6156, 6772, 26137, 55023, 23360, 4820, 51747, 23515, 7153, 7431, 6188, 6187, 5111, 4288, 8148, 6169, 3151, 1107, 3428, 463, 55133, 55610, 23451, 546, 51535, 10521, 54828, 3921	1017	345	20532	1.81407	0.999957	0.287048	0.285998
INTERPRO	IPR001650:Helicase, C-terminal	15	1.36364	0.00205956	6595, 84083, 84181, 8458, 91351, 64848, 1107, 1106, 1656, 257218, 80205, 55601, 546, 10521, 10973	992	113	19176	2.56601	0.956804	0.104626	0.102566
UP_SEQ_FEATURE	DOMAIN:Chromo 1	5	0.454545	0.0021432	1107, 1106, 84181, 80205, 23468	1017	12	20532	8.412	0.999974	0.287048	0.285998
UP_SEQ_FEATURE	DOMAIN:MBD	5	0.454545	0.0021432	64174, 55777, 29994, 83852, 4204	1017	12	20532	8.412	0.999974	0.287048	0.285998
UP_SEQ_FEATURE	DOMAIN:STAT_int	4	0.363636	0.0021587	6773, 6772, 6777, 6778	1017	6	20532	13.4592	0.999976	0.287048	0.285998
GOTERM_BP_DIRECT	GO:0002456~T cell mediated immunity	5	0.454545	0.00216189	11118, 970, 4179, 10384, 1604	960	12	19333	8.39106	0.999677	0.186677	0.185269
GOTERM_CC_DIRECT	GO:0022625~cytosolic large ribosomal subunit	10	0.909091	0.00220404	6164, 6141, 9045, 6165, 6135, 6156, 6169, 23521, 6171, 6161	994	60	20580	3.4507	0.787996	0.0595938	0.0574745
KEGG_PATHWAY	hsa05203:Viral carcinogenesis	23	2.09091	0.00220927	5295, 8850, 6672, 7188, 7157, 3134, 3133, 3572, 5290, 5291, 581, 4193, 3716, 1029, 2965, 3107, 3106, 3105, 896, 841, 6777, 5567, 5934	459	204	8205	2.01541	0.487235	0.0238286	0.0197256
UP_SEQ_FEATURE	MOTIF:DEAH box	9	0.818182	0.00226278	1107, 1106, 84083, 84181, 80205, 8458, 83990, 91351, 64848	1017	48	20532	3.7854	0.999986	0.292971	0.291899
GOTERM_BP_DIRECT	GO:0006919~activation of cysteine-type endopeptidase activity involved in apoptotic process	12	1.09091	0.00235137	1029, 9994, 3717, 51065, 841, 112399, 843, 637, 22861, 3932, 8738, 581	960	82	19333	2.9471	0.99984	0.198424	0.196928
UP_KW_MOLECULAR_FUNCTION	KW-0678~Repressor	53	4.81818	0.00239186	6670, 22834, 9541, 128553, 7644, 7764, 286205, 27086, 4204, 5934, 55729, 8848, 9994, 153222, 132660, 6322, 7091, 170959, 7690, 64919, 84678, 27332, 7767, 11278, 51535, 56946, 10346, 23389, 29969, 22890, 7536, 4149, 121536, 79718, 80063, 3659, 54737, 9139, 7994, 9975, 7157, 27316, 256380, 3428, 463, 51274, 26065, 861, 7700, 55758, 84333, 6932, 51317	651	629	11719	1.51682	0.174345	0.0273355	0.0249436
GOTERM_MF_DIRECT	GO:0003697~single-stranded DNA binding	15	1.36364	0.00242657	5890, 10051, 25939, 64710, 63901, 79991, 23635, 5937, 3148, 79677, 3146, 5887, 5813, 253714, 7508	978	115	18908	2.52174	0.919689	0.0932883	0.0906819
GOTERM_CC_DIRECT	GO:0005802~trans-Golgi network	20	1.81818	0.00243452	4074, 79090, 8766, 8675, 9159, 5125, 6653, 163882, 57198, 374868, 23258, 55300, 55297, 102, 29058, 5205, 9648, 10133, 84272, 2803	994	192	20580	2.15669	0.819776	0.0633877	0.0611335
UP_SEQ_FEATURE	DOMAIN:PI3K/PI4K catalytic	6	0.545455	0.00244381	55300, 545, 23049, 5290, 5291, 472	1017	20	20532	6.05664	0.999994	0.308296	0.307168
INTERPRO	IPR021816:Dedicator of cytokinesis C/D, N-terminal	4	0.363636	0.00244633	55619, 23348, 139818, 81704	992	6	19176	12.8871	0.976074	0.112638	0.110421
UP_KW_CELLULAR_COMPONENT	KW-0458~Lysosome	34	3.09091	0.00246029	4074, 9821, 389541, 23048, 1182, 23646, 27163, 57724, 972, 55788, 4126, 55846, 157680, 84861, 54832, 8029, 96459, 3134, 25798, 203228, 151636, 3106, 3105, 1520, 54664, 987, 55858, 9528, 8635, 7405, 5305, 9725, 223082, 8519	920	376	17641	1.73391	0.107129	0.0161676	0.0140588
INTERPRO	IPR001739:Methyl-CpG DNA binding	5	0.454545	0.00251292	64174, 55777, 29994, 83852, 4204	992	12	19176	8.05444	0.978388	0.112638	0.110421
INTERPRO	IPR016177:DNA-binding, integrase-type	5	0.454545	0.00251292	64174, 55777, 29994, 83852, 4204	992	12	19176	8.05444	0.978388	0.112638	0.110421
INTERPRO	IPR004170:WWE domain	5	0.454545	0.00251292	64761, 57097, 54625, 56829, 25976	992	12	19176	8.05444	0.978388	0.112638	0.110421
KEGG_PATHWAY	hsa05225:Hepatocellular carcinoma	20	1.81818	0.00252717	4041, 5295, 6595, 7046, 7157, 4089, 6654, 5290, 5291, 581, 3480, 5728, 1029, 1643, 51176, 196528, 5578, 5336, 5579, 6932	459	168	8205	2.12807	0.53428	0.0254347	0.0210552
KEGG_PATHWAY	hsa04218:Cellular senescence	19	1.72727	0.00260667	5295, 7046, 132660, 7157, 3134, 3133, 5290, 5291, 4193, 472, 5728, 1029, 3107, 3106, 3105, 896, 3709, 545, 5934	459	156	8205	2.17718	0.545356	0.0254347	0.0210552
KEGG_PATHWAY	hsa04659:Th17 cell differentiation	15	1.36364	0.00261085	919, 7046, 6772, 4089, 3572, 6095, 3716, 3717, 861, 920, 5588, 6777, 6778, 3932, 917	459	108	8205	2.48275	0.545931	0.0254347	0.0210552
UP_SEQ_FEATURE	DOMAIN:SH3	22	2	0.00263766	5295, 9873, 4690, 8440, 50618, 8573, 9459, 8631, 375056, 4542, 221178, 3275, 23048, 94134, 393, 143098, 7294, 2534, 5336, 53347, 64092, 3932	1017	217	20532	2.04679	0.999998	0.324433	0.323246
UP_KW_BIOLOGICAL_PROCESS	KW-0805~Transcription regulation	163	14.8182	0.00263857	9584, 6595, 7562, 2272, 9063, 170960, 27086, 29028, 55209, 4204, 5934, 55729, 5813, 4603, 9994, 6760, 8028, 22806, 8543, 170959, 3097, 7690, 7294, 1107, 1106, 2313, 84678, 6875, 284443, 51535, 56946, 7582, 9760, 84181, 6773, 6772, 7586, 8554, 26137, 23389, 7581, 6095, 1998, 2965, 1997, 54496, 246175, 896, 54014, 55626, 55900, 11168, 135112, 79718, 121536, 3659, 7994, 9139, 7597, 4089, 2100, 3431,…	630	2378	11229	1.22173	0.24426	0.0310765	0.0299038
UP_SEQ_FEATURE	ZN_FING:PHD-type 1	8	0.727273	0.00272712	1107, 23081, 5927, 7994, 8028, 55632, 2186, 54904	1017	39	20532	4.14129	0.999999	0.327254	0.326057
GOTERM_BP_DIRECT	GO:0033077~T cell differentiation in thymus	8	0.727273	0.00276264	9840, 64919, 7157, 567, 3575, 22890, 6777, 3140	960	39	19333	4.13098	0.999966	0.227949	0.22623
GOTERM_CC_DIRECT	GO:0045121~membrane raft	24	2.18182	0.00277613	7046, 64750, 8797, 3572, 493, 200576, 330, 3717, 2534, 962, 841, 920, 3784, 55824, 7414, 868, 5788, 6778, 4118, 1803, 3932, 1604, 1901, 3945	994	253	20580	1.96404	0.858341	0.0697008	0.0672221
GOTERM_MF_DIRECT	GO:0003690~double-stranded DNA binding	15	1.36364	0.00285096	5890, 6772, 64710, 22861, 3428, 5937, 130916, 26065, 149628, 55601, 3148, 27332, 3146, 11232, 11168	978	117	18908	2.47863	0.948364	0.105689	0.102737
SMART	SM00326:SH3	23	2.09091	0.00292387	5295, 9873, 4690, 8440, 50618, 8573, 23607, 9459, 8631, 4542, 221178, 3275, 23048, 94134, 393, 143098, 7294, 2534, 2533, 5336, 53347, 64092, 3932	578	209	10379	1.9761	0.630488	0.110457	0.107534
INTERPRO	IPR000403:Phosphatidylinositol 3-/4-kinase, catalytic domain	6	0.545455	0.00295201	55300, 545, 23049, 5290, 5291, 472	992	20	19176	5.79919	0.988952	0.124969	0.122509
INTERPRO	IPR006553:Leucine-rich repeat, cysteine-containing subtype	6	0.545455	0.00295201	64839, 84961, 84678, 26234, 84166, 26235	992	20	19176	5.79919	0.988952	0.124969	0.122509
UP_KW_MOLECULAR_FUNCTION	KW-0343~GTPase activation	22	2	0.00305101	23108, 23527, 23637, 9882, 9910, 64786, 57186, 79890, 94134, 393, 394, 23216, 22930, 22821, 397, 55843, 25771, 60682, 9779, 10144, 51306, 84173	651	197	11719	2.01032	0.216868	0.0305101	0.0278405
UP_SEQ_FEATURE	DOMAIN:Helicase ATP-binding	15	1.36364	0.00307654	6595, 84083, 84181, 8458, 91351, 64848, 1107, 1106, 1656, 80205, 55601, 546, 83990, 10521, 10973	1017	123	20532	2.46205	1	0.352219	0.35093
UP_SEQ_FEATURE	DOMAIN:MHC_I-like_Ag-recog	6	0.545455	0.00307834	3107, 3106, 3105, 3134, 3133, 3140	1017	21	20532	5.76823	1	0.352219	0.35093
GOTERM_BP_DIRECT	GO:0050900~leukocyte migration	7	0.636364	0.00312673	2534, 6654, 6402, 3676, 6404, 3655, 3932	960	30	19333	4.69899	0.999991	0.252178	0.250277
UP_SEQ_FEATURE	DOMAIN:Ig-like C1-type	8	0.727273	0.00316689	3107, 6892, 3106, 3105, 567, 3134, 3133, 3140	1017	40	20532	4.03776	1	0.354116	0.35282
GOTERM_BP_DIRECT	GO:0051726~regulation of cell cycle	29	2.63636	0.00319213	4194, 8850, 7046, 8556, 472, 4193, 330, 4600, 54799, 5934, 3659, 2081, 9750, 7157, 5311, 9039, 581, 5728, 1029, 64839, 463, 102, 23097, 80314, 84897, 51379, 900, 8814, 5788	960	324	19333	1.80252	0.999993	0.252178	0.250277
UP_SEQ_FEATURE	DOMAIN:C2	16	1.45455	0.00324895	5583, 50618, 64750, 8821, 5586, 5334, 23228, 123036, 5588, 9847, 5578, 3631, 5336, 5579, 7405, 11059	1017	137	20532	2.35781	1	0.355219	0.353919
SMART	SM00391:MBD	5	0.454545	0.00326941	64174, 55777, 29994, 83852, 4204	578	12	10379	7.48198	0.671567	0.11116	0.108218
GOTERM_BP_DIRECT	GO:0006351~transcription, DNA-templated	22	2	0.00335953	8850, 65056, 9139, 7994, 4089, 8554, 8148, 286205, 23389, 9063, 23469, 2965, 60313, 80853, 80314, 84678, 11168, 548644, 902, 121536, 55729, 80063	960	221	19333	2.00474	0.999996	0.259874	0.257914
GOTERM_MF_DIRECT	GO:0042802~identical protein binding	115	10.4545	0.00336106	154881, 23607, 23048, 2272, 1060, 3480, 472, 81853, 27086, 26157, 10892, 10133, 98, 917, 919, 9111, 9750, 22806, 5311, 6643, 9194, 2043, 7174, 27010, 85007, 920, 51379, 11232, 151531, 4217, 85363, 56946, 9641, 7188, 6773, 6772, 8797, 57120, 4193, 80146, 27185, 283349, 6646, 8828, 3932, 818, 129531, 4089, 6786, 1374, 221178, 29899, 55197, 5728, 3428, 168537, 6777, 5721, 307, 6778, 9648, 1803, 3945…	978	1722	18908	1.29113	0.969641	0.117666	0.114379
GOTERM_MF_DIRECT	GO:0003714~transcription corepressor activity	21	1.90909	0.00345491	9994, 9541, 9139, 8554, 8543, 286205, 7091, 165631, 57504, 861, 83666, 3146, 55209, 7536, 54625, 55758, 4204, 79718, 10443, 55729, 10346	978	199	18908	2.0402	0.972468	0.117666	0.114379
GOTERM_CC_DIRECT	GO:0017053~transcriptional repressor complex	10	0.909091	0.00345972	4194, 5926, 6670, 7157, 3146, 7767, 79718, 10443, 23468, 4193	994	64	20580	3.23504	0.912525	0.0838683	0.0808858
GOTERM_MF_DIRECT	GO:0019901~protein kinase binding	42	3.81818	0.0035635	6197, 8850, 9541, 9821, 7402, 8631, 253260, 2099, 493, 3717, 117584, 994, 896, 3455, 55125, 5336, 51422, 5930, 3932, 6188, 5770, 7157, 9830, 146691, 23376, 80208, 7273, 5728, 55014, 1029, 102, 51135, 1540, 920, 54923, 987, 55857, 5788, 4217, 10982, 85363, 10346	978	511	18908	1.58904	0.975413	0.117666	0.114379
GOTERM_MF_DIRECT	GO:0031267~small GTPase binding	27	2.45455	0.00362747	5583, 5586, 6653, 56990, 79890, 22930, 57589, 397, 1730, 283349, 23085, 60412, 7514, 10133, 2803, 23637, 9910, 23258, 203228, 139818, 10788, 56882, 89846, 23032, 23077, 9648, 51735	978	285	18908	1.83158	0.976998	0.117666	0.114379
KEGG_PATHWAY	hsa04210:Apoptosis	17	1.54545	0.00363764	2081, 5295, 8795, 7157, 8797, 5290, 5291, 581, 472, 330, 143, 841, 1520, 3709, 843, 637, 4217	459	136	8205	2.23448	0.667319	0.0343302	0.0284191
GOTERM_BP_DIRECT	GO:0045588~positive regulation of gamma-delta T cell differentiation	4	0.363636	0.00366376	3071, 51176, 6777, 5788	960	7	19333	11.5077	0.999999	0.275191	0.273116
GOTERM_BP_DIRECT	GO:0031295~T cell costimulation	8	0.727273	0.00370578	2534, 126259, 29851, 10673, 5290, 1803, 3932, 959	960	41	19333	3.92947	0.999999	0.275191	0.273116
INTERPRO	IPR000408:Regulator of chromosome condensation, RCC1	6	0.545455	0.00371174	23077, 8924, 55008, 8916, 26091, 8925	992	21	19176	5.52304	0.996543	0.144701	0.141853
UP_SEQ_FEATURE	DOMAIN:PH	26	2.36364	0.00375247	23527, 9844, 8631, 6654, 23348, 23228, 10019, 55843, 26034, 50650, 5336, 54518, 50618, 9459, 5334, 221178, 94134, 139818, 22821, 59338, 23370, 114882, 89846, 6711, 55619, 5924	1017	283	20532	1.8548	1	0.40025	0.398786
KEGG_PATHWAY	hsa04612:Antigen processing and presentation	12	1.09091	0.00379827	3107, 6892, 3106, 3105, 972, 1520, 567, 920, 5720, 3134, 5721, 3133	459	78	8205	2.75013	0.68313	0.0347599	0.0287748
UP_SEQ_FEATURE	REGION:Activation loop	6	0.545455	0.00382353	55300, 545, 23049, 5290, 5291, 472	1017	22	20532	5.50603	1	0.40025	0.398786
SMART	SM00490:HELICc	15	1.36364	0.0038871	6595, 84083, 84181, 8458, 91351, 64848, 1107, 1106, 1656, 257218, 80205, 55601, 546, 10521, 10973	578	113	10379	2.38364	0.733981	0.114096	0.111075
GOTERM_MF_DIRECT	GO:0061630~ubiquitin protein ligase activity	30	2.72727	0.00395236	114804, 64750, 22838, 23608, 9781, 23304, 4193, 330, 257218, 117584, 284996, 8924, 5930, 55008, 26091, 9830, 51070, 387921, 147339, 151636, 81844, 152006, 23077, 9867, 868, 8916, 223082, 85363, 11059, 10346	978	331	18908	1.75227	0.983603	0.12432	0.120846
GOTERM_BP_DIRECT	GO:0000122~negative regulation of transcription from RNA polymerase II promoter	68	6.18182	0.00398309	6670, 6672, 6595, 9541, 64750, 7764, 57504, 27086, 7514, 4204, 55729, 5813, 7175, 25836, 153222, 5111, 8543, 96459, 7091, 170959, 7690, 1107, 10628, 80314, 51176, 84678, 83666, 7767, 11278, 4194, 9960, 6772, 8554, 26137, 2099, 165631, 23468, 55183, 4193, 896, 22890, 51742, 4149, 6208, 121536, 79718, 9139, 9975, 7597, 7157, 4089, 2100, 2186, 5926, 3428, 5607, 5927, 463, 51274, 861, 3148, 3146, 770…	960	973	19333	1.40742	1	0.289984	0.287798
SMART	SM00367:LRR_CC	6	0.545455	0.0040269	64839, 84961, 84678, 26234, 84166, 26235	578	20	10379	5.38702	0.746378	0.114096	0.111075
INTERPRO	IPR015988:STAT transcription factor, coiled coil	4	0.363636	0.00411694	6773, 6772, 6777, 6778	992	7	19176	11.0461	0.99814	0.144701	0.141853
INTERPRO	IPR012345:STAT transcription factor, DNA-binding, subdomain	4	0.363636	0.00411694	6773, 6772, 6777, 6778	992	7	19176	11.0461	0.99814	0.144701	0.141853
INTERPRO	IPR001217:STAT transcription factor, core	4	0.363636	0.00411694	6773, 6772, 6777, 6778	992	7	19176	11.0461	0.99814	0.144701	0.141853
INTERPRO	IPR013800:STAT transcription factor, all-alpha	4	0.363636	0.00411694	6773, 6772, 6777, 6778	992	7	19176	11.0461	0.99814	0.144701	0.141853
INTERPRO	IPR013801:STAT transcription factor, DNA-binding	4	0.363636	0.00411694	6773, 6772, 6777, 6778	992	7	19176	11.0461	0.99814	0.144701	0.141853
INTERPRO	IPR013799:STAT transcription factor, protein interaction	4	0.363636	0.00411694	6773, 6772, 6777, 6778	992	7	19176	11.0461	0.99814	0.144701	0.141853
INTERPRO	IPR000008:C2 calcium-dependent membrane targeting	17	1.54545	0.00417772	5583, 50618, 64750, 8821, 5586, 5334, 22821, 23228, 123036, 5588, 9847, 5578, 3631, 5336, 5579, 7405, 11059	992	148	19176	2.22041	0.998305	0.144701	0.141853
KEGG_PATHWAY	hsa01521:EGFR tyrosine kinase inhibitor resistance	12	1.09091	0.00419744	5728, 3716, 5295, 3717, 6654, 5336, 5578, 5579, 5290, 5291, 581, 3480	459	79	8205	2.71531	0.719251	0.0369832	0.0306152
KEGG_PATHWAY	hsa04650:Natural killer cell mediated cytotoxicity	16	1.45455	0.00428613	5295, 919, 8795, 6654, 8797, 3384, 5290, 5291, 2534, 962, 3455, 5578, 5336, 5579, 637, 3932	459	126	8205	2.26995	0.726702	0.0369832	0.0306152
UP_SEQ_FEATURE	ZN_FING:C3H1-type 1	7	0.636364	0.00433655	10150, 376940, 4154, 23608, 64761, 55796, 56829	1017	32	20532	4.4163	1	0.435425	0.433832
UP_SEQ_FEATURE	ZN_FING:C3H1-type 2	7	0.636364	0.00433655	10150, 376940, 4154, 23608, 64761, 55796, 56829	1017	32	20532	4.4163	1	0.435425	0.433832
INTERPRO	IPR000571:Zinc finger, CCCH-type	10	0.909091	0.00436682	10150, 376940, 4154, 23608, 64761, 55796, 56829, 25976, 255967, 340554	992	62	19176	3.11785	0.998731	0.14789	0.144978
GOTERM_BP_DIRECT	GO:0051491~positive regulation of filopodium assembly	7	0.636364	0.00438621	5295, 7046, 1236, 9750, 5898, 54828, 139818	960	32	19333	4.40531	1	0.308969	0.306639
GOTERM_BP_DIRECT	GO:0030183~B cell differentiation	12	1.09091	0.00448442	6670, 5295, 7155, 22806, 96459, 22890, 6777, 5336, 10673, 3676, 5788, 959	960	89	19333	2.71531	1	0.308969	0.306639
GOTERM_BP_DIRECT	GO:0043161~proteasome-mediated ubiquitin-dependent protein catabolic process	21	1.90909	0.00449349	9575, 3093, 5682, 6451, 23607, 64750, 4193, 387921, 64839, 117584, 51185, 5698, 8924, 10277, 9867, 84861, 5887, 79718, 223082, 11059, 5527	960	212	19333	1.99486	1	0.308969	0.306639
KEGG_PATHWAY	hsa05213:Endometrial cancer	10	0.909091	0.00449687	5728, 5295, 1643, 7157, 51176, 6654, 6932, 5290, 5291, 581	459	58	8205	3.08204	0.743626	0.0377237	0.0312283
INTERPRO	IPR009091:Regulator of chromosome condensation 1/beta-lactamase-inhibitor protein II	6	0.545455	0.00460192	23077, 8924, 55008, 8916, 26091, 8925	992	22	19176	5.27199	0.999115	0.152464	0.149462
GOTERM_MF_DIRECT	GO:0035064~methylated histone binding	11	1	0.00461296	23515, 5927, 54892, 80853, 546, 55209, 2186, 54799, 81550, 23468, 54737	978	74	18908	2.87387	0.991765	0.138649	0.134775
GOTERM_MF_DIRECT	GO:0004697~protein kinase C activity	5	0.454545	0.00467505	5583, 5588, 5578, 5579, 23049	978	14	18908	6.90476	0.992281	0.138649	0.134775
UP_SEQ_FEATURE	DOMAIN:RING-type	20	1.81818	0.00475148	4194, 114804, 9169, 7188, 22838, 23355, 9781, 4193, 330, 257218, 117584, 81844, 284996, 23077, 5930, 868, 223082, 85363, 10346, 165918	1017	199	20532	2.02902	1	0.467545	0.465835
GOTERM_BP_DIRECT	GO:2000045~regulation of G1/S transition of mitotic cell cycle	9	0.818182	0.00487462	1029, 81853, 6595, 196528, 5720, 5721, 55626, 637, 902	960	54	19333	3.35642	1	0.311917	0.309565
GOTERM_BP_DIRECT	GO:0051209~release of sequestered calcium ion into cytosol	8	0.727273	0.00487529	1236, 3709, 5311, 5336, 5788, 3932, 581, 22821	960	43	19333	3.74671	1	0.311917	0.309565
GOTERM_BP_DIRECT	GO:0051056~regulation of small GTPase mediated signal transduction	14	1.27273	0.00494909	23108, 221178, 57186, 393, 81704, 394, 89839, 55843, 117289, 89846, 50650, 10144, 51306, 5924	960	116	19333	2.43051	1	0.311917	0.309565
GOTERM_MF_DIRECT	GO:0005102~receptor binding	34	3.09091	0.00495519	4690, 9840, 7046, 8573, 23765, 4050, 3717, 970, 1730, 2323, 214, 55825, 10154, 10673, 6404, 3932, 5311, 3134, 3133, 66008, 11119, 2734, 11118, 3106, 102, 2534, 3105, 2533, 10384, 10142, 944, 5788, 1803, 55914	978	397	18908	1.65575	0.994237	0.142875	0.138883
INTERPRO	IPR001849:Pleckstrin homology domain	26	2.36364	0.00495742	23527, 9844, 8631, 6654, 23348, 23228, 10019, 55843, 26034, 50650, 5336, 54518, 50618, 9459, 5334, 221178, 94134, 139818, 22821, 59338, 23370, 114882, 89846, 6711, 55619, 5924	992	277	19176	1.81443	0.999486	0.160747	0.157583
KEGG_PATHWAY	hsa04625:C-type lectin receptor signaling pathway	14	1.27273	0.00502253	9641, 5295, 6773, 6772, 5290, 5291, 4193, 841, 3709, 1540, 5336, 868, 10892, 3659	459	104	8205	2.40636	0.781425	0.0392124	0.0324606
KEGG_PATHWAY	hsa04064:NF-kappa B signaling pathway	14	1.27273	0.00502253	7188, 4050, 472, 330, 23085, 51135, 1540, 5588, 5336, 5579, 10673, 10892, 3932, 959	459	104	8205	2.40636	0.781425	0.0392124	0.0324606
UP_KW_BIOLOGICAL_PROCESS	KW-0804~Transcription	165	15	0.00503622	9584, 6595, 7562, 2272, 9063, 170960, 27086, 29028, 55209, 4204, 5934, 55729, 5813, 4603, 9994, 6760, 8028, 22806, 8543, 170959, 3097, 7690, 7294, 1107, 1106, 2313, 84678, 6875, 284443, 51535, 56946, 7582, 9760, 84181, 6773, 6772, 7586, 8554, 26137, 23389, 7581, 6095, 1998, 2965, 1997, 54496, 246175, 896, 54014, 55626, 55900, 11168, 135112, 79718, 121536, 3659, 7994, 9139, 7597, 4089, 2100, 3431,…	630	2448	11229	1.20136	0.414441	0.0533839	0.0513694
SMART	SM00964:SM00964	4	0.363636	0.00505474	6773, 6772, 6777, 6778	578	7	10379	10.261	0.821465	0.132201	0.128701
GOTERM_BP_DIRECT	GO:0016570~histone modification	11	1	0.00507584	9575, 3717, 80853, 55209, 23376, 5578, 3275, 5579, 9252, 54904, 472	960	78	19333	2.84005	1	0.311917	0.309565
KEGG_PATHWAY	hsa04630:JAK-STAT signaling pathway	19	1.72727	0.00508538	5295, 6773, 6772, 8554, 6654, 3572, 5290, 5291, 9063, 5292, 3716, 3717, 896, 3587, 3455, 3575, 8835, 6777, 6778	459	166	8205	2.04603	0.785556	0.0392124	0.0324606
GOTERM_BP_DIRECT	GO:0006366~transcription from RNA polymerase II promoter	23	2.09091	0.0051281	5295, 9111, 4089, 2099, 27316, 23633, 5926, 54892, 2965, 3717, 64919, 51176, 283149, 546, 6777, 51742, 7700, 548644, 902, 7913, 51316, 8848, 3659	960	244	19333	1.89831	1	0.311917	0.309565
GOTERM_BP_DIRECT	GO:0046677~response to antibiotic	7	0.636364	0.0051401	3716, 3717, 7157, 841, 1374, 51319, 4193	960	33	19333	4.27181	1	0.311917	0.309565
KEGG_PATHWAY	hsa04140:Autophagy - animal	17	1.54545	0.0051937	2081, 5295, 9821, 5290, 5291, 22863, 203228, 9140, 3480, 5728, 55014, 83734, 3146, 5588, 55626, 5567, 7405	459	141	8205	2.15524	0.792492	0.0392124	0.0324606
GOTERM_CC_DIRECT	GO:0005765~lysosomal membrane	31	2.81818	0.00523899	4074, 4012, 389541, 57120, 1182, 23646, 972, 55788, 55846, 157680, 54832, 51606, 91782, 8029, 96459, 3134, 57153, 80208, 283537, 151636, 3106, 3105, 54664, 987, 55858, 9528, 9725, 1803, 223082, 8519, 1889	994	377	20580	1.70247	0.975095	0.122767	0.118401
UP_SEQ_FEATURE	DOMAIN:Protein kinase 2	5	0.454545	0.00524808	6197, 6196, 3716, 3717, 9252	1017	15	20532	6.7296	1	0.496549	0.494732
UP_SEQ_FEATURE	DOMAIN:Protein kinase 1	5	0.454545	0.00524808	6197, 6196, 3716, 3717, 9252	1017	15	20532	6.7296	1	0.496549	0.494732
GOTERM_BP_DIRECT	GO:0000028~ribosomal small subunit assembly	5	0.454545	0.00529242	6232, 51065, 6234, 6208, 3921	960	15	19333	6.71285	1	0.311917	0.309565
GOTERM_BP_DIRECT	GO:0006349~regulation of gene expression by genetic imprinting	5	0.454545	0.00529242	5926, 54496, 3784, 51742, 4204	960	15	19333	6.71285	1	0.311917	0.309565
GOTERM_BP_DIRECT	GO:0046626~regulation of insulin receptor signaling pathway	5	0.454545	0.00529242	5295, 5770, 896, 143686, 64710	960	15	19333	6.71285	1	0.311917	0.309565
INTERPRO	IPR001202:WW domain	9	0.818182	0.00553881	10788, 23360, 64750, 7402, 51741, 260425, 94134, 11059, 29072	992	53	19176	3.28256	0.999789	0.175857	0.172396
GOTERM_CC_DIRECT	GO:0048471~perinuclear region of cytoplasm	54	4.90909	0.00555536	6275, 23607, 4012, 5586, 1063, 374868, 115361, 1656, 115362, 256987, 23043, 26234, 5578, 5336, 10892, 10133, 8502, 25798, 64848, 2635, 2634, 23097, 55610, 1540, 11276, 23108, 9685, 4074, 6772, 8675, 54497, 27185, 51185, 57724, 55626, 10673, 5295, 8766, 2186, 5290, 200576, 148867, 2778, 10801, 10207, 2534, 3148, 23032, 10241, 900, 5567, 307, 197358, 1889	994	766	20580	1.45957	0.980085	0.125981	0.121501
UP_SEQ_FEATURE	DOMAIN:AIG1-type G	4	0.363636	0.00560909	170575, 55303, 168537, 26157	1017	8	20532	10.0944	1	0.51105	0.50918
UP_SEQ_FEATURE	DOMAIN:IGc1	4	0.363636	0.00560909	3106, 567, 3133, 3140	1017	8	20532	10.0944	1	0.51105	0.50918
UP_KW_BIOLOGICAL_PROCESS	KW-0254~Endocytosis	16	1.45455	0.00562403	9135, 9685, 4041, 9873, 4065, 50618, 9910, 8029, 6653, 23301, 23048, 5291, 2060, 55788, 23032, 11276	630	129	11229	2.21071	0.449996	0.0541952	0.0521501
KEGG_PATHWAY	hsa05416:Viral myocarditis	10	0.909091	0.0056578	3107, 3106, 2534, 3105, 841, 3134, 3133, 637, 959, 1604	459	60	8205	2.9793	0.819768	0.0416745	0.0344988
GOTERM_BP_DIRECT	GO:0006471~protein ADP-ribosylation	6	0.545455	0.00574241	143, 83666, 79668, 54625, 56829, 25976	960	24	19333	5.03464	1	0.333149	0.330637
GOTERM_MF_DIRECT	GO:0042803~protein homodimerization activity	54	4.90909	0.0060129	6793, 6672, 8411, 1063, 115361, 115362, 6789, 9619, 2081, 7175, 919, 8029, 22806, 5311, 9830, 6643, 2635, 2634, 2633, 567, 920, 9702, 5305, 4217, 85363, 10346, 51816, 285331, 6772, 23345, 23347, 80146, 51540, 22890, 11320, 818, 9135, 7153, 4089, 4124, 3275, 581, 861, 102, 225, 168537, 25771, 6777, 10241, 1806, 5800, 10961, 1803, 1889	978	719	18908	1.45202	0.998089	0.164324	0.159733
UP_KW_MOLECULAR_FUNCTION	KW-0687~Ribonucleoprotein	29	2.63636	0.00603214	6197, 6196, 6210, 9045, 6232, 6231, 6234, 6135, 6156, 6233, 2197, 23521, 6171, 51065, 6227, 6204, 6228, 6208, 6164, 6141, 6188, 6165, 6187, 6169, 27316, 6161, 143, 26065, 3921	651	305	11719	1.71162	0.383707	0.053619	0.0489274
GOTERM_MF_DIRECT	GO:0043560~insulin receptor substrate binding	5	0.454545	0.00611735	5295, 3717, 5290, 5291, 3480	978	15	18908	6.44444	0.998287	0.164324	0.159733
GOTERM_BP_DIRECT	GO:0006357~regulation of transcription from RNA polymerase II promoter	109	9.90909	0.00628296	6595, 7562, 64710, 9063, 170960, 27086, 83990, 5934, 5813, 6760, 8028, 22806, 3097, 7690, 1107, 1106, 2313, 84678, 54923, 284443, 4194, 7582, 9760, 6773, 6894, 7586, 8554, 6654, 26137, 23389, 7581, 493, 4193, 6095, 1998, 1997, 54014, 55626, 55900, 11168, 135112, 79718, 121536, 3659, 7597, 4089, 2100, 3431, 64864, 2186, 66008, 51274, 389524, 3148, 3146, 6777, 11177, 55758, 307, 84333, 10365, 7626,…	960	1723	19333	1.274	1	0.358902	0.356196
GOTERM_MF_DIRECT	GO:0090554~phosphatidylcholine-translocating ATPase activity	4	0.363636	0.00633232	5205, 57198, 57194, 9619	978	8	18908	9.66667	0.998631	0.164324	0.159733
GOTERM_MF_DIRECT	GO:0030881~beta-2-microglobulin binding	4	0.363636	0.00633232	3105, 3134, 3133, 3140	978	8	18908	9.66667	0.998631	0.164324	0.159733
GOTERM_CC_DIRECT	GO:0070062~extracellular exosome	133	12.0909	0.00634792	6231, 23607, 6234, 6233, 8411, 4179, 1854, 116496, 23041, 29028, 23043, 5898, 51768, 5934, 4065, 8029, 5311, 3133, 10788, 3925, 55610, 765, 8814, 5788, 55619, 3921, 5682, 6135, 6653, 80146, 4507, 11320, 814, 3932, 29085, 3418, 23318, 9375, 50618, 129531, 4363, 4124, 2186, 143, 2734, 151556, 822, 9528, 5720, 5721, 5567, 307, 1803, 11059, 1889, 3945, 6793, 6275, 5583, 6156, 7402, 23646, 7360, 4925,…	994	2219	20580	1.24095	0.98863	0.133571	0.128821
OMIM_DISEASE	114480~Breast cancer, somatic	4	0.363636	0.00636485	9821, 7157, 2099, 5290	303	8	5823	9.60891	0.951828	1	1
GOTERM_CC_DIRECT	GO:0016607~nuclear speck	34	3.09091	0.00644791	9584, 9541, 10051, 49855, 64750, 8554, 7764, 50809, 26235, 9263, 9063, 54497, 54892, 149628, 23360, 57223, 79677, 5930, 84321, 10973, 51747, 25957, 7994, 9295, 3428, 26289, 27332, 23451, 6733, 51631, 10521, 51319, 10346, 55914	994	432	20580	1.6295	0.989407	0.133571	0.128821
GOTERM_CC_DIRECT	GO:0005768~endosome	27	2.45455	0.00646005	9685, 132299, 4074, 7046, 6653, 23301, 374868, 23325, 55300, 3716, 81552, 23484, 9619, 9135, 9375, 8029, 8766, 6643, 146691, 203228, 2534, 54664, 3146, 7405, 1901, 253725, 1889	994	318	20580	1.75791	0.989498	0.133571	0.128821
UP_SEQ_FEATURE	REPEAT:RCC1 5	5	0.454545	0.00672677	23077, 55008, 8916, 26091, 8925	1017	16	20532	6.309	1	0.60174	0.599539
GOTERM_BP_DIRECT	GO:0050862~positive regulation of T cell receptor signaling pathway	5	0.454545	0.00678301	9840, 6188, 1236, 50852, 3932	960	16	19333	6.29329	1	0.378185	0.375333
GOTERM_MF_DIRECT	GO:0005158~insulin receptor binding	6	0.545455	0.00681391	5295, 55023, 5770, 55788, 6643, 3480	978	24	18908	4.83333	0.999172	0.172508	0.167689
KEGG_PATHWAY	hsa04931:Insulin resistance	14	1.27273	0.00690989	6197, 5295, 6196, 90673, 5770, 9882, 1374, 5290, 5291, 5728, 10724, 5588, 51422, 5579	459	108	8205	2.31724	0.87681	0.0496854	0.0411303
GOTERM_BP_DIRECT	GO:0006355~regulation of transcription, DNA-templated	67	6.09091	0.0069188	6670, 8850, 7046, 6595, 7562, 7644, 7764, 170960, 130916, 57504, 60313, 23085, 29028, 55209, 55769, 54799, 55729, 4603, 65056, 132660, 8148, 7091, 170959, 57677, 1107, 196528, 5588, 7767, 284443, 56946, 29072, 10346, 7582, 643641, 7586, 6772, 440515, 50809, 2099, 7581, 6095, 51742, 55900, 9439, 2804, 80063, 9575, 7994, 9975, 7157, 4089, 2100, 163049, 2186, 9252, 23635, 147657, 463, 255403, 3344, …	960	979	19333	1.37823	1	0.378185	0.375333
GOTERM_BP_DIRECT	GO:0031297~replication fork processing	7	0.636364	0.0069261	84083, 5111, 545, 546, 64710, 63901, 253714	960	35	19333	4.02771	1	0.378185	0.375333
GOTERM_CC_DIRECT	GO:0031965~nuclear membrane	22	2	0.0070115	23108, 7175, 7112, 9821, 286205, 23345, 23224, 23225, 25777, 203228, 55183, 80314, 114882, 27067, 22890, 83990, 7767, 7514, 51246, 3631, 307, 55914	994	242	20580	1.8822	0.992891	0.140831	0.135823
UP_SEQ_FEATURE	DOMAIN:MHC_I_C	3	0.272727	0.00709739	3107, 3106, 3105	1017	3	20532	20.1888	1	0.602055	0.599852
UP_SEQ_FEATURE	DOMAIN:Macro 2	3	0.272727	0.00709739	83666, 54625, 165631	1017	3	20532	20.1888	1	0.602055	0.599852
UP_SEQ_FEATURE	DOMAIN:Macro 1	3	0.272727	0.00709739	83666, 54625, 165631	1017	3	20532	20.1888	1	0.602055	0.599852
GOTERM_MF_DIRECT	GO:0071889~14-3-3 protein binding	7	0.636364	0.00727358	9750, 7157, 4750, 25771, 6733, 3134, 84861	978	34	18908	3.98039	0.999488	0.179761	0.174739
INTERPRO	IPR000953:Chromo domain/shadow	7	0.636364	0.00727971	1107, 5926, 1106, 84181, 80205, 23468, 54737	992	34	19176	3.97984	0.999985	0.226414	0.221957
KEGG_PATHWAY	hsa04217:Necroptosis	18	1.63636	0.0073305	8795, 91782, 7188, 6773, 6772, 8797, 581, 330, 3716, 3717, 841, 3455, 1540, 3146, 6777, 637, 6778, 818	459	159	8205	2.02368	0.891604	0.0504121	0.0417319
KEGG_PATHWAY	hsa04012:ErbB signaling pathway	12	1.09091	0.00734481	4690, 5295, 8440, 6654, 6777, 5336, 5578, 868, 5579, 5290, 5291, 818	459	85	8205	2.52364	0.892075	0.0504121	0.0417319
GOTERM_CC_DIRECT	GO:0005943~phosphatidylinositol 3-kinase complex, class IA	4	0.363636	0.00755757	5295, 5290, 23533, 5291	994	9	20580	9.20188	0.995171	0.144431	0.139294
GOTERM_BP_DIRECT	GO:0042127~regulation of cell proliferation	17	1.54545	0.00759725	6773, 6772, 8554, 112399, 6654, 5311, 50809, 26136, 23678, 2060, 10628, 896, 6777, 637, 54964, 6778, 5813	960	164	19333	2.08753	1	0.40882	0.405737
GOTERM_CC_DIRECT	GO:0014069~postsynaptic density	24	2.18182	0.00760162	6188, 9045, 6232, 8440, 6156, 8502, 6654, 6169, 57120, 2043, 22883, 120, 5728, 57534, 102, 2534, 27185, 832, 2035, 6711, 3631, 9867, 4600, 6208	994	275	20580	1.80691	0.995319	0.144431	0.139294
GOTERM_MF_DIRECT	GO:0046977~TAP binding	3	0.272727	0.00772687	3107, 3106, 3105	978	3	18908	19.3333	0.999681	0.184655	0.179496
INTERPRO	IPR026642:Glucocorticoid-induced transcript 1/FAM117	3	0.272727	0.0077293	81558, 150864, 113263	992	3	19176	19.3306	0.999993	0.234039	0.229432
GOTERM_MF_DIRECT	GO:0004698~calcium-dependent protein kinase C activity	5	0.454545	0.00782738	5583, 5586, 5588, 5578, 5579	978	16	18908	6.04167	0.999713	0.184655	0.179496
INTERPRO	IPR018936:Phosphatidylinositol 3/4-kinase, conserved site	5	0.454545	0.00783202	545, 23049, 5290, 5291, 472	992	16	19176	6.04083	0.999994	0.234039	0.229432
GOTERM_BP_DIRECT	GO:0042147~retrograde transport, endosome to Golgi	11	1	0.00786603	54497, 57589, 23085, 8675, 6643, 55610, 9779, 9648, 23258, 200576, 253725	960	83	19333	2.66896	1	0.417237	0.414091
UP_SEQ_FEATURE	ZN_FING:RING-type; atypical	7	0.636364	0.00788271	22838, 284996, 23077, 23355, 9867, 223082, 23304	1017	36	20532	3.9256	1	0.63306	0.630744
UP_SEQ_FEATURE	DOMAIN:C3H1-type	8	0.727273	0.00792248	10150, 376940, 4154, 23608, 64761, 55796, 56829, 25976	1017	47	20532	3.43639	1	0.63306	0.630744
UP_KW_MOLECULAR_FUNCTION	KW-0347~Helicase	17	1.54545	0.00793858	6595, 84083, 84181, 8458, 92797, 91351, 64848, 1107, 1106, 1656, 257218, 80205, 55601, 546, 83990, 10521, 10973	651	148	11719	2.06774	0.471452	0.0635086	0.0579516
KEGG_PATHWAY	hsa05210:Colorectal cancer	12	1.09091	0.00801272	5295, 7046, 1643, 7157, 51176, 4089, 6654, 5898, 6932, 5290, 5291, 581	459	86	8205	2.4943	0.911927	0.0532654	0.0440939
UP_SEQ_FEATURE	MOTIF:PxVxL motif	4	0.363636	0.00810625	25836, 6672, 546, 50809	1017	9	20532	8.9728	1	0.63306	0.630744
UP_SEQ_FEATURE	DOMAIN:Chromo 2	4	0.363636	0.00810625	1107, 1106, 84181, 80205	1017	9	20532	8.9728	1	0.63306	0.630744
UP_SEQ_FEATURE	DOMAIN:SAND	4	0.363636	0.00810625	6672, 93349, 11262, 3431	1017	9	20532	8.9728	1	0.63306	0.630744
KEGG_PATHWAY	hsa01522:Endocrine resistance	13	1.18182	0.00811328	5295, 7157, 6654, 2100, 2099, 5290, 5291, 581, 3480, 4193, 1029, 2778, 5567	459	98	8205	2.37128	0.914582	0.0532654	0.0440939
GOTERM_BP_DIRECT	GO:0006265~DNA topological change	4	0.363636	0.00816006	7153, 7155, 3148, 3146	960	9	19333	8.95046	1	0.426737	0.423519
GOTERM_CC_DIRECT	GO:0031410~cytoplasmic vesicle	27	2.45455	0.00833197	114908, 23048, 79890, 1182, 472, 397, 115361, 115362, 55667, 1773, 55626, 4600, 8766, 5311, 29978, 80208, 66008, 200576, 148867, 57655, 57534, 2635, 2634, 2633, 10241, 307, 8916	994	325	20580	1.72004	0.997211	0.154141	0.14866
UP_SEQ_FEATURE	REPEAT:RCC1 4	5	0.454545	0.00845693	23077, 55008, 8916, 26091, 8925	1017	17	20532	5.93788	1	0.640124	0.637782
UP_SEQ_FEATURE	DOMAIN:TNF_2	5	0.454545	0.00845693	970, 944, 10673, 959, 4050	1017	17	20532	5.93788	1	0.640124	0.637782
GOTERM_BP_DIRECT	GO:0046328~regulation of JNK cascade	5	0.454545	0.00852688	9448, 260425, 54986, 29969, 3480	960	17	19333	5.9231	1	0.439727	0.436411
GOTERM_CC_DIRECT	GO:0000792~heterochromatin	8	0.727273	0.00871469	1656, 7155, 546, 11168, 4204, 4999, 23468, 54737	994	49	20580	3.38028	0.997874	0.156528	0.150962
UP_KW_BIOLOGICAL_PROCESS	KW-0053~Apoptosis	45	4.09091	0.00883551	8795, 7046, 7188, 8793, 9844, 5586, 8797, 2272, 9263, 4193, 330, 117145, 117584, 1773, 51643, 5578, 51741, 51246, 5579, 637, 6789, 54739, 64393, 939, 2081, 9135, 9994, 6188, 7157, 112399, 64400, 581, 5292, 5728, 3428, 1029, 27250, 841, 55632, 26586, 83941, 843, 8718, 4217, 8738	630	544	11229	1.4744	0.609656	0.078047	0.0751019
GOTERM_CC_DIRECT	GO:0005925~focal adhesion	33	3	0.0089063	8573, 6156, 9448, 8675, 4179, 26136, 23521, 23224, 3716, 3717, 214, 55626, 7414, 6204, 5898, 3676, 10673, 3655, 6208, 54914, 55827, 54518, 6141, 7431, 6188, 6187, 6169, 102, 567, 23032, 5788, 1803, 10982	994	425	20580	1.60762	0.998144	0.156528	0.150962
UP_SEQ_FEATURE	ZN_FING:PHD-type 2	7	0.636364	0.00902341	1107, 23081, 5927, 7994, 8028, 2186, 54904	1017	37	20532	3.8195	1	0.672654	0.670193
INTERPRO	IPR000770:SAND domain	4	0.363636	0.00914054	6672, 93349, 11262, 3431	992	9	19176	8.5914	0.999999	0.262834	0.25766
INTERPRO	IPR006703:AIG1	4	0.363636	0.00914054	170575, 55303, 168537, 26157	992	9	19176	8.5914	0.999999	0.262834	0.25766
GOTERM_BP_DIRECT	GO:0046777~protein autophosphorylation	18	1.63636	0.00921389	2081, 6793, 9821, 2043, 23049, 5292, 3480, 472, 7294, 3717, 2534, 545, 23043, 4215, 5788, 6789, 814, 51347	960	182	19333	1.99172	1	0.468646	0.465112
KEGG_PATHWAY	hsa04933:AGE-RAGE signaling pathway in diabetic complications	13	1.18182	0.0094915	5295, 7046, 6772, 4089, 5290, 5291, 581, 5292, 3717, 6777, 5578, 5336, 5579	459	100	8205	2.32386	0.943872	0.0609879	0.0504867
GOTERM_MF_DIRECT	GO:0000287~magnesium ion binding	22	2	0.0095692	2081, 6197, 7153, 6196, 5495, 57198, 9252, 374868, 57194, 1854, 11329, 51135, 171425, 54861, 27068, 6733, 5567, 5205, 8801, 6789, 4217, 3418	978	233	18908	1.82546	0.999954	0.22073	0.214563
GOTERM_BP_DIRECT	GO:0001916~positive regulation of T cell mediated cytotoxicity	6	0.545455	0.00964748	3106, 3105, 567, 3134, 3133, 5788	960	27	19333	4.47523	1	0.484069	0.480419
INTERPRO	IPR008936:Rho GTPase activation protein	12	1.09091	0.00982259	10788, 5295, 89839, 55843, 117289, 10154, 10144, 94134, 51306, 393, 394, 22821	992	95	19176	2.44177	1	0.277215	0.271758
UP_KW_DOMAIN	KW-0853~WD repeat	25	2.27273	0.00988285	57560, 134957, 56995, 57589, 55023, 55100, 54014, 6468, 55626, 84321, 79718, 55827, 8925, 50717, 27436, 7091, 23398, 23355, 22884, 23335, 57590, 1643, 987, 10681, 54828	735	284	14486	1.73493	0.242776	0.0395314	0.0324722
KEGG_PATHWAY	hsa04725:Cholinergic synapse	14	1.27273	0.0100157	5295, 5290, 23533, 5291, 3717, 2534, 3709, 3784, 5578, 10681, 5567, 5579, 814, 818	459	113	8205	2.2147	0.952165	0.0630155	0.0521652
UP_SEQ_FEATURE	DOMAIN:Rab-GAP TBC	9	0.818182	0.0100571	23637, 9882, 9910, 64786, 25771, 9779, 93627, 221322, 23216	1017	61	20532	2.97867	1	0.734781	0.732092
SMART	SM00298:CHROMO	7	0.636364	0.010205	1107, 5926, 1106, 84181, 80205, 23468, 54737	578	34	10379	3.69698	0.969424	0.247837	0.241276
KEGG_PATHWAY	hsa04211:Longevity regulating pathway	12	1.09091	0.0103023	5295, 9821, 7157, 143686, 27244, 51422, 5567, 814, 5290, 5291, 581, 3480	459	89	8205	2.41022	0.95617	0.0634958	0.0525627
UP_SEQ_FEATURE	REPEAT:RCC1 2	5	0.454545	0.0104542	23077, 55008, 8916, 26091, 8925	1017	18	20532	5.608	1	0.734781	0.732092
UP_SEQ_FEATURE	REPEAT:RCC1 3	5	0.454545	0.0104542	23077, 55008, 8916, 26091, 8925	1017	18	20532	5.608	1	0.734781	0.732092
UP_SEQ_FEATURE	REPEAT:RCC1 1	5	0.454545	0.0104542	23077, 55008, 8916, 26091, 8925	1017	18	20532	5.608	1	0.734781	0.732092
GOTERM_BP_DIRECT	GO:0070301~cellular response to hydrogen peroxide	10	0.909091	0.0107396	2081, 59338, 6188, 2534, 5111, 2395, 10365, 6778, 4217, 4193	960	74	19333	2.72142	1	0.504408	0.500604
KEGG_PATHWAY	hsa05131:Shigellosis	24	2.18182	0.0108293	5295, 7188, 9844, 7157, 6233, 23157, 23048, 9252, 5290, 5291, 22863, 581, 9140, 4193, 472, 10801, 10627, 3709, 831, 5588, 10241, 7414, 5336, 10892	459	247	8205	1.73692	0.962682	0.065409	0.0541465
GOTERM_BP_DIRECT	GO:0008380~RNA splicing	19	1.72727	0.0108329	9444, 9169, 9584, 9541, 10150, 4154, 8458, 8148, 9295, 83989, 55599, 27332, 55796, 23451, 6733, 84321, 9406, 51319, 51747	960	200	19333	1.91316	1	0.504408	0.500604
UP_KW_CELLULAR_COMPONENT	KW-0206~Cytoskeleton	90	8.18182	0.0110452	8850, 9541, 23607, 9786, 5586, 7402, 23048, 1063, 472, 55761, 23085, 994, 57223, 23043, 26112, 832, 55125, 51203, 5775, 5930, 90799, 8924, 93627, 54518, 7175, 140609, 9750, 8502, 202018, 120, 1107, 3925, 23370, 89846, 1540, 2035, 6711, 10142, 55857, 10464, 9702, 10982, 285331, 8556, 4750, 57560, 56990, 23345, 23224, 55183, 27185, 283349, 57489, 10550, 10198, 145508, 55626, 7414, 84861, 23637, 743…	920	1343	17641	1.285	0.400049	0.0583923	0.0507759
KEGG_PATHWAY	hsa04110:Cell cycle	15	1.36364	0.0110502	8556, 5111, 7157, 4089, 23595, 4193, 472, 1029, 994, 896, 545, 51433, 902, 4999, 5934	459	127	8205	2.11132	0.965116	0.0654343	0.0541675
SMART	SM00258:SAND	4	0.363636	0.011158	6672, 93349, 11262, 3431	578	9	10379	7.98078	0.977963	0.252915	0.24622
GOTERM_BP_DIRECT	GO:0042118~endothelial cell activation	4	0.363636	0.0112315	7046, 27086, 4089, 81575	960	10	19333	8.05542	1	0.504408	0.500604
GOTERM_BP_DIRECT	GO:0071233~cellular response to leucine	4	0.363636	0.0112315	143686, 27244, 84861, 23304	960	10	19333	8.05542	1	0.504408	0.500604
GOTERM_BP_DIRECT	GO:0070233~negative regulation of T cell apoptotic process	4	0.363636	0.0112315	3575, 5588, 81704, 939	960	10	19333	8.05542	1	0.504408	0.500604
GOTERM_BP_DIRECT	GO:0034340~response to type I interferon	4	0.363636	0.0112315	9641, 6672, 81844, 29072	960	10	19333	8.05542	1	0.504408	0.500604
GOTERM_BP_DIRECT	GO:0050861~positive regulation of B cell receptor signaling pathway	4	0.363636	0.0112315	27086, 5583, 5579, 57181	960	10	19333	8.05542	1	0.504408	0.500604
GOTERM_BP_DIRECT	GO:0034341~response to interferon-gamma	6	0.545455	0.0112755	6672, 972, 6772, 10241, 51667, 8519	960	28	19333	4.3154	1	0.504408	0.500604
GOTERM_BP_DIRECT	GO:0035023~regulation of Rho protein signal transduction	6	0.545455	0.0112755	397, 23370, 56882, 23189, 56990, 5924	960	28	19333	4.3154	1	0.504408	0.500604
INTERPRO	IPR023780:Chromo domain	6	0.545455	0.0113977	1107, 1106, 84181, 80205, 23468, 54737	992	27	19176	4.2957	1	0.31582	0.309603
UP_KW_CELLULAR_COMPONENT	KW-0158~Chromosome	45	4.09091	0.0114246	84083, 10051, 50809, 64710, 1063, 63901, 23468, 23347, 23304, 1060, 79991, 55183, 55320, 79677, 83852, 51203, 55209, 5930, 54799, 54737, 253714, 23515, 7175, 25836, 7112, 25939, 4288, 92797, 23595, 23376, 23157, 1643, 55777, 3148, 84678, 545, 3146, 546, 6733, 51535, 7405, 5527, 54904, 29072, 7508	920	592	17641	1.45756	0.410545	0.0583923	0.0507759
INTERPRO	IPR006052:Tumour necrosis factor	5	0.454545	0.0121298	970, 944, 10673, 959, 4050	992	18	19176	5.36962	1	0.330103	0.323605
GOTERM_MF_DIRECT	GO:0008134~transcription factor binding	20	1.81818	0.0121881	5295, 8850, 6672, 7994, 7157, 8543, 8797, 64710, 2099, 9063, 5292, 29969, 3428, 1029, 27163, 861, 3148, 3146, 6789, 54828	978	209	18908	1.85008	0.999997	0.275027	0.267344
GOTERM_CC_DIRECT	GO:0055038~recycling endosome membrane	12	1.09091	0.0124547	3107, 117584, 3106, 3105, 8766, 567, 6653, 3134, 157680, 3133, 3631, 10133	994	105	20580	2.3662	0.999851	0.211313	0.203798
SMART	SM00146:PI3Kc	5	0.454545	0.0125968	545, 23049, 5290, 5291, 472	578	17	10379	5.2814	0.986568	0.267681	0.260596
GOTERM_CC_DIRECT	GO:0035861~site of double-strand break	10	0.909091	0.0126247	55100, 25939, 7157, 79677, 92797, 23376, 23347, 5429, 165918, 55183	994	78	20580	2.65439	0.999868	0.211313	0.203798
GOTERM_BP_DIRECT	GO:0010508~positive regulation of autophagy	10	0.909091	0.0126875	9821, 9830, 3146, 9528, 23376, 55626, 10133, 85363, 5291, 10346	960	76	19333	2.64981	1	0.560696	0.556468
GOTERM_BP_DIRECT	GO:0060340~positive regulation of type I interferon-mediated signaling pathway	5	0.454545	0.0128358	3093, 9641, 26065, 81844, 84166	960	19	19333	5.29962	1	0.560696	0.556468
UP_SEQ_FEATURE	DOMAIN:WW 1	6	0.545455	0.0129581	23360, 64750, 51741, 260425, 94134, 11059	1017	29	20532	4.17699	1	0.885469	0.882229
UP_SEQ_FEATURE	DOMAIN:WW 2	6	0.545455	0.0129581	23360, 64750, 51741, 260425, 94134, 11059	1017	29	20532	4.17699	1	0.885469	0.882229
KEGG_PATHWAY	hsa04144:Endocytosis	24	2.18182	0.0129692	9135, 23527, 7046, 91782, 64750, 8766, 6643, 8411, 3134, 3133, 23325, 3480, 4193, 2060, 3107, 3106, 3105, 832, 60682, 868, 11311, 51019, 11059, 253725	459	251	8205	1.70924	0.980597	0.0744405	0.0616229
KEGG_PATHWAY	hsa05222:Small cell lung cancer	12	1.09091	0.0130641	5728, 330, 5295, 7188, 1643, 7157, 4149, 3655, 2272, 5290, 5291, 581	459	92	8205	2.33163	0.981152	0.0744405	0.0616229
UP_KW_BIOLOGICAL_PROCESS	KW-0131~Cell cycle	53	4.81818	0.0134607	6197, 8850, 6793, 23607, 10051, 9821, 5586, 1063, 1060, 472, 55320, 994, 51203, 5898, 5934, 7175, 9994, 25836, 132660, 9874, 9039, 1029, 10628, 23097, 1540, 2035, 10982, 9960, 8556, 4750, 55183, 54892, 149628, 896, 83852, 55626, 84861, 23637, 6188, 129531, 8766, 7157, 4288, 27436, 29899, 23157, 5292, 10801, 26586, 84897, 900, 51433, 902	630	681	11229	1.38717	0.762247	0.109756	0.105615
GOTERM_CC_DIRECT	GO:0012506~vesicle membrane	6	0.545455	0.0135038	4690, 8440, 2633, 307, 1182, 200576	994	30	20580	4.14085	0.999929	0.220772	0.212921
UP_SEQ_FEATURE	DOMAIN:AlbA_2	3	0.272727	0.0137294	146857, 100506736, 162394	1017	4	20532	15.1416	1	0.925321	0.921936
GOTERM_MF_DIRECT	GO:0004175~endopeptidase activity	11	1	0.0141257	83943, 5682, 102, 64167, 5125, 5698, 9528, 51752, 10892, 7174, 1889	978	87	18908	2.44444	1	0.311968	0.303252
SMART	SM00233:PH	25	2.27273	0.014186	23527, 8631, 6654, 23348, 23228, 10019, 55843, 26034, 50650, 5336, 54518, 50618, 9459, 5334, 221178, 94134, 139818, 22821, 59338, 23370, 114882, 89846, 6711, 55619, 5924	578	268	10379	1.67507	0.992232	0.283721	0.276211
UP_SEQ_FEATURE	CROSSLNK:Glycyl lysine isopeptide (Lys-Gly) (interchain with G-Cter in ubiquitin)	22	2	0.0145231	9641, 6188, 9111, 6187, 5682, 64750, 7157, 6233, 4089, 91543, 96459, 253260, 3480, 5728, 2778, 27185, 10628, 8835, 10198, 55626, 6204, 5429	1017	253	20532	1.75555	1	0.954068	0.950577
UP_SEQ_FEATURE	DOMAIN:DOCKER	4	0.363636	0.0147853	55619, 23348, 139818, 81704	1017	11	20532	7.34138	1	0.954068	0.950577
UP_SEQ_FEATURE	DOMAIN:C2 DOCK-type	4	0.363636	0.0147853	55619, 23348, 139818, 81704	1017	11	20532	7.34138	1	0.954068	0.950577
GOTERM_BP_DIRECT	GO:0043066~negative regulation of apoptotic process	39	3.54545	0.0148238	4194, 6197, 114804, 7046, 8793, 9448, 4255, 8554, 253260, 2395, 3480, 4193, 330, 55023, 972, 23085, 79612, 51643, 10892, 959, 8848, 939, 3071, 5295, 7157, 23376, 3572, 5292, 5728, 64919, 57118, 27250, 102, 51176, 8835, 6777, 900, 307, 51316	960	530	19333	1.48189	1	0.627874	0.623139
GOTERM_BP_DIRECT	GO:0002726~positive regulation of T cell cytokine production	4	0.363636	0.0148809	3105, 567, 10892, 1604	960	11	19333	7.32311	1	0.627874	0.623139
GOTERM_BP_DIRECT	GO:0045059~positive thymic T cell selection	4	0.363636	0.0148809	3707, 972, 5788, 917	960	11	19333	7.32311	1	0.627874	0.623139
GOTERM_MF_DIRECT	GO:0042610~CD8 receptor binding	3	0.272727	0.0149248	2534, 3105, 3932	978	4	18908	14.5	1	0.322748	0.313731
INTERPRO	IPR020465:Tumour necrosis factor receptor 10	3	0.272727	0.0149294	8795, 8793, 8797	992	4	19176	14.498	1	0.399164	0.391306
UP_SEQ_FEATURE	DOMAIN:Chromo	6	0.545455	0.0149315	1107, 1106, 84181, 80205, 23468, 54737	1017	30	20532	4.03776	1	0.954068	0.950577
GOTERM_BP_DIRECT	GO:0051091~positive regulation of sequence-specific DNA binding transcription factor activity	13	1.18182	0.0151086	9641, 4041, 6672, 7188, 9830, 2100, 2099, 5728, 3717, 5336, 55906, 85363, 10346	960	119	19333	2.20001	1	0.630318	0.625564
UP_KW_MOLECULAR_FUNCTION	KW-0548~Nucleotidyltransferase	13	1.18182	0.0152679	23318, 5980, 64761, 57097, 2592, 165631, 25976, 7360, 143, 83666, 79668, 54625, 5429	651	107	11719	2.1871	0.707956	0.111039	0.101323
INTERPRO	IPR011161:MHC class I-like antigen recognition	6	0.545455	0.0154021	3107, 3106, 3105, 3134, 3133, 3140	992	29	19176	3.99944	1	0.404704	0.396738
GOTERM_BP_DIRECT	GO:0034067~protein localization to Golgi apparatus	5	0.454545	0.0154275	115362, 6653, 9648, 10133, 55690	960	20	19333	5.03464	1	0.636468	0.631669
GOTERM_CC_DIRECT	GO:0005769~early endosome	25	2.27273	0.0157641	114804, 8411, 6653, 219285, 79890, 23325, 1182, 129285, 1730, 9135, 5770, 9910, 66008, 23355, 57590, 23678, 151636, 29058, 3146, 920, 3784, 7405, 51019, 253725, 1889	994	310	20580	1.6697	0.999986	0.251868	0.242911
KEGG_PATHWAY	hsa04935:Growth hormone synthesis, secretion and action	14	1.27273	0.0160782	5295, 6772, 6654, 5290, 5291, 2778, 3717, 3709, 8835, 6777, 5578, 5336, 5567, 5579	459	120	8205	2.08551	0.992517	0.0899191	0.0744363
GOTERM_BP_DIRECT	GO:0042981~regulation of apoptotic process	21	1.90909	0.0165387	4041, 8795, 6188, 7188, 6772, 7157, 22806, 2099, 22861, 581, 472, 330, 3717, 283349, 841, 80314, 843, 10892, 54799, 8718, 8738	960	240	19333	1.76212	1	0.674816	0.669727
INTERPRO	IPR027007:DHR-1 domain	4	0.363636	0.0166171	55619, 23348, 139818, 81704	992	11	19176	7.02933	1	0.408459	0.400418
INTERPRO	IPR026791:Dedicator of cytokinesis	4	0.363636	0.0166171	55619, 23348, 139818, 81704	992	11	19176	7.02933	1	0.408459	0.400418
INTERPRO	IPR027357:DHR-2 domain	4	0.363636	0.0166171	55619, 23348, 139818, 81704	992	11	19176	7.02933	1	0.408459	0.400418
INTERPRO	IPR010703:Dedicator of cytokinesis C-terminal	4	0.363636	0.0166171	55619, 23348, 139818, 81704	992	11	19176	7.02933	1	0.408459	0.400418
GOTERM_MF_DIRECT	GO:0031625~ubiquitin protein ligase binding	26	2.36364	0.0168402	9641, 9246, 7188, 6135, 6233, 8554, 2272, 9063, 4193, 29761, 3716, 149628, 257218, 117584, 79677, 55626, 8924, 7414, 5898, 637, 3093, 7157, 10628, 841, 843, 5567	978	307	18908	1.63735	1	0.356738	0.346771
GOTERM_BP_DIRECT	GO:0006260~DNA replication	13	1.18182	0.0170486	5111, 25939, 92797, 23595, 63901, 5937, 1854, 545, 84897, 11232, 5930, 4999, 5429	960	121	19333	2.16364	1	0.681588	0.676448
KEGG_PATHWAY	hsa04919:Thyroid hormone signaling pathway	14	1.27273	0.0171332	5295, 8850, 9882, 6772, 7157, 2099, 23389, 5290, 5291, 4193, 5578, 5336, 5567, 5579	459	121	8205	2.06828	0.994588	0.0940767	0.0778781
GOTERM_BP_DIRECT	GO:0005977~glycogen metabolic process	6	0.545455	0.0172554	90673, 5257, 51422, 3572, 5504, 7360	960	31	19333	3.89778	1	0.681588	0.676448
GOTERM_BP_DIRECT	GO:2001235~positive regulation of apoptotic signaling pathway	6	0.545455	0.0172554	5728, 3717, 7046, 6188, 637, 8738	960	31	19333	3.89778	1	0.681588	0.676448
KEGG_PATHWAY	hsa05218:Melanoma	10	0.909091	0.0181075	5728, 1029, 5295, 1643, 7157, 5290, 5291, 581, 3480, 4193	459	72	8205	2.48275	0.995988	0.0976509	0.0808368
GOTERM_BP_DIRECT	GO:0045088~regulation of innate immune response	5	0.454545	0.0183257	330, 25939, 841, 51752, 3659	960	21	19333	4.79489	1	0.705121	0.699804
GOTERM_BP_DIRECT	GO:0000423~macromitophagy	5	0.454545	0.0183257	54463, 7157, 987, 55626, 22863	960	21	19333	4.79489	1	0.705121	0.699804
GOTERM_BP_DIRECT	GO:0033209~tumor necrosis factor-mediated signaling pathway	8	0.727273	0.0184209	330, 3717, 970, 7188, 6772, 7157, 10673, 8718	960	55	19333	2.92924	1	0.705121	0.699804
UP_SEQ_FEATURE	REGION:Linker	7	0.636364	0.0184355	7112, 132660, 8556, 80853, 29896, 5311, 868	1017	43	20532	3.28655	1	1	0.996544
KEGG_PATHWAY	hsa05168:Herpes simplex virus 1 infection	41	3.72727	0.0184574	9641, 7582, 6672, 6892, 7562, 7188, 6773, 6772, 440515, 7644, 7581, 330, 3716, 3717, 170960, 972, 3455, 55769, 55900, 637, 5295, 7157, 170959, 3134, 163049, 3133, 5290, 5291, 581, 147657, 57677, 3107, 3106, 255403, 3105, 841, 567, 51135, 7767, 7700, 51710	459	512	8205	1.43146	0.996398	0.097792	0.0809536
GOTERM_CC_DIRECT	GO:0000932~P-body	11	1	0.0185491	54464, 1656, 26065, 196513, 23112, 23345, 85363, 203228, 197135, 255967, 57690	994	97	20580	2.3479	0.999998	0.289779	0.279474
GOTERM_BP_DIRECT	GO:0030217~T cell differentiation	7	0.636364	0.0186284	6670, 5295, 22806, 3575, 920, 5788, 3932	960	43	19333	3.27837	1	0.705787	0.700465
UP_SEQ_FEATURE	REPEAT:Spectrin 16	4	0.363636	0.0189993	7402, 6711, 23345, 23224	1017	12	20532	6.7296	1	1	0.996544
UP_SEQ_FEATURE	REPEAT:Spectrin 15	4	0.363636	0.0189993	7402, 6711, 23345, 23224	1017	12	20532	6.7296	1	1	0.996544
UP_SEQ_FEATURE	REPEAT:Spectrin 17	4	0.363636	0.0189993	7402, 6711, 23345, 23224	1017	12	20532	6.7296	1	1	0.996544
UP_SEQ_FEATURE	REPEAT:WD 2	23	2.09091	0.0191107	50717, 27436, 7091, 23398, 57560, 22884, 23335, 134957, 57590, 56995, 57589, 55023, 55100, 1643, 54014, 987, 6468, 55626, 10681, 84321, 79718, 55827, 8925	1017	276	20532	1.6824	1	1	0.996544
UP_SEQ_FEATURE	REPEAT:WD 1	23	2.09091	0.0191107	50717, 27436, 7091, 23398, 57560, 22884, 23335, 134957, 57590, 56995, 57589, 55023, 55100, 1643, 54014, 987, 6468, 55626, 10681, 84321, 79718, 55827, 8925	1017	276	20532	1.6824	1	1	0.996544
GOTERM_BP_DIRECT	GO:0070213~protein auto-ADP-ribosylation	4	0.363636	0.0191206	64761, 79668, 57097, 25976	960	12	19333	6.71285	1	0.709948	0.704594
GOTERM_BP_DIRECT	GO:0009235~cobalamin metabolic process	4	0.363636	0.0191206	4363, 55788, 8029, 4548	960	12	19333	6.71285	1	0.709948	0.704594
GOTERM_CC_DIRECT	GO:0012507~ER to Golgi transport vesicle membrane	8	0.727273	0.0192788	55014, 3107, 3106, 3105, 972, 567, 3134, 3133	994	57	20580	2.90586	0.999999	0.294162	0.283701
INTERPRO	IPR001841:Zinc finger, RING-type	26	2.36364	0.0195239	4194, 114804, 9169, 7188, 22838, 23608, 9781, 4193, 330, 257218, 117584, 284996, 5930, 165918, 23355, 57534, 151636, 81844, 152006, 23077, 9867, 868, 84333, 223082, 85363, 10346	992	311	19176	1.61607	1	0.472292	0.462995
GOTERM_CC_DIRECT	GO:0005942~phosphatidylinositol 3-kinase complex	5	0.454545	0.0196666	5295, 8835, 5290, 23533, 5291	994	22	20580	4.70551	0.999999	0.294162	0.283701
KEGG_PATHWAY	hsa00562:Inositol phosphate metabolism	10	0.909091	0.0196724	5728, 55300, 3707, 8821, 5336, 3631, 5305, 5290, 5291, 200576	459	73	8205	2.44874	0.997522	0.102432	0.0847948
SMART	SM00456:WW	8	0.727273	0.0197556	23360, 64750, 7402, 51741, 260425, 94134, 11059, 29072	578	50	10379	2.87308	0.998868	0.373162	0.363284
INTERPRO	IPR027417:P-loop containing nucleoside triphosphate hydrolase	63	5.72727	0.0198865	6595, 84083, 8573, 10051, 8458, 394, 115361, 1656, 115362, 83752, 146857, 55601, 80205, 29028, 26157, 83990, 84166, 90634, 5898, 4600, 51326, 55728, 9619, 10973, 4542, 100506084, 64848, 1107, 10788, 2635, 1106, 2634, 2633, 26289, 9881, 84181, 50808, 26610, 91351, 143098, 257218, 55303, 79677, 5890, 4363, 8766, 92797, 260425, 23157, 22861, 162394, 54981, 10964, 2778, 170575, 10801, 54622, 225, 168…	992	921	19176	1.32229	1	0.473548	0.464226
UP_SEQ_FEATURE	MOTIF:SH3-binding	8	0.727273	0.0199516	9444, 6760, 6451, 102, 23607, 9844, 10957, 2060	1017	56	20532	2.88411	1	1	0.996544
UP_KW_BIOLOGICAL_PROCESS	KW-0653~Protein transport	49	4.45455	0.0201446	23325, 134957, 23041, 23085, 152579, 7514, 9779, 4600, 64393, 7175, 9873, 9910, 8029, 6643, 64400, 100506084, 55297, 55610, 11276, 3841, 11311, 10466, 51019, 253725, 8675, 375056, 57120, 23301, 23225, 83734, 54497, 55667, 60412, 9135, 5295, 91782, 8766, 146691, 57097, 23233, 23355, 26984, 23633, 2060, 80055, 151636, 54543, 9847, 9648	630	635	11229	1.37538	0.884343	0.152524	0.146768
GOTERM_BP_DIRECT	GO:0046854~phosphatidylinositol phosphorylation	8	0.727273	0.0201807	55300, 5295, 3707, 8835, 5305, 23049, 5290, 5291	960	56	19333	2.87693	1	0.741892	0.736297
KEGG_PATHWAY	hsa04750:Inflammatory mediator regulation of TRP channels	12	1.09091	0.020229	2778, 5295, 5583, 3709, 5588, 5336, 5578, 5567, 5579, 5290, 5291, 818	459	98	8205	2.18888	0.997913	0.103545	0.0857163
GOTERM_MF_DIRECT	GO:0019903~protein phosphatase binding	11	1	0.020256	55014, 9641, 3716, 5295, 7157, 8631, 51433, 55626, 6778, 4217, 3932	978	92	18908	2.31159	1	0.420514	0.408766
INTERPRO	IPR014721:Ribosomal protein S5 domain 2-type fold, subgroup	5	0.454545	0.0209877	7153, 7155, 6187, 83752, 2585	992	21	19176	4.60253	1	0.492081	0.482395
INTERPRO	IPR021184:Tumour necrosis factor, conserved site	4	0.363636	0.0213185	970, 944, 959, 4050	992	12	19176	6.44355	1	0.492263	0.482573
UP_SEQ_FEATURE	DOMAIN:Ig-like V-type 1	5	0.454545	0.0213725	11119, 214, 10384, 133418, 10225	1017	22	20532	4.58836	1	1	0.996544
GOTERM_BP_DIRECT	GO:0006977~DNA damage response, signal transduction by p53 class mediator resulting in cell cycle arrest	5	0.454545	0.0215399	7157, 5527, 8738, 4193, 472	960	22	19333	4.57694	1	0.771635	0.765816
GOTERM_BP_DIRECT	GO:0009615~response to virus	12	1.09091	0.0218982	3925, 6210, 9111, 55601, 91543, 3455, 4600, 56829, 23765, 3669, 8519, 10346	960	111	19333	2.17714	1	0.771635	0.765816
GOTERM_BP_DIRECT	GO:0033153~T cell receptor V(D)J recombination	3	0.272727	0.0222367	64919, 51176, 6932	960	5	19333	12.0831	1	0.771635	0.765816
GOTERM_BP_DIRECT	GO:1900103~positive regulation of endoplasmic reticulum unfolded protein response	3	0.272727	0.0222367	2081, 5295, 581	960	5	19333	12.0831	1	0.771635	0.765816
GOTERM_BP_DIRECT	GO:0021957~corticospinal tract morphogenesis	3	0.272727	0.0222367	51199, 80208, 2043	960	5	19333	12.0831	1	0.771635	0.765816
GOTERM_BP_DIRECT	GO:1902262~apoptotic process involved in blood vessel morphogenesis	3	0.272727	0.0222367	4041, 51176, 581	960	5	19333	12.0831	1	0.771635	0.765816
GOTERM_CC_DIRECT	GO:1990907~beta-catenin-TCF complex	4	0.363636	0.022277	51176, 283149, 7091, 6932	994	13	20580	6.37053	1	0.326266	0.314663
GOTERM_BP_DIRECT	GO:0042100~B cell proliferation	7	0.636364	0.0229065	5728, 970, 51176, 3575, 10673, 5788, 959	960	45	19333	3.13266	1	0.773197	0.767367
GOTERM_BP_DIRECT	GO:0060337~type I interferon signaling pathway	7	0.636364	0.0229065	9641, 3716, 6672, 6773, 6772, 3455, 8519	960	45	19333	3.13266	1	0.773197	0.767367
GOTERM_BP_DIRECT	GO:0014065~phosphatidylinositol 3-kinase signaling	7	0.636364	0.0229065	5728, 59338, 5295, 5290, 23533, 5291, 3480	960	45	19333	3.13266	1	0.773197	0.767367
UP_SEQ_FEATURE	REPEAT:WD 7	18	1.63636	0.0231551	50717, 27436, 7091, 23398, 57560, 22884, 23335, 134957, 57590, 56995, 55023, 55100, 1643, 54014, 10681, 79718, 55827, 8925	1017	202	20532	1.799	1	1	0.996544
GOTERM_CC_DIRECT	GO:0005759~mitochondrial matrix	29	2.63636	0.0233705	5165, 50808, 373156, 2395, 57107, 117145, 130916, 89839, 27068, 8801, 3418, 64087, 6188, 5770, 7157, 4200, 196074, 9692, 5095, 152926, 1029, 10667, 1666, 80017, 85007, 57038, 90624, 11232, 11238	994	389	20580	1.5435	1	0.335295	0.323372
GOTERM_MF_DIRECT	GO:0003684~damaged DNA binding	9	0.818182	0.0235161	6188, 1643, 5111, 3148, 79677, 3146, 5887, 5429, 7508	978	68	18908	2.55882	1	0.478621	0.465249
UP_SEQ_FEATURE	REPEAT:Spectrin 13	4	0.363636	0.0238065	7402, 6711, 23345, 23224	1017	13	20532	6.21194	1	1	0.996544
UP_SEQ_FEATURE	REPEAT:Spectrin 12	4	0.363636	0.0238065	7402, 6711, 23345, 23224	1017	13	20532	6.21194	1	1	0.996544
UP_SEQ_FEATURE	REPEAT:Spectrin 11	4	0.363636	0.0238065	7402, 6711, 23345, 23224	1017	13	20532	6.21194	1	1	0.996544
UP_SEQ_FEATURE	REPEAT:Spectrin 14	4	0.363636	0.0238065	7402, 6711, 23345, 23224	1017	13	20532	6.21194	1	1	0.996544
UP_SEQ_FEATURE	DOMAIN:PhoLip_ATPase_N	4	0.363636	0.0238065	5205, 57198, 374868, 57194	1017	13	20532	6.21194	1	1	0.996544
UP_SEQ_FEATURE	REPEAT:Spectrin 10	4	0.363636	0.0238065	7402, 6711, 23345, 23224	1017	13	20532	6.21194	1	1	0.996544
INTERPRO	IPR011029:Death-like domain	12	1.09091	0.0238257	3428, 330, 8795, 149628, 841, 51135, 843, 8797, 10892, 22861, 8718, 8738	992	108	19176	2.14785	1	0.538649	0.528046
GOTERM_BP_DIRECT	GO:0040015~negative regulation of multicellular organism growth	4	0.363636	0.0239565	2778, 8835, 2395, 51316	960	13	19333	6.19647	1	0.801355	0.795312
GOTERM_MF_DIRECT	GO:0045569~TRAIL binding	3	0.272727	0.024027	8795, 8793, 8797	978	5	18908	11.6	1	0.479615	0.466216
INTERPRO	IPR018501:DDT domain superfamily	3	0.272727	0.0240342	29994, 11177, 2186	992	5	19176	11.5984	1	0.538649	0.528046
SMART	SM00239:C2	14	1.27273	0.0240897	5583, 50618, 64750, 5586, 5334, 22821, 23228, 123036, 9847, 5578, 5336, 5579, 7405, 11059	578	127	10379	1.97948	0.999749	0.431079	0.419669
UP_SEQ_FEATURE	REPEAT:WD	18	1.63636	0.024153	50717, 27436, 23398, 57560, 23355, 22884, 23335, 134957, 57590, 55100, 54014, 6468, 55626, 10681, 84321, 54828, 79718, 8925	1017	203	20532	1.79014	1	1	0.996544
INTERPRO	IPR015943:WD40/YVTN repeat-like-containing domain	28	2.54545	0.0243976	6653, 57560, 134957, 56995, 57589, 55023, 55100, 54014, 10154, 6468, 55626, 84321, 79718, 55827, 8925, 2081, 50717, 27436, 7091, 23398, 23355, 22884, 23335, 57590, 1643, 987, 10681, 54828	992	349	19176	1.55088	1	0.538868	0.528261
UP_KW_MOLECULAR_FUNCTION	KW-0010~Activator	53	4.81818	0.0244576	6670, 8850, 6595, 9584, 91612, 29028, 55729, 5813, 4603, 9994, 25836, 6760, 65056, 132660, 2313, 80314, 51176, 27332, 29072, 6773, 6772, 2099, 23389, 29969, 6095, 1998, 1997, 10957, 283149, 54014, 4149, 135112, 9439, 79718, 80063, 3659, 9575, 7994, 9975, 7157, 2100, 27316, 147657, 3428, 5927, 463, 51274, 861, 6777, 84498, 10365, 6932, 6778	651	711	11719	1.34189	0.862059	0.163051	0.148784
GOTERM_MF_DIRECT	GO:0043539~protein serine/threonine kinase activator activity	8	0.727273	0.0245935	5607, 5295, 6654, 253260, 6789, 5290, 959, 5292	978	56	18908	2.7619	1	0.481662	0.468205
UP_SEQ_FEATURE	REPEAT:TNFR-Cys 3	5	0.454545	0.0248847	8795, 8793, 8797, 8718, 939	1017	23	20532	4.38887	1	1	0.996544
UP_SEQ_FEATURE	DOMAIN:Ig-like V-type 2	5	0.454545	0.0248847	11119, 214, 10384, 133418, 10225	1017	23	20532	4.38887	1	1	0.996544
GOTERM_BP_DIRECT	GO:1900182~positive regulation of protein localization to nucleus	6	0.545455	0.0250281	1029, 149628, 151636, 2534, 23607, 83666	960	34	19333	3.55386	1	0.823178	0.816971
GOTERM_BP_DIRECT	GO:0051016~barbed-end actin filament capping	5	0.454545	0.0250774	4690, 8440, 832, 822, 120	960	23	19333	4.37794	1	0.823178	0.816971
GOTERM_BP_DIRECT	GO:0045071~negative regulation of viral genome replication	7	0.636364	0.025274	3428, 91543, 6733, 56829, 63901, 3669, 8519	960	46	19333	3.06456	1	0.823178	0.816971
UP_SEQ_FEATURE	DOMAIN:Rho-GAP	9	0.818182	0.025508	5295, 89839, 55843, 117289, 10144, 94134, 51306, 393, 394	1017	72	20532	2.5236	1	1	0.996544
UP_SEQ_FEATURE	REPEAT:WD 3	22	2	0.0256898	50717, 27436, 7091, 23398, 57560, 22884, 23335, 134957, 57590, 56995, 55023, 55100, 1643, 54014, 987, 6468, 55626, 10681, 84321, 79718, 55827, 8925	1017	268	20532	1.65729	1	1	0.996544
GOTERM_BP_DIRECT	GO:0010977~negative regulation of neuron projection development	9	0.818182	0.0258195	5728, 7431, 9139, 567, 23189, 2043, 5800, 23258, 4193	960	72	19333	2.51732	1	0.833635	0.827348
GOTERM_CC_DIRECT	GO:0030670~phagocytic vesicle membrane	9	0.818182	0.0258871	3107, 6892, 3106, 3105, 567, 3134, 3133, 9140, 200576	994	74	20580	2.51808	1	0.363972	0.351029
INTERPRO	IPR010919:SAND domain-like	4	0.363636	0.0266693	6672, 93349, 11262, 3431	992	13	19176	5.94789	1	0.580629	0.569199
KEGG_PATHWAY	hsa04150:mTOR signaling pathway	16	1.45455	0.0274382	6197, 9663, 4041, 5295, 6196, 51606, 6654, 96459, 389541, 253260, 5290, 5291, 3480, 5728, 5578, 5579	459	156	8205	1.83342	0.999776	0.138105	0.114326
GOTERM_MF_DIRECT	GO:0097110~scaffold protein binding	9	0.818182	0.0274703	7431, 8440, 2534, 841, 3709, 3784, 5336, 3572, 493	978	70	18908	2.48571	1	0.521051	0.506494
INTERPRO	IPR000198:Rho GTPase-activating protein domain	9	0.818182	0.0274956	5295, 89839, 55843, 117289, 10144, 94134, 51306, 393, 394	992	70	19176	2.48537	1	0.590188	0.57857
SMART	SM00571:DDT	3	0.272727	0.0275756	29994, 11177, 2186	578	5	10379	10.774	0.999926	0.467515	0.455139
GOTERM_BP_DIRECT	GO:0019882~antigen processing and presentation	7	0.636364	0.027799	3107, 3106, 3105, 972, 1520, 3134, 3133	960	47	19333	2.99936	1	0.882469	0.875814
GOTERM_BP_DIRECT	GO:0043687~post-translational protein modification	6	0.545455	0.0280451	285362, 3717, 9039, 5578, 5579, 9252	960	35	19333	3.45232	1	0.882469	0.875814
GOTERM_BP_DIRECT	GO:0070059~intrinsic apoptotic signaling pathway in response to endoplasmic reticulum stress	6	0.545455	0.0280451	2081, 3093, 8795, 7157, 4217, 581	960	35	19333	3.45232	1	0.882469	0.875814
GOTERM_CC_DIRECT	GO:0090543~Flemming body	6	0.545455	0.0282094	9960, 285331, 60412, 822, 5898, 203228	994	36	20580	3.4507	1	0.388847	0.375019
GOTERM_MF_DIRECT	GO:0016887~ATPase activity	28	2.54545	0.0282861	6595, 84181, 10051, 374868, 91351, 23347, 493, 1656, 80205, 29028, 83752, 55601, 83990, 55729, 10973, 23515, 51606, 92797, 57198, 22861, 57194, 64848, 1107, 1106, 225, 546, 5205, 10521	978	354	18908	1.52919	1	0.521051	0.506494
INTERPRO	IPR001680:WD40 repeat	23	2.09091	0.0284975	50717, 27436, 7091, 23398, 57560, 23355, 22884, 23335, 134957, 57590, 56995, 55023, 55100, 1643, 54014, 987, 6468, 55626, 10681, 84321, 79718, 55827, 8925	992	275	19176	1.61674	1	0.603196	0.591322
GOTERM_MF_DIRECT	GO:0043548~phosphatidylinositol 3-kinase binding	5	0.454545	0.0286126	5295, 3717, 2534, 3932, 3480	978	23	18908	4.2029	1	0.521051	0.506494
GOTERM_MF_DIRECT	GO:0032452~histone demethylase activity	5	0.454545	0.0286126	23081, 5927, 80853, 84678, 7403	978	23	18908	4.2029	1	0.521051	0.506494
GOTERM_CC_DIRECT	GO:0055037~recycling endosome	13	1.18182	0.0287837	9135, 9873, 8766, 8411, 6653, 1182, 23678, 23043, 55610, 29058, 10133, 285195, 9619	994	134	20580	2.00862	1	0.389133	0.375295
KEGG_PATHWAY	hsa04514:Cell adhesion molecules	16	1.45455	0.0288475	3134, 3133, 3384, 2734, 3107, 3106, 3105, 214, 29851, 920, 6402, 3676, 5788, 6404, 3655, 959	459	157	8205	1.82174	0.999855	0.140515	0.116321
KEGG_PATHWAY	hsa05160:Hepatitis C	16	1.45455	0.0288475	9641, 5295, 6773, 6772, 7157, 8554, 91543, 6654, 5290, 5291, 581, 3716, 841, 3455, 4600, 637	459	157	8205	1.82174	0.999855	0.140515	0.116321
SMART	SM00184:RING	23	2.09091	0.0288759	114804, 9169, 7188, 22838, 23608, 23355, 330, 57534, 257218, 117584, 81844, 151636, 284996, 152006, 23077, 5930, 868, 9867, 84333, 223082, 85363, 10346, 165918	578	257	10379	1.60702	0.999953	0.467515	0.455139
UP_SEQ_FEATURE	REPEAT:Spectrin 7	4	0.363636	0.0292073	7402, 6711, 23345, 23224	1017	14	20532	5.76823	1	1	0.996544
UP_SEQ_FEATURE	REPEAT:Spectrin 9	4	0.363636	0.0292073	7402, 6711, 23345, 23224	1017	14	20532	5.76823	1	1	0.996544
UP_SEQ_FEATURE	REPEAT:Spectrin 8	4	0.363636	0.0292073	7402, 6711, 23345, 23224	1017	14	20532	5.76823	1	1	0.996544
GOTERM_BP_DIRECT	GO:0070102~interleukin-6-mediated signaling pathway	4	0.363636	0.0293888	3716, 3717, 4089, 3572	960	14	19333	5.75387	1	0.914048	0.907155
GOTERM_BP_DIRECT	GO:0051092~positive regulation of NF-kappaB transcription factor activity	15	1.36364	0.029541	9575, 6188, 5583, 7188, 9830, 9252, 28232, 23085, 5588, 5336, 5579, 10892, 85363, 959, 10346	960	161	19333	1.87626	1	0.914048	0.907155
UP_SEQ_FEATURE	REPEAT:WD 6	21	1.90909	0.0297194	50717, 27436, 7091, 23398, 57560, 22884, 23335, 134957, 57590, 56995, 55023, 55100, 1643, 54014, 987, 6468, 10681, 84321, 79718, 55827, 8925	1017	256	20532	1.65611	1	1	0.996544
UP_SEQ_FEATURE	DOMAIN:WW	7	0.636364	0.0301827	10788, 23360, 64750, 7402, 51741, 94134, 29072	1017	48	20532	2.9442	1	1	0.996544
GOTERM_MF_DIRECT	GO:0003713~transcription coactivator activity	22	2	0.0310153	9663, 8850, 6595, 6760, 7994, 9830, 8543, 64710, 3275, 5927, 57504, 3148, 283149, 3146, 51741, 11168, 81550, 9439, 10521, 85363, 10346, 7508	978	262	18908	1.62341	1	0.555067	0.539559
GOTERM_BP_DIRECT	GO:0000077~DNA damage checkpoint	6	0.545455	0.031283	9575, 151636, 545, 83666, 83990, 472	960	36	19333	3.35642	1	0.943402	0.936288
SMART	SM00164:TBC	8	0.727273	0.0316923	23637, 9882, 9910, 64786, 25771, 9779, 93627, 23216	578	55	10379	2.61189	0.999982	0.489791	0.476826
UP_KW_LIGAND	KW-0846~Cobalamin	3	0.272727	0.0319647	55788, 8029, 4548	412	5	6833	9.95097	0.69941	0.295673	0.287682
KEGG_PATHWAY	hsa05221:Acute myeloid leukemia	9	0.818182	0.0320953	5295, 861, 51176, 6654, 6777, 6932, 5290, 5291, 5292	459	67	8205	2.40123	0.999947	0.153853	0.127362
UP_SEQ_FEATURE	DOMAIN:FATC	3	0.272727	0.0321234	545, 23049, 472	1017	6	20532	10.0944	1	1	0.996544
UP_SEQ_FEATURE	DOMAIN:DDT	3	0.272727	0.0321234	29994, 11177, 2186	1017	6	20532	10.0944	1	1	0.996544
UP_SEQ_FEATURE	REPEAT:Spectrin 22	3	0.272727	0.0321234	7402, 23345, 23224	1017	6	20532	10.0944	1	1	0.996544
UP_SEQ_FEATURE	DOMAIN:FAT	3	0.272727	0.0321234	545, 23049, 472	1017	6	20532	10.0944	1	1	0.996544
UP_SEQ_FEATURE	REPEAT:Spectrin 21	3	0.272727	0.0321234	7402, 23345, 23224	1017	6	20532	10.0944	1	1	0.996544
GOTERM_BP_DIRECT	GO:0035264~multicellular organism growth	10	0.909091	0.0322221	59338, 7157, 6654, 546, 5930, 7403, 10365, 83605, 79718, 472	960	89	19333	2.26276	1	0.943402	0.936288
GOTERM_BP_DIRECT	GO:0042270~protection from natural killer cell mediated cytotoxicity	3	0.272727	0.0322683	3106, 3105, 3133	960	6	19333	10.0693	1	0.943402	0.936288
GOTERM_BP_DIRECT	GO:1903898~negative regulation of PERK-mediated unfolded protein response	3	0.272727	0.0322683	4690, 8440, 5770	960	6	19333	10.0693	1	0.943402	0.936288
GOTERM_BP_DIRECT	GO:0034728~nucleosome organization	3	0.272727	0.0322683	1106, 132660, 29072	960	6	19333	10.0693	1	0.943402	0.936288
GOTERM_BP_DIRECT	GO:0060335~positive regulation of interferon-gamma-mediated signaling pathway	3	0.272727	0.0322683	83666, 84166, 7294	960	6	19333	10.0693	1	0.943402	0.936288
GOTERM_BP_DIRECT	GO:0042492~gamma-delta T cell differentiation	3	0.272727	0.0322683	6777, 5788, 6932	960	6	19333	10.0693	1	0.943402	0.936288
UP_SEQ_FEATURE	DOMAIN:Fibronectin type-III	16	1.45455	0.0325866	6653, 3572, 2043, 7273, 3480, 57497, 3587, 25992, 3455, 54674, 3575, 51379, 5788, 5800, 55729, 80063	1017	179	20532	1.80458	1	1	0.996544
UP_KW_DISEASE	KW-0036~Amyotrophic lateral sclerosis	7	0.636364	0.032649	54664, 4750, 1540, 29978, 80208, 10133, 203228	289	38	4472	2.85048	0.932031	0.661143	0.661143
INTERPRO	IPR006539:Phospholipid-transporting P-type ATPase, subfamily IV	4	0.363636	0.032667	5205, 57198, 374868, 57194	992	14	19176	5.52304	1	0.680489	0.667094
UP_SEQ_FEATURE	REPEAT:TNFR-Cys 1	5	0.454545	0.0328961	8795, 8793, 8797, 8718, 939	1017	25	20532	4.03776	1	1	0.996544
UP_SEQ_FEATURE	REPEAT:TNFR-Cys 2	5	0.454545	0.0328961	8795, 8793, 8797, 8718, 939	1017	25	20532	4.03776	1	1	0.996544
GOTERM_CC_DIRECT	GO:0071203~WASH complex	4	0.363636	0.0329954	832, 51019, 23325, 253725	994	15	20580	5.52113	1	0.437656	0.422092
GOTERM_BP_DIRECT	GO:0090023~positive regulation of neutrophil chemotaxis	5	0.454545	0.0331453	3071, 57118, 1236, 9750, 972	960	25	19333	4.02771	1	0.954019	0.946825
GOTERM_BP_DIRECT	GO:0035458~cellular response to interferon-beta	5	0.454545	0.0331453	3428, 3093, 149628, 6772, 3659	960	25	19333	4.02771	1	0.954019	0.946825
GOTERM_BP_DIRECT	GO:0097190~apoptotic signaling pathway	9	0.818182	0.0342942	9994, 841, 83941, 843, 5578, 4217, 8718, 8738, 581	960	76	19333	2.38483	1	0.979495	0.972108
INTERPRO	IPR000195:Rab-GTPase-TBC domain	8	0.727273	0.0343911	23637, 9882, 9910, 64786, 25771, 9779, 93627, 23216	992	60	19176	2.57742	1	0.680489	0.667094
UP_SEQ_FEATURE	DOMAIN:HMG box	6	0.545455	0.0344433	6672, 56987, 51176, 3148, 3146, 6932	1017	37	20532	3.27386	1	1	0.996544
GOTERM_CC_DIRECT	GO:0042613~MHC class II protein complex	5	0.454545	0.0345483	3107, 3106, 3105, 972, 567	994	26	20580	3.98158	1	0.449767	0.433773
GOTERM_MF_DIRECT	GO:0070087~chromo shadow domain binding	3	0.272727	0.0348179	25836, 6672, 546	978	6	18908	9.66667	1	0.612559	0.595445
INTERPRO	IPR006576:BRK domain	3	0.272727	0.0348282	6595, 84181, 80205	992	6	19176	9.66532	1	0.680489	0.667094
INTERPRO	IPR014009:PIK-related kinase	3	0.272727	0.0348282	545, 23049, 472	992	6	19176	9.66532	1	0.680489	0.667094
INTERPRO	IPR003152:PIK-related kinase, FATC	3	0.272727	0.0348282	545, 23049, 472	992	6	19176	9.66532	1	0.680489	0.667094
INTERPRO	IPR016239:Ribosomal protein S6 kinase II	3	0.272727	0.0348282	6197, 6196, 9252	992	6	19176	9.66532	1	0.680489	0.667094
OMIM_DISEASE	114550~Hepatocellular carcinoma, somatic	3	0.272727	0.0350036	7157, 841, 5290	303	6	5823	9.60891	1	1	1
UP_SEQ_FEATURE	SITE:Interaction with DNA	4	0.363636	0.0351971	7153, 7155, 132660, 7157	1017	15	20532	5.38368	1	1	0.996544
UP_SEQ_FEATURE	REPEAT:Spectrin 5	4	0.363636	0.0351971	7402, 6711, 23345, 23224	1017	15	20532	5.38368	1	1	0.996544
UP_SEQ_FEATURE	REPEAT:Spectrin 6	4	0.363636	0.0351971	7402, 6711, 23345, 23224	1017	15	20532	5.38368	1	1	0.996544
UP_SEQ_FEATURE	DOMAIN:ARID	4	0.363636	0.0351971	5926, 5927, 196528, 51742	1017	15	20532	5.38368	1	1	0.996544
GOTERM_BP_DIRECT	GO:0072520~seminiferous tubule development	4	0.363636	0.0354129	49855, 4089, 546, 83990	960	15	19333	5.37028	1	0.996123	0.988611
GOTERM_BP_DIRECT	GO:0032434~regulation of proteasomal ubiquitin-dependent protein catabolic process	4	0.363636	0.0354129	3093, 7514, 23376, 5887	960	15	19333	5.37028	1	0.996123	0.988611
UP_SEQ_FEATURE	MOTIF:Nuclear export signal	10	0.909091	0.0359965	7153, 57118, 7155, 50717, 7157, 92797, 6875, 56829, 10892, 4193	1017	91	20532	2.21855	1	1	0.996544
SMART	SM00208:TNFR	5	0.454545	0.0360445	8795, 8793, 8797, 8718, 939	578	23	10379	3.90364	0.999996	0.52094	0.507151
GOTERM_BP_DIRECT	GO:0008333~endosome to lysosome transport	7	0.636364	0.0363522	114804, 4074, 151636, 57724, 64400, 66008, 22863	960	50	19333	2.8194	1	1	0.992726
GOTERM_MF_DIRECT	GO:0035591~signaling adaptor activity	6	0.545455	0.036387	10019, 4690, 8440, 55824, 56990, 143098	978	36	18908	3.22222	1	0.629495	0.611908
SMART	SM00324:RhoGAP	9	0.818182	0.0367723	5295, 89839, 55843, 117289, 10144, 94134, 51306, 393, 394	578	69	10379	2.34218	0.999997	0.52094	0.507151
GOTERM_BP_DIRECT	GO:0072332~intrinsic apoptotic signaling pathway by p53 class mediator	5	0.454545	0.0376829	3428, 7157, 51741, 2272, 581	960	26	19333	3.8728	1	1	0.992726
GOTERM_BP_DIRECT	GO:0045332~phospholipid translocation	5	0.454545	0.0376829	4363, 5205, 57198, 374868, 57194	960	26	19333	3.8728	1	1	0.992726
GOTERM_MF_DIRECT	GO:0035035~histone acetyltransferase binding	5	0.454545	0.0376982	151050, 5111, 6772, 7157, 54828	978	25	18908	3.86667	1	0.641488	0.623565
INTERPRO	IPR001368:TNFR/NGFR cysteine-rich region	5	0.454545	0.0377179	8795, 8793, 8797, 8718, 939	992	25	19176	3.86613	1	0.718525	0.704381
INTERPRO	IPR001876:Zinc finger, RanBP2-type	5	0.454545	0.0377179	4194, 84083, 8148, 9406, 4193	992	25	19176	3.86613	1	0.718525	0.704381
UP_SEQ_FEATURE	REPEAT:WD 5	21	1.90909	0.0377919	50717, 27436, 7091, 23398, 57560, 22884, 23335, 134957, 57590, 56995, 55023, 55100, 1643, 54014, 987, 6468, 10681, 84321, 79718, 55827, 8925	1017	263	20532	1.61203	1	1	0.996544
UP_SEQ_FEATURE	REGION:Connecting peptide	6	0.545455	0.0381048	3107, 3106, 3105, 3134, 3133, 3140	1017	38	20532	3.1877	1	1	0.996544
UP_SEQ_FEATURE	DNA_BIND:HMG box	7	0.636364	0.0391571	6672, 9760, 56987, 51176, 3148, 3146, 6932	1017	51	20532	2.77101	1	1	0.996544
INTERPRO	IPR001606:ARID/BRIGHT DNA-binding domain	4	0.363636	0.0393034	5926, 5927, 196528, 51742	992	15	19176	5.15484	1	0.739487	0.72493
GOTERM_MF_DIRECT	GO:0003725~double-stranded RNA binding	9	0.818182	0.0393126	26065, 7431, 55601, 4154, 27067, 3146, 22861, 91351, 54847	978	75	18908	2.32	1	0.647722	0.629626
GOTERM_MF_DIRECT	GO:0043621~protein self-association	9	0.818182	0.0393126	54463, 27086, 7157, 91543, 27436, 29899, 10892, 22861, 7273	978	75	18908	2.32	1	0.647722	0.629626
GOTERM_BP_DIRECT	GO:0065003~macromolecular complex assembly	14	1.27273	0.039333	4194, 3071, 919, 6892, 23607, 7157, 23225, 4193, 972, 2035, 822, 4149, 637, 917	960	152	19333	1.85487	1	1	0.992726
SMART	SM00592:BRK	3	0.272727	0.0398572	6595, 84181, 80205	578	6	10379	8.97837	0.999999	0.52121	0.507413
SMART	SM01343:SM01343	3	0.272727	0.0398572	545, 23049, 472	578	6	10379	8.97837	0.999999	0.52121	0.507413
GOTERM_BP_DIRECT	GO:0045087~innate immune response	41	3.72727	0.0398785	4179, 3140, 23765, 10219, 256987, 55601, 22890, 84166, 4600, 10892, 10133, 3932, 23515, 25939, 91543, 9830, 3133, 3428, 3107, 151636, 3106, 2534, 81844, 80216, 3105, 3148, 83666, 567, 51135, 1540, 3146, 6733, 54625, 9867, 8635, 56829, 4217, 85363, 1604, 3669, 10346	960	605	19333	1.36476	1	1	0.992726
GOTERM_MF_DIRECT	GO:0042605~peptide antigen binding	6	0.545455	0.040349	3107, 6892, 3106, 3105, 3134, 3133	978	37	18908	3.13514	1	0.654411	0.636128
PIR_SUPERFAMILY	PIRSF000606:ribosomal protein S6 kinase II	3	0.272727	0.0406247	6197, 6196, 9252	101	6	1775	8.78713	0.978868	1	1
GOTERM_CC_DIRECT	GO:0000781~chromosome, telomeric region	15	1.36364	0.0408229	6672, 5111, 23595, 23468, 25777, 23347, 79991, 55183, 472, 79677, 545, 546, 84321, 4999, 5813	994	173	20580	1.79516	1	0.521791	0.503235
UP_KW_PTM	KW-0013~ADP-ribosylation	15	1.36364	0.0410241	2081, 6772, 6233, 64761, 8148, 57097, 25976, 3151, 2778, 83666, 3146, 79668, 54625, 6778, 7913	834	142	14109	1.78704	0.634081	0.20512	0.20512
GOTERM_BP_DIRECT	GO:0032731~positive regulation of interleukin-1 beta production	8	0.727273	0.041489	3428, 115362, 3717, 149628, 841, 3146, 10892, 22861	960	65	19333	2.47859	1	1	0.992726
GOTERM_BP_DIRECT	GO:0006952~defense response	9	0.818182	0.0417663	3106, 6773, 962, 6772, 11262, 6777, 4600, 6778, 10892	960	79	19333	2.29426	1	1	0.992726
UP_SEQ_FEATURE	DOMAIN:CCHC-type	4	0.363636	0.0417672	23318, 7536, 5930, 84186	1017	16	20532	5.0472	1	1	0.996544
UP_SEQ_FEATURE	DOMAIN:RanBP2-type	4	0.363636	0.0417672	4194, 84083, 8148, 4193	1017	16	20532	5.0472	1	1	0.996544
UP_SEQ_FEATURE	REPEAT:WD 4	21	1.90909	0.0417933	50717, 27436, 7091, 23398, 57560, 22884, 23335, 134957, 57590, 56995, 55023, 55100, 1643, 54014, 987, 6468, 10681, 84321, 79718, 55827, 8925	1017	266	20532	1.59385	1	1	0.996544
GOTERM_BP_DIRECT	GO:0090399~replicative senescence	4	0.363636	0.0420198	1029, 7157, 545, 472	960	16	19333	5.03464	1	1	0.992726
GOTERM_BP_DIRECT	GO:0006915~apoptotic process	41	3.72727	0.0420672	6197, 8795, 7046, 7188, 8793, 9844, 5586, 8797, 9263, 4193, 330, 3717, 117584, 1773, 51643, 51741, 5579, 637, 6789, 54739, 64393, 3659, 9135, 6188, 9459, 7157, 112399, 64400, 260425, 22861, 581, 5292, 5728, 1029, 27250, 841, 55632, 26586, 843, 8718, 4118	960	607	19333	1.36026	1	1	0.992726
GOTERM_CC_DIRECT	GO:0030139~endocytic vesicle	8	0.727273	0.0421284	54497, 9135, 23607, 8029, 5898, 79890, 51735, 1803	994	67	20580	2.47215	1	0.528861	0.510054
GOTERM_BP_DIRECT	GO:0050860~negative regulation of T cell receptor signaling pathway	5	0.454545	0.0425586	1997, 2633, 53347, 868, 29085	960	27	19333	3.72936	1	1	0.992726
GOTERM_BP_DIRECT	GO:0007162~negative regulation of cell adhesion	7	0.636364	0.0428973	5140, 397, 102, 9750, 375056, 10154, 2043	960	52	19333	2.71096	1	1	0.992726
GOTERM_BP_DIRECT	GO:0000724~double-strand break repair via homologous recombination	10	0.909091	0.043484	5890, 5980, 25939, 80314, 79677, 64710, 54799, 253714, 472, 23514	960	94	19333	2.1424	1	1	0.992726
UP_SEQ_FEATURE	DOMAIN:TLDc	3	0.272727	0.0435172	10964, 135112, 55074	1017	7	20532	8.65234	1	1	0.996544
UP_SEQ_FEATURE	REPEAT:RCC1 7	3	0.272727	0.0435172	8916, 26091, 8925	1017	7	20532	8.65234	1	1	0.996544
KEGG_PATHWAY	hsa04611:Platelet activation	13	1.18182	0.0436333	5295, 6786, 5290, 23533, 5291, 2778, 2534, 10627, 3709, 5336, 5567, 10235, 54518	459	124	8205	1.87408	0.999999	0.205895	0.170443
GOTERM_CC_DIRECT	GO:0010008~endosome membrane	20	1.81818	0.0436569	23527, 9375, 6233, 8029, 9445, 6643, 6653, 25777, 9781, 1182, 200576, 3106, 117584, 3105, 51135, 55858, 11311, 9779, 223082, 1889	994	257	20580	1.61122	1	0.531952	0.513035
GOTERM_BP_DIRECT	GO:0036462~TRAIL-activated apoptotic signaling pathway	3	0.272727	0.0437101	8795, 841, 8797	960	7	19333	8.6308	1	1	0.992726
GOTERM_BP_DIRECT	GO:0071494~cellular response to UV-C	3	0.272727	0.0437101	7157, 5429, 4193	960	7	19333	8.6308	1	1	0.992726
GOTERM_BP_DIRECT	GO:1900122~positive regulation of receptor binding	3	0.272727	0.0437101	567, 5334, 23228	960	7	19333	8.6308	1	1	0.992726
GOTERM_BP_DIRECT	GO:0033135~regulation of peptidyl-serine phosphorylation	3	0.272727	0.0437101	5334, 253260, 23228	960	7	19333	8.6308	1	1	0.992726
GOTERM_CC_DIRECT	GO:0000793~condensed chromosome	5	0.454545	0.0438879	7153, 3148, 4288, 3146, 55183	994	28	20580	3.69718	1	0.531952	0.513035
GOTERM_MF_DIRECT	GO:0051213~dioxygenase activity	6	0.545455	0.0445625	222194, 5927, 80853, 84678, 112399, 7403	978	38	18908	3.05263	1	0.711629	0.691747
GOTERM_BP_DIRECT	GO:0007507~heart development	18	1.63636	0.045669	8850, 6196, 7046, 5111, 9821, 5311, 5125, 221322, 83605, 472, 5728, 5607, 130916, 841, 3784, 7403, 8814, 1889	960	219	19333	1.65522	1	1	0.992726
UP_SEQ_FEATURE	DOMAIN:Death	6	0.545455	0.0461163	8795, 51135, 8797, 10892, 8718, 8738	1017	40	20532	3.02832	1	1	0.996544
GOTERM_MF_DIRECT	GO:0070728~leucine binding	3	0.272727	0.047099	143686, 27244, 23304	978	7	18908	8.28571	1	0.74074	0.720045
INTERPRO	IPR006571:TLDc	3	0.272727	0.0471127	10964, 135112, 55074	992	7	19176	8.28456	1	0.844703	0.828075
INTERPRO	IPR007421:ATPase, AAA-4	3	0.272727	0.0471127	146857, 100506736, 162394	992	7	19176	8.28456	1	0.844703	0.828075
INTERPRO	IPR015727:Protein kinase C mu-related	3	0.272727	0.0471127	5583, 5578, 5579	992	7	19176	8.28456	1	0.844703	0.828075
INTERPRO	IPR008405:Apolipoprotein L	3	0.272727	0.0471127	81575, 80830, 80833	992	7	19176	8.28456	1	0.844703	0.828075
SMART	SM00501:BRIGHT	4	0.363636	0.0471734	5926, 5927, 196528, 51742	578	15	10379	4.78847	1	0.594036	0.578311
OMIM_DISEASE	601626~Leukemia, acute myeloid	3	0.272727	0.0473507	861, 8028, 26511	303	7	5823	8.23621	1	1	1
GOTERM_BP_DIRECT	GO:0000281~mitotic cytokinesis	8	0.727273	0.0476696	3925, 129531, 60412, 26586, 51203, 6711, 23233, 23157	960	67	19333	2.4046	1	1	0.992726
GOTERM_BP_DIRECT	GO:0034620~cellular response to unfolded protein	5	0.454545	0.0477725	2081, 5770, 10133, 51768, 581	960	28	19333	3.59617	1	1	0.992726
GOTERM_BP_DIRECT	GO:2000779~regulation of double-strand break repair	5	0.454545	0.0477725	57223, 80314, 545, 54799, 7913	960	28	19333	3.59617	1	1	0.992726
GOTERM_CC_DIRECT	GO:0045335~phagocytic vesicle	8	0.727273	0.0481861	7431, 1520, 8766, 9830, 55626, 7405, 1182, 22863	994	69	20580	2.40049	1	0.574149	0.553731
GOTERM_BP_DIRECT	GO:2001034~positive regulation of double-strand break repair via nonhomologous end joining	4	0.363636	0.0491969	151636, 83666, 23347, 55183	960	17	19333	4.73848	1	1	0.992726
GOTERM_BP_DIRECT	GO:0001779~natural killer cell differentiation	4	0.363636	0.0491969	6670, 9760, 6777, 5788	960	17	19333	4.73848	1	1	0.992726
GOTERM_BP_DIRECT	GO:0016486~peptide hormone processing	4	0.363636	0.0491969	9159, 5125, 1803, 1889	960	17	19333	4.73848	1	1	0.992726
GOTERM_BP_DIRECT	GO:0006955~immune response	34	3.09091	0.0493924	9641, 6892, 3140, 3480, 4050, 3717, 970, 1236, 972, 3575, 10673, 959, 5295, 4065, 25939, 3134, 3133, 23533, 10964, 2634, 3107, 3106, 3105, 2533, 1520, 29851, 126259, 567, 920, 944, 868, 6932, 10346, 10225	960	492	19333	1.39169	1	1	0.992726
GOTERM_BP_DIRECT	GO:0043124~negative regulation of I-kappaB kinase/NF-kappaB signaling	7	0.636364	0.0501366	5495, 6772, 841, 2099, 10133, 197358, 6095	960	54	19333	2.61055	1	1	0.992726
GOTERM_BP_DIRECT	GO:0090398~cellular senescence	7	0.636364	0.0501366	1029, 7994, 7157, 79677, 4217, 3480, 472	960	54	19333	2.61055	1	1	0.992726
GOTERM_BP_DIRECT	GO:0042149~cellular response to glucose starvation	7	0.636364	0.0501366	3428, 7157, 143686, 27244, 55846, 51422, 22863	960	54	19333	2.61055	1	1	0.992726
GOTERM_BP_DIRECT	GO:0046627~negative regulation of insulin receptor signaling pathway	6	0.545455	0.0508948	4690, 5770, 5588, 23189, 5579, 5305	960	41	19333	2.9471	1	1	0.992726
GOTERM_CC_DIRECT	GO:0000151~ubiquitin ligase complex	11	1	0.0513234	9246, 64750, 26234, 7324, 6468, 26235, 10277, 11059, 9781, 23304, 165918	994	115	20580	1.9804	1	0.60134	0.579955
UP_KW_DOMAIN	KW-0735~Signal-anchor	33	3	0.0519934	64131, 4012, 9445, 388650, 4050, 23646, 80146, 29121, 970, 10219, 84945, 79158, 972, 55501, 11320, 55824, 10673, 4249, 50852, 959, 56913, 7112, 64167, 4124, 55790, 25777, 171586, 54664, 54923, 51752, 944, 1803, 1889	735	469	14486	1.38676	0.775757	0.181977	0.149481
GOTERM_CC_DIRECT	GO:0000922~spindle pole	12	1.09091	0.0522019	10129, 140609, 994, 80216, 8556, 51199, 8502, 8766, 26586, 145508, 90799, 1063	994	131	20580	1.89657	1	0.601605	0.580211
KEGG_PATHWAY	hsa05216:Thyroid cancer	6	0.545455	0.0529811	7175, 1643, 7157, 51176, 6932, 581	459	37	8205	2.89878	1	0.244228	0.202176
GOTERM_BP_DIRECT	GO:0048009~insulin-like growth factor receptor signaling pathway	5	0.454545	0.0533231	5607, 5295, 6654, 5290, 3480	960	29	19333	3.47216	1	1	0.992726
GOTERM_BP_DIRECT	GO:0010971~positive regulation of G2/M transition of mitotic cell cycle	5	0.454545	0.0533231	5890, 57504, 994, 8766, 4204	960	29	19333	3.47216	1	1	0.992726
KEGG_PATHWAY	hsa04380:Osteoclast differentiation	13	1.18182	0.0533744	5295, 7046, 6773, 6772, 5290, 5291, 3716, 2534, 3455, 1540, 5336, 814, 3932	459	128	8205	1.81551	1	0.244228	0.202176
GOTERM_BP_DIRECT	GO:0090630~activation of GTPase activity	12	1.09091	0.0534503	23108, 23637, 1236, 9882, 9910, 64786, 25771, 57186, 9779, 93627, 54828, 23216	960	128	19333	1.88799	1	1	0.992726
GOTERM_MF_DIRECT	GO:0016829~lyase activity	6	0.545455	0.0537497	51540, 80017, 91543, 171425, 3146, 85007	978	40	18908	2.9	1	0.820474	0.797551
GOTERM_MF_DIRECT	GO:0008094~DNA-dependent ATPase activity	6	0.545455	0.0537497	7153, 5890, 6595, 84181, 8458, 2186	978	40	18908	2.9	1	0.820474	0.797551
GOTERM_BP_DIRECT	GO:0031334~positive regulation of protein complex assembly	7	0.636364	0.0540202	6188, 51185, 96459, 637, 143098, 581, 23514	960	55	19333	2.56309	1	1	0.992726
GOTERM_CC_DIRECT	GO:0016514~SWI/SNF complex	5	0.454545	0.0545034	23506, 6595, 64919, 6760, 196528	994	30	20580	3.4507	1	0.617998	0.596021
KEGG_PATHWAY	hsa05417:Lipid and atherosclerosis	19	1.72727	0.0551297	2081, 9641, 5295, 8795, 7157, 8797, 5290, 5291, 581, 57534, 3717, 841, 51135, 5578, 637, 4217, 959, 818, 9619	459	215	8205	1.57972	1	0.248495	0.205708
GOTERM_BP_DIRECT	GO:0032728~positive regulation of interferon-beta production	6	0.545455	0.0555145	81844, 3148, 3146, 26137, 56829, 3659	960	42	19333	2.87693	1	1	0.992726
SMART	SM00207:TNF	4	0.363636	0.0557364	970, 944, 959, 4050	578	16	10379	4.48919	1	0.673583	0.655752
UP_KW_MOLECULAR_FUNCTION	KW-0112~Calmodulin-binding	15	1.36364	0.0559069	8573, 5257, 4542, 7273, 493, 120, 10788, 57118, 3707, 2035, 3784, 6711, 814, 5924, 818	651	158	11719	1.70901	0.989973	0.344043	0.313939
UP_SEQ_FEATURE	REPEAT:Spectrin 20	3	0.272727	0.0561533	7402, 23345, 23224	1017	8	20532	7.5708	1	1	0.996544
UP_SEQ_FEATURE	REPEAT:Spectrin 19	3	0.272727	0.0561533	7402, 23345, 23224	1017	8	20532	7.5708	1	1	0.996544
UP_SEQ_FEATURE	REPEAT:Spectrin 18	3	0.272727	0.0561533	7402, 23345, 23224	1017	8	20532	7.5708	1	1	0.996544
GOTERM_BP_DIRECT	GO:0050798~activated T cell proliferation	3	0.272727	0.0563978	11119, 2534, 6777	960	8	19333	7.55195	1	1	0.992726
GOTERM_BP_DIRECT	GO:0032825~positive regulation of natural killer cell differentiation	3	0.272727	0.0563978	9760, 22890, 6777	960	8	19333	7.55195	1	1	0.992726
GOTERM_BP_DIRECT	GO:1902083~negative regulation of peptidyl-cysteine S-nitrosylation	3	0.272727	0.0563978	135112, 55074, 493	960	8	19333	7.55195	1	1	0.992726
GOTERM_BP_DIRECT	GO:0033151~V(D)J recombination	3	0.272727	0.0563978	3148, 3146, 472	960	8	19333	7.55195	1	1	0.992726
GOTERM_BP_DIRECT	GO:0032880~regulation of protein localization	9	0.818182	0.0564731	7175, 9910, 9830, 23077, 23376, 85363, 203228, 23216, 10346	960	84	19333	2.1577	1	1	0.992726
GOTERM_BP_DIRECT	GO:0045814~negative regulation of gene expression, epigenetic	4	0.363636	0.0569283	80314, 51535, 54737, 55183	960	18	19333	4.47523	1	1	0.992726
GOTERM_CC_DIRECT	GO:0001650~fibrillar center	13	1.18182	0.057009	23607, 91543, 11262, 2272, 63901, 79991, 54496, 27244, 6875, 10892, 814, 223082, 26091	994	149	20580	1.80641	1	0.636148	0.613525
SMART	SM00356:ZnF_C3H1	7	0.636364	0.0574526	10150, 376940, 4154, 23608, 64761, 55796, 255967	578	50	10379	2.51394	1	0.673583	0.655752
KEGG_PATHWAY	hsa04914:Progesterone-mediated oocyte maturation	11	1	0.0577702	5140, 6197, 6196, 5295, 6793, 994, 51433, 5567, 5290, 5291, 3480	459	102	8205	1.92778	1	0.251676	0.208341
GOTERM_BP_DIRECT	GO:0002376~immune system process	7	0.636364	0.0580809	5682, 5698, 5588, 10464, 10521, 3659, 23646	960	56	19333	2.51732	1	1	0.992726
KEGG_PATHWAY	hsa05340:Primary immunodeficiency	6	0.545455	0.0583354	29851, 3575, 920, 5788, 3932, 959	459	38	8205	2.8225	1	0.251676	0.208341
KEGG_PATHWAY	hsa05330:Allograft rejection	6	0.545455	0.0583354	3107, 3106, 3105, 3134, 3133, 959	459	38	8205	2.8225	1	0.251676	0.208341
GOTERM_MF_DIRECT	GO:0003712~transcription cofactor activity	13	1.18182	0.0588478	8850, 9111, 7994, 8554, 8148, 23389, 9063, 80853, 84678, 11168, 121536, 55729, 80063	978	140	18908	1.79524	1	0.885275	0.860542
UP_SEQ_FEATURE	REPEAT:TPR 4	10	0.909091	0.0594403	55761, 84899, 9881, 79612, 151613, 160335, 51433, 7403, 29899, 79573	1017	100	20532	2.01888	1	1	0.996544
UP_KW_CELLULAR_COMPONENT	KW-0968~Cytoplasmic vesicle	47	4.27273	0.0597288	9685, 9467, 4179, 6653, 26511, 23048, 79890, 134957, 9781, 472, 54497, 115362, 55788, 55667, 81552, 1773, 55626, 157680, 9779, 10133, 9135, 51606, 9910, 8766, 9830, 5311, 29978, 163882, 22863, 203228, 23678, 200576, 55014, 57655, 2778, 2634, 2633, 102, 1520, 29058, 3784, 11276, 9847, 10241, 307, 7405, 8916	920	697	17641	1.29301	0.941164	0.274753	0.238915
GOTERM_CC_DIRECT	GO:0005721~pericentric heterochromatin	5	0.454545	0.0602851	23081, 546, 11177, 23468, 1060	994	31	20580	3.33939	1	0.662194	0.638645
KEGG_PATHWAY	hsa03250:Viral life cycle - HIV-1	8	0.727273	0.0602939	8850, 256987, 25939, 920, 7514, 11168, 4600, 85363	459	63	8205	2.26995	1	0.256461	0.212302
GOTERM_BP_DIRECT	GO:0006289~nucleotide-excision repair	6	0.545455	0.0603679	2965, 1643, 7157, 83990, 5887, 7508	960	43	19333	2.81003	1	1	0.992726
GOTERM_MF_DIRECT	GO:0015085~calcium ion transmembrane transporter activity	3	0.272727	0.060688	3709, 55858, 493	978	8	18908	7.25	1	0.894865	0.869864
INTERPRO	IPR024571:Domain of unknown function DUF3358	3	0.272727	0.0607051	64167, 4012, 51752	992	8	19176	7.24899	1	1	0.980959
GOTERM_MF_DIRECT	GO:0002020~protease binding	11	1	0.0612095	970, 117584, 83752, 7157, 6786, 8797, 6402, 10892, 1803, 8738, 7273	978	111	18908	1.91592	1	0.894865	0.869864
GOTERM_BP_DIRECT	GO:0000902~cell morphogenesis	9	0.818182	0.063171	10129, 3071, 6760, 832, 3575, 10365, 285527, 6789, 5800	960	86	19333	2.10752	1	1	0.992726
GOTERM_BP_DIRECT	GO:0016042~lipid catabolic process	10	0.909091	0.0632697	60526, 27163, 5334, 5336, 5920, 79718, 5095, 158584, 23228, 23646	960	101	19333	1.99392	1	1	0.992726
KEGG_PATHWAY	hsa04010:MAPK signaling pathway	24	2.18182	0.0633356	6197, 6196, 7046, 5495, 9448, 7157, 6654, 9252, 3480, 5607, 3925, 994, 2323, 51135, 5578, 5567, 5579, 4149, 4215, 6789, 51347, 4217, 10235, 5924	459	294	8205	1.45925	1	0.265658	0.219915
GOTERM_BP_DIRECT	GO:0007030~Golgi organization	12	1.09091	0.0638767	55300, 55014, 54808, 440270, 157680, 5205, 57198, 23345, 10133, 10466, 54828, 2804	960	132	19333	1.83078	1	1	0.992726
UP_SEQ_FEATURE	TOPO_DOM:Perinuclear space	4	0.363636	0.0648195	23345, 23224, 23225, 25777	1017	19	20532	4.25027	1	1	0.996544
UP_SEQ_FEATURE	ZN_FING:RanBP2-type	4	0.363636	0.0648195	4194, 84083, 8148, 4193	1017	19	20532	4.25027	1	1	0.996544
GOTERM_BP_DIRECT	GO:0016571~histone methylation	4	0.363636	0.0651957	54496, 3275, 4204, 54904	960	19	19333	4.23969	1	1	0.992726
GOTERM_BP_DIRECT	GO:0032735~positive regulation of interleukin-12 production	6	0.545455	0.0654545	1236, 3146, 5336, 959, 4050, 3659	960	44	19333	2.74616	1	1	0.992726
GOTERM_BP_DIRECT	GO:0043507~positive regulation of JUN kinase activity	6	0.545455	0.0654545	2081, 6188, 5770, 2043, 51347, 4217	960	44	19333	2.74616	1	1	0.992726
GOTERM_BP_DIRECT	GO:0046718~viral entry into host cell	10	0.909091	0.0664954	6575, 4179, 920, 6404, 7405, 3921, 11059, 1803, 1604, 2060	960	102	19333	1.97437	1	1	0.992726
KEGG_PATHWAY	hsa05224:Breast cancer	14	1.27273	0.0666647	4041, 5295, 7157, 6654, 2100, 2099, 5290, 5291, 581, 3480, 5728, 1643, 51176, 6932	459	147	8205	1.70246	1	0.275791	0.228304
GOTERM_CC_DIRECT	GO:0097539~ciliary transition fiber	3	0.272727	0.0668262	132320, 51199, 1063	994	9	20580	6.90141	1	0.7118	0.686487
GOTERM_CC_DIRECT	GO:0042824~MHC class I peptide loading complex	3	0.272727	0.0668262	6892, 3105, 567	994	9	20580	6.90141	1	0.7118	0.686487
GOTERM_BP_DIRECT	GO:0043065~positive regulation of apoptotic process	24	2.18182	0.0671891	7153, 6196, 8795, 7046, 7157, 8797, 3275, 9263, 581, 472, 1029, 57118, 102, 10628, 841, 23097, 3146, 10550, 637, 6789, 3655, 4217, 8738, 64393	960	332	19333	1.4558	1	1	0.992726
INTERPRO	IPR009071:High mobility group (HMG) box domain	7	0.636364	0.0680817	6672, 9760, 56987, 51176, 3148, 3146, 6932	992	56	19176	2.41633	1	1	0.980959
UP_KW_DISEASE	KW-0656~Proto-oncogene	22	2	0.0682203	7175, 6760, 7994, 8028, 4299, 8148, 25875, 5290, 5292, 4193, 2060, 1656, 2778, 3717, 2534, 861, 2313, 5578, 54828, 7913, 54904, 3932	289	232	4472	1.46737	0.996731	1	1
GOTERM_CC_DIRECT	GO:1902494~catalytic complex	4	0.363636	0.0692616	80146, 1666, 51540, 5095	994	20	20580	4.14085	1	0.72673	0.700886
GOTERM_BP_DIRECT	GO:0010629~negative regulation of gene expression	23	2.09091	0.0693623	4179, 26137, 2099, 100048912, 165631, 5290, 25976, 493, 23181, 79621, 102, 2534, 27086, 3148, 83666, 83852, 3784, 83990, 54625, 4204, 4149, 10961, 5934	960	316	19333	1.46578	1	1	0.992726
GOTERM_BP_DIRECT	GO:0036289~peptidyl-serine autophosphorylation	3	0.272727	0.0701801	2081, 200576, 472	960	9	19333	6.71285	1	1	0.992726
GOTERM_BP_DIRECT	GO:0097400~interleukin-17-mediated signaling pathway	3	0.272727	0.0701801	9641, 7188, 23765	960	9	19333	6.71285	1	1	0.992726
GOTERM_BP_DIRECT	GO:0046621~negative regulation of organ growth	3	0.272727	0.0701801	5728, 2395, 6789	960	9	19333	6.71285	1	1	0.992726
GOTERM_BP_DIRECT	GO:0048539~bone marrow development	3	0.272727	0.0701801	4041, 7157, 5788	960	9	19333	6.71285	1	1	0.992726
KEGG_PATHWAY	hsa04658:Th1 and Th2 cell differentiation	10	0.909091	0.0703716	3716, 919, 3717, 6772, 920, 5588, 6777, 6778, 3932, 917	459	92	8205	1.94302	1	0.287192	0.237742
GOTERM_BP_DIRECT	GO:1902459~positive regulation of stem cell population maintenance	6	0.545455	0.070773	5926, 23506, 6595, 6760, 84678, 51742	960	45	19333	2.68514	1	1	0.992726
GOTERM_BP_DIRECT	GO:0034644~cellular response to UV	7	0.636364	0.0713295	5295, 1643, 5111, 7157, 545, 22890, 581	960	59	19333	2.38932	1	1	0.992726
GOTERM_CC_DIRECT	GO:0005694~chromosome	19	1.72727	0.0716662	9575, 23515, 10051, 25939, 4288, 50809, 23347, 55777, 3148, 79677, 545, 84678, 3146, 83852, 51203, 5930, 51535, 5934, 29072	994	256	20580	1.53664	1	0.740902	0.714554
GOTERM_MF_DIRECT	GO:0008301~DNA binding, bending	4	0.363636	0.0719007	7153, 51176, 3148, 3146	978	19	18908	4.07018	1	1	0.972999
GOTERM_BP_DIRECT	GO:0048706~embryonic skeletal system development	5	0.454545	0.0719637	64131, 6670, 5125, 54799, 202018	960	32	19333	3.14665	1	1	0.992726
GOTERM_BP_DIRECT	GO:0060325~face morphogenesis	5	0.454545	0.0719637	59338, 25836, 51176, 25976, 22930	960	32	19333	3.14665	1	1	0.992726
GOTERM_BP_DIRECT	GO:0042771~intrinsic apoptotic signaling pathway in response to DNA damage by p53 class mediator	5	0.454545	0.0719637	3428, 51065, 7157, 51246, 5527	960	32	19333	3.14665	1	1	0.992726
UP_SEQ_FEATURE	DOMAIN:DH	8	0.727273	0.0730112	23370, 50618, 9459, 89846, 6654, 50650, 221178, 5924	1017	74	20532	2.18257	1	1	0.996544
KEGG_PATHWAY	hsa04961:Endocrine and other factor-regulated calcium reabsorption	7	0.636364	0.073368	2778, 8766, 2099, 5578, 5567, 5579, 493	459	53	8205	2.36096	1	0.295428	0.24456
UP_SEQ_FEATURE	REGION:G2	4	0.363636	0.0735573	170575, 55303, 168537, 26157	1017	20	20532	4.03776	1	1	0.996544
UP_SEQ_FEATURE	REGION:G1	4	0.363636	0.0735573	170575, 55303, 168537, 26157	1017	20	20532	4.03776	1	1	0.996544
UP_SEQ_FEATURE	REGION:G4	4	0.363636	0.0735573	170575, 55303, 168537, 26157	1017	20	20532	4.03776	1	1	0.996544
UP_SEQ_FEATURE	REGION:G5	4	0.363636	0.0735573	170575, 55303, 168537, 26157	1017	20	20532	4.03776	1	1	0.996544
GOTERM_MF_DIRECT	GO:0004177~aminopeptidase activity	5	0.454545	0.0737202	64167, 4012, 51752, 1803, 7174	978	31	18908	3.11828	1	1	0.972999
GOTERM_BP_DIRECT	GO:2000114~regulation of establishment of cell polarity	4	0.363636	0.0739783	9750, 23189, 253260, 54828	960	20	19333	4.02771	1	1	0.992726
INTERPRO	IPR008967:p53-like transcription factor, DNA-binding	6	0.545455	0.0752092	861, 6773, 6772, 7157, 6777, 6778	992	44	19176	2.636	1	1	0.980959
GOTERM_MF_DIRECT	GO:1905394~retromer complex binding	3	0.272727	0.075417	4074, 9779, 253725	978	9	18908	6.44444	1	1	0.972999
GOTERM_MF_DIRECT	GO:0042609~CD4 receptor binding	3	0.272727	0.075417	2534, 972, 3932	978	9	18908	6.44444	1	1	0.972999
INTERPRO	IPR022398:Peptidase S8, subtilisin, His-active site	3	0.272727	0.0754379	9159, 5125, 7174	992	9	19176	6.44355	1	1	0.980959
INTERPRO	IPR023828:Peptidase S8, subtilisin, Ser-active site	3	0.272727	0.0754379	9159, 5125, 7174	992	9	19176	6.44355	1	1	0.980959
GOTERM_CC_DIRECT	GO:0005789~endoplasmic reticulum membrane	65	5.90909	0.0754539	9663, 9821, 6233, 23646, 51246, 54832, 9619, 2081, 64167, 5311, 23376, 57198, 22883, 9197, 202018, 337867, 57194, 55014, 79603, 920, 9867, 10026, 9487, 9840, 6892, 375056, 6653, 388650, 94101, 23225, 3140, 22930, 55300, 55144, 972, 55788, 10550, 79956, 6646, 51669, 6786, 91543, 160335, 64788, 440026, 26984, 81537, 22863, 581, 57655, 54463, 3107, 170575, 3106, 80055, 3105, 253782, 3709, 114882, 98…	994	1106	20580	1.21679	1	0.768755	0.741416
UP_SEQ_FEATURE	DOMAIN:SH3 2	6	0.545455	0.0757158	9873, 4690, 8440, 50618, 2533, 23607	1017	46	20532	2.63332	1	1	0.996544
OMIM_DISEASE	613659~Gastric cancer, somatic	3	0.272727	0.0758208	843, 5290, 3659	303	9	5823	6.40594	1	1	1
GOTERM_BP_DIRECT	GO:0006661~phosphatidylinositol biosynthetic process	6	0.545455	0.0763216	5728, 55300, 8821, 5336, 3631, 200576	960	46	19333	2.62677	1	1	0.992726
UP_SEQ_FEATURE	DOMAIN:C2H2-type	35	3.18182	0.0770511	6670, 7582, 22834, 7562, 128553, 7586, 440515, 8411, 7644, 7764, 26137, 7581, 29068, 170960, 55769, 55900, 121536, 64393, 7597, 22806, 170959, 163049, 7690, 147657, 463, 64919, 23370, 23131, 196528, 7767, 7700, 7626, 11278, 284443, 51710	1017	535	20532	1.32076	1	1	0.996544
GOTERM_CC_DIRECT	GO:0098685~Schaffer collateral - CA1 synapse	10	0.909091	0.0771381	2534, 8573, 57497, 84961, 8766, 8411, 832, 5898, 2043, 134957	994	108	20580	1.91706	1	0.774687	0.747138
SMART	SM00398:HMG	7	0.636364	0.0777953	6672, 9760, 56987, 51176, 3148, 3146, 6932	578	54	10379	2.32773	1	0.856793	0.834113
KEGG_PATHWAY	hsa04720:Long-term potentiation	8	0.727273	0.0786547	6197, 6196, 3709, 5578, 5567, 5579, 814, 818	459	67	8205	2.13443	1	0.312549	0.258733
GOTERM_BP_DIRECT	GO:0045931~positive regulation of mitotic cell cycle	5	0.454545	0.0788239	994, 5586, 6777, 5578, 4193	960	33	19333	3.05129	1	1	0.992726
GOTERM_CC_DIRECT	GO:0005764~lysosome	22	2	0.0790918	132299, 9821, 6643, 389541, 23048, 203228, 151636, 27163, 57724, 972, 1520, 54664, 3784, 9528, 987, 4126, 8635, 84861, 7405, 54832, 5305, 54847	994	312	20580	1.45991	1	0.78312	0.755271
GOTERM_BP_DIRECT	GO:0050727~regulation of inflammatory response	10	0.909091	0.0804174	330, 3717, 27086, 9975, 1540, 23376, 2099, 253260, 25875, 22861	960	106	19333	1.89986	1	1	0.992726
GOTERM_MF_DIRECT	GO:0008233~peptidase activity	10	0.909091	0.0811273	29761, 83943, 83752, 841, 9159, 5125, 10892, 22861, 63901, 5527	978	102	18908	1.89542	1	1	0.972999
GOTERM_BP_DIRECT	GO:0050821~protein stabilization	17	1.54545	0.081484	4194, 23515, 5295, 6135, 7157, 2043, 5292, 5728, 1029, 149628, 972, 79612, 23032, 84897, 6789, 902, 55729	960	220	19333	1.55616	1	1	0.992726
GOTERM_BP_DIRECT	GO:0006470~protein dephosphorylation	13	1.18182	0.0814919	5770, 5495, 8556, 5728, 994, 51496, 57223, 5775, 5788, 5800, 85464, 5527, 29085	960	154	19333	1.70001	1	1	0.992726
GOTERM_BP_DIRECT	GO:0008360~regulation of cell shape	13	1.18182	0.0814919	56990, 57194, 55023, 2534, 221061, 23370, 55843, 10627, 56882, 89846, 2035, 54014, 10154	960	154	19333	1.70001	1	1	0.992726
INTERPRO	IPR023779:Chromo domain, conserved site	4	0.363636	0.0814986	1107, 1106, 23468, 54737	992	20	19176	3.86613	1	1	0.980959
UP_SEQ_FEATURE	REPEAT:TPR 6	8	0.727273	0.0816704	55761, 84899, 79612, 160335, 51433, 7403, 29899, 79573	1017	76	20532	2.12514	1	1	0.996544
SMART	SM00558:JmjC	5	0.454545	0.0825025	23081, 5927, 80853, 84678, 7403	578	30	10379	2.99279	1	0.856793	0.834113
UP_SEQ_FEATURE	DOMAIN:SH3 3	4	0.363636	0.0827866	4690, 8440, 50618, 23607	1017	21	20532	3.84548	1	1	0.996544
UP_SEQ_FEATURE	REGION:G3	4	0.363636	0.0827866	170575, 55303, 168537, 26157	1017	21	20532	3.84548	1	1	0.996544
INTERPRO	IPR011989:Armadillo-like helical	18	1.63636	0.0830547	25836, 51606, 9750, 9844, 8502, 23049, 23633, 55183, 54497, 54892, 1730, 545, 23451, 7514, 987, 3841, 54986, 5527	992	228	19176	1.5261	1	1	0.980959
GOTERM_BP_DIRECT	GO:0010666~positive regulation of cardiac muscle cell apoptotic process	4	0.363636	0.0832537	5728, 7157, 4089, 4217	960	21	19333	3.83591	1	1	0.992726
GOTERM_BP_DIRECT	GO:0060218~hematopoietic stem cell differentiation	4	0.363636	0.0832537	10019, 1106, 7157, 23376	960	21	19333	3.83591	1	1	0.992726
GOTERM_MF_DIRECT	GO:0008289~lipid binding	16	1.45455	0.0835682	9873, 80833, 23048, 581, 5728, 59338, 2533, 114882, 81575, 80830, 920, 84320, 517, 4118, 10235, 1604	978	196	18908	1.57823	1	1	0.972999
KEGG_PATHWAY	hsa05207:Chemical carcinogenesis - receptor activation	18	1.63636	0.0836365	9641, 6197, 5295, 6196, 6654, 2100, 2099, 5290, 5291, 23633, 2778, 3717, 896, 6777, 5578, 5567, 3841, 5579	459	212	8205	1.51776	1	0.328029	0.271547
GOTERM_BP_DIRECT	GO:0032259~methylation	10	0.909091	0.0841537	4507, 5927, 1787, 196074, 4255, 55209, 3275, 51611, 4548, 54904	960	107	19333	1.88211	1	1	0.992726
SMART	SM00320:WD40	22	2	0.0843925	50717, 27436, 7091, 23398, 57560, 22884, 23335, 134957, 57590, 56995, 55023, 55100, 1643, 54014, 987, 6468, 55626, 10681, 84321, 79718, 55827, 8925	578	274	10379	1.44178	1	0.856793	0.834113
UP_SEQ_FEATURE	DNA_BIND:HMG box 2	3	0.272727	0.0845616	6672, 3148, 3146	1017	10	20532	6.05664	1	1	0.996544
UP_SEQ_FEATURE	TOPO_DOM:Exoplasmic loop	3	0.272727	0.0845616	5205, 57198, 57194	1017	10	20532	6.05664	1	1	0.996544
UP_SEQ_FEATURE	DOMAIN:EH	3	0.272727	0.0845616	50618, 11276, 2060	1017	10	20532	6.05664	1	1	0.996544
UP_SEQ_FEATURE	DOMAIN:Macro	3	0.272727	0.0845616	83666, 54625, 165631	1017	10	20532	6.05664	1	1	0.996544
UP_SEQ_FEATURE	DNA_BIND:HMG box 1	3	0.272727	0.0845616	6672, 3148, 3146	1017	10	20532	6.05664	1	1	0.996544
UP_SEQ_FEATURE	DOMAIN:Peptidase S8	3	0.272727	0.0845616	9159, 5125, 7174	1017	10	20532	6.05664	1	1	0.996544
GOTERM_BP_DIRECT	GO:0032819~positive regulation of natural killer cell proliferation	3	0.272727	0.0849172	3717, 6777, 3133	960	10	19333	6.04156	1	1	0.992726
GOTERM_BP_DIRECT	GO:0019065~receptor-mediated endocytosis of virus by host cell	3	0.272727	0.0849172	1803, 200576, 2060	960	10	19333	6.04156	1	1	0.992726
GOTERM_BP_DIRECT	GO:0002262~myeloid cell homeostasis	3	0.272727	0.0849172	3071, 3707, 581	960	10	19333	6.04156	1	1	0.992726
GOTERM_BP_DIRECT	GO:0071044~histone mRNA catabolic process	3	0.272727	0.0849172	54464, 167153, 472	960	10	19333	6.04156	1	1	0.992726
GOTERM_BP_DIRECT	GO:0070544~histone H3-K36 demethylation	3	0.272727	0.0849172	23081, 80853, 84678	960	10	19333	6.04156	1	1	0.992726
GOTERM_BP_DIRECT	GO:1902065~response to L-glutamate	3	0.272727	0.0849172	5111, 23376, 3480	960	10	19333	6.04156	1	1	0.992726
UP_SEQ_FEATURE	DOMAIN:PID	5	0.454545	0.0854147	23637, 9882, 9910, 83605, 23216	1017	34	20532	2.96894	1	1	0.996544
UP_KW_MOLECULAR_FUNCTION	KW-0378~Hydrolase	112	10.1818	0.0854915	5140, 6595, 63901, 2272, 1854, 83752, 55601, 29028, 146857, 994, 221294, 127018, 83990, 5775, 3631, 5898, 10892, 55728, 98, 8821, 64167, 7174, 5150, 64848, 1107, 60526, 1106, 51496, 5788, 10026, 9487, 51816, 64174, 84181, 8556, 29761, 80267, 246175, 257218, 27068, 79956, 29085, 4363, 4124, 5334, 22861, 152926, 5728, 1520, 23032, 546, 171425, 10521, 1803, 3669, 1889, 158584, 9663, 84083, 8458, 401…	651	1772	11719	1.13779	0.999215	0.481146	0.439045
SMART	SM00506:A1pp	3	0.272727	0.0856793	83666, 54625, 165631	578	9	10379	5.98558	1	0.856793	0.834113
SMART	SM00393:R3H	3	0.272727	0.0856793	23518, 22864, 64848	578	9	10379	5.98558	1	0.856793	0.834113
GOTERM_BP_DIRECT	GO:0045648~positive regulation of erythrocyte differentiation	5	0.454545	0.0859967	3071, 6772, 3148, 6777, 60682	960	34	19333	2.96155	1	1	0.992726
GOTERM_BP_DIRECT	GO:0048008~platelet-derived growth factor receptor signaling pathway	5	0.454545	0.0859967	5728, 59338, 3717, 10628, 25976	960	34	19333	2.96155	1	1	0.992726
GOTERM_BP_DIRECT	GO:0032088~negative regulation of NF-kappaB transcription factor activity	9	0.818182	0.0861202	5607, 1029, 1540, 84166, 23376, 307, 3275, 197358, 55914	960	92	19333	1.97007	1	1	0.992726
GOTERM_CC_DIRECT	GO:0090734~site of DNA damage	5	0.454545	0.0864745	1643, 83666, 23468, 253714, 7508	994	35	20580	2.95775	1	0.832734	0.803121
UP_KW_LIGAND	KW-0479~Metal-binding	253	23	0.0866296	5140, 6232, 7562, 23608, 6233, 8411, 23049, 9063, 57504, 117584, 27086, 5930, 4723, 64393, 64167, 8543, 57198, 3097, 167153, 57194, 7690, 5150, 1107, 81844, 84678, 9867, 284443, 4194, 64174, 7582, 7586, 4750, 8554, 7581, 493, 4193, 246175, 27068, 55900, 3655, 55906, 3418, 7597, 4089, 91543, 2100, 3431, 5292, 57534, 152926, 5607, 23032, 80774, 171425, 152006, 11177, 4753, 1806, 84333, 9406, 51317,…	412	3962	6833	1.05906	0.965011	0.641059	0.623733
GOTERM_CC_DIRECT	GO:0000242~pericentriolar material	4	0.363636	0.0872331	51199, 4750, 55125, 3932	994	22	20580	3.7644	1	0.832734	0.803121
INTERPRO	IPR000219:Dbl homology (DH) domain	8	0.727273	0.0872735	23370, 50618, 9459, 89846, 6654, 50650, 221178, 5924	992	74	19176	2.0898	1	1	0.980959
GOTERM_CC_DIRECT	GO:0000775~chromosome, centromeric region	7	0.636364	0.0876562	7153, 55320, 10051, 79677, 1063, 7405, 5527	994	64	20580	2.26452	1	0.832734	0.803121
GOTERM_BP_DIRECT	GO:0043086~negative regulation of catalytic activity	11	1	0.088655	10129, 4690, 10788, 5927, 10628, 56882, 83666, 307, 51347, 5504, 51070	960	124	19333	1.78648	1	1	0.992726
UP_KW_MOLECULAR_FUNCTION	KW-0031~Aminopeptidase	5	0.454545	0.0902148	64167, 4012, 51752, 1803, 7174	651	31	11719	2.90347	0.999481	0.481146	0.439045
GOTERM_MF_DIRECT	GO:0016303~1-phosphatidylinositol-3-kinase activity	3	0.272727	0.0911323	5290, 5291, 472	978	10	18908	5.8	1	1	0.972999
GOTERM_MF_DIRECT	GO:0031419~cobalamin binding	3	0.272727	0.0911323	55788, 8029, 4548	978	10	18908	5.8	1	1	0.972999
GOTERM_MF_DIRECT	GO:0051864~histone demethylase activity (H3-K36 specific)	3	0.272727	0.0911323	23081, 80853, 84678	978	10	18908	5.8	1	1	0.972999
INTERPRO	IPR003613:U box domain	3	0.272727	0.091157	5930, 10277, 51070	992	10	19176	5.79919	1	1	0.980959
INTERPRO	IPR015500:Peptidase S8, subtilisin-related	3	0.272727	0.091157	9159, 5125, 7174	992	10	19176	5.79919	1	1	0.980959
INTERPRO	IPR002589:Appr-1-p processing	3	0.272727	0.091157	83666, 54625, 165631	992	10	19176	5.79919	1	1	0.980959
KEGG_PATHWAY	hsa05215:Prostate cancer	10	0.909091	0.0911962	5728, 5295, 7157, 51176, 6654, 6932, 5290, 5291, 3480, 4193	459	97	8205	1.84287	1	0.353093	0.292296
UP_SEQ_FEATURE	ZN_FING:Phorbol-ester/DAG-type 1	4	0.363636	0.0924836	5583, 5588, 5578, 5579	1017	22	20532	3.67069	1	1	0.996544
UP_SEQ_FEATURE	REPEAT:Spectrin 3	4	0.363636	0.0924836	7402, 6711, 23345, 23224	1017	22	20532	3.67069	1	1	0.996544
UP_SEQ_FEATURE	REPEAT:Spectrin 4	4	0.363636	0.0924836	7402, 6711, 23345, 23224	1017	22	20532	3.67069	1	1	0.996544
UP_SEQ_FEATURE	ZN_FING:Phorbol-ester/DAG-type 2	4	0.363636	0.0924836	5583, 5588, 5578, 5579	1017	22	20532	3.67069	1	1	0.996544
UP_SEQ_FEATURE	DOMAIN:JmjC	5	0.454545	0.0928493	23081, 5927, 80853, 84678, 7403	1017	35	20532	2.88411	1	1	0.996544
GOTERM_BP_DIRECT	GO:0031929~TOR signaling	4	0.363636	0.092998	27185, 96459, 253260, 23049	960	22	19333	3.66155	1	1	0.992726
GOTERM_BP_DIRECT	GO:0001953~negative regulation of cell-matrix adhesion	4	0.363636	0.092998	1029, 5295, 8573, 9448	960	22	19333	3.66155	1	1	0.992726
GOTERM_BP_DIRECT	GO:0048024~regulation of mRNA splicing, via spliceosome	4	0.363636	0.092998	9444, 9584, 7536, 6733	960	22	19333	3.66155	1	1	0.992726
UP_KW_BIOLOGICAL_PROCESS	KW-0235~DNA replication	10	0.909091	0.0930565	5937, 5111, 5980, 25939, 11232, 23595, 5930, 63901, 4999, 5429	630	97	11229	1.83751	0.999968	0.6576	0.632785
GOTERM_MF_DIRECT	GO:0019904~protein domain specific binding	20	1.81818	0.0934498	9135, 4074, 4690, 7431, 6672, 129531, 8554, 27316, 29899, 22861, 143098, 4193, 1656, 26034, 3148, 822, 7514, 50861, 4204, 4217	978	265	18908	1.45912	1	1	0.972999
GOTERM_MF_DIRECT	GO:0001784~phosphotyrosine binding	6	0.545455	0.093841	5295, 8440, 5336, 868, 64092, 3932	978	47	18908	2.46809	1	1	0.972999
INTERPRO	IPR011162:MHC classes I/II-like antigen recognition protein	6	0.545455	0.0938913	3107, 3106, 3105, 3134, 3133, 3140	992	47	19176	2.46774	1	1	0.980959
GOTERM_CC_DIRECT	GO:0032398~MHC class Ib protein complex	2	0.181818	0.0941756	3134, 3133	994	2	20580	20.7042	1	0.839479	0.809626
GOTERM_MF_DIRECT	GO:0003678~DNA helicase activity	7	0.636364	0.0941885	1107, 1106, 84181, 80205, 92797, 546, 83990	978	61	18908	2.21858	1	1	0.972999
GOTERM_BP_DIRECT	GO:0051603~proteolysis involved in cellular protein catabolic process	6	0.545455	0.0943229	5682, 1520, 841, 5698, 10892, 4193	960	49	19333	2.46594	1	1	0.992726
GOTERM_MF_DIRECT	GO:0060090~binding, bridging	14	1.27273	0.0955637	7431, 50618, 9821, 389541, 253260, 260425, 23157, 3151, 143098, 102, 27185, 10801, 10142, 4204	978	168	18908	1.61111	1	1	0.972999
UP_SEQ_FEATURE	DOMAIN:Calponin-homology (CH)	8	0.727273	0.0957185	10788, 9459, 7402, 6711, 23345, 23301, 23224, 10982	1017	79	20532	2.04443	1	1	0.996544
GOTERM_BP_DIRECT	GO:0006886~intracellular protein transport	23	2.09091	0.095782	23637, 9882, 9910, 8675, 64786, 9874, 6643, 146691, 23233, 100506084, 23216, 55014, 57589, 972, 152579, 25771, 11276, 7514, 8924, 11311, 9779, 93627, 10961	960	329	19333	1.40786	1	1	0.992726
GOTERM_CC_DIRECT	GO:0005797~Golgi medial cisterna	3	0.272727	0.0958449	3105, 4124, 9528	994	11	20580	5.64661	1	0.839479	0.809626
GOTERM_CC_DIRECT	GO:0031932~TORC2 complex	3	0.272727	0.0958449	143686, 253260, 23049	994	11	20580	5.64661	1	0.839479	0.809626
GOTERM_CC_DIRECT	GO:0032045~guanyl-nucleotide exchange factor complex	3	0.272727	0.0958449	5140, 9844, 203228	994	11	20580	5.64661	1	0.839479	0.809626
GOTERM_CC_DIRECT	GO:0034993~LINC complex	3	0.272727	0.0958449	23345, 23224, 25777	994	11	20580	5.64661	1	0.839479	0.809626
UP_SEQ_FEATURE	REPEAT:TPR 1	13	1.18182	0.0963295	23548, 9881, 158219, 160335, 29899, 79573, 84899, 55761, 79612, 151613, 125488, 51433, 7403	1017	159	20532	1.65066	1	1	0.996544
UP_SEQ_FEATURE	REPEAT:TPR 2	13	1.18182	0.0963295	23548, 9881, 158219, 160335, 29899, 79573, 84899, 55761, 79612, 151613, 125488, 51433, 7403	1017	159	20532	1.65066	1	1	0.996544
UP_SEQ_FEATURE	REPEAT:Spectrin 37	2	0.181818	0.0965211	23345, 23224	1017	2	20532	20.1888	1	1	0.996544
UP_SEQ_FEATURE	REPEAT:Spectrin 43	2	0.181818	0.0965211	23345, 23224	1017	2	20532	20.1888	1	1	0.996544
UP_SEQ_FEATURE	MUTAGEN:N->Q: Loss of one glycosylation site.	2	0.181818	0.0965211	27163, 6402	1017	2	20532	20.1888	1	1	0.996544
UP_SEQ_FEATURE	REPEAT:Spectrin 35	2	0.181818	0.0965211	23345, 23224	1017	2	20532	20.1888	1	1	0.996544
UP_SEQ_FEATURE	REPEAT:Spectrin 42	2	0.181818	0.0965211	23345, 23224	1017	2	20532	20.1888	1	1	0.996544
UP_SEQ_FEATURE	REPEAT:Spectrin 54	2	0.181818	0.0965211	23345, 23224	1017	2	20532	20.1888	1	1	0.996544
UP_SEQ_FEATURE	REPEAT:Spectrin 36	2	0.181818	0.0965211	23345, 23224	1017	2	20532	20.1888	1	1	0.996544
UP_SEQ_FEATURE	REPEAT:Spectrin 49	2	0.181818	0.0965211	23345, 23224	1017	2	20532	20.1888	1	1	0.996544
UP_SEQ_FEATURE	REPEAT:Spectrin 38	2	0.181818	0.0965211	23345, 23224	1017	2	20532	20.1888	1	1	0.996544
UP_SEQ_FEATURE	REGION:Necessary for interaction with USP2	2	0.181818	0.0965211	4194, 4193	1017	2	20532	20.1888	1	1	0.996544
UP_SEQ_FEATURE	REPEAT:Spectrin 50	2	0.181818	0.0965211	23345, 23224	1017	2	20532	20.1888	1	1	0.996544
UP_SEQ_FEATURE	DOMAIN:ATF7IP_BD	2	0.181818	0.0965211	55729, 80063	1017	2	20532	20.1888	1	1	0.996544
UP_SEQ_FEATURE	SITE:Important for DNA bending; intercalates between base pairs of target DNA	2	0.181818	0.0965211	7153, 7155	1017	2	20532	20.1888	1	1	0.996544
UP_SEQ_FEATURE	REPEAT:Spectrin 47	2	0.181818	0.0965211	23345, 23224	1017	2	20532	20.1888	1	1	0.996544
UP_SEQ_FEATURE	DOMAIN:MOR2-PAG1_N	2	0.181818	0.0965211	10129, 285527	1017	2	20532	20.1888	1	1	0.996544
UP_SEQ_FEATURE	REPEAT:Spectrin 34	2	0.181818	0.0965211	23345, 23224	1017	2	20532	20.1888	1	1	0.996544
UP_SEQ_FEATURE	REGION:N-terminal domain; may mediate the alkylhydroperoxide reductase activity	2	0.181818	0.0965211	143686, 27244	1017	2	20532	20.1888	1	1	0.996544
UP_SEQ_FEATURE	REPEAT:Spectrin 41	2	0.181818	0.0965211	23345, 23224	1017	2	20532	20.1888	1	1	0.996544
UP_SEQ_FEATURE	REPEAT:Spectrin 46	2	0.181818	0.0965211	23345, 23224	1017	2	20532	20.1888	1	1	0.996544
UP_SEQ_FEATURE	REPEAT:Spectrin 40	2	0.181818	0.0965211	23345, 23224	1017	2	20532	20.1888	1	1	0.996544
UP_SEQ_FEATURE	REPEAT:Spectrin 51	2	0.181818	0.0965211	23345, 23224	1017	2	20532	20.1888	1	1	0.996544
UP_SEQ_FEATURE	REPEAT:Spectrin 45	2	0.181818	0.0965211	23345, 23224	1017	2	20532	20.1888	1	1	0.996544
UP_SEQ_FEATURE	REGION:Silencing domain; interaction with CNOT1 and PAN3	2	0.181818	0.0965211	23112, 57690	1017	2	20532	20.1888	1	1	0.996544
UP_SEQ_FEATURE	REPEAT:Spectrin 52	2	0.181818	0.0965211	23345, 23224	1017	2	20532	20.1888	1	1	0.996544
UP_SEQ_FEATURE	REGION:Region II	2	0.181818	0.0965211	4194, 4193	1017	2	20532	20.1888	1	1	0.996544
UP_SEQ_FEATURE	REPEAT:Spectrin 56	2	0.181818	0.0965211	23345, 23224	1017	2	20532	20.1888	1	1	0.996544
UP_SEQ_FEATURE	REPEAT:Spectrin 39	2	0.181818	0.0965211	23345, 23224	1017	2	20532	20.1888	1	1	0.996544
UP_SEQ_FEATURE	REPEAT:Spectrin 48	2	0.181818	0.0965211	23345, 23224	1017	2	20532	20.1888	1	1	0.996544
UP_SEQ_FEATURE	DOMAIN:MOR2-PAG1_C	2	0.181818	0.0965211	10129, 285527	1017	2	20532	20.1888	1	1	0.996544
UP_SEQ_FEATURE	DOMAIN:MOR2-PAG1_mid	2	0.181818	0.0965211	10129, 285527	1017	2	20532	20.1888	1	1	0.996544
UP_SEQ_FEATURE	REPEAT:Spectrin 53	2	0.181818	0.0965211	23345, 23224	1017	2	20532	20.1888	1	1	0.996544
UP_SEQ_FEATURE	REPEAT:Spectrin 55	2	0.181818	0.0965211	23345, 23224	1017	2	20532	20.1888	1	1	0.996544
UP_SEQ_FEATURE	REGION:Interaction with PLSCR1	2	0.181818	0.0965211	7153, 7155	1017	2	20532	20.1888	1	1	0.996544
UP_SEQ_FEATURE	DOMAIN:Fry_C	2	0.181818	0.0965211	10129, 285527	1017	2	20532	20.1888	1	1	0.996544
UP_SEQ_FEATURE	REPEAT:Spectrin 44	2	0.181818	0.0965211	23345, 23224	1017	2	20532	20.1888	1	1	0.996544
UP_SEQ_FEATURE	REPEAT:Spectrin 33	2	0.181818	0.0965211	23345, 23224	1017	2	20532	20.1888	1	1	0.996544
GOTERM_CC_DIRECT	GO:0005730~nucleolus	79	7.18182	0.0966379	6197, 6672, 8573, 5980, 6233, 64710, 23521, 472, 1656, 3717, 1730, 89978, 51203, 7514, 5930, 5934, 7913, 64393, 25875, 57198, 57590, 1107, 1029, 84678, 23451, 6711, 8738, 253725, 9169, 5165, 8556, 6135, 6772, 440515, 23345, 23468, 29969, 6095, 4193, 388403, 149628, 283149, 27067, 54014, 6204, 51667, 6208, 84186, 54737, 23318, 7153, 6141, 6188, 7155, 5495, 7994, 7157, 4288, 92797, 6389, 80208, 327…	994	1396	20580	1.17166	1	0.839479	0.809626
GOTERM_CC_DIRECT	GO:0030054~cell junction	17	1.54545	0.0967252	285331, 8502, 7402, 26136, 260425, 143098, 57590, 23370, 1643, 10207, 2533, 56882, 2035, 822, 6711, 51411, 55914	994	232	20580	1.51712	1	0.839479	0.809626
GOTERM_BP_DIRECT	GO:1904884~positive regulation of telomerase catalytic core complex assembly	2	0.181818	0.0967505	545, 472	960	2	19333	20.1385	1	1	0.992726
GOTERM_BP_DIRECT	GO:1903775~regulation of DNA double-strand break processing	2	0.181818	0.0967505	55100, 92797	960	2	19333	20.1385	1	1	0.992726
GOTERM_BP_DIRECT	GO:1902170~cellular response to reactive nitrogen species	2	0.181818	0.0967505	6778, 4217	960	2	19333	20.1385	1	1	0.992726
GOTERM_BP_DIRECT	GO:0035408~histone H3-T6 phosphorylation	2	0.181818	0.0967505	5578, 5579	960	2	19333	20.1385	1	1	0.992726
GOTERM_BP_DIRECT	GO:0097694~establishment of RNA localization to telomere	2	0.181818	0.0967505	545, 472	960	2	19333	20.1385	1	1	0.992726
GOTERM_BP_DIRECT	GO:0031022~nuclear migration along microfilament	2	0.181818	0.0967505	23224, 25777	960	2	19333	20.1385	1	1	0.992726
GOTERM_BP_DIRECT	GO:0090222~centrosome-templated microtubule nucleation	2	0.181818	0.0967505	51199, 55125	960	2	19333	20.1385	1	1	0.992726
GOTERM_BP_DIRECT	GO:2001187~positive regulation of CD8-positive, alpha-beta T cell activation	2	0.181818	0.0967505	3105, 3133	960	2	19333	20.1385	1	1	0.992726
GOTERM_BP_DIRECT	GO:0032014~positive regulation of ARF protein signal transduction	2	0.181818	0.0967505	9448, 10982	960	2	19333	20.1385	1	1	0.992726
GOTERM_BP_DIRECT	GO:0002477~antigen processing and presentation of exogenous peptide antigen via MHC class Ib	2	0.181818	0.0967505	3134, 3133	960	2	19333	20.1385	1	1	0.992726
GOTERM_BP_DIRECT	GO:0045870~positive regulation of single stranded viral RNA replication via double stranded DNA intermediate	2	0.181818	0.0967505	7153, 7155	960	2	19333	20.1385	1	1	0.992726
GOTERM_BP_DIRECT	GO:0043368~positive T cell selection	2	0.181818	0.0967505	64919, 387357	960	2	19333	20.1385	1	1	0.992726
GOTERM_BP_DIRECT	GO:0019884~antigen processing and presentation of exogenous antigen	2	0.181818	0.0967505	5720, 3140	960	2	19333	20.1385	1	1	0.992726
GOTERM_BP_DIRECT	GO:0002728~negative regulation of natural killer cell cytokine production	2	0.181818	0.0967505	3134, 10225	960	2	19333	20.1385	1	1	0.992726
GOTERM_BP_DIRECT	GO:0097695~establishment of macromolecular complex localization to telomere	2	0.181818	0.0967505	545, 472	960	2	19333	20.1385	1	1	0.992726
UP_SEQ_FEATURE	DOMAIN:SAM	9	0.818182	0.0982	80012, 6322, 25939, 6786, 219285, 2043, 64092, 154075, 256380	1017	95	20532	1.91262	1	1	0.996544
GOTERM_CC_DIRECT	GO:0005886~plasma membrane	275	25	0.0982136	154881, 23607, 6233, 4179, 57186, 23048, 57181, 4050, 116496, 117584, 152579, 3631, 4600, 51768, 64393, 9619, 917, 9873, 919, 286530, 4065, 64167, 100506084, 9194, 57198, 9197, 57194, 120, 10788, 920, 51411, 9867, 54805, 1901, 253725, 8795, 4074, 8793, 157378, 8797, 143098, 493, 4193, 29121, 1236, 283349, 2323, 27067, 3655, 939, 5295, 91782, 66008, 5290, 5291, 5292, 5728, 57534, 57655, 126259, 37…	994	5310	20580	1.07225	1	0.842002	0.812059
UP_SEQ_FEATURE	LIPID:N-myristoyl glycine	15	1.36364	0.09847	114804, 54808, 5495, 100506084, 55251, 115294, 116496, 2534, 83988, 54664, 26112, 5567, 10235, 223082, 3932	1017	193	20532	1.56908	1	1	0.996544
UP_KW_DOMAIN	KW-0729~SH3-binding	7	0.636364	0.0986837	9444, 6451, 102, 23607, 9844, 9467, 2060	735	63	14486	2.18987	0.945479	0.307016	0.252192
GOTERM_BP_DIRECT	GO:0018108~peptidyl-tyrosine phosphorylation	12	1.09091	0.0990127	5607, 3717, 2534, 4750, 920, 5775, 2043, 5788, 9252, 3932, 7273, 7294	960	143	19333	1.68995	1	1	0.992726
KEGG_PATHWAY	hsa04520:Adherens junction	8	0.727273	0.0999269	7046, 2534, 5770, 51176, 4089, 7414, 6932, 3480	459	71	8205	2.01418	1	0.381237	0.315593

## Sheet: pros.up
Table S4 GO term gene enrichment analyses in donor 2 primary cells upon treatment with LRAs
Table S4D Gene enrichment analyses that were significantly up-regulated upon treatment with Prostratin
Note: Analyses of GO enrichment (biological process) were carried out for each condition using DAVID.
Category	Term	Count	X.	P value	Genes	List.Total	Pop.Hits	Pop.Total	Fold.Enrichment	Bonferroni	Benjamini	FDR
GOTERM_CC_DIRECT	GO:0005829~cytosol	526	50.3831	2.87251e-69	25902, 9188, 65125, 23729, 22870, 1460, 4729, 1213, 1453, 2783, 10890, 6902, 3998, 2308, 10533, 4860, 4738, 2316, 5707, 6916, 57514, 55573, 5708, 30011, 4851, 800, 200081, 10783, 5700, 90427, 5702, 4734, 135228, 3662, 3783, 5717, 5718, 83931, 5719, 1476, 57521, 4862, 811, 4502, 6921, 3656, 5713, 5714, 6923, 3899, 817, 4627, 6804, 4869, 1495, 9094, 1130, 1371, 22862, 22984, 10766, 3301, 3422, 6812…	1005	5520	20580	1.95131	2.1946e-66	2.1946e-66	2.00214e-66
UP_KW_PTM	KW-0007~Acetylation	408	39.0805	2.92604e-46	22877, 25902, 9188, 1340, 1460, 3516, 4729, 10658, 2787, 6907, 1213, 27089, 2783, 10890, 6902, 2308, 10533, 4860, 4738, 2316, 5707, 55573, 1347, 5708, 5700, 5702, 4734, 1108, 808, 5717, 5718, 4509, 5719, 1476, 26099, 811, 4501, 4502, 5713, 6923, 817, 4627, 4869, 1495, 1371, 22862, 22984, 10528, 3301, 3422, 826, 5966, 5725, 3309, 10765, 4637, 3308, 5606, 64062, 4650, 6830, 3320, 1021, 2107, 6709, …	891	3465	14109	1.86456	7.60771e-45	7.90032e-45	6.14469e-45
GOTERM_MF_DIRECT	GO:0005515~protein binding	834	79.8851	7.46186e-40	9188, 65125, 22870, 1460, 22876, 81606, 3638, 4729, 10658, 2787, 6907, 1213, 56650, 1453, 56894, 2783, 56895, 10890, 6902, 2308, 286410, 1230, 4738, 10425, 2316, 57514, 30011, 800, 4734, 10666, 808, 3662, 4508, 55342, 4509, 57521, 81873, 811, 4501, 4502, 10870, 6921, 3656, 6923, 817, 91663, 3672, 3673, 1495, 1493, 55353, 4514, 6935, 826, 140823, 27071, 64062, 5606, 3683, 4773, 1021, 1263, 2590, 2…	983	12619	18908	1.27126	8.47668e-37	8.47668e-37	8.07374e-37
GOTERM_CC_DIRECT	GO:0005737~cytoplasm	463	44.3487	1.57179e-39	65125, 23729, 1460, 81606, 3516, 10538, 10659, 10658, 1453, 2783, 6902, 915, 3998, 2308, 10533, 4860, 1230, 4738, 10425, 2316, 55573, 30011, 200081, 10783, 5700, 5702, 4734, 1108, 808, 5718, 55342, 55589, 1476, 57521, 81873, 4862, 811, 4501, 4502, 3656, 817, 4627, 4869, 1495, 1371, 22862, 10766, 10528, 3301, 3422, 5962, 6812, 826, 5966, 3309, 4650, 4773, 29109, 1263, 3320, 1021, 2107, 1499, 54039…	1005	5593	20580	1.69518	1.20085e-36	6.00424e-37	5.47769e-37
UP_KW_PTM	KW-0597~Phosphoprotein	685	65.613	3.50013e-31	22877, 25902, 9188, 65125, 2672, 22870, 1460, 22876, 81606, 3638, 79651, 10538, 4729, 10658, 2787, 6907, 1213, 57620, 1453, 27089, 2783, 10890, 915, 3998, 2308, 10533, 286410, 4860, 10425, 2316, 5707, 57514, 55573, 5708, 30011, 4851, 800, 921, 200081, 10783, 5700, 923, 5702, 4734, 10666, 1108, 808, 3662, 3783, 5717, 55589, 26099, 57521, 81873, 4501, 4502, 10870, 3656, 5714, 6923, 3899, 817, 4627,…	891	8330	14109	1.30216	9.10035e-30	4.72518e-30	3.67514e-30
UP_KW_CELLULAR_COMPONENT	KW-0963~Cytoplasm	457	43.7739	8.81567e-31	22877, 9188, 65125, 23729, 22870, 81606, 3516, 10538, 10659, 10658, 1213, 1453, 2783, 10890, 6902, 2308, 10533, 4860, 10425, 2316, 55573, 30011, 800, 10783, 5700, 5702, 4734, 1108, 808, 5717, 83931, 55342, 1476, 57521, 81873, 811, 4627, 4869, 1495, 9094, 1130, 10766, 10528, 3301, 5962, 6812, 826, 3309, 3308, 27071, 4650, 4773, 29109, 1263, 3320, 1021, 2107, 6709, 1499, 54039, 114793, 2224, 3312, …	933	5538	17641	1.56029	4.40784e-29	4.40784e-29	4.05521e-29
GOTERM_CC_DIRECT	GO:0070062~extracellular exosome	228	21.8391	6.89389e-29	10093, 11060, 10095, 8774, 7203, 10096, 1460, 2787, 1213, 2783, 7316, 10890, 8407, 51765, 3998, 5272, 6482, 5034, 6124, 4860, 5036, 7335, 483, 4738, 2316, 5708, 84433, 7326, 4734, 7462, 9520, 5045, 10075, 6136, 64855, 5718, 1476, 81873, 8428, 811, 5713, 51429, 4627, 5052, 5175, 8202, 3672, 6147, 130589, 382, 387, 3301, 5962, 6812, 826, 5725, 4637, 3309, 3308, 6152, 8693, 11140, 6277, 3683, 3320, …	1005	2219	20580	2.10405	5.26693e-26	1.75564e-26	1.60168e-26
GOTERM_CC_DIRECT	GO:0005925~focal adhesion	84	8.04598	4.28014e-28	8496, 8650, 10095, 9349, 8412, 10096, 1535, 29780, 1213, 85458, 1499, 3313, 3312, 2783, 10890, 5216, 10211, 6868, 10971, 5594, 6168, 5034, 6124, 7531, 7534, 4267, 3695, 2242, 7171, 1072, 23092, 2316, 3603, 57514, 10109, 30011, 7525, 5500, 60, 7529, 3689, 7408, 6133, 6132, 5880, 6136, 3383, 23545, 7184, 2768, 81873, 811, 976, 51466, 71, 5879, 8829, 8826, 4869, 4627, 7791, 7430, 6223, 6222, 3672, 1…	1005	425	20580	4.04734	3.27002e-25	8.17506e-26	7.45814e-26
GOTERM_MF_DIRECT	GO:0003723~RNA binding	171	16.3793	2.90031e-24	8894, 4691, 9188, 9349, 6632, 7203, 10492, 6194, 27000, 23160, 10659, 10658, 1973, 1213, 23560, 26156, 7316, 6902, 11103, 11224, 6629, 1977, 6628, 54517, 200916, 7178, 8661, 5430, 5034, 6124, 5036, 8664, 25873, 24148, 23215, 7295, 2316, 9908, 1984, 55854, 60489, 1983, 1982, 1981, 5700, 6636, 51776, 6637, 23, 6133, 9123, 8672, 6132, 10075, 6136, 64975, 285855, 7184, 132, 4904, 280636, 55342, 26010…	983	1471	18908	2.23602	3.29475e-21	1.15253e-21	1.09775e-21
GOTERM_MF_DIRECT	GO:0045296~cadherin binding	69	6.6092	3.04366e-24	6152, 8496, 8650, 29789, 222256, 6709, 1499, 114793, 151963, 1453, 3312, 26156, 5214, 51400, 8407, 1938, 5216, 1937, 3799, 93663, 7531, 8301, 7534, 23499, 1192, 2316, 288, 3326, 55854, 1983, 1982, 800, 7529, 7408, 5901, 11315, 9689, 50807, 6455, 2010, 64855, 3939, 26135, 4301, 8428, 659, 5315, 10397, 51429, 8826, 30844, 4627, 2802, 5052, 7430, 5694, 79180, 11252, 6147, 1495, 2023, 57175, 51474, 1…	983	316	18908	4.20005	3.4576e-21	1.15253e-21	1.09775e-21
GOTERM_CC_DIRECT	GO:0016020~membrane	312	29.8851	2.13724e-23	5141, 25902, 7442, 9188, 11060, 5144, 65125, 8655, 8774, 8412, 10096, 22990, 148641, 596, 2787, 10658, 1213, 56894, 2783, 113540, 4049, 51765, 3998, 5272, 6482, 5033, 8661, 6124, 8301, 5036, 8664, 6004, 24148, 440400, 9990, 241, 55454, 5707, 641649, 84679, 2316, 5708, 488, 30011, 921, 9746, 5700, 200081, 923, 924, 5702, 1108, 23, 22856, 6133, 6132, 9766, 5045, 10075, 11284, 3662, 6136, 5717, 5718…	1005	3789	20580	1.6862	1.63285e-20	3.26571e-21	2.97932e-21
UP_KW_PTM	KW-0832~Ubl conjugation	278	26.6284	4.25291e-22	5141, 8894, 9188, 11060, 8650, 5144, 65125, 8655, 7325, 7203, 2672, 1460, 3638, 473, 596, 23160, 6907, 10658, 598, 7316, 8648, 10890, 8407, 2308, 3091, 6124, 8301, 5036, 10425, 2316, 60489, 10308, 30011, 4851, 800, 7326, 415116, 5700, 8536, 5702, 4734, 80196, 1108, 7462, 808, 8553, 6132, 6136, 5717, 5718, 11047, 6921, 8669, 5713, 5714, 54815, 55904, 51429, 4627, 6804, 4869, 5052, 8683, 4087, 7114…	891	2583	14109	1.70427	1.10576e-20	3.82762e-21	2.97704e-21
GOTERM_CC_DIRECT	GO:0005654~nucleoplasm	313	29.9808	1.27136e-20	8651, 5141, 9188, 4175, 1460, 3516, 596, 23160, 4729, 10538, 10659, 6907, 10658, 1453, 7316, 8648, 51400, 914, 51647, 2308, 5272, 3091, 8661, 7335, 24148, 3096, 4738, 5707, 10425, 5708, 28984, 4851, 10783, 5700, 5702, 80196, 1108, 23, 7468, 10075, 11284, 3662, 64855, 5717, 132, 5718, 83931, 5719, 23380, 57521, 55902, 8428, 4862, 11047, 6921, 5713, 5714, 6923, 3899, 54815, 55904, 817, 4869, 8683, …	1005	3960	20580	1.61856	9.71321e-18	1.61887e-18	1.4769e-18
UP_SEQ_FEATURE	CROSSLNK:Glycyl lysine isopeptide (Lys-Gly) (interchain with G-Cter in SUMO2); alternate	63	6.03448	1.8664e-19	6152, 4691, 9188, 1460, 396, 23160, 1973, 2026, 23560, 3312, 2908, 5216, 10499, 639, 51602, 10971, 6629, 8805, 7531, 4783, 2120, 6281, 3251, 64769, 3726, 2316, 2117, 2355, 2113, 84991, 7529, 5901, 5903, 1108, 808, 8553, 65980, 4670, 28996, 5718, 3939, 26135, 5315, 2969, 4869, 10797, 5052, 6421, 4000, 7114, 6222, 2023, 23476, 7150, 10923, 10725, 302, 10927, 6218, 6935, 152485, 10963, 64062	998	345	20532	3.75684	8.17672e-16	8.17672e-16	8.14686e-16
UP_SEQ_FEATURE	CROSSLNK:Glycyl lysine isopeptide (Lys-Gly) (interchain with G-Cter in SUMO2)	135	12.931	3.07181e-18	8894, 4691, 8496, 8655, 6632, 7203, 10492, 6194, 473, 10658, 1973, 6907, 23560, 26156, 8648, 8407, 10499, 11103, 11224, 8805, 6124, 8301, 5036, 8027, 1072, 23215, 51371, 54880, 9908, 641, 84159, 1983, 10308, 1982, 800, 1108, 8553, 23429, 6132, 6136, 5717, 4904, 54890, 26135, 5315, 8669, 5714, 2969, 54815, 4869, 5052, 8683, 6421, 4000, 6147, 2067, 1495, 22984, 57491, 10921, 23150, 10528, 10927, 84…	998	1267	20532	2.19209	1.34576e-14	6.72879e-15	6.70422e-15
KEGG_PATHWAY	hsa05020:Prion disease	64	6.13027	7.4811e-18	6352, 7124, 1340, 1460, 10975, 1535, 4729, 27089, 3312, 513, 514, 10376, 836, 518, 3799, 10213, 5594, 4540, 10383, 4541, 1351, 5707, 1347, 5708, 522, 4851, 5621, 5700, 54205, 5702, 4538, 10105, 84790, 5880, 7388, 292, 5717, 4508, 5718, 4509, 5719, 11047, 4700, 7416, 5713, 5714, 5879, 9377, 5691, 7277, 5693, 5694, 5530, 5695, 3708, 468, 5688, 5689, 4710, 4514, 1329, 10963, 4714, 3309	582	273	8205	3.30501	2.28922e-15	2.28922e-15	1.84035e-15
UP_KW_BIOLOGICAL_PROCESS	KW-0945~Host-virus interaction	91	8.71648	3.50714e-17	11060, 8732, 8655, 6830, 3683, 10492, 3320, 3561, 222256, 3560, 3836, 1973, 1499, 2224, 3312, 6304, 5335, 10134, 1977, 9474, 3091, 8661, 5594, 5430, 7531, 8664, 23013, 7293, 1072, 55294, 3329, 3603, 9908, 10625, 60489, 30011, 1981, 3840, 56907, 5702, 7529, 7804, 4734, 5901, 5045, 10152, 6774, 28996, 292, 3383, 79155, 23186, 57521, 55544, 6921, 7416, 6923, 8829, 8826, 4869, 23636, 6780, 5691, 7791…	610	651	11229	2.57319	4.03321e-15	4.03321e-15	3.6825e-15
KEGG_PATHWAY	hsa05012:Parkinson disease	62	5.9387	3.5596e-17	1340, 64116, 10975, 4729, 598, 27089, 513, 514, 7316, 5335, 10376, 836, 518, 3799, 10213, 4540, 10383, 4541, 1351, 7295, 5707, 1347, 5708, 522, 7326, 5700, 54205, 5702, 11315, 4538, 10105, 84790, 808, 7388, 2771, 292, 5717, 4508, 5718, 4509, 5719, 11047, 4700, 7416, 5713, 5714, 817, 9377, 5691, 7277, 5693, 5694, 5695, 3708, 468, 5688, 5689, 4710, 4514, 1329, 4714, 3309	582	266	8205	3.28599	1.08924e-14	5.44618e-15	4.3783e-15
GOTERM_CC_DIRECT	GO:0005634~nucleus	413	39.5594	1.70794e-16	22877, 2672, 22870, 1460, 81606, 3516, 10538, 10659, 10658, 6907, 79413, 1453, 2308, 4860, 4738, 10425, 2316, 5707, 5708, 10308, 4851, 10783, 5700, 5702, 4734, 1108, 808, 3662, 5717, 55342, 5719, 55589, 1476, 4862, 811, 4501, 4502, 3656, 5713, 5714, 3899, 817, 4627, 4869, 3673, 22984, 10766, 3301, 6935, 5966, 5725, 3309, 10765, 3308, 64062, 4773, 29109, 1263, 3320, 1021, 1499, 54039, 3312, 4763, …	1005	6007	20580	1.4079	1.69642e-13	1.8641e-14	1.70062e-14
UP_KW_PTM	KW-1017~Isopeptide bond	201	19.2529	2.23313e-16	5141, 8894, 9188, 5144, 8655, 7203, 1460, 3638, 473, 23160, 6907, 10658, 7316, 8648, 10890, 8407, 3091, 6124, 8301, 5036, 4738, 2316, 10308, 84433, 4851, 800, 5700, 8536, 1108, 808, 8553, 6132, 6136, 5717, 5718, 11047, 8669, 5713, 5714, 54815, 6804, 4869, 5052, 8683, 7114, 4088, 6147, 1495, 22984, 23150, 23392, 10528, 84458, 6018, 6138, 6935, 152485, 5725, 10765, 3309, 64062, 6152, 4094, 396, 210…	891	1817	14109	1.7517	5.77316e-15	1.50736e-15	1.17239e-15
GOTERM_CC_DIRECT	GO:1904813~ficolin-1-rich granule lumen	32	3.06513	2.79535e-14	51719, 10075, 5223, 3320, 2495, 1460, 5717, 5718, 2821, 5719, 1512, 411, 1476, 3312, 7415, 5315, 1938, 5713, 10213, 6727, 10533, 4282, 5594, 9535, 5695, 4860, 5708, 3326, 11333, 5689, 1508, 5702	1005	124	20580	5.28455	2.13749e-11	2.66956e-12	2.43545e-12
GOTERM_CC_DIRECT	GO:0034774~secretory granule lumen	29	2.77778	1.00241e-12	51719, 4790, 10075, 5223, 3320, 1460, 5717, 5718, 2821, 5719, 1512, 1476, 3312, 7415, 5315, 1938, 5713, 10213, 6727, 10533, 4282, 9535, 5695, 4860, 6282, 5708, 3326, 5689, 5702	1005	115	20580	5.16392	7.65849e-10	8.50933e-11	7.7631e-11
UP_SEQ_FEATURE	CROSSLNK:Glycyl lysine isopeptide (Lys-Gly) (interchain with G-Cter in SUMO1); alternate	36	3.44828	1.92091e-12	8553, 4691, 9188, 4670, 396, 5718, 23160, 26135, 3312, 5315, 1938, 639, 51602, 2969, 4869, 8805, 4000, 6124, 4783, 23476, 7150, 3251, 64769, 3726, 2316, 10725, 10923, 302, 2355, 6218, 152485, 10963, 3309, 5903, 1108, 64062	998	181	20532	4.0919	8.4155e-09	2.80517e-09	2.79493e-09
KEGG_PATHWAY	hsa05016:Huntington disease	59	5.65134	1.99413e-12	1340, 10975, 4729, 1213, 27089, 513, 514, 10376, 836, 518, 3799, 10213, 5978, 5430, 4540, 10383, 4541, 1351, 163, 5707, 1347, 5708, 522, 5700, 54205, 5702, 4538, 10105, 84790, 5441, 7388, 292, 5717, 4508, 5718, 4509, 5719, 23186, 11047, 5437, 4700, 7416, 5713, 5714, 6804, 9377, 5691, 7277, 5693, 5694, 5695, 2776, 3708, 5688, 5689, 4710, 4514, 1329, 4714	582	306	8205	2.71823	6.1022e-10	2.03402e-10	1.63519e-10
KEGG_PATHWAY	hsa05014:Amyotrophic lateral sclerosis	65	6.22605	4.48992e-12	7124, 1340, 81929, 10975, 596, 4729, 598, 27089, 513, 514, 10376, 5216, 836, 518, 3799, 9818, 10213, 7133, 4540, 10383, 4541, 1351, 5707, 1347, 5708, 522, 60, 5700, 54205, 5702, 4538, 5903, 84790, 7388, 5717, 4508, 5718, 4509, 5719, 7415, 11047, 71, 4700, 7416, 5713, 5714, 5879, 9377, 23636, 5691, 7277, 5693, 5694, 5530, 5695, 23511, 468, 5688, 5689, 4710, 4514, 1329, 4714, 3309, 5606	582	364	8205	2.51749	1.37393e-09	3.43479e-10	2.7613e-10
UP_SEQ_FEATURE	COMPBIAS:Basic and acidic residues	370	35.4406	1.66357e-11	5141, 8894, 9188, 5144, 65125, 11183, 8774, 7325, 22990, 23046, 118429, 22876, 473, 23160, 10538, 6907, 79413, 1453, 9859, 51400, 914, 3998, 8784, 3091, 8661, 8787, 6124, 24148, 3096, 9990, 5707, 641649, 84679, 5708, 57514, 55573, 84433, 30011, 4851, 800, 9749, 9746, 5700, 200081, 51776, 54806, 4734, 1108, 23, 8553, 8792, 8672, 9645, 7468, 10075, 11284, 23268, 401152, 23380, 59269, 55589, 26099, …	998	5657	20532	1.3456	7.2881e-08	1.82202e-08	1.81537e-08
GOTERM_MF_DIRECT	GO:0031625~ubiquitin protein ligase binding	48	4.5977	2.50943e-11	7167, 9349, 10152, 3320, 292, 2821, 596, 3313, 3312, 27101, 7316, 811, 7415, 71, 10376, 26191, 10576, 6923, 2308, 51429, 3091, 7133, 4087, 5430, 4088, 7531, 9258, 5036, 7534, 5576, 8764, 2185, 55294, 3329, 4738, 5707, 55353, 3326, 1026, 3301, 30011, 7326, 10783, 7009, 408, 80196, 409, 3309	983	307	18908	3.00743	2.85071e-08	7.12678e-09	6.78801e-09
KEGG_PATHWAY	hsa05022:Pathways of neurodegeneration - multiple diseases	75	7.18391	4.26124e-11	7124, 1340, 1460, 10975, 596, 4729, 598, 1499, 27089, 513, 514, 7316, 5335, 10376, 836, 518, 3799, 10213, 5594, 7133, 4540, 10383, 4541, 1351, 5707, 1347, 5708, 488, 522, 5621, 7326, 5700, 54205, 5702, 11315, 4538, 10105, 84790, 808, 4790, 7388, 292, 5717, 4508, 5718, 1435, 4509, 5719, 7415, 11047, 4700, 7416, 5713, 5714, 5879, 817, 6804, 9377, 5691, 7277, 5693, 5694, 5530, 5695, 2776, 3708, 468,…	582	476	8205	2.22131	1.30394e-08	2.60788e-09	2.09653e-09
GOTERM_CC_DIRECT	GO:0000502~proteasome complex	19	1.81992	1.07555e-10	5691, 5693, 5694, 5695, 5717, 5707, 5718, 5708, 5719, 23392, 7415, 5688, 5700, 11047, 5689, 10213, 5702, 5713, 5714	1005	57	20580	6.82587	8.21721e-08	8.2172e-09	7.49659e-09
KEGG_PATHWAY	hsa05010:Alzheimer disease	64	6.13027	1.43078e-10	7124, 1340, 64116, 1460, 10975, 4729, 1499, 27089, 513, 514, 10376, 836, 518, 3799, 10213, 6868, 5594, 4540, 10383, 4541, 1351, 5707, 1347, 5708, 488, 522, 2597, 5700, 54205, 5702, 4538, 10105, 84790, 808, 4790, 7388, 292, 5717, 4508, 5718, 1435, 4509, 5719, 11047, 4700, 7416, 5713, 5714, 9377, 5691, 7277, 5693, 5694, 5530, 5695, 2776, 3708, 468, 5688, 5689, 4710, 4514, 1329, 4714	582	384	8205	2.34966	4.37819e-08	7.29698e-09	5.8662e-09
GOTERM_CC_DIRECT	GO:0032991~macromolecular complex	76	7.27969	1.5082e-10	51719, 65125, 9349, 7124, 10808, 3320, 196, 81606, 596, 1213, 85458, 1499, 27166, 2783, 8648, 2908, 8844, 10499, 914, 10971, 5591, 9474, 3091, 5594, 11151, 5034, 7335, 55294, 3329, 641, 3326, 1026, 488, 9746, 10783, 60, 8932, 969, 4734, 5901, 2879, 1108, 808, 4155, 7184, 23180, 26010, 7415, 6767, 55904, 8826, 4869, 4627, 22900, 5175, 7430, 4087, 160851, 6541, 8202, 5576, 3398, 9770, 7709, 27351, …	1005	703	20580	2.2138	1.15227e-07	1.04752e-08	9.55653e-09
UP_SEQ_FEATURE	REGION:Disordered	750	71.8391	8.74984e-10	22877, 25902, 9188, 65125, 22990, 2672, 22870, 148641, 1460, 22876, 81606, 3516, 3638, 79651, 10538, 10659, 4729, 79895, 10658, 6907, 79413, 57620, 1453, 56894, 113540, 6902, 914, 3998, 2308, 4860, 10425, 2316, 5707, 641649, 57514, 55573, 5708, 30011, 4851, 800, 921, 200081, 10783, 5700, 923, 90427, 924, 5702, 4734, 10666, 1108, 22856, 3783, 83931, 55342, 4509, 55589, 1476, 26099, 57521, 4862, 81…	998	13654	20532	1.13006	3.8333e-06	7.66661e-07	7.63861e-07
UP_KW_CELLULAR_COMPONENT	KW-0647~Proteasome	18	1.72414	1.24776e-09	5691, 5693, 5694, 5695, 5717, 5707, 5718, 5708, 5719, 23392, 5688, 5700, 11047, 5689, 10213, 5702, 5713, 5714	933	54	17641	6.30261	6.23881e-08	3.11941e-08	2.86985e-08
UP_SEQ_FEATURE	COMPBIAS:Polar residues	424	40.613	1.81139e-09	22877, 9188, 65125, 22990, 22870, 22876, 79651, 10538, 10659, 6907, 57620, 1453, 113540, 2308, 2316, 5707, 57514, 55573, 30011, 4851, 800, 200081, 923, 4734, 1108, 55342, 55589, 26099, 57521, 4862, 3656, 3899, 817, 4869, 9094, 1130, 10766, 387104, 6935, 826, 5725, 10765, 5606, 4650, 3683, 6830, 4773, 29109, 285513, 83706, 5739, 3559, 1499, 3313, 27166, 2222, 4763, 4643, 3796, 27040, 5978, 5990, 4…	998	6903	20532	1.26366	7.93567e-06	1.32262e-06	1.31779e-06
GOTERM_MF_DIRECT	GO:0019904~protein domain specific binding	40	3.83142	3.96541e-09	808, 9146, 8553, 4670, 8655, 29109, 1460, 6907, 85458, 27101, 4642, 7415, 6767, 10499, 10971, 8826, 4627, 6804, 5591, 9455, 3091, 7430, 8683, 7531, 7534, 5576, 2067, 2120, 7150, 387, 860, 3708, 6812, 8932, 7529, 4734, 5329, 409, 3309, 87	983	265	18908	2.9034	4.5047e-06	9.00942e-07	8.58115e-07
GOTERM_BP_DIRECT	GO:0007165~signal transduction	113	10.8238	4.78027e-09	5141, 5144, 65125, 5026, 8412, 1460, 2821, 2787, 1453, 2783, 8527, 113540, 4049, 10135, 9235, 8784, 3091, 8027, 1192, 57514, 84433, 8536, 408, 409, 10666, 8792, 6774, 27347, 23303, 23380, 8428, 8829, 8826, 4869, 7076, 5175, 9535, 7873, 23035, 27115, 2185, 9770, 3708, 257106, 116984, 11333, 7867, 10125, 5329, 10487, 3702, 27071, 5606, 9146, 5581, 51719, 6277, 9943, 3683, 3561, 3560, 2625, 51561, 2…	982	1268	19333	1.75447	2.22854e-05	2.22808e-05	2.18841e-05
GOTERM_CC_DIRECT	GO:1990904~ribonucleoprotein complex	31	2.96935	5.10428e-09	4691, 4670, 4773, 10492, 64975, 3182, 6194, 4904, 10659, 10658, 54039, 677, 3312, 678, 1938, 27161, 8826, 4869, 23636, 7011, 200916, 6124, 5036, 9908, 60489, 2597, 81, 60, 152485, 92906, 6637	1005	183	20580	3.46889	3.89966e-06	3.24973e-07	2.96474e-07
KEGG_PATHWAY	hsa03050:Proteasome	18	1.72414	5.66759e-09	5691, 5693, 5694, 5695, 51371, 5717, 5707, 5718, 5708, 5719, 5688, 5700, 11047, 5689, 10213, 5702, 5713, 5714	582	46	8205	5.51658	1.73428e-06	2.47755e-07	1.99175e-07
GOTERM_CC_DIRECT	GO:0030027~lamellipodium	31	2.96935	1.60177e-08	23625, 5880, 4650, 10152, 10096, 23380, 26230, 29780, 1499, 54434, 5335, 51466, 10211, 55845, 5879, 4163, 11151, 5034, 1495, 57175, 9051, 2185, 1072, 387, 57514, 10109, 5962, 11275, 3984, 60, 7408	1005	192	20580	3.30628	1.22375e-05	9.41349e-07	8.58796e-07
GOTERM_MF_DIRECT	GO:0019901~protein kinase binding	59	5.65134	1.80862e-08	8651, 11140, 65125, 9943, 5223, 6194, 396, 10018, 1213, 598, 1499, 51564, 5335, 2908, 55924, 51400, 1938, 27040, 3091, 7534, 9990, 10746, 3326, 1026, 28984, 5500, 923, 10783, 60, 3689, 10666, 808, 5880, 6774, 27347, 23303, 79155, 894, 57521, 7416, 5879, 8829, 8826, 4869, 7277, 5771, 6223, 4088, 3595, 1130, 200734, 387, 54461, 468, 4478, 6812, 904, 3987, 5606	983	511	18908	2.22087	2.05457e-05	3.42431e-06	3.26154e-06
GOTERM_BP_DIRECT	GO:0045892~negative regulation of transcription, DNA-templated	64	6.13027	2.0248e-08	11060, 7124, 2672, 7040, 196, 81606, 3516, 2625, 473, 1499, 3312, 2908, 5978, 10971, 2308, 8805, 55809, 5991, 5036, 4783, 7090, 23013, 7293, 10865, 1788, 54880, 57713, 84159, 1982, 5467, 4851, 3720, 604, 8932, 7529, 3607, 1108, 9686, 8553, 8110, 7421, 64855, 51460, 51341, 2004, 23186, 811, 22809, 54815, 4087, 9612, 6421, 3398, 2023, 10766, 124359, 860, 11331, 6418, 6935, 152485, 3987, 10765, 10049	982	591	19333	2.13197	9.43918e-05	3.55253e-05	3.48927e-05
GOTERM_BP_DIRECT	GO:0061028~establishment of endothelial barrier	11	1.05364	2.28654e-08	2889, 26051, 91663, 5906, 5175, 7430, 5908, 5144, 5962, 4478, 3383	982	21	19333	10.3124	0.000106593	3.55253e-05	3.48927e-05
GOTERM_CC_DIRECT	GO:0098978~glutamatergic synapse	52	4.98084	2.66743e-08	8650, 81926, 3836, 1499, 3556, 3312, 4763, 5335, 5216, 10211, 1977, 11151, 8787, 5552, 7531, 7534, 163, 2316, 5906, 10109, 5908, 114781, 7525, 9746, 60, 8536, 409, 50807, 6455, 6774, 81873, 7415, 8943, 10397, 5879, 8829, 6804, 9256, 6780, 9455, 5530, 9456, 11252, 5499, 25897, 2185, 382, 7074, 387, 11331, 6812, 87	1005	454	20580	2.34545	2.0379e-05	1.45566e-06	1.328e-06
UP_KW_MOLECULAR_FUNCTION	KW-0687~Ribonucleoprotein	45	4.31034	3.04619e-08	6152, 6133, 6132, 4670, 9349, 6632, 6136, 10492, 64975, 285855, 6194, 54039, 677, 678, 55505, 54998, 51602, 11224, 27161, 11103, 6629, 6727, 122704, 6628, 9553, 7011, 200916, 6166, 6223, 6168, 6124, 6222, 5036, 6147, 6224, 25873, 64968, 6182, 91582, 10528, 6138, 6218, 6636, 92906, 6637	694	305	11719	2.4914	2.65018e-06	2.65019e-06	2.31511e-06
GOTERM_BP_DIRECT	GO:0045944~positive regulation of transcription from RNA polymerase II promoter	106	10.1533	3.76222e-08	22877, 4691, 9188, 11060, 10096, 7040, 196, 3516, 10538, 6907, 8648, 92, 10499, 10135, 2308, 4209, 3091, 24148, 3096, 9592, 1984, 259307, 28984, 10308, 4851, 8536, 54806, 5702, 408, 9645, 3662, 6774, 79155, 4904, 51142, 4862, 659, 8943, 2969, 4869, 4087, 6421, 4088, 8202, 302, 6018, 55636, 6935, 5966, 152485, 23648, 7124, 4773, 29109, 4094, 2625, 1499, 51561, 2908, 27161, 5978, 6827, 5591, 55809,…	982	1210	19333	1.72468	0.000175379	4.38392e-05	4.30586e-05
GOTERM_BP_DIRECT	GO:0043066~negative regulation of apoptotic process	58	5.55556	7.07945e-08	1263, 3560, 6194, 396, 596, 597, 598, 1499, 3313, 27166, 836, 2308, 5272, 5591, 8784, 9474, 7178, 5036, 7534, 1072, 3329, 2316, 1026, 10507, 5467, 5621, 415116, 7009, 54806, 11315, 10105, 4790, 8870, 64855, 7184, 83931, 1512, 894, 23141, 22809, 7416, 4869, 4282, 23636, 7076, 4088, 63893, 57099, 2185, 664, 1201, 3301, 11331, 5921, 2739, 5329, 8837, 3309	982	530	19333	2.15447	0.00032999	6.59947e-05	6.48195e-05
GOTERM_CC_DIRECT	GO:0045121~membrane raft	35	3.35249	8.59771e-08	7462, 8871, 5045, 7124, 2771, 292, 3383, 23180, 2026, 10376, 1938, 10211, 836, 7416, 914, 6868, 27040, 8826, 91663, 5230, 5175, 7133, 79180, 3672, 2185, 6281, 3329, 84433, 302, 1201, 5621, 8837, 10666, 11315, 84790	1005	253	20580	2.83287	6.56843e-05	4.3791e-06	3.99507e-06
GOTERM_CC_DIRECT	GO:0005856~cytoskeleton	57	5.45977	1.07753e-07	8655, 5784, 7203, 29109, 396, 6709, 29780, 85458, 54434, 10890, 4643, 8407, 55845, 5216, 5594, 11151, 5034, 10383, 2242, 7170, 23499, 7171, 23092, 10625, 170954, 30011, 800, 60, 56907, 7408, 8871, 9168, 5880, 10152, 27347, 23268, 23303, 1794, 51466, 71, 5879, 7277, 7430, 7114, 11252, 1495, 57175, 2185, 387, 23150, 5962, 81, 4478, 3984, 6812, 8514, 9208	1005	543	20580	2.14958	8.23201e-05	5.14522e-06	4.694e-06
GOTERM_MF_DIRECT	GO:0003743~translation initiation factor activity	17	1.62835	1.151e-07	8894, 8672, 8562, 8661, 8664, 56478, 1964, 1973, 1983, 10209, 1982, 1981, 9669, 8669, 10289, 27161, 1977	983	64	18908	5.1093	0.000130745	1.86791e-05	1.77912e-05
GOTERM_CC_DIRECT	GO:0042470~melanosome	21	2.01149	1.25006e-07	5052, 5034, 7531, 4673, 7534, 3320, 483, 7184, 3326, 1213, 302, 3312, 1497, 10211, 967, 1508, 54843, 7529, 5901, 5879, 3309	1005	104	20580	4.1349	9.55002e-05	5.61792e-06	5.12525e-06
KEGG_PATHWAY	hsa00190:Oxidative phosphorylation	29	2.77778	1.51369e-07	5464, 7388, 1340, 23545, 4508, 10975, 4509, 4729, 533, 27089, 513, 514, 4700, 518, 9377, 9551, 4540, 4541, 10063, 1351, 1347, 521, 522, 4710, 54205, 4514, 4714, 1329, 4538	582	134	8205	3.05105	4.63179e-05	5.78987e-06	4.6546e-06
GOTERM_MF_DIRECT	GO:0003729~mRNA binding	35	3.35249	1.67421e-07	6152, 8894, 8672, 4670, 10492, 23524, 3182, 56478, 55421, 4904, 10659, 10658, 1973, 54039, 677, 55544, 811, 5315, 9933, 9939, 11224, 6780, 8661, 8562, 23013, 6182, 9908, 104, 1982, 1981, 8932, 54502, 92906, 5725, 11315	983	245	18908	2.74786	0.000190172	2.04304e-05	1.94593e-05
GOTERM_MF_DIRECT	GO:0044877~macromolecular complex binding	49	4.69349	1.75815e-07	8655, 10095, 3683, 7040, 597, 2026, 151963, 2783, 8648, 5214, 10134, 55845, 836, 3799, 9818, 7531, 163, 241, 3329, 5906, 1026, 521, 5908, 522, 5621, 7529, 3689, 409, 11315, 5903, 3182, 57521, 7415, 6767, 7416, 5879, 8826, 6804, 11127, 23636, 9455, 9612, 5530, 9456, 3673, 2782, 2185, 3987, 8837	983	415	18908	2.27112	0.000199705	2.04304e-05	1.94593e-05
GOTERM_MF_DIRECT	GO:0019899~enzyme binding	47	4.50192	1.79845e-07	5581, 10093, 4790, 8655, 5144, 7040, 57580, 694, 1499, 2026, 3313, 23186, 3312, 8648, 11001, 10098, 8602, 55829, 5879, 55904, 54517, 1977, 5591, 7011, 3091, 7114, 5034, 4088, 5530, 7531, 23476, 91582, 241, 3329, 3727, 488, 7525, 4851, 4830, 4478, 7009, 7529, 4734, 5329, 409, 3309, 11315	983	390	18908	2.31806	0.000204284	2.04304e-05	1.94593e-05
KEGG_PATHWAY	hsa05415:Diabetic cardiomyopathy	37	3.54406	2.14159e-07	4790, 5880, 7388, 1340, 292, 7040, 4508, 10975, 1535, 4509, 4729, 27089, 513, 514, 4700, 7416, 518, 5879, 817, 9377, 4087, 4088, 4540, 4541, 5499, 1351, 1347, 488, 522, 2597, 5500, 4710, 4514, 4714, 1329, 10105, 4538	582	203	8205	2.56957	6.55304e-05	7.28139e-06	5.85367e-06
GOTERM_BP_DIRECT	GO:0071456~cellular response to hypoxia	25	2.39464	2.21955e-07	9520, 5581, 28996, 3383, 596, 677, 57521, 26355, 10397, 3091, 5230, 378938, 4000, 5034, 2782, 3727, 1788, 101, 664, 28984, 205, 11331, 5467, 4851, 8837	982	143	19333	3.44185	0.00103422	0.000171257	0.000168207
GOTERM_BP_DIRECT	GO:0006413~translational initiation	15	1.43678	2.57197e-07	23, 8672, 8661, 8664, 1964, 1973, 10209, 1982, 1981, 9669, 6218, 8669, 10289, 27161, 1977	982	53	19333	5.5719	0.00119833	0.000171257	0.000168207
GOTERM_CC_DIRECT	GO:0048471~perinuclear region of cytoplasm	71	6.80077	3.28316e-07	5141, 5581, 8693, 5144, 6277, 4650, 3320, 2591, 2590, 6194, 57580, 1499, 23560, 1453, 3312, 2783, 10890, 51765, 2706, 26191, 3799, 1977, 11226, 7133, 8301, 57551, 1192, 55294, 10228, 2316, 5906, 3326, 1026, 488, 2597, 54602, 56907, 1508, 7529, 4734, 11315, 8871, 23545, 7184, 26051, 1435, 26135, 811, 7415, 6526, 10397, 30844, 7430, 4000, 7873, 3673, 57175, 9051, 1493, 2185, 3708, 302, 3301, 81, 48…	1005	766	20580	1.89806	0.000250802	1.39352e-05	1.27131e-05
GOTERM_BP_DIRECT	GO:0043161~proteasome-mediated ubiquitin-dependent protein catabolic process	31	2.96935	3.5557e-07	9320, 11060, 10075, 5717, 5718, 5719, 6907, 1499, 7415, 11047, 5713, 10213, 5714, 5691, 5693, 5694, 5695, 55294, 5707, 5708, 80232, 54461, 7326, 5688, 5700, 5689, 5702, 408, 4734, 80196, 409	982	212	19333	2.87881	0.00165629	0.000207164	0.000203475
KEGG_PATHWAY	hsa04659:Th17 cell differentiation	25	2.39464	3.56802e-07	9466, 4790, 3662, 4773, 6774, 3320, 3561, 3560, 7040, 196, 2625, 3559, 3556, 51561, 5335, 915, 27040, 50615, 3091, 5594, 4087, 4088, 5530, 3326, 4775	582	108	8205	3.26341	0.000109176	1.09182e-05	8.77734e-06
UP_KW_CELLULAR_COMPONENT	KW-0206~Cytoskeleton	114	10.9195	4.22249e-07	10093, 5144, 10095, 8655, 5784, 10096, 23046, 26037, 29780, 598, 1213, 1453, 55605, 9859, 10890, 55845, 10376, 6867, 5778, 51647, 6902, 10383, 7170, 7171, 1072, 2316, 28984, 170954, 30011, 800, 10783, 54806, 84790, 1108, 808, 23268, 23303, 359845, 83658, 81873, 55904, 4869, 4627, 7114, 157922, 9094, 1495, 282809, 9371, 387, 23392, 23150, 5962, 4478, 11215, 5581, 4650, 4134, 29109, 1263, 1021, 670…	933	1343	17641	1.60498	2.11122e-05	7.03749e-06	6.47449e-06
GOTERM_CC_DIRECT	GO:0090575~RNA polymerase II transcription factor complex	22	2.10728	4.33427e-07	3091, 6421, 7421, 4783, 6774, 28996, 6281, 3182, 571, 4094, 3726, 3727, 10538, 60468, 302, 2355, 468, 8648, 22809, 9603, 10499, 1108	1005	122	20580	3.69268	0.000331083	1.74283e-05	1.58999e-05
UP_KW_LIGAND	KW-0547~Nucleotide-binding	142	13.6015	4.38312e-07	25902, 7442, 9188, 4175, 65125, 11183, 23729, 7325, 7203, 10096, 5026, 10808, 23683, 23046, 29789, 8491, 79895, 1973, 23560, 1453, 55605, 8527, 92, 10890, 10376, 51765, 286410, 10383, 3251, 641, 1983, 488, 415116, 7326, 10783, 5700, 8536, 51776, 5702, 84790, 1108, 23, 11284, 4597, 27347, 23303, 7184, 9361, 132, 83931, 55589, 55902, 8428, 659, 5315, 3656, 10477, 31, 817, 4627, 63893, 9258, 5576, 2…	364	1856	6833	1.43622	1.62174e-05	1.23943e-05	1.20593e-05
GOTERM_BP_DIRECT	GO:0002181~cytoplasmic translation	19	1.81992	5.05108e-07	6152, 200916, 6133, 6132, 6124, 6223, 6168, 9349, 6222, 6147, 6224, 6136, 25873, 6194, 51372, 55854, 6138, 6218, 11224	982	90	19333	4.15622	0.00235204	0.00026159	0.000256931
GOTERM_CC_DIRECT	GO:0022624~proteasome accessory complex	9	0.862069	5.1165e-07	5717, 5718, 5707, 5719, 5708, 5700, 10213, 5702, 5714	1005	17	20580	10.8411	0.000390824	1.9545e-05	1.7831e-05
GOTERM_MF_DIRECT	GO:0005524~ATP binding	125	11.9732	5.15328e-07	25902, 7442, 9188, 4175, 65125, 11183, 23729, 7325, 7203, 10096, 5026, 10808, 23683, 23046, 29789, 8491, 79895, 1973, 1453, 513, 55605, 8527, 92, 51765, 286410, 641, 488, 1981, 415116, 7326, 10783, 5700, 8536, 51776, 5702, 1108, 23, 11284, 4597, 27347, 23303, 7184, 9361, 132, 83931, 55589, 55902, 8428, 659, 5315, 3656, 10477, 2969, 31, 817, 4627, 63893, 2185, 2182, 9371, 3301, 150465, 55636, 7867…	983	1541	18908	1.56027	0.000585242	5.32193e-05	5.06895e-05
UP_KW_LIGAND	KW-0067~ATP-binding	116	11.1111	6.69962e-07	25902, 7442, 9188, 4175, 65125, 11183, 23729, 7325, 7203, 10096, 5026, 10808, 23683, 23046, 29789, 8491, 79895, 1973, 1453, 55605, 8527, 92, 51765, 286410, 641, 488, 415116, 7326, 10783, 5700, 8536, 51776, 5702, 1108, 23, 11284, 4597, 27347, 23303, 7184, 9361, 132, 83931, 55589, 55902, 8428, 659, 5315, 3656, 10477, 31, 817, 4627, 63893, 2185, 2182, 9371, 150465, 55636, 7867, 5209, 3702, 3309, 560…	364	1436	6833	1.5164	2.47883e-05	1.23943e-05	1.20593e-05
KEGG_PATHWAY	hsa05132:Salmonella infection	41	3.9272	6.88194e-07	10093, 4790, 8655, 10095, 7124, 10096, 29109, 27128, 3320, 7184, 3836, 596, 83658, 1499, 81873, 71, 10376, 5216, 55845, 836, 3799, 5879, 51429, 7277, 5594, 8743, 10383, 6281, 382, 7295, 2316, 387, 10109, 3326, 302, 2597, 3840, 60, 54205, 5606, 84790	582	249	8205	2.32135	0.000210565	1.91443e-05	1.53905e-05
GOTERM_MF_DIRECT	GO:0044325~ion channel binding	24	2.29885	8.70568e-07	808, 5144, 7531, 7534, 9456, 6455, 3398, 6281, 2316, 288, 3326, 488, 1499, 7525, 5621, 81, 8514, 6526, 7416, 408, 10971, 817, 6804, 87	983	140	18908	3.29743	0.000988477	8.24138e-05	7.84963e-05
GOTERM_BP_DIRECT	GO:0008360~regulation of cell shape	25	2.39464	9.00449e-07	5880, 23268, 3383, 91010, 396, 2768, 752, 57464, 114793, 5879, 4627, 93663, 7430, 11151, 4289, 2242, 2185, 387, 10507, 30011, 5962, 4478, 5921, 3689, 9948	982	154	19333	3.196	0.0041891	0.000419699	0.000412225
UP_KW_MOLECULAR_FUNCTION	KW-0009~Actin-binding	40	3.83142	9.06039e-07	9168, 10093, 9645, 10095, 4650, 10096, 29109, 2010, 29780, 6709, 85458, 54434, 81873, 4642, 51466, 4643, 5216, 54617, 4627, 7114, 11151, 57175, 7170, 23499, 7171, 1072, 2316, 10109, 51474, 170954, 5962, 800, 11275, 81, 9749, 56907, 7408, 10487, 9948, 87	694	287	11719	2.35347	7.88224e-05	3.27723e-05	2.86286e-05
UP_KW_CELLULAR_COMPONENT	KW-0539~Nucleus	368	35.249	9.45065e-07	22877, 8651, 10093, 9188, 4175, 11060, 10095, 8655, 10096, 2672, 81606, 3516, 473, 596, 23160, 10538, 10659, 6907, 10658, 598, 79413, 56894, 1453, 7316, 8648, 51647, 2308, 3091, 8301, 5036, 7335, 24148, 3096, 241, 4738, 10425, 60489, 10308, 28984, 4851, 10783, 5700, 8536, 51776, 5702, 4734, 80196, 1108, 9520, 23, 8553, 9645, 7468, 10075, 11284, 3662, 5717, 132, 83931, 23380, 59269, 55589, 1476, 8…	933	5667	17641	1.22782	4.72521e-05	1.18133e-05	1.08682e-05
KEGG_PATHWAY	hsa04670:Leukocyte transendothelial migration	25	2.39464	1.0198e-06	5880, 3683, 2771, 3383, 1535, 1499, 4301, 5335, 71, 5879, 5175, 7430, 4267, 1495, 2185, 387, 5906, 5908, 81, 4478, 60, 3689, 7408, 3702, 87	582	114	8205	3.09165	0.000312011	2.6005e-05	2.0906e-05
GOTERM_MF_DIRECT	GO:0019900~kinase binding	20	1.91571	1.09912e-06	51719, 11140, 160851, 5430, 10152, 8412, 7074, 56478, 2316, 694, 55353, 3326, 3939, 1499, 8527, 90007, 22809, 26191, 11315, 6804	983	102	18908	3.77157	0.00124783	9.60466e-05	9.1481e-05
UP_KW_MOLECULAR_FUNCTION	KW-0396~Initiation factor	16	1.53257	1.13008e-06	8894, 8672, 8562, 8661, 8664, 56478, 1964, 1973, 1983, 10209, 1982, 1981, 9669, 8669, 10289, 1977	694	59	11719	4.5793	9.8312e-05	3.27723e-05	2.86286e-05
GOTERM_BP_DIRECT	GO:0006915~apoptotic process	60	5.74713	1.30435e-06	5581, 8655, 3002, 3001, 1263, 196, 10018, 3559, 596, 597, 598, 27166, 677, 2908, 4049, 10134, 51765, 836, 914, 2308, 4209, 3956, 5272, 8784, 9474, 5594, 8743, 5552, 9274, 259230, 10227, 51330, 55973, 30011, 26123, 5467, 415116, 10783, 90427, 54205, 3689, 80196, 23429, 4790, 8870, 9447, 8477, 64975, 79155, 5916, 1512, 7416, 22822, 57099, 2185, 7074, 23239, 54541, 664, 8837	982	607	19333	1.94603	0.00606242	0.000552687	0.000542846
GOTERM_BP_DIRECT	GO:0010628~positive regulation of gene expression	54	5.17241	1.47208e-06	9146, 9349, 7124, 4773, 1021, 3561, 7040, 4094, 3516, 10658, 1499, 26191, 639, 27161, 5978, 8728, 8805, 5272, 9235, 3091, 5594, 4783, 259230, 288, 28984, 2113, 5467, 4851, 409, 11315, 7421, 6774, 5916, 1435, 1512, 811, 4301, 659, 71, 3976, 7430, 4087, 4000, 4088, 5530, 3398, 860, 10725, 3949, 468, 5962, 4478, 3987, 10765	982	525	19333	2.02499	0.00683935	0.000571781	0.000561599
GOTERM_CC_DIRECT	GO:0001726~ruffle	19	1.81992	1.69496e-06	91663, 93663, 7430, 6277, 4650, 4289, 1021, 382, 6282, 23150, 51474, 302, 5335, 11275, 5921, 51429, 8826, 4627, 87	1005	101	20580	3.85222	0.00129411	6.16643e-05	5.62566e-05
UP_SEQ_FEATURE	DOMAIN:BZIP	12	1.14943	2.11386e-06	3726, 3727, 10538, 60468, 2355, 468, 4783, 22809, 9603, 1390, 571, 4094	998	40	20532	6.17194	0.00921808	0.00132297	0.00131814
GOTERM_BP_DIRECT	GO:0000122~negative regulation of transcription from RNA polymerase II promoter	84	8.04598	2.19718e-06	7442, 11060, 9349, 7124, 4773, 2672, 1263, 1021, 7040, 4094, 3516, 2625, 84525, 6907, 54039, 1499, 79413, 51564, 6304, 2908, 7832, 10499, 639, 5978, 2308, 6827, 4783, 7534, 23013, 2120, 3096, 1390, 7295, 3727, 10865, 1788, 2117, 54880, 10507, 84159, 5467, 4851, 4775, 3720, 604, 8932, 3607, 1108, 8553, 23429, 4790, 7421, 7468, 6774, 28996, 23466, 571, 5916, 4904, 51341, 51385, 2004, 811, 6721, 548…	982	973	19333	1.69963	0.010191	0.000787774	0.000773746
GOTERM_MF_DIRECT	GO:0051015~actin filament binding	31	2.96935	2.25109e-06	10093, 10095, 4650, 10096, 29109, 91010, 6709, 752, 114793, 81873, 4301, 4642, 4643, 1938, 8826, 4627, 7430, 11151, 1495, 57175, 9051, 7170, 23499, 7171, 1072, 2316, 10109, 51474, 81, 9948, 87	983	226	18908	2.63843	0.00255398	0.00018266	0.000173977
GOTERM_CC_DIRECT	GO:0005838~proteasome regulatory particle	7	0.670498	2.35554e-06	5718, 5707, 5719, 5708, 5700, 5713, 5714	1005	10	20580	14.3343	0.00179802	7.95309e-05	7.25563e-05
GOTERM_CC_DIRECT	GO:0005911~cell-cell junction	27	2.58621	2.39425e-06	10096, 23268, 3937, 1499, 4301, 5335, 71, 10211, 914, 6868, 27040, 91663, 5175, 11151, 11252, 57493, 1495, 7074, 2316, 5908, 30011, 60, 54806, 3987, 9948, 3702, 87	1005	192	20580	2.87966	0.00182754	7.95309e-05	7.25563e-05
GOTERM_CC_DIRECT	GO:0005783~endoplasmic reticulum	92	8.81226	2.64572e-06	6152, 5581, 91012, 10492, 127544, 6194, 3638, 84803, 596, 58515, 598, 57620, 56894, 2222, 56895, 22908, 8844, 10134, 9933, 1937, 3998, 6166, 5033, 286410, 5034, 5355, 25873, 6281, 259230, 79683, 55294, 6480, 241, 51371, 6916, 288, 1622, 23250, 488, 57476, 57157, 5621, 8459, 6713, 54602, 7009, 6836, 11315, 5045, 2131, 2010, 7184, 4904, 54732, 57003, 23141, 1595, 10396, 811, 7415, 11001, 6721, 1132…	1005	1144	20580	1.6468	0.00201929	8.4222e-05	7.6836e-05
GOTERM_BP_DIRECT	GO:0045893~positive regulation of transcription, DNA-templated	67	6.41762	2.85233e-06	7124, 4773, 7040, 196, 81606, 2625, 473, 27000, 6907, 1499, 8648, 6867, 282991, 5978, 2308, 8805, 8464, 55809, 3091, 5594, 5991, 4783, 8301, 7335, 64769, 641, 10746, 84159, 2113, 5467, 4851, 4775, 60, 8932, 3607, 1108, 23429, 4790, 3662, 6774, 23541, 28996, 64855, 3182, 1316, 59269, 4862, 22809, 54815, 54617, 55904, 4869, 23636, 4087, 4088, 3398, 23476, 6182, 860, 10927, 468, 864, 6018, 81, 5966,…	982	724	19333	1.8219	0.0132095	0.000949621	0.000932711
GOTERM_CC_DIRECT	GO:0022626~cytosolic ribosome	16	1.53257	3.91234e-06	6152, 6133, 6132, 6124, 6223, 6168, 9349, 6222, 6147, 6224, 6136, 25873, 6194, 6138, 6218, 11224	1005	77	20580	4.25509	0.00298457	0.000119561	0.000109076
GOTERM_MF_DIRECT	GO:0008134~transcription factor binding	29	2.77778	4.056e-06	11060, 4773, 6774, 1460, 196, 2625, 6907, 1499, 51564, 10533, 5591, 3091, 4087, 4088, 25897, 22984, 3726, 2316, 3727, 10865, 1788, 54880, 10725, 2113, 5467, 4775, 408, 904, 11315	983	209	18908	2.66897	0.00459702	0.000307174	0.000292573
GOTERM_CC_DIRECT	GO:0031982~vesicle	25	2.39464	4.18552e-06	808, 3783, 7086, 2783, 7316, 4642, 8407, 4643, 5315, 3799, 4282, 7430, 8301, 7534, 1072, 1192, 387, 302, 2597, 23274, 4478, 60, 9829, 4637, 84790	1005	174	20580	2.94219	0.00319264	0.00012299	0.000112204
GOTERM_CC_DIRECT	GO:0005912~adherens junction	25	2.39464	5.11856e-06	10152, 64855, 222256, 1499, 4301, 10890, 4643, 659, 10211, 10397, 4627, 7791, 7430, 5499, 1495, 6282, 23150, 302, 1982, 5962, 4851, 4478, 60, 54806, 11315	1005	176	20580	2.90875	0.00390295	0.000144836	0.000132135
GOTERM_BP_DIRECT	GO:0030036~actin cytoskeleton organization	26	2.49042	5.12547e-06	5880, 91010, 6709, 54434, 1794, 254102, 4763, 5216, 5879, 11151, 11252, 57175, 1072, 23092, 2316, 387, 1201, 81, 9749, 3984, 604, 56907, 7408, 10487, 10049, 87	982	181	19333	2.82802	0.0236118	0.00159265	0.00156429
GOTERM_BP_DIRECT	GO:0001666~response to hypoxia	26	2.49042	6.2472e-06	7124, 7049, 7040, 7184, 9361, 1535, 54890, 3939, 4763, 4049, 836, 6868, 5978, 3091, 4088, 4540, 3673, 2185, 3329, 54541, 387, 664, 3708, 2113, 81, 4538	982	183	19333	2.79711	0.0287045	0.00178437	0.00175259
GOTERM_BP_DIRECT	GO:0006457~protein folding	25	2.39464	6.59062e-06	53938, 11140, 5202, 7203, 10808, 3320, 7184, 3336, 57003, 3313, 3312, 811, 6767, 10576, 6902, 3998, 5034, 3329, 3326, 3301, 10963, 10105, 10049, 5903, 3308	982	172	19333	2.86154	0.0302584	0.00178437	0.00175259
GOTERM_BP_DIRECT	GO:0000165~MAPK cascade	21	2.01149	6.89093e-06	5581, 6352, 7531, 11183, 7124, 4155, 2185, 57551, 7040, 9020, 1326, 10746, 1499, 677, 4763, 5500, 5778, 7867, 1848, 1847, 5606	982	128	19333	3.22996	0.0316151	0.00178437	0.00175259
GOTERM_MF_DIRECT	GO:0003779~actin binding	39	3.73563	6.99741e-06	10093, 9645, 10095, 4650, 10096, 2010, 91010, 29780, 6709, 85458, 752, 54434, 4642, 51466, 4643, 5216, 54617, 4627, 9455, 7430, 11151, 5034, 9535, 7170, 23499, 7171, 1072, 10109, 170954, 5962, 800, 11275, 81, 9749, 4478, 56907, 7408, 10487, 87	983	339	18908	2.21288	0.00791758	0.000496816	0.0004732
GOTERM_MF_DIRECT	GO:0042802~identical protein binding	131	12.5479	7.46564e-06	7442, 4691, 9188, 4175, 6352, 8655, 1460, 7040, 596, 6907, 598, 2026, 8527, 55845, 51765, 2706, 914, 915, 10135, 5033, 4860, 24148, 3251, 7171, 55294, 241, 1622, 641, 60489, 1981, 4851, 923, 54806, 5702, 409, 10666, 6774, 9361, 23380, 3939, 6767, 8669, 31, 817, 51429, 4869, 4627, 6804, 5052, 4087, 4000, 4088, 1495, 27351, 51150, 10923, 3949, 664, 302, 11331, 5688, 6812, 10125, 6671, 7124, 9943, 2…	983	1722	18908	1.46329	0.00844514	0.00049888	0.000475166
GOTERM_CC_DIRECT	GO:0001772~immunological synapse	12	1.14943	7.76261e-06	396, 84868, 7430, 259307, 11151, 84433, 3002, 3001, 923, 3383, 27040, 4627	1005	45	20580	5.4607	0.00591311	0.000211808	0.000193234
UP_KW_BIOLOGICAL_PROCESS	KW-0648~Protein biosynthesis	24	2.29885	7.88907e-06	9146, 8894, 8672, 8562, 8661, 22936, 8664, 56478, 1964, 2107, 1984, 1973, 1983, 10209, 1982, 1981, 9669, 1938, 6921, 1937, 8669, 6923, 10289, 1977	610	153	11229	2.88756	0.000906836	0.000394537	0.00036023
UP_KW_BIOLOGICAL_PROCESS	KW-0053~Apoptosis	55	5.2682	1.02923e-05	8655, 3002, 1263, 10018, 596, 597, 598, 27166, 26355, 2908, 10134, 51765, 836, 2308, 4209, 3956, 8784, 9474, 5594, 7133, 8743, 5552, 57551, 9274, 259230, 10227, 51330, 2597, 55973, 30011, 26123, 415116, 10783, 90427, 54205, 7009, 80196, 10105, 23429, 4790, 9447, 8477, 64975, 28996, 79155, 8428, 7416, 22822, 57099, 23239, 54541, 664, 3708, 8879, 8837	610	544	11229	1.86112	0.00118292	0.000394537	0.00036023
KEGG_PATHWAY	hsa04810:Regulation of actin cytoskeleton	36	3.44828	1.08269e-05	10093, 5880, 10095, 3682, 3683, 10152, 10096, 2768, 54434, 81873, 71, 5216, 55845, 5879, 8826, 4627, 7430, 5594, 7114, 3672, 3673, 3695, 5499, 1072, 7074, 387, 10109, 28984, 5962, 5500, 81, 4478, 3984, 60, 3689, 87	582	229	8205	2.21627	0.00330757	0.000254849	0.000204878
GOTERM_BP_DIRECT	GO:0043547~positive regulation of GTPase activity	26	2.49042	1.10857e-05	6352, 50807, 8412, 3383, 57580, 2889, 23380, 4301, 4763, 7813, 5910, 10276, 51429, 8787, 8301, 6004, 163486, 6281, 5906, 10507, 55854, 116984, 5921, 5900, 10125, 3987	982	189	19333	2.70832	0.0503691	0.00268799	0.00264012
GOTERM_BP_DIRECT	GO:0008285~negative regulation of cell proliferation	47	4.50192	1.15339e-05	9146, 7421, 5784, 6774, 1021, 2495, 1460, 64855, 7040, 2625, 3516, 5916, 694, 10658, 1499, 23560, 55544, 55423, 4763, 51621, 7832, 22809, 10397, 3976, 5978, 4869, 8805, 23636, 4087, 5771, 4000, 4088, 3672, 8763, 2185, 6282, 7709, 10766, 2117, 1026, 104, 28984, 2113, 4851, 4830, 604, 6935	982	464	19333	1.9942	0.0523514	0.00268799	0.00264012
KEGG_PATHWAY	hsa05169:Epstein-Barr virus infection	33	3.16092	1.22588e-05	4790, 7124, 3683, 6774, 1021, 3383, 9020, 5717, 3516, 5718, 10018, 596, 5719, 894, 811, 11047, 836, 5713, 10213, 5714, 915, 5879, 9612, 5707, 5708, 1026, 864, 965, 5700, 54205, 5702, 4734, 5606	582	202	8205	2.30313	0.00374418	0.000267942	0.000215404
GOTERM_CC_DIRECT	GO:0008541~proteasome regulatory particle, lid subcomplex	6	0.574713	1.35444e-05	5717, 5718, 5719, 11047, 10213, 5714	1005	8	20580	15.3582	0.0102946	0.000356825	0.000325533
GOTERM_BP_DIRECT	GO:0043065~positive regulation of apoptotic process	37	3.54406	1.52842e-05	23429, 7442, 7124, 3001, 7040, 6194, 5916, 10018, 596, 1499, 3939, 26355, 8648, 4763, 4049, 836, 10276, 5978, 2308, 10533, 3956, 5591, 22822, 8743, 1493, 9770, 3329, 10921, 664, 51330, 468, 3301, 26123, 604, 51776, 90427, 1848	982	332	19333	2.19407	0.0687762	0.00334763	0.00328802
GOTERM_BP_DIRECT	GO:0033209~tumor necrosis factor-mediated signaling pathway	13	1.24521	1.58009e-05	8784, 8792, 7133, 9447, 7114, 7124, 8764, 2185, 7293, 84817, 1984, 81, 3987	982	55	19333	4.65338	0.0710165	0.00334763	0.00328802
GOTERM_MF_DIRECT	GO:0016887~ATPase activity	39	3.73563	1.87336e-05	9188, 4175, 4650, 7203, 23046, 3320, 29789, 23303, 7184, 9361, 79572, 55661, 79895, 1973, 3313, 3312, 10396, 55605, 7415, 3796, 4643, 10576, 3799, 54617, 4627, 11127, 286410, 9371, 3329, 641, 3326, 23250, 488, 5700, 55636, 4931, 5702, 3309, 1108	983	354	18908	2.11911	0.0210567	0.0011823	0.0011261
GOTERM_BP_DIRECT	GO:0042776~mitochondrial ATP synthesis coupled proton transport	14	1.341	1.91781e-05	9551, 4540, 4541, 4508, 4729, 4509, 521, 522, 513, 514, 4710, 4700, 4714, 4538	982	65	19333	4.24036	0.0855286	0.00388648	0.00381727
UP_KW_PTM	KW-0488~Methylation	100	9.57854	1.92175e-05	4691, 53938, 7167, 6632, 8412, 10492, 26037, 2787, 1453, 5412, 8648, 51400, 8407, 10376, 10499, 518, 2308, 8805, 6628, 5430, 6124, 23215, 9908, 84159, 1982, 1981, 84790, 808, 10075, 55342, 23380, 54890, 26135, 11322, 5315, 54815, 4627, 6780, 6421, 4000, 8202, 6147, 57099, 387, 10528, 3301, 84458, 11333, 55636, 6418, 10487, 3309, 3308, 23648, 23524, 5739, 2107, 3313, 3312, 2908, 1938, 3799, 6166, …	891	1040	14109	1.5226	0.000499534	0.000103774	8.07133e-05
KEGG_PATHWAY	hsa05017:Spinocerebellar ataxia	26	2.49042	2.01549e-05	292, 5717, 3516, 5718, 5719, 11047, 7416, 5713, 10213, 5714, 5691, 5693, 5694, 5695, 5707, 5708, 2776, 488, 3708, 10528, 5688, 5700, 5689, 54205, 5702, 10105	582	143	8205	2.56326	0.00614849	0.00041116	0.000330541
GOTERM_BP_DIRECT	GO:1902600~hydrogen ion transmembrane transport	21	2.01149	2.16301e-05	9377, 9551, 7388, 1351, 1340, 292, 440400, 23545, 84679, 4508, 4509, 521, 522, 533, 27089, 1497, 513, 514, 4514, 518, 1329	982	138	19333	2.9959	0.0959228	0.00420074	0.00412594
KEGG_PATHWAY	hsa04210:Apoptosis	25	2.39464	2.5085e-05	4790, 7124, 3563, 3002, 9020, 10018, 596, 1512, 597, 6709, 598, 71, 10376, 836, 7277, 5594, 4000, 8743, 3708, 468, 60, 1508, 54205, 8837, 84790	582	136	8205	2.59153	0.00764673	0.000479751	0.000385682
GOTERM_CC_DIRECT	GO:0022625~cytosolic large ribosomal subunit	13	1.24521	2.72071e-05	6152, 6133, 6166, 6132, 6124, 6168, 9349, 6147, 6136, 25873, 285855, 6138, 11224	1005	60	20580	4.43682	0.020572	0.000692874	0.000632112
GOTERM_MF_DIRECT	GO:0003725~double-stranded RNA binding	15	1.43678	2.73468e-05	6780, 9188, 10383, 3329, 23180, 55342, 1973, 3326, 1213, 104, 4478, 10376, 9208, 27161, 87	983	75	18908	3.847	0.0305887	0.00163505	0.00155733
GOTERM_BP_DIRECT	GO:0030316~osteoclast differentiation	11	1.05364	2.87417e-05	3726, 10766, 8792, 1435, 1499, 7124, 1880, 4763, 9846, 7040, 2739	982	41	19333	5.28198	0.125406	0.0053586	0.00526318
GOTERM_CC_DIRECT	GO:0005667~transcription factor complex	28	2.68199	3.07956e-05	23648, 4773, 6774, 196, 5916, 1499, 23186, 8648, 4862, 22809, 10499, 5591, 55809, 3091, 4087, 5991, 4088, 7090, 1390, 3726, 3727, 10865, 860, 10725, 10923, 10625, 4775, 5966	1005	234	20580	2.45031	0.0232536	0.000758962	0.000692404
GOTERM_BP_DIRECT	GO:0006470~protein dephosphorylation	22	2.10728	3.46466e-05	5780, 5791, 5496, 8732, 5530, 5784, 5499, 23035, 1844, 57546, 596, 57552, 151987, 54434, 11221, 5500, 5778, 26191, 1848, 1847, 1846, 27071	982	154	19333	2.81248	0.149155	0.00621108	0.00610047
KEGG_PATHWAY	hsa05208:Chemical carcinogenesis - reactive oxygen species	34	3.2567	3.78901e-05	4790, 7388, 9446, 23683, 1340, 292, 196, 9020, 4508, 10975, 1535, 4509, 4729, 27089, 513, 514, 4700, 7416, 518, 5879, 9377, 3091, 5594, 4540, 4541, 1351, 1347, 522, 4710, 4514, 4714, 1329, 10105, 4538	582	223	8205	2.14946	0.0115276	0.000682022	0.000548293
GOTERM_BP_DIRECT	GO:0042493~response to drug	33	3.16092	3.88339e-05	8412, 4773, 6774, 7040, 3383, 2625, 2768, 1535, 596, 1499, 3939, 811, 4862, 4049, 1938, 836, 6868, 3956, 9474, 4860, 3673, 2185, 6281, 7150, 3329, 1788, 387, 3326, 1026, 205, 408, 1848, 7804	982	293	19333	2.21735	0.165604	0.00670388	0.0065845
GOTERM_MF_DIRECT	GO:0044548~S100 protein binding	7	0.670498	4.04855e-05	7430, 488, 6277, 302, 27101, 8826, 6282	983	14	18908	9.6175	0.0449509	0.00229958	0.00219027
GOTERM_CC_DIRECT	GO:0005753~mitochondrial proton-transporting ATP synthase complex	8	0.766284	4.09836e-05	4508, 4509, 9551, 521, 522, 513, 514, 518	1005	21	20580	7.801	0.030827	0.000978484	0.000892674
GOTERM_BP_DIRECT	GO:0006468~protein phosphorylation	48	4.5977	4.25234e-05	5581, 135228, 65125, 9943, 11183, 23683, 1263, 1021, 28996, 1460, 27347, 7040, 8491, 9020, 83931, 55589, 1453, 8428, 51400, 92, 8844, 659, 51765, 10870, 3656, 817, 5591, 6482, 5594, 4087, 9535, 7534, 2185, 57551, 8482, 23139, 1326, 10746, 1201, 864, 415116, 6732, 5128, 3984, 8536, 10783, 51776, 904	982	503	19333	1.87872	0.179834	0.00707863	0.00695258
GOTERM_MF_DIRECT	GO:0071889~14-3-3 protein binding	10	0.957854	4.28237e-05	54541, 5581, 57521, 677, 51564, 4773, 8844, 23303, 409, 10971	983	34	18908	5.65735	0.0474844	0.00231656	0.00220644
KEGG_PATHWAY	hsa05417:Lipid and atherosclerosis	33	3.16092	4.42051e-05	808, 4790, 6352, 7124, 4773, 6774, 3320, 3383, 7184, 1535, 596, 598, 3312, 5335, 836, 5879, 817, 5594, 8743, 5530, 3329, 387, 5906, 3949, 3326, 5908, 3708, 468, 4775, 54205, 3309, 5606, 3308	582	215	8205	2.16387	0.013436	0.000751486	0.000604136
UP_KW_LIGAND	KW-0460~Magnesium	59	5.65134	4.60161e-05	9943, 5464, 3682, 3683, 23683, 29789, 7086, 79572, 57546, 79895, 2224, 2026, 2222, 5214, 92, 51765, 27161, 286410, 5594, 5430, 10383, 3695, 3251, 23139, 10746, 23250, 488, 10783, 51776, 123606, 5901, 3607, 84790, 2771, 25885, 132, 2768, 10396, 8428, 84102, 659, 5315, 31, 10797, 2769, 7277, 5496, 3672, 3673, 2023, 2182, 375449, 1326, 387, 2776, 201595, 3422, 150465, 4830	364	652	6833	1.69869	0.00170119	0.000567532	0.000552194
GOTERM_BP_DIRECT	GO:0032355~response to estradiol	18	1.72414	4.83837e-05	9612, 10095, 8787, 6774, 7040, 1788, 2821, 1499, 2026, 2113, 8648, 811, 8932, 1938, 6812, 836, 2706, 2879	982	112	19333	3.16404	0.201939	0.00777642	0.00763795
UP_KW_MOLECULAR_FUNCTION	KW-0010~Activator	69	6.6092	4.93224e-05	22877, 6671, 8655, 4773, 196, 4094, 3516, 2625, 27000, 10538, 10658, 6907, 1499, 8648, 6867, 10499, 2308, 6827, 4209, 8464, 55809, 3091, 4783, 23013, 64769, 3096, 1390, 7295, 3727, 10865, 84159, 55534, 5467, 4851, 4775, 604, 3607, 23, 8110, 4790, 9689, 64332, 3662, 6774, 23541, 571, 1316, 4904, 51142, 2004, 51621, 4862, 22809, 6721, 3899, 6421, 8202, 10923, 10725, 60468, 57178, 468, 864, 84458, 9…	694	711	11719	1.63874	0.00428196	0.00107276	0.000937125
GOTERM_CC_DIRECT	GO:0005886~plasma membrane	314	30.0766	5.08493e-05	5141, 7442, 8650, 5144, 8655, 5026, 118429, 1460, 94120, 79651, 79895, 2787, 1213, 56894, 57620, 1453, 2783, 7316, 8527, 8648, 10890, 10098, 4049, 914, 915, 8784, 286410, 8787, 8301, 6004, 1230, 9990, 483, 84679, 2316, 55573, 488, 84433, 30011, 4851, 800, 921, 9749, 923, 90427, 924, 4734, 80196, 10663, 10666, 7462, 808, 135228, 8792, 5045, 3783, 64855, 132, 23380, 84102, 11047, 10870, 3656, 55904…	1005	5310	20580	1.21092	0.0381049	0.00117724	0.001074
GOTERM_BP_DIRECT	GO:0050821~protein stabilization	27	2.58621	5.4354e-05	11140, 6674, 9349, 8774, 5202, 7203, 3320, 79155, 6907, 23560, 811, 5216, 10211, 10576, 4869, 4088, 9770, 55294, 483, 3329, 2316, 2776, 3326, 2597, 11331, 6812, 11315	982	220	19333	2.41618	0.223847	0.00840211	0.0082525
GOTERM_BP_DIRECT	GO:0043524~negative regulation of neuron apoptotic process	22	2.10728	5.58819e-05	9466, 3091, 11151, 28996, 2185, 3329, 387, 101, 2821, 596, 3326, 2632, 598, 1201, 7832, 6812, 5921, 6418, 408, 409, 8829, 11315	982	159	19333	2.72404	0.229356	0.00840211	0.0082525
UP_SEQ_FEATURE	DOMAIN:bZIP	12	1.14943	5.61091e-05	3726, 3727, 10538, 60468, 2355, 468, 4783, 22809, 9603, 1390, 571, 4094	998	55	20532	4.48869	0.217938	0.0273126	0.0272129
UP_SEQ_FEATURE	REGION:Basic motif	12	1.14943	5.61091e-05	3726, 3727, 10538, 60468, 2355, 468, 4783, 22809, 9603, 1390, 571, 4094	998	55	20532	4.48869	0.217938	0.0273126	0.0272129
GOTERM_CC_DIRECT	GO:0005938~cell cortex	22	2.10728	6.61424e-05	4691, 9595, 5880, 11151, 4650, 4289, 2023, 2185, 382, 64926, 2316, 387, 6709, 752, 1499, 2026, 302, 4642, 5216, 56907, 4734, 5879	1005	167	20580	2.69765	0.0492789	0.00148626	0.00135592
GOTERM_BP_DIRECT	GO:0006412~translation	27	2.58621	6.83291e-05	6152, 23, 6133, 6132, 9349, 6136, 64975, 6194, 56478, 11224, 27161, 122704, 9553, 200916, 6166, 6223, 6168, 6124, 6222, 6147, 6224, 25873, 64968, 6182, 1981, 6138, 6218	982	223	19333	2.38367	0.272805	0.00995256	0.00977534
GOTERM_BP_DIRECT	GO:0006954~inflammatory response	41	3.9272	7.11511e-05	23, 4790, 6352, 9447, 64332, 7124, 3683, 6774, 27347, 7040, 79155, 5739, 3559, 1535, 1435, 84868, 3556, 51561, 976, 3656, 27040, 5879, 4282, 22900, 7133, 9258, 1230, 9051, 23135, 8482, 7293, 259230, 101, 4775, 746, 604, 5966, 3689, 10663, 11315, 5606	982	413	19333	1.95444	0.282311	0.0100496	0.0098706
GOTERM_BP_DIRECT	GO:0030335~positive regulation of cell migration	30	2.87356	7.93393e-05	23625, 8650, 6352, 6774, 2771, 7040, 57580, 83706, 1435, 1512, 10396, 71, 1839, 6868, 91663, 5175, 5594, 11151, 4088, 5530, 1230, 2185, 8482, 7074, 387, 10507, 5962, 4851, 81, 3309	982	264	19333	2.2372	0.309193	0.0108765	0.0106828
UP_KW_MOLECULAR_FUNCTION	KW-0678~Repressor	62	5.9387	8.07362e-05	196, 4094, 3516, 473, 84525, 10659, 10538, 79413, 51564, 3312, 6304, 639, 27161, 5978, 6827, 8805, 5594, 5991, 5036, 4783, 7090, 23013, 2120, 55252, 1390, 10865, 1788, 2117, 54880, 57713, 1982, 3720, 604, 55536, 3607, 8553, 23429, 8110, 64332, 23466, 571, 4904, 51460, 51341, 51385, 2004, 23186, 51621, 54815, 8683, 9612, 6421, 3398, 2023, 60468, 468, 84458, 11331, 9208, 6935, 5725, 10765	694	629	11719	1.66446	0.00699972	0.00140481	0.00122719
GOTERM_BP_DIRECT	GO:0006986~response to unfolded protein	12	1.14943	8.31676e-05	3329, 201595, 3326, 7873, 3336, 23471, 3312, 3301, 10808, 3320, 7009, 3308	982	55	19333	4.29543	0.321414	0.0110755	0.0108783
GOTERM_BP_DIRECT	GO:0061621~canonical glycolysis	7	0.670498	8.67489e-05	5230, 7167, 2026, 2023, 5214, 5315, 3607	982	16	19333	8.61323	0.33265	0.0112316	0.0110316
GOTERM_MF_DIRECT	GO:0001222~transcription corepressor binding	11	1.05364	0.000100604	23625, 1499, 51341, 864, 2113, 84458, 2023, 604, 10783, 6921, 6923	983	46	18908	4.59967	0.108002	0.00512916	0.00488534
GOTERM_CC_DIRECT	GO:0045202~synapse	47	4.50192	0.000103677	6152, 5581, 8894, 9123, 4670, 9349, 4155, 8774, 2771, 2131, 23268, 396, 4904, 26230, 2744, 1499, 54434, 10396, 2908, 1938, 7416, 10971, 2769, 9497, 5594, 6168, 8664, 6147, 6224, 9094, 2782, 27115, 3274, 9990, 7074, 1964, 10109, 2776, 1983, 104, 30011, 6138, 8514, 9669, 6218, 60, 92906	1005	527	20580	1.82628	0.0761573	0.00226312	0.00206466
GOTERM_BP_DIRECT	GO:0009410~response to xenobiotic stimulus	28	2.68199	0.000106342	7124, 9943, 8412, 4773, 196, 2625, 2768, 1535, 596, 1499, 2026, 57521, 811, 4862, 4049, 836, 6868, 9474, 4860, 3673, 2185, 7150, 1788, 387, 3326, 1848, 7804, 904	982	242	19333	2.27788	0.390912	0.0133962	0.0131576
GOTERM_MF_DIRECT	GO:0003700~transcription factor activity, sequence-specific DNA binding	51	4.88506	0.000109014	6671, 4773, 2672, 196, 4094, 3516, 2625, 10538, 2908, 639, 5978, 2308, 4209, 3091, 5990, 5991, 4783, 2120, 1390, 3727, 2355, 2113, 5467, 4775, 604, 3607, 8553, 4790, 7421, 3662, 6774, 571, 5916, 51341, 2004, 4862, 22809, 6721, 2969, 3899, 4087, 4088, 7709, 860, 10725, 60468, 468, 864, 9603, 6935, 5966	983	555	18908	1.76754	0.116485	0.00512916	0.00488534
GOTERM_CC_DIRECT	GO:0000785~chromatin	80	7.66284	0.00011188	22877, 6671, 4773, 1460, 196, 4094, 3516, 2625, 84525, 10538, 23160, 79413, 6304, 8648, 2908, 10499, 2308, 4209, 3091, 5990, 5991, 4783, 2120, 9274, 1390, 3726, 3727, 2117, 2355, 2113, 23099, 5467, 4775, 60, 8932, 408, 4734, 5901, 3607, 11315, 1108, 8553, 8110, 4790, 65980, 7421, 7468, 4673, 3662, 6774, 571, 1316, 5916, 894, 151987, 2004, 51621, 4862, 22809, 6721, 55904, 4087, 9612, 6421, 4088, 8…	1005	1059	20580	1.54694	0.0819297	0.00237435	0.00216613
INTERPRO	IPR004827:Basic-leucine zipper domain	12	1.14943	0.000113121	3726, 3727, 10538, 60468, 2355, 468, 4783, 22809, 9603, 1390, 571, 4094	989	56	19176	4.15485	0.171587	0.104906	0.104338
GOTERM_MF_DIRECT	GO:0008135~translation factor activity, RNA binding	8	0.766284	0.000117421	23, 1964, 8894, 8672, 1973, 10209, 1982, 1981	983	23	18908	6.69043	0.124884	0.00512916	0.00488534
GOTERM_MF_DIRECT	GO:0061629~RNA polymerase II sequence-specific DNA binding transcription factor binding	24	2.29885	0.000119274	5591, 8553, 3091, 11060, 4087, 4088, 6774, 3398, 23013, 28996, 1460, 196, 2625, 473, 3516, 1788, 1499, 2113, 468, 5467, 2969, 5978, 4209, 1108	983	188	18908	2.45553	0.126723	0.00512916	0.00488534
GOTERM_BP_DIRECT	GO:0021762~substantia nigra development	11	1.05364	0.00012143	808, 387, 3939, 8655, 522, 4155, 7531, 1340, 60, 10971, 3309	982	48	19333	4.51169	0.432289	0.0148944	0.0146291
GOTERM_MF_DIRECT	GO:0016922~ligand-dependent nuclear receptor binding	11	1.05364	0.000121908	3727, 3091, 4088, 1499, 9612, 8202, 8648, 81, 6867, 10499, 8805	983	47	18908	4.50181	0.129333	0.00512916	0.00488534
GOTERM_MF_DIRECT	GO:0001223~transcription coactivator binding	11	1.05364	0.000121908	2625, 7709, 9686, 55809, 3091, 4790, 4088, 9349, 5467, 196, 2308	983	47	18908	4.50181	0.129333	0.00512916	0.00488534
KEGG_PATHWAY	hsa05130:Pathogenic Escherichia coli infection	30	2.87356	0.000122211	4691, 10093, 4790, 10095, 7124, 10096, 27128, 2768, 81873, 4642, 4643, 71, 10376, 55845, 836, 5879, 4627, 7277, 7430, 5594, 8743, 10383, 382, 387, 10109, 2597, 60, 7009, 54205, 84790	582	197	8205	2.14689	0.0367082	0.00196824	0.00158231
INTERPRO	IPR011993:Pleckstrin homology-like domain	43	4.11877	0.000126089	6452, 8650, 65983, 50807, 5784, 23683, 27128, 23102, 64855, 57580, 83706, 26230, 26031, 8527, 5335, 4763, 51466, 10276, 5998, 22822, 9455, 7430, 160851, 9456, 1130, 2185, 200734, 23239, 7074, 23092, 23150, 57476, 116984, 23550, 5962, 4478, 5921, 9846, 5922, 7408, 3702, 5903, 27071	989	446	19176	1.86937	0.189274	0.104906	0.104338
GOTERM_MF_DIRECT	GO:0003735~structural constituent of ribosome	24	2.29885	0.000129277	9553, 6152, 200916, 6133, 6166, 6132, 6124, 6223, 6168, 9349, 6222, 6147, 6224, 6136, 64975, 25873, 285855, 6182, 64968, 6194, 6138, 6218, 11224, 122704	983	189	18908	2.44254	0.136592	0.00524494	0.00499562
GOTERM_MF_DIRECT	GO:0051019~mitogen-activated protein kinase binding	9	0.862069	0.000139212	1844, 9645, 11221, 7867, 1848, 1847, 409, 1846, 8826	983	31	18908	5.58435	0.146284	0.00545329	0.00519406
GOTERM_CC_DIRECT	GO:0031965~nuclear membrane	27	2.58621	0.000142249	9123, 2010, 4904, 27000, 596, 26031, 894, 598, 23560, 11322, 9818, 10434, 6804, 23636, 9551, 4000, 1192, 241, 1844, 123920, 2776, 2597, 10927, 5621, 3840, 6836, 5903	1005	242	20580	2.28469	0.102988	0.00293725	0.00267966
GOTERM_BP_DIRECT	GO:0006338~chromatin remodeling	23	2.20307	0.000142712	9188, 23429, 8110, 65980, 23476, 23135, 7150, 9274, 2625, 473, 54880, 51341, 6304, 8932, 3720, 55636, 60, 152485, 10765, 54617, 54815, 4869, 1108	982	182	19333	2.48796	0.485916	0.0170559	0.0167522
GOTERM_MF_DIRECT	GO:0051082~unfolded protein binding	19	1.81992	0.000148579	11140, 10383, 7203, 5202, 3320, 7184, 3329, 3326, 3336, 3313, 3301, 3312, 811, 6767, 10576, 3998, 3309, 10049, 4869	983	131	18908	2.78981	0.155321	0.0056262	0.00535876
GOTERM_BP_DIRECT	GO:0032729~positive regulation of interferon-gamma production	14	1.341	0.0001598	9466, 5144, 7124, 3595, 8140, 3329, 10865, 84868, 51561, 4049, 10125, 26191, 914, 10666	982	79	19333	3.4889	0.525287	0.0185308	0.0182008
GOTERM_BP_DIRECT	GO:0010629~negative regulation of gene expression	33	3.16092	0.000163004	4790, 11060, 7124, 7421, 6774, 7040, 84868, 10658, 1499, 23186, 26191, 639, 5978, 4282, 91663, 3091, 4087, 4088, 5530, 8301, 3398, 1230, 55294, 8140, 3949, 57713, 1026, 4851, 4830, 54602, 5966, 11315, 1108	982	316	19333	2.05596	0.532327	0.0185308	0.0182008
GOTERM_CC_DIRECT	GO:0015629~actin cytoskeleton	28	2.68199	0.000164975	10095, 4650, 10096, 26037, 29780, 4642, 4643, 6868, 31, 8826, 4627, 7791, 7430, 11151, 160851, 1495, 7170, 23499, 1072, 2316, 10109, 51474, 800, 11275, 81, 60, 7408, 9948	1005	258	20580	2.22238	0.118431	0.00331688	0.003026
GOTERM_MF_DIRECT	GO:0004674~protein serine/threonine kinase activity	39	3.73563	0.000168031	5581, 65125, 9943, 11183, 23683, 1263, 28996, 1460, 27347, 8491, 9020, 83931, 55589, 1453, 8428, 92, 8844, 659, 51765, 3656, 2969, 817, 5591, 5594, 57551, 7150, 23139, 375449, 1326, 10746, 415116, 6732, 5128, 3984, 8536, 10783, 51776, 7867, 5606	983	392	18908	1.91369	0.173785	0.00615754	0.00586484
UP_SEQ_FEATURE	DOMAIN:W2	5	0.478927	0.000171909	8672, 9689, 1983, 1982, 1981	998	7	20532	14.6951	0.529142	0.0747152	0.0744423
GOTERM_BP_DIRECT	GO:0043086~negative regulation of catalytic activity	18	1.72414	0.00017572	8651, 7076, 8655, 160851, 9535, 200734, 26472, 1201, 57521, 4851, 55924, 51400, 9749, 7529, 6418, 408, 8826, 4946	982	124	19333	2.85784	0.559251	0.0195008	0.0191535
UP_KW_MOLECULAR_FUNCTION	KW-0689~Ribosomal protein	26	2.49042	0.000177355	6152, 6133, 6132, 9349, 6136, 64975, 285855, 6194, 54998, 11224, 122704, 9553, 200916, 6166, 6223, 6168, 6124, 6222, 6147, 6224, 25873, 64968, 6182, 91582, 6138, 6218	694	193	11719	2.27482	0.0153128	0.00257164	0.00224649
GOTERM_CC_DIRECT	GO:0005884~actin filament	15	1.43678	0.000180018	7430, 5880, 11151, 4650, 57175, 9051, 7170, 7171, 2316, 7525, 71, 60, 5879, 8826, 87	1005	94	20580	3.2677	0.128506	0.0035265	0.00321724
SMART	SM00338:BRLZ	12	1.14943	0.000181027	3726, 3727, 10538, 60468, 2355, 468, 4783, 22809, 9603, 1390, 571, 4094	601	53	10379	3.91009	0.061909	0.0593637	0.0590274
GOTERM_BP_DIRECT	GO:0032469~endoplasmic reticulum calcium ion homeostasis	7	0.670498	0.000184248	596, 58515, 488, 3708, 57003, 7009, 817	982	18	19333	7.6562	0.576433	0.0199716	0.019616
UP_SEQ_FEATURE	REGION:Leucine-zipper	17	1.62835	0.000187598	5591, 22877, 4783, 1390, 571, 4094, 3726, 3727, 10538, 60468, 2355, 468, 6721, 4302, 22809, 9603, 51776	998	118	20532	2.96393	0.560424	0.0747152	0.0744423
UP_KW_PTM	KW-0944~Nitration	12	1.14943	0.000188038	9520, 7277, 7167, 488, 5530, 8879, 10376, 7529, 27161, 10971, 3309, 84790	891	49	14109	3.87796	0.00487751	0.00084617	0.000658132
GOTERM_BP_DIRECT	GO:0033138~positive regulation of peptidyl-serine phosphorylation	15	1.43678	0.000189786	4282, 7124, 8412, 3320, 7040, 7295, 596, 3326, 57521, 1981, 10044, 8536, 3976, 409, 11315	982	91	19333	3.24517	0.58723	0.0201044	0.0197463
KEGG_PATHWAY	hsa04066:HIF-1 signaling pathway	20	1.91571	0.000204237	7076, 5230, 3091, 4790, 5594, 6774, 2023, 6194, 596, 1026, 3939, 2026, 2597, 5335, 5214, 6921, 6923, 817, 5209, 1977	582	109	8205	2.58678	0.0605895	0.00308955	0.00248376
UP_KW_MOLECULAR_FUNCTION	KW-0904~Protein phosphatase	21	2.01149	0.000208872	5780, 5791, 5771, 5496, 8732, 5530, 5784, 5499, 23035, 23239, 1844, 57546, 54434, 11221, 5500, 5778, 9829, 26191, 1848, 1847, 1846	694	140	11719	2.53293	0.0180096	0.00259598	0.00226776
GOTERM_MF_DIRECT	GO:0046933~proton-transporting ATP synthase activity, rotational mechanism	7	0.670498	0.000209174	4508, 4509, 9551, 521, 522, 513, 514	983	18	18908	7.48028	0.211519	0.00742569	0.00707271
GOTERM_BP_DIRECT	GO:0045333~cellular respiration	10	0.957854	0.000210645	9377, 10975, 1347, 7388, 27089, 1351, 1340, 54205, 4514, 1329	982	42	19333	4.68747	0.625488	0.0218182	0.0214296
KEGG_PATHWAY	hsa04658:Th1 and Th2 cell differentiation	18	1.72414	0.000212028	4790, 5594, 5530, 4773, 3595, 3561, 3560, 4094, 2625, 3516, 3559, 55534, 864, 4851, 5335, 4775, 27040, 915	582	92	8205	2.75829	0.0628271	0.00308955	0.00248376
INTERPRO	IPR003307:W2 domain	5	0.478927	0.000216287	8672, 9689, 1983, 1982, 1981	989	7	19176	13.8495	0.302282	0.119967	0.119318
GOTERM_BP_DIRECT	GO:0009791~post-embryonic development	13	1.24521	0.000218464	4087, 113246, 57493, 2625, 596, 3708, 84159, 57003, 8879, 22809, 639, 27161, 10765	982	71	19333	3.60473	0.638896	0.0221361	0.0217419
GOTERM_MF_DIRECT	GO:0003682~chromatin binding	44	4.21456	0.000223389	4790, 4673, 7468, 4773, 1460, 25885, 473, 3516, 5916, 4904, 27000, 51460, 1499, 23186, 51564, 8648, 22809, 10499, 5978, 2308, 4869, 8805, 23636, 4087, 9612, 6421, 23476, 55252, 7150, 10865, 1788, 860, 10725, 57713, 2355, 3720, 55636, 604, 8932, 6418, 6935, 904, 5901, 1108	983	469	18908	1.80456	0.224152	0.00769	0.00732445
GOTERM_BP_DIRECT	GO:0042981~regulation of apoptotic process	27	2.58621	0.000227347	3320, 3836, 10018, 598, 51341, 26135, 26156, 811, 7415, 51765, 8805, 3956, 22900, 7178, 23753, 64769, 23239, 84433, 2113, 81, 4830, 60, 1508, 7804, 8837, 10105, 87	982	240	19333	2.21483	0.653548	0.022546	0.0221445
KEGG_PATHWAY	hsa05135:Yersinia infection	23	2.20307	0.000228173	10093, 4790, 5880, 5594, 10095, 7124, 4773, 10096, 2185, 382, 3937, 387, 10109, 2776, 81873, 5335, 4775, 71, 3984, 60, 27040, 5879, 5606	582	137	8205	2.36681	0.0674467	0.00317368	0.00255139
KEGG_PATHWAY	hsa05205:Proteoglycans in cancer	30	2.87356	0.000247097	7124, 6774, 7040, 6194, 1499, 5335, 71, 1839, 836, 5879, 817, 8826, 3091, 7430, 5594, 4087, 3673, 5499, 7074, 2316, 387, 288, 1026, 3708, 5962, 5500, 4478, 967, 60, 5329	582	205	8205	2.06311	0.0728326	0.00328747	0.00264287
GOTERM_BP_DIRECT	GO:0045860~positive regulation of protein kinase activity	12	1.14943	0.000255442	3937, 5906, 1435, 1026, 7124, 2185, 27040, 9770, 51429, 8826, 4869, 5606	982	62	19333	3.81046	0.69609	0.0248045	0.0243628
UP_SEQ_FEATURE	CROSSLNK:Glycyl lysine isopeptide (Lys-Gly) (interchain with G-Cter in ubiquitin)	27	2.58621	0.000266245	3638, 4904, 1535, 7316, 2908, 10890, 10376, 11047, 7416, 5713, 5879, 3091, 4088, 6224, 8140, 7074, 57732, 7709, 2316, 10865, 3708, 4851, 4830, 5700, 8536, 7009, 6418	998	253	20532	2.19555	0.688568	0.0972017	0.0968467
GOTERM_CC_DIRECT	GO:0042995~cell projection	22	2.10728	0.000283112	8871, 10093, 7430, 5880, 10096, 6455, 23499, 83706, 26051, 387, 55353, 10109, 6709, 5962, 5335, 81, 6515, 7408, 5329, 5879, 9948, 87	1005	185	20580	2.43518	0.194529	0.00540743	0.00493322
GOTERM_BP_DIRECT	GO:0030218~erythrocyte differentiation	11	1.05364	0.000287666	2625, 5771, 6223, 94081, 3313, 23186, 9258, 28996, 292, 836, 55904	982	53	19333	4.08606	0.738492	0.0265626	0.0260896
GOTERM_CC_DIRECT	GO:0044297~cell body	14	1.341	0.000293199	6780, 7430, 7203, 2771, 2782, 2185, 27347, 6194, 27101, 2783, 659, 10576, 2706, 11315	1005	87	20580	3.29525	0.200715	0.00546352	0.00498439
GOTERM_BP_DIRECT	GO:0001570~vasculogenesis	12	1.14943	0.000295492	3726, 57178, 677, 51564, 7049, 57493, 8879, 4643, 5921, 7040, 8829, 55294	982	63	19333	3.74998	0.747864	0.0265626	0.0260896
GOTERM_BP_DIRECT	GO:0046902~regulation of mitochondrial membrane permeability	6	0.574713	0.000304445	596, 598, 664, 6774, 292, 10105	982	13	19333	9.08648	0.758175	0.0265626	0.0260896
GOTERM_BP_DIRECT	GO:1900026~positive regulation of substrate adhesion-dependent cell spreading	10	0.957854	0.000305751	2316, 91663, 10109, 5034, 811, 6281, 3987, 5879, 8829, 57580	982	44	19333	4.4744	0.759642	0.0265626	0.0260896
GOTERM_BP_DIRECT	GO:0006096~glycolytic process	10	0.957854	0.000305751	2821, 5230, 7167, 8870, 3939, 2026, 2597, 5223, 2023, 5315	982	44	19333	4.4744	0.759642	0.0265626	0.0260896
GOTERM_BP_DIRECT	GO:0015986~ATP synthesis coupled proton transport	8	0.766284	0.000307741	4508, 4509, 9551, 521, 522, 513, 514, 518	982	27	19333	5.8333	0.761863	0.0265626	0.0260896
UP_SEQ_FEATURE	DOMAIN:Tyrosine-protein phosphatase	13	1.24521	0.000319776	5780, 5791, 5771, 8732, 5784, 1844, 54434, 11221, 5778, 26191, 1848, 1847, 1846	998	77	20532	3.47339	0.753689	0.107764	0.107371
GOTERM_BP_DIRECT	GO:0007160~cell-matrix adhesion	16	1.53257	0.000324586	7791, 3682, 3683, 3672, 4289, 3695, 3673, 7074, 83706, 10018, 387, 1499, 967, 604, 3689, 5879	982	107	19333	2.94391	0.779854	0.0275071	0.0270173
GOTERM_MF_DIRECT	GO:0047485~protein N-terminus binding	17	1.62835	0.000325365	808, 9612, 8202, 7040, 382, 23524, 241, 3516, 1984, 11331, 8648, 81, 6812, 7804, 10971, 4869, 6804	983	116	18908	2.81892	0.309041	0.010871	0.0103543
KEGG_PATHWAY	hsa04530:Tight junction	26	2.49042	0.000327848	5581, 10093, 10095, 10096, 81873, 4301, 71, 10376, 5879, 4627, 7277, 7430, 7074, 387, 5906, 10109, 5962, 81, 4478, 60, 7408, 4734, 4637, 87, 3308, 84790	582	169	8205	2.16891	0.0954682	0.00418006	0.00336044
SMART	SM00515:eIF5C	5	0.478927	0.000336338	8672, 9689, 1983, 1982, 1981	601	7	10379	12.3354	0.111968	0.0593637	0.0590274
UP_SEQ_FEATURE	ACT_SITE:Phosphocysteine intermediate	14	1.341	0.000352195	5780, 5791, 5771, 8732, 5784, 1844, 54434, 11221, 5778, 9829, 26191, 1848, 1847, 1846	998	89	20532	3.23623	0.786312	0.110212	0.109809
GOTERM_BP_DIRECT	GO:0000188~inactivation of MAPK activity	7	0.670498	0.00035252	1844, 11221, 200734, 5998, 1848, 1847, 1846	982	20	19333	6.89058	0.806743	0.029341	0.0288185
KEGG_PATHWAY	hsa04520:Adherens junction	15	1.43678	0.000378117	5880, 5594, 4088, 1495, 1460, 387, 1499, 7525, 4301, 81, 71, 60, 5879, 8826, 87	582	71	8205	2.97844	0.10928	0.00462815	0.00372067
GOTERM_BP_DIRECT	GO:0007568~aging	23	2.20307	0.000382691	7076, 5594, 7133, 5530, 4155, 6774, 1495, 23268, 7040, 9361, 3727, 4508, 1788, 597, 27101, 8932, 1938, 3689, 2706, 10135, 4538, 10533, 2879	982	195	19333	2.3221	0.83211	0.0312934	0.0307362
GOTERM_CC_DIRECT	GO:0032587~ruffle membrane	15	1.43678	0.000386403	5141, 7430, 11252, 23499, 1072, 7074, 387, 23550, 5335, 10044, 4830, 8844, 83442, 6868, 5879	1005	101	20580	3.04123	0.255669	0.00702885	0.00641245
GOTERM_BP_DIRECT	GO:0010507~negative regulation of autophagy	11	1.05364	0.000393657	596, 598, 1982, 57521, 1981, 6774, 90427, 26191, 3607, 10135, 8140	982	55	19333	3.93747	0.840481	0.0316351	0.0310718
GOTERM_CC_DIRECT	GO:0005739~mitochondrion	100	9.57854	0.000404489	25902, 7442, 9188, 8655, 8774, 3002, 1340, 10018, 596, 4729, 598, 94081, 27089, 513, 10134, 54998, 2308, 8805, 84270, 5033, 1351, 64968, 3096, 1192, 55294, 125228, 80232, 521, 522, 10075, 11284, 5202, 64975, 9361, 4508, 4509, 51142, 388962, 411, 5315, 31, 9256, 1371, 54541, 664, 3301, 11331, 549, 6812, 140823, 4514, 3309, 3308, 5581, 3320, 57546, 2744, 3313, 27166, 26355, 2908, 282991, 9553, 9551…	1005	1451	20580	1.41128	0.265887	0.00718674	0.00655649
UP_SEQ_FEATURE	DOMAIN:Calponin-homology (CH)	13	1.24521	0.000407712	157922, 9645, 23499, 2316, 29780, 440193, 85458, 23143, 254102, 81, 8407, 8826, 87	998	79	20532	3.38545	0.832463	0.119079	0.118644
GOTERM_BP_DIRECT	GO:0007264~small GTPase mediated signal transduction	17	1.62835	0.000408546	93663, 5880, 8412, 7074, 2889, 387, 57514, 26230, 440193, 1795, 257106, 1794, 10044, 5900, 10125, 5879, 10971	982	121	19333	2.76599	0.851182	0.0322751	0.0317004
KEGG_PATHWAY	hsa04010:MAPK signaling pathway	38	3.63985	0.000410053	4790, 5880, 7124, 7040, 8491, 9020, 2768, 1435, 3556, 3312, 11221, 4763, 836, 5778, 5879, 5594, 5530, 57551, 1844, 2316, 3727, 1326, 5906, 10746, 5908, 468, 4775, 51776, 5921, 7867, 10125, 408, 5922, 1848, 409, 1847, 1846, 5606	582	294	8205	1.82218	0.117946	0.0046297	0.00372192
KEGG_PATHWAY	hsa04928:Parathyroid hormone synthesis, secretion and action	19	1.81992	0.000415648	5141, 5594, 5144, 7421, 2771, 2625, 2768, 3727, 387, 596, 860, 2776, 1026, 3708, 468, 1839, 408, 409, 4209	582	106	8205	2.52699	0.119456	0.0046297	0.00372192
KEGG_PATHWAY	hsa04714:Thermogenesis	32	3.06513	0.000426681	8110, 7388, 1340, 6194, 4508, 10975, 4509, 4729, 27089, 57521, 513, 514, 71, 4700, 518, 9377, 9551, 4540, 4541, 10063, 1351, 2182, 1347, 521, 522, 4710, 60, 4514, 4714, 1329, 4538, 5606	582	232	8205	1.94454	0.122424	0.0046297	0.00372192
GOTERM_MF_DIRECT	GO:0005096~GTPase activator activity	30	2.87356	0.000437613	4650, 50807, 26037, 23102, 57580, 396, 23380, 26230, 1794, 4763, 7813, 5910, 5998, 8829, 8826, 93663, 8787, 6004, 64926, 23092, 57514, 2776, 257106, 26286, 116984, 3267, 5921, 408, 5922, 5903	983	285	18908	2.02474	0.391791	0.0142037	0.0135285
KEGG_PATHWAY	hsa05170:Human immunodeficiency virus 1 infection	30	2.87356	0.000438763	808, 4790, 5880, 7124, 4773, 2771, 596, 2787, 598, 2783, 5335, 811, 836, 6921, 6923, 915, 5879, 5594, 7133, 5530, 2782, 2185, 1072, 2776, 60489, 3708, 4775, 3984, 54205, 5606	582	212	8205	1.99499	0.125664	0.0046297	0.00372192
GOTERM_BP_DIRECT	GO:0007229~integrin-mediated signaling pathway	16	1.53257	0.000439433	7791, 3682, 3683, 3672, 3695, 3673, 1495, 2185, 8482, 83706, 101, 2530, 3689, 27040, 8829, 4627	982	110	19333	2.86362	0.871147	0.0341366	0.0335287
GOTERM_BP_DIRECT	GO:1904996~positive regulation of leukocyte adhesion to vascular endothelial cell	6	0.574713	0.000453852	387, 10725, 7124, 2113, 3383, 3689	982	14	19333	8.43745	0.879528	0.0346788	0.0340612
GOTERM_CC_DIRECT	GO:0035579~specific granule membrane	14	1.341	0.000459102	7133, 3683, 1535, 101, 5906, 79895, 23250, 11001, 10396, 8514, 6515, 11322, 3689, 5329	1005	91	20580	3.1504	0.2959	0.00797168	0.00727259
INTERPRO	IPR016024:Armadillo-type fold	35	3.35249	0.000459889	51719, 9320, 8672, 9689, 10075, 29109, 339541, 22870, 91010, 3836, 1499, 752, 1213, 1795, 114793, 1794, 57521, 79613, 4763, 9933, 8943, 5910, 5591, 55291, 1130, 23511, 163, 5707, 5708, 23392, 3708, 1983, 1982, 1981, 3840	989	358	19176	1.8956	0.534867	0.170571	0.169648
UP_KW_DOMAIN	KW-0729~SH3-binding	11	1.05364	0.000486854	9047, 2889, 6452, 1795, 30011, 2530, 51466, 7408, 9829, 6868, 8728	656	63	14486	3.85564	0.0130622	0.00762247	0.00734016
UP_KW_MOLECULAR_FUNCTION	KW-0734~Signal transduction inhibitor	11	1.05364	0.000491571	8651, 6397, 8787, 753, 9258, 6004, 1154, 56937, 5998, 408, 409	694	49	11719	3.79077	0.0418751	0.00534583	0.00466992
GOTERM_BP_DIRECT	GO:0060334~regulation of interferon-gamma-mediated signaling pathway	4	0.383142	0.00050131	8651, 3326, 11140, 5771	982	4	19333	19.6874	0.90345	0.0376872	0.0370161
INTERPRO	IPR013767:PAS fold	7	0.670498	0.000512532	3091, 8202, 8648, 4862, 10499, 57491, 196	989	21	19176	6.46309	0.573896	0.170571	0.169648
GOTERM_BP_DIRECT	GO:0042789~mRNA transcription from RNA polymerase II promoter	10	0.957854	0.000512741	55421, 2316, 7421, 302, 468, 6830, 6774, 8648, 10499, 6281	982	47	19333	4.1888	0.908463	0.0379347	0.0372592
UP_SEQ_FEATURE	COMPBIAS:Basic residues	55	5.2682	0.000516127	9146, 4691, 65125, 6632, 3320, 23524, 9020, 4094, 79895, 27166, 26156, 5216, 9939, 5978, 6124, 23135, 9791, 64769, 26040, 5707, 54880, 641, 57713, 23253, 800, 8932, 4931, 9829, 2879, 1108, 65980, 8672, 6533, 26010, 51460, 811, 8943, 51105, 54617, 55904, 22822, 9497, 5771, 6147, 25897, 23476, 375449, 7074, 10921, 57178, 5962, 6138, 904, 5329, 64062	998	698	20532	1.62109	0.895831	0.141322	0.140806
[truncated: 1,070 more rows]

## Sheet: vorinostat.down
Table S4 GO term gene enrichment analyses in donor 2 primary cells upon treatment with LRAs
[truncated: 832 more rows]

[truncated: 1 more sheets: vorinostat.up]
