# Supplementary material for: Integrated Single-cell Multiomic Analysis of HIV Latency Reversal Reveals Novel Regulators of Viral Reactivation
Source: Genomics Proteomics Bioinformatics. 2024 Jun 20;22(1):qzae003. doi: 10.1093/gpbjnl/qzae003 (PMC11189801; doi:10.1093/gpbjnl/qzae003)
Supplement: qzae003_Supplementary_Data [file qzae003_supplementary_data.zip › Table S5.xlsx]

## Sheet: Table S5A
Table S5 Top 20 genes/TFs/peaks/enriched motifs linked with HIV viral expression for 2D10 cell line data
Note: List of Spearman correlation coefficients, nominal P values from linear regression, and adjusted P values (P.adj) for top-ranked cellular transcripts/genes that were associated with HIV RNA expression. Shown is a list of Spearman correlation coefficients, nominal P values from linear regression, and adjusted P values (P.adj) for top-ranked cellular transcripts/genes that were associated wit…
Gene	Correlation coefficients	P	P. adj
2D10-Tat	0.7542	0	0
2D10-Env	0.7124	0	0
2D10-LTR3	0.8379	0	0
2D10-LTR5	0.3514	1.16e-271	6.22e-269
TSPOAP1	0.1544	4.22e-31	1.81e-28
MALAT1	0.1048	5.64e-23	2.02e-20
NEAT1	0.1022	3.27e-19	1e-16
ZFPM2-ASI	0.1253	3.82e-19	1.03e-16
ANXA1	0.1058	4.6e-19	1.1e-16
CD69	0.1071	5.6e-19	1.2e-16
TRAC	0.1192	6.61e-16	1.29e-13
RPL36	-0.1447	7.71e-14	1.38e-11
CELF2	0.1006	2.63e-13	4.34e-11
TMSB4X	0.09016	1.3e-12	2e-10
HIST1H2BJ	0.0748	2.41e-12	3.44e-10
STXBP6	0.09566	4.5e-12	6.02e-10
UTRN	0.09419	1.86e-11	2.34e-09
RPS27	-0.1318	2.22e-11	2.65e-09
ESRRG	0.07863	3.55e-11	4e-09
SCN3A	0.08977	6.99e-11	7.49e-09

## Sheet: Table S5B
Table S5 Top 20 genes/TFs/peaks/enriched motifs linked with HIV viral expression for 2D10 cell line data
Note: List of Spearman correlation coefficients, nominal P values from linear regression, and adjusted P values (P.adj) for top-ranked cellular TF linkage that were associated with HIV RNA expression. Same as A but for TF linkage analysis.
TF	Motif	Correlation coefficients	P	P. adj
SNAI2	MA0745.2	-0.07347	1.82e-06	0.0009575
ELF1	MA0473.3	0.08553	9.7e-06	0.001727
GABPA	MA0062.3	0.08625	9.86e-06	0.001727
ETV6	MA0645.1	0.06166	3.36e-05	0.003845
EHF	MA0598.3	0.07233	4.39e-05	0.003845
ETV1	MA0761.2	0.07999	4.38e-05	0.003845
SNAI3	MA1559.1	-0.06646	6.35e-05	0.004599
ETV4	MA0764.2	0.06228	7e-05	0.004599
GATA3	MA0037.3	0.07177	8.5e-05	0.004962
TBX5	MA0807.1	-0.03775	0.0001615	0.00828
PRDM1	MA0508.3	0.04924	0.0001733	0.00828
SNAI1	MA1558.1	-0.05295	0.0002066	0.009048
ELK4	MA0076.2	0.06143	0.0002477	0.01001
ELF3	MA0640.2	0.07238	0.0002685	0.01008
TBX15	MA0803.1	-0.03658	0.0003132	0.01097
FOSB::JUNB	MA1135.1	0.06066	0.0003995	0.01312
TCF4	MA0830.2	-0.05881	0.0005002	0.01546
TCF3	MA0522.3	-0.05888	0.0005701	0.01664
FOSL2::JUNB	MA1138.1	0.05621	0.0008044	0.02225
ELF5	MA0136.2	0.05733	0.0008553	0.02247

## Sheet: Table S5C
Table S5 Top 20 genes/TFs/peaks/enriched motifs linked with HIV viral expression for 2D10 cell line data
Note: List of Spearman correlation coefficients, nominal P values from linear regression, and adjusted P values (P.adj) for top-ranked peak linkage that were associated with HIV RNA expression. Same as A but for peak linkage analysis.
Peak	Correlation coefficients	P
chr4-41990098-41990973	0.05149	1.28e-05
chr18-13611971-13612838	-0.0531	2.8e-05
chr1-198934754-198935569	0.02962	2.84e-05
chr9-34379134-34380010	0.0544	2.93e-05
chr11-6603305-6604127	0.04923	3.09e-05
chr8-134160927-134161826	0.05557	4.1e-05
chr18-49898186-49899082	0.03522	7.66e-05
chr9-136790638-136791547	-0.05266	0.000162
chr12-8949435-8950339	0.04177	0.0001689
chr14-71168815-71169602	0.05317	0.0001706
chr14-105180760-105181676	0.04734	0.0001728
chr2-148646065-148646689	0.05273	0.0002043
chr7-130069936-130070854	0.04654	0.0002062
chr7-101251932-101252814	0.0426	0.0002291
chr15-70527951-70528854	0.04275	0.0002389
chr1-67430177-67431000	-0.04602	0.0002637
chr22-36376951-36377862	0.04516	0.0002721
chr10-22230370-22231121	0.03948	0.00033
chr6-44223192-44224057	-0.03904	0.0003347
chr16-8870687-8871585	0.03463	0.0003852

## Sheet: Table S5D
Table S5 Top 20 genes/TFs/peaks/enriched motifs linked with HIV viral expression for 2D10 cell line data
Note: List of motifs enriched in ATAC-peaks that were significantly associated with HIV RNA expression. A list of motifs enriched in ATAC-peaks that were significantly associated with HIV RNA expression. Corresponding TFs (TF), the number motif occurrences in the linked peaks and background peaks (observed and background), the percentage of linked peaks and background peaks containing the motif (…
Motif	TF	Observed	Background	Percent observed	Percent background	Fold enrichment	P
MA0685.1	SP4	104	10534	46.64	26.34	1.77	5.53e-11
MA1513.1	KLF15	104	10673	46.64	26.68	1.75	1.25e-10
MA0162.4	EGR1	101	10314	45.29	25.79	1.76	2.25e-10
MA0079.4	SP1	106	11571	47.53	28.93	1.64	3.11e-09
MA1653.1	ZNF148	140	17417	62.78	43.54	1.44	5.37e-09
MA1564.1	SP9	107	11976	47.98	29.94	1.6	1.07e-08
MA1650.1	ZBTB14	64	5712	28.7	14.28	2.01	1.84e-08
MA0599.1	KLF5	137	17413	61.43	43.53	1.41	5.34e-08
MA0039.4	KLF4	139	18085	62.33	45.21	1.38	1.91e-07
MA0740.1	KLF14	81	8616	36.32	21.54	1.69	2.99e-07
MA0746.2	SP3	105	12489	47.09	31.22	1.51	4.98e-07
MA0472.2	EGR2	47	3962	21.08	9.91	2.13	5.04e-07
MA0732.1	EGR3	67	6725	30.04	16.81	1.79	6.91e-07
MA1512.1	KLF11	97	11371	43.5	28.43	1.53	1.05e-06
MA1515.1	KLF2	112	13885	50.22	34.71	1.45	1.32e-06
MA0645.1	ETV6	58	5756	26.01	14.39	1.81	3.68e-06
MA1522.1	MAZ	110	13863	49.33	34.66	1.42	4.41e-06
MA0741.1	KLF16	111	14043	49.78	35.11	1.42	4.61e-06
MA0516.2	SP2	97	11755	43.5	29.39	1.48	5.1e-06
MA0697.1	ZIC3	57	5739	25.56	14.35	1.78	7.16e-06
