# Supplementary material for: Integrated Single-cell Multiomic Analysis of HIV Latency Reversal Reveals Novel Regulators of Viral Reactivation
Source: Genomics Proteomics Bioinformatics. 2024 Jun 20;22(1):qzae003. doi: 10.1093/gpbjnl/qzae003 (PMC11189801; doi:10.1093/gpbjnl/qzae003)
Supplement: qzae003_Supplementary_Data [file qzae003_supplementary_data.zip › Table S6.xlsx]

## Sheet: linked.gene
Table S6 Identification of cellular transcripts that correlate with HIV RNA levels for 2D10 cell line data
Note: List of Spearman correlation coefficients, nominal P values from linear regression, and adjusted P values (P.adj) for top-ranked transcripts/genes that were associated with HIV RNA expression.
Gene	Correlation coefficients	P	P.adj
2D10-Tat	0.7542	0	0
2D10-Env	0.7124	0	0
2D10-LTR3	0.8379	0	0
2D10-LTR5	0.3514	1.16e-271	6.217e-269
TSPOAP1	0.1544	4.223e-31	1.811e-28
MALAT1	0.1048	5.642e-23	2.016e-20
NEAT1	0.1022	3.272e-19	1.002e-16
ZFPM2-AS1	0.1253	3.824e-19	1.025e-16
ANXA1	0.1058	4.6e-19	1.096e-16
CD69	0.1071	5.602e-19	1.201e-16
TRAC	0.1192	6.608e-16	1.288e-13
RPL36	-0.1447	7.708e-14	1.377e-11
CELF2	0.1006	2.632e-13	4.34e-11
TMSB4X	0.09016	1.304e-12	1.997e-10
HIST1H2BJ	0.0748	2.407e-12	3.44e-10
STXBP6	0.09566	4.495e-12	6.022e-10
UTRN	0.09419	1.856e-11	2.34e-09
RPS27	-0.1318	2.222e-11	2.646e-09
ESRRG	0.07863	3.548e-11	4.003e-09
SCN3A	0.08977	6.992e-11	7.494e-09
SLFN5	0.08541	2.114e-10	2.158e-08
PRKCB	0.08911	2.621e-10	2.554e-08
LEF1-AS1	0.08755	5.387e-10	5.021e-08
RPL37A	-0.1425	5.837e-10	5.214e-08
GPC5	-0.07232	6.547e-10	5.614e-08
RPL39	-0.125	1.305e-09	1.036e-07
HSP90AA1	-0.03405	1.29e-09	1.036e-07
RPS29	-0.1231	1.398e-09	1.07e-07
GXYLT2	-0.07521	1.587e-09	1.173e-07
HSP90AB1	-0.04592	1.697e-09	1.213e-07
MT-ND3	-0.1158	2.868e-09	1.983e-07
HIST1H4C	-0.09945	3.89e-09	2.606e-07
FER	0.06716	4.059e-09	2.637e-07
OSBPL3	0.09734	4.336e-09	2.734e-07
CDK6	0.0798	4.666e-09	2.858e-07
HDAC9	0.09321	5.326e-09	3.171e-07
RPL41	-0.1168	5.509e-09	3.192e-07
ANTXR2	0.08932	6.775e-09	3.822e-07
CENPP	-0.04897	8.222e-09	4.519e-07
SH3RF3	0.08862	8.798e-09	4.715e-07
STAG1	-0.0486	1.523e-08	7.963e-07
SAMD12	0.07343	2.657e-08	1.356e-06
C7orf57	0.04011	4.425e-08	2.206e-06
TRBC1	0.05807	4.632e-08	2.257e-06
PTMA	-0.07736	5.279e-08	2.515e-06
STAM	0.06839	5.423e-08	2.527e-06
RPS28	-0.1133	7.177e-08	3.273e-06
PCAT18	0.06744	8.175e-08	3.651e-06
ELMO1	0.06456	1.352e-07	5.915e-06
LAMB3	0.04384	1.441e-07	6.178e-06
MTHFD1L	-0.07135	2.401e-07	1.009e-05
MIR181A1HG	0.07485	2.581e-07	1.064e-05
ATAD2	-0.05076	2.682e-07	1.085e-05
MIR924HG	-0.05122	2.931e-07	1.164e-05
SAMSN1	0.05918	3.135e-07	1.222e-05
PDE3B	-0.04737	3.708e-07	1.419e-05
RPL37	-0.1294	5.229e-07	1.967e-05
RRM2	-0.04212	5.707e-07	2.109e-05
CHST11	0.06619	6.303e-07	2.274e-05
RPL36A	-0.1143	6.365e-07	2.274e-05
LINC01163	0.0522	6.921e-07	2.393e-05
GZMA	0.08756	6.84e-07	2.393e-05
CD28	0.06194	7.332e-07	2.495e-05
PRKCA	-0.05961	7.753e-07	2.597e-05
RPLP2	-0.1132	7.904e-07	2.607e-05
RPS10	-0.09953	9.949e-07	3.231e-05
RFX3-AS1	0.08722	1.135e-06	3.631e-05
AC007100.1	0.06097	1.186e-06	3.632e-05
LINC01695	0.01851	1.184e-06	3.632e-05
HHIP	0.04331	1.164e-06	3.632e-05
RPS21	-0.1101	1.295e-06	3.91e-05
THEMIS	-0.07188	1.36e-06	4.02e-05
RPL38	-0.1102	1.369e-06	4.02e-05
CNBD1	0.04675	1.438e-06	4.166e-05
GATA3	0.05781	1.517e-06	4.336e-05
ST8SIA4	0.07556	1.772e-06	4.998e-05
BRIP1	-0.04012	1.845e-06	5.136e-05
AQP4-AS1	0.07492	2.076e-06	5.705e-05
STT3B	0.1055	2.203e-06	5.978e-05
AL591501.1	0.074	2.446e-06	6.554e-05
NEIL3	-0.0359	2.705e-06	7.159e-05
LINC00689	0.03914	3.194e-06	8.35e-05
CENPF	-0.002853	3.352e-06	8.554e-05
PMEPA1	-0.07881	3.335e-06	8.554e-05
TTC28	0.06441	3.432e-06	8.655e-05
FOXA3	0.0416	5.256e-06	0.0001301
CBLB	0.05747	5.279e-06	0.0001301
TBC1D8	-0.06067	7.394e-06	0.0001785
SELL	0.07572	7.41e-06	0.0001785
TTC39B	0.06593	8.562e-06	0.0002039
LINC01146	0.01465	9.512e-06	0.0002241
CRPPA	0.04084	1.088e-05	0.0002535
IRGM	0.07106	1.1e-05	0.0002535
ICA1	0.04721	1.231e-05	0.0002807
AC124290.1	0.02959	1.43e-05	0.0003227
RFC3	-0.04366	1.645e-05	0.0003673
FRMPD4	-0.04671	1.665e-05	0.000368
RBL1	-0.02741	1.832e-05	0.0004007
CALY	0.01626	2.022e-05	0.0004378
CCDC141	0.08672	2.307e-05	0.0004896
MT-ND2	-0.02587	2.306e-05	0.0004896
ITGA1	0.08397	2.339e-05	0.0004916
ATP5F1E	-0.07852	2.41e-05	0.0005016
SMYD3	-0.06537	2.878e-05	0.0005932
ITPR2	0.06955	2.929e-05	0.000598
AC078980.1	0.06162	2.998e-05	0.0006063
RAPGEF5	-0.0393	3.207e-05	0.0006365
RPS25	-0.1034	3.183e-05	0.0006365
ARHGAP15	0.07717	3.411e-05	0.0006708
DIAPH2	-0.06465	3.681e-05	0.0007109
CENPI	-0.02481	3.675e-05	0.0007109
BCL11B	-0.0569	3.909e-05	0.0007482
AC068413.1	0.0655	3.978e-05	0.0007546
DYNC1I1	0.06914	4.48e-05	0.0008424
ABAT	0.04793	4.872e-05	0.0009082
VEPH1	0.03717	5.021e-05	0.0009279
TGFBR2	0.06542	5.471e-05	0.001002
PTK2B	0.06061	5.756e-05	0.001046
UBE2E2	-0.04021	5.896e-05	0.001062
ACAP2	0.07904	6.713e-05	0.001199
TBC1D5	-0.0513	6.955e-05	0.001232
MTRNR2L12	-0.1062	7.557e-05	0.001328
SLIT1	-0.06763	7.622e-05	0.001328
AL035446.2	0.05625	7.815e-05	0.001351
CDH4	-0.05747	8.3e-05	0.001417
ABCB10	-0.06195	8.343e-05	0.001417
SLAMF6	0.05291	8.394e-05	0.001417
TOX	0.07814	8.537e-05	0.001422
TOX2	0.05972	8.56e-05	0.001422
JARID2	0.05856	8.664e-05	0.001429
CMSS1	-0.04367	8.797e-05	0.00144
GALNT18	-0.0587	8.989e-05	0.00146
MECOM	-0.02163	9.524e-05	0.001535
HSPA8	-0.03183	9.791e-05	0.001566
EPHA3	-0.04662	0.0001025	0.001616
MELK	-0.01744	0.000102	0.001616
DIAPH3	-0.004169	0.0001176	0.00184
PLCL1	0.0364	0.0001197	0.001859
AC242426.2	0.02892	0.0001208	0.001863
LINC01205	0.03216	0.0001275	0.001952
MSI2	-0.0566	0.0001422	0.002162
POLA1	-0.05568	0.0001443	0.002178
DPP10	-0.04354	0.0001458	0.002186
TBC1D19	0.04525	0.0001472	0.002191
PPM1E	-0.05557	0.0001559	0.002305
ERVMER61-1	-0.03089	0.0001573	0.00231
PCNX4	0.05962	0.0001652	0.002409
AC112482.2	0.05557	0.0001667	0.002414
ALDH1A2	0.03493	0.0001693	0.002436
HIVEP2	0.04881	0.0001707	0.002439
TCN2	0.03371	0.0001879	0.00265
IGF1R	-0.05566	0.0001875	0.00265
SIPA1L2	0.07352	0.0002026	0.002839
PUS7	-0.03816	0.0002105	0.00293
DTX1	-0.01321	0.0002126	0.00294
HS3ST3B1	0.03629	0.0002187	0.003005
LINC00910	0.05322	0.0002357	0.003218
HSPA5	0.03985	0.000254	0.003446
LYST	0.04265	0.0002615	0.003526
MYO5B	0.03739	0.0002715	0.003637
DPF3	0.07133	0.0003178	0.004231
RPL35	-0.07857	0.0003218	0.004258
FMN1	0.04272	0.0003496	0.004598
MID1	-0.02758	0.0003641	0.004733
FKBP5	-0.024	0.0003643	0.004733
HSP90B1	0.03434	0.0003969	0.005116
NDUFAF2	-0.04345	0.0003986	0.005116
LINC02377	0.07223	0.0004272	0.005451
RAB8B	0.05257	0.0004366	0.005538
LCA5	0.04047	0.0004705	0.005933
LINC01376	0.03071	0.000479	0.006005
LINC02742	0.01971	0.0004863	0.006061
DOCK10	0.06214	0.0004943	0.006125
KIF18B	-0.005084	0.0005415	0.006671
NLRP1	0.06653	0.0005517	0.006758
MT-ATP8	-0.07466	0.0006036	0.007352
LINC02511	0.01436	0.0006159	0.007459
RPL34	-0.1107	0.0006336	0.00763
AC073114.1	0.06172	0.0006419	0.007685
OPCML	-0.02659	0.0006453	0.007685
AL513166.1	-0.03027	0.0006642	0.007866
TMEM131L	-0.04909	0.0006765	0.007928
LINC02438	0.0166	0.0006768	0.007928
LINC01046	0.05717	0.0006986	0.008139
AC019117.2	0.03598	0.000717	0.008294
DNAH11	-0.04694	0.0007197	0.008294
NCOA3	0.04911	0.0007346	0.008376
PGM2L1	0.05969	0.0007321	0.008376
MBD5	0.06322	0.0007423	0.008393
AP000779.1	0.04009	0.0007439	0.008393
SEL1L3	0.04261	0.0007547	0.00847
TAFA2	0.02299	0.0007603	0.008483
ALPK1	0.05459	0.0007638	0.008483
ARHGEF12	0.05716	0.0007889	0.008717
FTX	0.02275	0.0008428	0.009218
SLC4A8	0.08047	0.0008414	0.009218
MAST4	0.06299	0.0008559	0.009313
SOX5	0.02575	0.0008949	0.009689
CASC9	0.06301	0.0009216	0.009928
CYP19A1	0.04526	0.0009274	0.00994
AC008050.1	0.05161	0.0009472	0.01005
PVT1	-0.03277	0.0009455	0.01005
CT70	0.01788	0.0009517	0.01005
CD96	0.0527	0.0009786	0.01028
ZFPM2	0.0478	0.001039	0.01071
NCOA2	0.05458	0.00103	0.01071
DISC1	0.05036	0.00103	0.01071
SVEP1	0.02764	0.001038	0.01071
NFAT5	0.05773	0.001048	0.01075
MAN1A1	-0.04381	0.001058	0.0108
DENND1B	0.04234	0.001097	0.01114
ARID5B	0.03135	0.001168	0.01181
LHFPL6	0.04156	0.001225	0.01233
ZRANB3	-0.0354	0.001246	0.01248
LEF1	0.037	0.00127	0.01266
HHAT	0.04193	0.001291	0.01281
PARD3B	0.04651	0.001309	0.01293
VKORC1L1	-0.03137	0.001331	0.01309
FAM133B	0.0323	0.00146	0.01426
DGKH	-0.04064	0.001464	0.01426
FRK	0.03042	0.00154	0.01494
ST8SIA6	0.03851	0.001559	0.01505
USP37	-0.02223	0.001592	0.0153
RHEX	0.0526	0.001649	0.01578
PBX3	-0.01291	0.00166	0.01582
COMMD10	-0.03153	0.001728	0.01639
LRRC1	-0.025	0.001757	0.01657
AL022151.1	0.03451	0.001762	0.01657
RBMS1	0.05671	0.001777	0.01663
BBS9	0.03392	0.001832	0.01707
AC126121.3	0.0393	0.001939	0.01799
SCG2	0.0367	0.002041	0.01886
LCP2	0.06161	0.002082	0.01915
CYLD	0.04565	0.002095	0.01919
AC068759.1	0.03824	0.002111	0.01926
TMSB10	-0.07935	0.00219	0.01989
BACH2	0.03165	0.002233	0.02011
AC073529.1	-0.01266	0.002227	0.02011
GALNT2	-0.03799	0.00225	0.02018
ARAP2	0.05203	0.002291	0.02046
PCDH9	-0.03336	0.002322	0.02059
AC104850.2	0.02299	0.002324	0.02059
LIX1-AS1	-0.02108	0.002405	0.02113
AC096751.2	0.02999	0.002415	0.02113
CCDC30	0.03311	0.002409	0.02113
BCL2	-0.0173	0.002445	0.02122
KDM5B	0.04062	0.002443	0.02122
CHRDL1	0.02546	0.002501	0.02162
FAM49A	0.01868	0.002532	0.0218
AL356737.2	-0.03169	0.002625	0.02251
GRIP1	0.04195	0.002644	0.02258
HIST1H2AC	0.03984	0.002695	0.02293
IQGAP2	0.04771	0.002725	0.02307
P2RX7	0.04933	0.002733	0.02307
LINC01572	-0.01988	0.002765	0.02324
C2orf76	0.04133	0.00282	0.02361
DPH6	-0.03034	0.002848	0.02376
TDRD9	0.04794	0.002899	0.02399
LINC02608	0.05018	0.002893	0.02399
ZBTB20	0.03018	0.002964	0.02434
DNAJC3	0.07642	0.002954	0.02434
LUCAT1	0.04733	0.002989	0.02446
STAT4	0.01021	0.003051	0.02485
POLQ	-0.008491	0.003061	0.02485
KHDRBS3	-0.04345	0.003137	0.02538
FAM117A	0.04173	0.003198	0.02577
AC021851.2	-0.03024	0.003212	0.02579
AC016687.2	0.009295	0.003349	0.02666
AC077690.1	0.01535	0.003358	0.02666
AC008467.1	0.02737	0.003343	0.02666
PSD3	-0.02885	0.003408	0.02696
HAPLN2	0.04292	0.003544	0.02793
LINC02163	0.0373	0.003584	0.02794
SLC12A6	0.04196	0.003572	0.02794
CCDC126	0.03324	0.003581	0.02794
AC092691.1	-0.04375	0.003608	0.02802
AL096854.1	0.05308	0.003662	0.02834
FBXL17	0.02729	0.003683	0.0284
AC104073.4	-0.01833	0.003741	0.02869
ABL1	-0.04051	0.003748	0.02869
SHLD2	-0.02559	0.003784	0.02887
SLC35F2	-0.0156	0.003807	0.02894
AUH	0.03915	0.003867	0.02929
AUTS2	-0.03499	0.00389	0.02936
CAMK2D	0.0507	0.003916	0.02945
FAM186A	0.02019	0.003986	0.02977
CIT	-0.004153	0.003978	0.02977
RALGPS1	0.03712	0.004163	0.03099
DTL	-0.02293	0.004313	0.03199
CGREF1	0.05693	0.004478	0.03308
CDC42BPA	0.03111	0.004506	0.03308
RCOR1	-0.0449	0.004498	0.03308
TMC3-AS1	0.0341	0.004535	0.03318
LINC02607	0.03199	0.004577	0.03337
PPM1D	-0.02194	0.004601	0.03343
AFF3	0.02971	0.004683	0.03391
SLC16A1-AS1	-0.03472	0.004807	0.0347
ABLIM1	0.03212	0.004868	0.03502
AC087490.1	0.03823	0.004955	0.03552
MACF1	0.04516	0.005144	0.03655
IL26	0.03015	0.005148	0.03655
LEPR	0.03236	0.005149	0.03655
RORB	-0.03206	0.005207	0.03669
UBE2H	0.0365	0.005209	0.03669
TCF12	-0.05522	0.005221	0.03669
AL050309.1	0.03627	0.00534	0.03711
ZNF568	0.03988	0.005331	0.03711
TMEM182	-0.02059	0.005302	0.03711
AC036214.1	0.0327	0.00535	0.03711
RAB6A	0.04428	0.005402	0.03735
LINC00868	0.05068	0.005499	0.0379
LINC00355	0.01491	0.005609	0.03813
PDGFC	-0.03079	0.005615	0.03813
LINC01811	0.03446	0.005684	0.03813
SPAG16	-0.02395	0.005554	0.03813
LINC00578	0.009869	0.005692	0.03813
HPGD	0.07511	0.005624	0.03813
IL5RA	0.03929	0.005579	0.03813
LINC01470	0.03238	0.005639	0.03813
LARP1B	-0.03163	0.005666	0.03813
FILIP1	0.008298	0.005772	0.03855
AC007780.1	0.0375	0.005827	0.03879
PIGU	-0.01083	0.00591	0.03922
AL713998.1	0.02731	0.005944	0.03933
HIVEP3	0.02787	0.00598	0.03944
NR4A3	0.02298	0.006028	0.03964
PREX2	0.04578	0.006145	0.0401
LINC00882	0.0171	0.006154	0.0401
RPS17	-0.08912	0.00613	0.0401
NFIA	-0.03715	0.006231	0.04048
AL353633.1	0.03538	0.006261	0.04055
AL163541.1	0.03033	0.006336	0.04091
HULC	0.02146	0.006547	0.04204
LRRC8C	0.03526	0.00655	0.04204
VAV3	0.05049	0.006603	0.04225
AC092944.1	0.02642	0.006645	0.04227
IGLL1	-0.0173	0.006644	0.04227
MCC	0.03381	0.00686	0.04351
AC108519.1	0.03938	0.007035	0.04449
ITGA6	0.02647	0.00706	0.04451
PLAGL1	-0.03037	0.007137	0.0446
FLT1	0.053	0.007122	0.0446
CCDC138	-0.01825	0.007118	0.0446
AC109927.1	0.03245	0.007567	0.04715
EFCAB11	-0.01817	0.007627	0.04739
CARMIL1	0.04875	0.007675	0.04755
KCNK13	0.04625	0.007746	0.04785
AOAH	0.02866	0.007856	0.04839
MCF2L2	0.04864	0.007901	0.04853
AL137003.1	0.02381	0.007928	0.04856
AC011346.1	0.009776	0.008148	0.04962
LINC02300	0.03016	0.008138	0.04962
ANK2	0.03592	0.008598	0.0522
TMEM120B	-0.02571	0.008621	0.0522
DOCK9	0.03329	0.008669	0.05235
AL031289.2	0.02229	0.008865	0.05323
MBP	0.04667	0.008859	0.05323
AL713998.3	0.01964	0.008896	0.05327
RAB27B	0.04326	0.009061	0.05395
KLRD1	0.02301	0.009045	0.05395
ATXN1	0.05361	0.009246	0.0547
FUT8	0.03283	0.009262	0.0547
AC110615.1	0.03807	0.009257	0.0547
RNF130	0.03635	0.009464	0.05573
CCDC102B	-0.0327	0.009537	0.05586
EPM2A	-0.01696	0.009525	0.05586
JAM3	-0.03623	0.009716	0.05675
GABRB3	-0.02392	0.009807	0.05713
ADAMTS6	0.0334	0.009865	0.05731
NAPSA	0.03436	0.00993	0.05738
SYNE2	-0.02931	0.00993	0.05738
FGGY	0.06813	0.01028	0.05924
ALOX12-AS1	0.03318	0.01046	0.06011
AC005091.1	0.027	0.01054	0.06041
RPLP1	-0.07496	0.01057	0.06042
RASSF3	-0.01663	0.01064	0.06066
TMEM14B	-0.01516	0.01067	0.06067
MPP6	-0.03303	0.01077	0.06092
KCNMB4	0.04024	0.01079	0.06092
CNTLN	-0.02795	0.0108	0.06092
KDM7A	0.03225	0.01093	0.0615
CEP70	-0.009149	0.01115	0.06257
WDR76	-0.02572	0.01135	0.06353
AC109492.1	-0.0299	0.01144	0.06386
CHN1	-0.03123	0.01149	0.06398
AL683813.1	0.04589	0.01157	0.06425
SH2D3C	0.0306	0.01164	0.06431
CEBPE	-0.02139	0.01167	0.06431
AL353052.1	0.008169	0.01166	0.06431
ITGA4	0.03371	0.01183	0.06502
ZNRF3	-0.008233	0.01189	0.06519
SH3RF1	-0.02646	0.01239	0.06775
GABPB1	-0.0128	0.01268	0.06916
AL031599.1	0.01976	0.01277	0.0693
ARHGAP44	-0.03894	0.01275	0.0693
SCAI	-0.02801	0.01297	0.07021
CRTAM	0.03179	0.01306	0.07052
AC011287.1	0.02531	0.01364	0.07347
ZNF462	0.04996	0.01373	0.07376
AP000695.1	0.0413	0.01382	0.07406
COPG2	-0.01273	0.01436	0.07676
CBL	0.04693	0.01444	0.077
SATB2	0.05417	0.01456	0.07722
KTN1-AS1	-0.03145	0.01458	0.07722
L2HGDH	-0.005757	0.01459	0.07722
RPL34-AS1	0.03667	0.01486	0.07827
ARL9	0.02738	0.01484	0.07827
ABCC4	-0.02395	0.01521	0.07991
SRGAP1	0.04813	0.0153	0.08019
ITM2A	-0.03576	0.01563	0.08172
AC092821.3	0.05538	0.01578	0.0823
S100Z	-0.0153	0.01586	0.08252
CMYA5	0.04214	0.01591	0.08258
DISP1	0.06168	0.01601	0.0829
GPR137C	0.04186	0.01612	0.08327
ATP8A2	0.04114	0.01629	0.08394
TEX14	0.01249	0.01655	0.08508
ASPM	0.02077	0.0167	0.08524
PTEN	0.01251	0.0167	0.08524
DAPK1	0.0514	0.01663	0.08524
NDUFAF6	-0.01714	0.01686	0.08585
OR2L3	0.03324	0.01698	0.08605
SPIDR	-0.02777	0.01696	0.08605
ADAM10	0.01922	0.01705	0.08615
PRKCE	0.0525	0.01708	0.08615
SSBP2	-0.01913	0.01733	0.08685
HDAC8	0.03577	0.01734	0.08685
MAK	-0.006307	0.01729	0.08685
LINC01594	0.02817	0.01763	0.08809
STX18-AS1	-0.03006	0.01767	0.08809
LINC01934	0.05194	0.01787	0.08888
AP1S3	0.03397	0.01792	0.08892
VCAN	0.02688	0.01802	0.08905
AK4	-0.02285	0.01803	0.08905
LINC01222	0.04752	0.0182	0.08934
AC244131.2	0.0388	0.01813	0.08934
GLRB	-0.03039	0.01826	0.08934
GLG1	0.04037	0.01838	0.08934
SRGAP3	0.03155	0.01834	0.08934
CHIC2	0.03013	0.01837	0.08934
EPHA1-AS1	0.03161	0.0183	0.08934
AK9	0.005831	0.01859	0.09014
SLC41A2	0.02572	0.01866	0.09014
TMEFF1	-0.02651	0.01867	0.09014
LINC00378	-0.03226	0.01885	0.0908
TEX38	0.0419	0.01892	0.09094
CARD11	0.03948	0.01904	0.09131
CERS3	-0.04818	0.01942	0.09292
WDR44	0.0433	0.0195	0.0931
TEAD4	-0.02736	0.01989	0.09475
PPARA	0.01993	0.02014	0.09573
DACH1	0.01293	0.0205	0.09722
PLEKHA5	0.05115	0.02093	0.09904
GAB1	-0.001651	0.02118	0.1
NUMB	0.04837	0.02124	0.1001
MBNL3	-0.02714	0.02182	0.1026
AC022816.1	0.03639	0.02203	0.1031
KIAA1324L	0.03632	0.02197	0.1031
BBOX1-AS1	0.02074	0.02208	0.1031
GFRA1	-0.03722	0.02224	0.1036
PRKY	-0.01997	0.02273	0.1057
ADAMTS19	-0.0409	0.02292	0.1061
PDE10A	-0.03439	0.02296	0.1061
EML6	0.02656	0.02291	0.1061
AL138720.1	0.04577	0.02314	0.1067
CACNA1C	0.03333	0.0233	0.1072
PACRG	-0.04712	0.02364	0.1085
AC091078.1	-0.03381	0.02428	0.1111
SREBF2	-0.03204	0.02431	0.1111
AL035530.2	0.03085	0.02489	0.1135
KIAA1328	-0.01968	0.0251	0.1142
SLC26A7	-0.03385	0.02524	0.1144
PLA2G2C	0.03453	0.02522	0.1144
GRM4	0.01198	0.02538	0.1148
PPP1R1C	-0.01307	0.02564	0.1157
FGFR1	0.03644	0.02572	0.1158
AMN1	-0.02029	0.02587	0.1162
APBB1IP	-0.03594	0.0259	0.1162
ARHGAP11B	0.008755	0.02599	0.1163
LINC02133	-0.03091	0.02621	0.1171
TENM1	0.01833	0.02639	0.1176
BMPR2	0.03818	0.02687	0.1195
AC008014.1	0.04068	0.0272	0.1205
COL21A1	-0.0242	0.02718	0.1205
ANKRD44	0.03571	0.02731	0.1207
PI16	0.03201	0.02742	0.1209
RNF125	0.04057	0.02748	0.121
MAML2	0.01886	0.02768	0.1211
IPCEF1	0.01814	0.02773	0.1211
RPS15	-0.05844	0.02778	0.1211
ENAH	-0.02053	0.02778	0.1211
TUSC3	-0.02998	0.0278	0.1211
AC091212.1	0.02952	0.0283	0.1231
NEK11	0.03407	0.02853	0.1238
AC012405.1	0.02779	0.02886	0.1247
DIRC3	0.02881	0.02908	0.1247
RHBDD1	0.01857	0.02898	0.1247
CDC25C	-0.0141	0.02886	0.1247
GAS2	0.005747	0.02908	0.1247
MAGI3	-0.01623	0.02893	0.1247
TXK	0.02379	0.02937	0.1253
SMAD3	0.03066	0.02937	0.1253
SUSD4	0.0213	0.02939	0.1253
CHRM5	0.05023	0.02958	0.1258
CD44	0.002075	0.02983	0.1266
LINC01483	0.02687	0.03016	0.1278
AC096639.1	0.02833	0.03052	0.1289
ATP2B4	0.03419	0.03055	0.1289
MYO6	0.02355	0.03096	0.1296
PPM1L	-0.02697	0.03096	0.1296
BNIP3	-0.01879	0.03078	0.1296
MAGT1	0.03393	0.03093	0.1296
SCN3B	0.01436	0.03144	0.1311
NMT2	0.03045	0.03145	0.1311
LIMCH1	-0.03449	0.03149	0.1311
CREB3L2	0.06418	0.03176	0.1319
TPST1	0.03444	0.03191	0.1323
SERPINE1	0.01403	0.03208	0.1326
Z98949.1	0.03664	0.0321	0.1326
TNIK	0.03988	0.03246	0.133
AC053503.2	0.009878	0.03246	0.133
KIF4A	0.01738	0.03229	0.133
ADCY1	-0.02106	0.03233	0.133
LINC01982	0.03228	0.03253	0.1331
AC092755.2	0.04528	0.0326	0.1331
AC020718.1	0.01354	0.03284	0.1338
KIRREL1	-0.01387	0.03295	0.134
AC011257.1	0.02551	0.03307	0.1343
RGS6	0.04358	0.03321	0.1346
AL136456.1	0.02583	0.03386	0.137
AC106793.1	0.0213	0.0342	0.1373
AP000829.1	0.03075	0.03419	0.1373
GAREM1	-0.02586	0.03421	0.1373
LY96	0.0301	0.03421	0.1373
IQCK	0.03022	0.03443	0.1374
RAB30	0.0163	0.03434	0.1374
AC007319.1	0.02088	0.0344	0.1374
C7orf31	-0.03572	0.0346	0.1379
AC078785.1	0.02678	0.0347	0.138
EXT1	0.03883	0.03501	0.139
NR1D2	-0.01141	0.03514	0.1392
TC2N	0.02852	0.03529	0.1393
ENPP1	0.03209	0.03536	0.1393
SYN2	-0.04223	0.03528	0.1393
AC012494.1	0.004878	0.03565	0.1397
PTPRK	-0.04901	0.03561	0.1397
CAPS2	0.05164	0.03552	0.1397
AC087639.2	0.03309	0.03577	0.1399
CENPE	0.01635	0.03637	0.142
OOEP-AS1	0.01411	0.03643	0.142
LINC02484	0.007039	0.03769	0.1466
AL137009.1	-0.01712	0.03774	0.1466
TIAM1	0.01936	0.03784	0.1467
GPR155	-0.02557	0.03821	0.1478
TTTY14	0.0384	0.03884	0.15
RPS26	-0.06391	0.03891	0.15
MKI67	0.01899	0.03936	0.1515
PITPNM2	-0.02945	0.03951	0.1518
AL139384.2	0.03453	0.03973	0.1524
PBX1	0.02447	0.04001	0.1529
PLAC1	-0.0007987	0.04045	0.1529
GLCCI1	0.02621	0.04013	0.1529
TRIM2	-0.01171	0.04042	0.1529
UBTD2	-0.02206	0.04037	0.1529
FAM167A	0.01853	0.03999	0.1529
MCU	0.0008664	0.04036	0.1529
TRMT61B	-0.01632	0.04035	0.1529
DAB1	0.005234	0.04056	0.1531
TSHR	-0.03224	0.04072	0.1534
DNAJC15	-0.02657	0.04106	0.1544
CRADD	-0.01242	0.04123	0.1545
AC124290.2	0.01245	0.04129	0.1545
AC122697.1	-0.04287	0.04126	0.1545
CAMSAP2	0.03525	0.04144	0.1546
AC009126.1	0.04653	0.04148	0.1546
AC104035.1	0.03644	0.04157	0.1547
RHOH	0.02932	0.04192	0.155
SDK1	-0.02741	0.04193	0.155
GABRB2	0.03951	0.04174	0.155
SYNDIG1	-0.02738	0.04195	0.155
ZNF521	-0.03221	0.04209	0.1551
GPR55	0.01885	0.04216	0.1551
USP9Y	0.02666	0.04219	0.1551
PCSK5	-0.002662	0.04234	0.1554
TRIP4	0.04106	0.04277	0.1567
CYP4F12	0.01181	0.04392	0.1607
ELOVL7	-0.0203	0.04413	0.1612
AL356124.1	0.02945	0.04457	0.1622
ARHGAP42	0.04979	0.04455	0.1622
AC114316.1	-0.02161	0.0447	0.1624
AC040168.1	0.01996	0.04489	0.1627
GATAD2B	-0.001549	0.04508	0.1627
AC093157.1	0.03132	0.04507	0.1627
HERC3	0.04572	0.04505	0.1627
KIAA1549L	-0.03499	0.04557	0.1639
ATF5	-0.02547	0.04553	0.1639
AC008591.1	-0.04176	0.04582	0.1642
KCNH1	0.02547	0.04575	0.1642
NEK7	0.03401	0.04616	0.1649
BDNF-AS	0.03068	0.04611	0.1649
CCDC191	0.01984	0.04643	0.1656
NDST3	-0.03084	0.04672	0.1664
MEIS2	0.02357	0.04697	0.1667
KCND2	0.02443	0.04693	0.1667
BBOF1	-0.02347	0.04798	0.17
SPAST	-0.00699	0.04829	0.1708
AC027097.2	-0.01669	0.04847	0.1709
CD38	0.05347	0.04846	0.1709
PIK3R5	0.02244	0.04868	0.1714
ROR1	0.0241	0.04892	0.1719
GP6	-0.02179	0.04912	0.1723
MB21D2	-0.004264	0.04921	0.1724
SLC2A2	0.004035	0.04948	0.173
NEGR1	0.02299	0.04975	0.1733
PTPRC	0.0425	0.04973	0.1733
MCAM	-0.001406	0.04987	0.1733
OLMALINC	0.03534	0.0498	0.1733
PHACTR2	0.03331	0.05023	0.1739
ANKRD6	0.03713	0.05013	0.1739
RAPGEF4	-0.03371	0.05049	0.1746
GNG7	0.03018	0.05072	0.1751
FNDC7	0.05169	0.05099	0.1757
SNX25	0.04309	0.05105	0.1757
CELF6	0.03692	0.05161	0.1773
FOXR1	0.01955	0.05175	0.1775
LINC01664	0.02642	0.05196	0.1779
STAT5B	0.0351	0.05208	0.1781
AC008691.1	-0.01704	0.0522	0.1782
IFNG-AS1	0.004779	0.05293	0.1801
STX11	0.006523	0.05293	0.1801
ZFP64	-0.009763	0.05311	0.1804
AL033523.1	0.05245	0.05371	0.1822
PIGX	0.03372	0.05444	0.1844
AL121899.1	0.01226	0.05469	0.1849
RNF168	-0.01262	0.05491	0.1854
PHF21A	0.009935	0.05502	0.1854
EPB41L3	0.0221	0.05536	0.1863
TRPV5	-0.03387	0.0559	0.1878
AC078845.1	0.02441	0.05619	0.1882
PAX2	0.02058	0.05618	0.1882
ST8SIA1	0.01243	0.05684	0.1893
LINC01226	-0.02712	0.05666	0.1893
LINC00637	0.002815	0.05686	0.1893
SH3BP5	0.003026	0.05684	0.1893
OPA3	-0.01305	0.05698	0.1894
ANO5	-0.02304	0.05743	0.1903
TECPR2	0.03695	0.05753	0.1903
TRAF3IP2-AS1	-0.007996	0.05751	0.1903
AC011997.1	0.01144	0.05812	0.192
AC079465.1	0.01693	0.05847	0.1925
ITSN1	-0.0236	0.05837	0.1925
CNGA1	-0.03239	0.05859	0.1926
PKIB	0.03227	0.05892	0.1932
AC015983.2	0.02911	0.05894	0.1932
AGBL1	0.01613	0.05926	0.1935
AC008462.1	0.02891	0.05937	0.1935
METTL25	-0.01193	0.05941	0.1935
SKA2	0.004897	0.05932	0.1935
SLC26A4	-0.02343	0.06021	0.1959
LINC00243	0.03343	0.06037	0.1961
BICRAL	-0.01544	0.06057	0.1964
LINC01877	-0.02245	0.06077	0.1968
JMJD1C	-0.04035	0.06098	0.1969
RPL23	-0.06092	0.06091	0.1969
KCTD1	0.03721	0.06132	0.1977
ZNF75D	0.03378	0.06156	0.1981
PROX1-AS1	0.03063	0.06192	0.1985
FAF1	-0.01263	0.06196	0.1985
SMC1B	-0.014	0.06183	0.1985
FANCC	-0.002908	0.06215	0.1988
AC020911.2	-0.008274	0.06245	0.1995
AP000446.1	0.03507	0.06263	0.1998
MAF	0.00398	0.063	0.2004
NLN	-0.02155	0.063	0.2004
HYAL1	-0.02146	0.06325	0.2009
CATSPERB	0.02609	0.06376	0.2022
AC105180.2	-0.01134	0.06386	0.2022
PPM1H	0.03605	0.06397	0.2023
SLC6A20	0.01592	0.06431	0.203
AL360015.1	0.02962	0.06446	0.2032
SAMD12-AS1	0.04853	0.06478	0.2039
SGCD	0.01746	0.06553	0.2054
MPPED2	0.04718	0.06574	0.2054
OSBPL1A	-0.02305	0.0654	0.2054
RASGRP4	-0.0428	0.06572	0.2054
MYRFL	-0.01734	0.06555	0.2054
GAB2	0.01127	0.0663	0.2063
EXPH5	-0.004042	0.06627	0.2063
CCDC18-AS1	0.04131	0.06621	0.2063
AC016687.3	0.007406	0.06672	0.2073
ALCAM	0.03989	0.06732	0.2088
TENT4B	0.01397	0.06742	0.2088
AC110023.1	-0.03471	0.06763	0.2092
ACSL4	0.01368	0.06841	0.2113
CFAP70	0.04267	0.06858	0.2115
FMNL2	-0.01046	0.06876	0.2118
TANGO6	-0.01982	0.06925	0.213
ID3	0.03237	0.06978	0.2141
ZNF33B	-0.01236	0.06983	0.2141
TRAF3	-0.03693	0.06999	0.2143
EEPD1	-0.02726	0.07023	0.2145
CUX1	-0.03249	0.0702	0.2145
SETBP1	0.01274	0.07048	0.2147
RETREG1	-0.004937	0.07052	0.2147
AL583808.1	-0.03463	0.0707	0.215
HDAC2-AS2	-0.02549	0.07203	0.2187
CTDSPL	-0.02231	0.07293	0.2211
C15orf41	-0.02182	0.07312	0.2213
CCM2	0.03774	0.07318	0.2213
AGBL2	0.0221	0.0741	0.2237
AC123912.4	-0.03111	0.07428	0.2238
WWC2	-0.0234	0.07434	0.2238
AC010889.2	-0.009629	0.07565	0.2274
TMEM178B	0.02478	0.07599	0.2278
DCDC2	0.03399	0.07593	0.2278
ARHGAP24	-0.02997	0.07633	0.2282
AC019205.1	0.02845	0.07627	0.2282
AC099520.1	0.02088	0.07662	0.2288
RESF1	-0.01683	0.07695	0.2294
EIF2B3	-0.0119	0.07748	0.2304
AGO4	0.03021	0.0774	0.2304
FRY	-0.0227	0.07803	0.2314
RGS17	0.02009	0.07802	0.2314
AC107419.1	-0.01962	0.07823	0.2316
CASC15	0.01337	0.07933	0.2325
LINC02356	0.0187	0.07925	0.2325
RAD51B	0.00488	0.07892	0.2325
SOX4	-0.05937	0.07915	0.2325
AC027288.3	-0.02818	0.07938	0.2325
LINC00866	-0.03695	0.07907	0.2325
BEND7	0.03282	0.07902	0.2325
GRK5	0.03788	0.07864	0.2325
TLE4	0.02889	0.08022	0.2346
AC097528.1	0.02663	0.08049	0.235
GLRA2	-0.01071	0.08057	0.235
AC104389.5	0.0243	0.08097	0.2358
GTF2IRD1	-0.00287	0.08128	0.2364
LHFPL3	-0.01698	0.08139	0.2364
LRMDA	-0.02168	0.08167	0.2369
C8orf37-AS1	0.03567	0.08211	0.2379
LINC01924	-0.02225	0.08236	0.2383
AK7	-0.01502	0.0827	0.2386
FAM71F1	0.01709	0.08259	0.2386
WAKMAR2	0.02666	0.08316	0.2396
ADH6	0.03553	0.08327	0.2396
C2	0.03305	0.08371	0.2405
CCDC146	0.01824	0.08412	0.2414
TNFRSF21	-0.01513	0.08454	0.2423
RUNX1	-0.0001514	0.08561	0.2442
MSR1	0.01132	0.08566	0.2442
BAZ2B	-0.01747	0.08556	0.2442
ZNF611	0.04198	0.08555	0.2442
AC007091.1	0.01428	0.08595	0.2444
GREB1	0.02048	0.08598	0.2444
LPP	0.004331	0.08721	0.2476
LRRC69	-0.003266	0.08742	0.2479
PPFIBP1	0.02579	0.08783	0.2487
RUNX2	0.03293	0.08851	0.2503
ZNF609	0.03749	0.08908	0.2516
ANKRD7	-0.009195	0.08951	0.2521
NECTIN3	-0.01184	0.08944	0.2521
JPH1	-0.01376	0.08966	0.2522
BCL2L13	-0.01109	0.08994	0.2527
CCDC26	0.009938	0.09055	0.2538
AL391840.1	0.01541	0.09059	0.2538
AC008629.1	-0.0071	0.0911	0.2546
NODAL	0.01215	0.09103	0.2546
ZNF385D-AS2	0.05183	0.09215	0.2572
AC007405.1	0.01269	0.09266	0.2576
UBL3	0.03599	0.0926	0.2576
AC091646.1	0.01719	0.09259	0.2576
NOS1AP	0.02948	0.09283	0.2578
DACT3-AS1	0.02391	0.09316	0.2583
RPS19	-0.07394	0.09397	0.2597
AC104596.1	-0.03477	0.09401	0.2597
KLF12	0.03307	0.09401	0.2597
ZFHX3	-0.02632	0.09532	0.263
LINC02265	0.01476	0.09597	0.2644
DHRSX	-0.01155	0.09645	0.2654
AL359232.1	0.003199	0.09681	0.2661
LINC02476	0.003292	0.09759	0.2679
ARNTL2	-0.01461	0.09791	0.2684
DENND5B	-0.01238	0.09913	0.2688
RFX8	0.00354	0.09849	0.2688
NR6A1	-0.01641	0.09916	0.2688
PDE7A	-0.01056	0.09887	0.2688
IMPG2	0.02572	0.09873	0.2688
FBXO16	-0.002222	0.09865	0.2688
CDH17	0.02095	0.09917	0.2688
CD58	0.04338	0.0992	0.2688
ITGAL	0.03887	0.09885	0.2688
MGAM	0.01502	0.09935	0.2689
AC090809.1	-0.003444	0.09978	0.269
RABEPK	-0.01584	0.09971	0.269
AL158828.1	0.0456	0.09959	0.269
FAM168A	-0.01497	0.1	0.2693
AC016723.1	0.01512	0.1002	0.2695
MANSC4	0.01573	0.1005	0.2697
AL139260.1	-0.01827	0.1009	0.2697
AL356804.1	0.01991	0.1009	0.2697
SNCAIP	0.03192	0.1009	0.2697
NAV2	0.04735	0.1008	0.2697
SGO1-AS1	0.04546	0.1013	0.2704
CMTM8	-0.008221	0.1016	0.2708
AC068587.4	0.03773	0.1017	0.2708
AP002851.1	-0.02182	0.1023	0.2721
SLC9A9	0.03292	0.1025	0.2723
LINC00871	0.0299	0.1033	0.2735
AC104170.1	-0.03035	0.1036	0.2735
STAC	-0.0213	0.1035	0.2735
DNAH14	-0.03839	0.1035	0.2735
AL355303.1	0.02422	0.1033	0.2735
PHLPP2	-0.0208	0.1039	0.274
AC092813.1	0.01656	0.1042	0.2744
SAMD3	0.00959	0.1045	0.2749
SLC44A5	-0.03581	0.1054	0.2762
ITGBL1	-0.03014	0.1053	0.2762
GPR156	-0.01579	0.1053	0.2762
LINC01829	0.02861	0.1061	0.2774
ERN1	0.04632	0.106	0.2774
FYB1	0.0312	0.1071	0.279
DPYD	0.03368	0.1075	0.279
LINC00271	-0.0218	0.107	0.279
AC023449.2	0.03435	0.1069	0.279
AC115622.1	0.01548	0.1075	0.279
TEC	0.01348	0.1074	0.279
C3orf70	0.01678	0.1078	0.2791
GML	0.02766	0.1078	0.2791
AC011246.1	0.03453	0.1084	0.2792
OTUD7A	0.007679	0.1085	0.2792
AC061958.1	0.02007	0.108	0.2792
AC110760.1	0.02633	0.1081	0.2792
USP2-AS1	-0.02522	0.1083	0.2792
TFDP2	-0.04065	0.109	0.2793
SHLD1	-0.02256	0.1091	0.2793
AC009093.2	-0.01159	0.1089	0.2793
TGFA	0.01211	0.1092	0.2793
STARD9	-0.02323	0.109	0.2793
HERPUD1	0.02525	0.1094	0.2795
LINC01221	-0.000534	0.1106	0.2822
TTC21A	0.03338	0.111	0.2829
KIAA0319	0.03834	0.1112	0.2831
GALNT13	-0.01376	0.1126	0.2856
NFIB	0.001842	0.1126	0.2856
AHR	-0.01191	0.1126	0.2856
SYT7	-0.03175	0.1129	0.2861
AC068473.1	-0.02604	0.1136	0.2872
LINC01703	-0.01787	0.1135	0.2872
CNTN4	-0.01736	0.1139	0.2876
PRKCH	-0.01708	0.1144	0.2885
ACER2	0.004813	0.115	0.2893
SORBS1	0.04628	0.1149	0.2893
AL953883.1	0.03404	0.1152	0.2895
FAM117B	-0.01128	0.1155	0.2899
TTC38	-0.02555	0.1162	0.2913
CD226	0.05833	0.1171	0.2932
AC097662.1	-0.001894	0.1172	0.2932
AC023385.1	0.005158	0.118	0.294
AC109630.1	0.01258	0.118	0.294
PTK7	-0.02502	0.1177	0.294
AC026341.1	-0.01022	0.1181	0.294
SPRED2	0.05451	0.119	0.2959
AC087500.1	-0.01323	0.1198	0.2972
RPS10-NUDT3	-0.01695	0.1197	0.2972
TMEM132D	-0.03561	0.12	0.2974
CLCN1	0.02706	0.1208	0.299
LY86-AS1	8.088e-06	0.1213	0.2996
NCALD	0.04121	0.1212	0.2996
AC233976.1	-0.005785	0.1217	0.3002
MAPK4	0.004459	0.1223	0.3009
LINC02664	0.007842	0.1224	0.3009
SYCP2L	-0.01633	0.1224	0.3009
SCGB2B2	0.03159	0.1226	0.301
CCDC148	0.02292	0.1228	0.3012
BCAS1	0.01533	0.1232	0.3018
NR5A2	0.01217	0.1237	0.3027
AC079298.3	0.03088	0.1241	0.3032
LINC01473	0.02341	0.1248	0.3032
ZDHHC14	-0.01556	0.1245	0.3032
LRGUK	0.02994	0.1249	0.3032
SPIRE1	0.02166	0.1245	0.3032
SETDB2	0.03355	0.1247	0.3032
CDCA2	0.01459	0.1247	0.3032
KAT6B	0.001905	0.1254	0.3037
PACS1	-0.03029	0.1253	0.3037
SLC27A2	0.01739	0.1259	0.3046
CHRNA7	-0.01628	0.1263	0.3052
ADGRV1	-0.01911	0.128	0.309
PTPN12	0.02829	0.1282	0.3091
LINC00174	0.01846	0.1287	0.31
C11orf74	0.01779	0.1292	0.3108
AC106744.1	0.004736	0.1295	0.3112
SNAP91	0.02075	0.1305	0.3129
MBNL1	-0.007924	0.1304	0.3129
RNF150	-0.02362	0.1314	0.3144
UST	0.01109	0.1314	0.3144
AC021504.1	0.0486	0.132	0.3153
ZNF763	0.02014	0.1321	0.3153
SLC16A10	-0.00307	0.1323	0.3155
LINC02450	0.01776	0.1325	0.3156
AC024084.1	0.02079	0.1331	0.3167
TAF12	0.02897	0.1335	0.3173
PPP3CA	0.03574	0.1348	0.3199
AC129926.2	0.0183	0.1349	0.3199
PCGF6	0.00106	0.1358	0.3213
SFMBT2	-0.005445	0.1357	0.3213
PCLO	-0.008619	0.1361	0.3217
AC005162.3	-0.01045	0.1363	0.3218
SPATA6L	-0.02824	0.1365	0.3219
PIGL	-0.008499	0.137	0.3227
AC012184.3	-0.01571	0.1379	0.3245
ZNF254	-0.006653	0.1382	0.3248
LINC02832	-0.02968	0.1389	0.3255
TECTA	0.01848	0.139	0.3255
AC022126.1	0.01795	0.1387	0.3255
AL136181.1	0.01841	0.1391	0.3255
FGF13	-0.02326	0.1395	0.3261
LINC01340	-0.02083	0.1402	0.3274
AC006525.1	-0.01988	0.1412	0.3294
CTNND1	0.01681	0.1414	0.3295
FGD4	0.04153	0.1422	0.3309
COBLL1	0.0398	0.1427	0.3309
AC002460.2	0.02639	0.1425	0.3309
AL160314.2	0.0006244	0.1428	0.3309
C20orf194	0.005156	0.1431	0.3309
EXOC4	0.01448	0.1429	0.3309
FSIP1	0.03019	0.1431	0.3309
SMAD9	0.02106	0.1453	0.3346
CFAP61	0.02144	0.1449	0.3346
AL163636.1	-0.02411	0.145	0.3346
WDTC1	0.02216	0.1452	0.3346
AL358944.1	0.02357	0.1457	0.3348
ANKRD13C	0.04507	0.1457	0.3348
MED12L	-0.032	0.1473	0.3377
LINC01098	0.03092	0.1473	0.3377
LINC02234	-0.009731	0.1475	0.3378
NIBAN1	-0.01612	0.1481	0.3388
RAP1GAP2	4.084e-05	0.1491	0.3393
BMP2K	0.003218	0.149	0.3393
AC076968.2	0.01893	0.1485	0.3393
SLC5A4-AS1	0.01843	0.1488	0.3393
ASXL3	-0.008175	0.1489	0.3393
AL078590.2	0.02109	0.1501	0.3412
CERS4	0.02574	0.1507	0.3422
CLDN11	0.01541	0.1509	0.3423
PPARGC1A	0.002123	0.1516	0.3432
SLC14A1	0.02211	0.1515	0.3432
STPG2-AS1	0.01006	0.152	0.3437
GBF1	0.004758	0.1529	0.3454
LRRC49	-0.03057	0.1531	0.3455
AC233702.7	-0.0232	0.1538	0.3463
AL121757.2	-0.01335	0.1537	0.3463
DNAJC6	0.02419	0.1544	0.3466
FSIP2-AS1	0.01541	0.1544	0.3466
CDH2	-0.02675	0.1543	0.3466
RPRD2	-0.01088	0.1548	0.347
MOSMO	0.04375	0.1549	0.347
LAMA5	-0.0263	0.1552	0.3473
RERGL	-0.02114	0.1558	0.3483
GDF15	-0.02686	0.1562	0.3484
PROX1	0.027	0.1562	0.3484
MGST1	-0.03051	0.1566	0.349
AC008438.2	-0.02487	0.1577	0.351
AC124854.1	0.003694	0.158	0.3513
LINC00609	0.03187	0.1584	0.3519
RASGRF1	-0.02676	0.1587	0.3522
GBE1	0.001907	0.159	0.3525
NAV3	0.0336	0.1599	0.3534
CBFA2T2	0.01681	0.1601	0.3534
SLC10A1	-0.001274	0.1597	0.3534
STK38L	0.03211	0.1598	0.3534
AP001266.2	0.0285	0.1606	0.3542
MAML3	0.02542	0.1612	0.3551
FBXO42	0.0002194	0.1616	0.3557
LINC02696	-0.0002102	0.1619	0.356
KIAA1211	-0.02432	0.1632	0.3584
NEK10	0.0166	0.1638	0.359
GLIS3	-0.01415	0.1636	0.359
FAM228B	0.01255	0.164	0.3591
ZC4H2	0.02413	0.1644	0.3592
PLD1	-0.0284	0.1642	0.3592
AP003066.1	0.02507	0.1669	0.363
DCLK2	-0.01145	0.1664	0.363
LDLRAD4	-0.04558	0.1671	0.363
FGD5	-0.01409	0.1671	0.363
TNFAIP8	0.03447	0.1666	0.363
AP005901.5	-0.02887	0.1676	0.363
RBM20	-0.01772	0.1677	0.363
ABI3BP	-0.01727	0.1677	0.363
AL445190.1	-0.03287	0.1678	0.363
AL158055.1	0.03834	0.1676	0.363
NTN4	0.01738	0.1681	0.3633
TMTC2	-0.01689	0.1691	0.365
LSAMP	-0.03777	0.1705	0.3662
PCBP3	0.01691	0.17	0.3662
TMEM38A	-0.01159	0.1701	0.3662
SAMD8	0.03103	0.1703	0.3662
GBP2	0.02609	0.1704	0.3662
NKAIN2	-0.01642	0.1713	0.3674
MN1	-0.01806	0.1714	0.3674
PARM1	0.007155	0.1722	0.3684
NUBPL	-0.01702	0.1721	0.3684
ZNF608	0.001105	0.1724	0.3685
AP005482.1	-0.03064	0.1732	0.3687
POT1-AS1	-0.00885	0.1734	0.3687
AC004263.2	-0.001556	0.1734	0.3687
UVRAG-DT	-0.02249	0.1732	0.3687
F8	-0.01645	0.1733	0.3687
NFATC2	0.02588	0.1737	0.3687
AL592295.3	0.02191	0.1737	0.3687
EVI5	0.02401	0.1743	0.3692
AC108471.2	0.01178	0.1742	0.3692
ZKSCAN7	0.01701	0.1747	0.3697
PCDHB12	-0.03287	0.1753	0.3702
NOTUM	-0.03287	0.1753	0.3702
LINC00276	-0.02233	0.1781	0.3732
ENOX1	-0.01259	0.1778	0.3732
KCNE2	-0.03287	0.1786	0.3732
NR3C2	0.03155	0.1773	0.3732
AC006001.2	0.001812	0.1776	0.3732
PTCRA	-0.02178	0.1777	0.3732
AZIN1-AS1	0.03573	0.1788	0.3732
CHRNE	0.002337	0.1786	0.3732
UNC5A	-0.03287	0.1786	0.3732
AS3MT	-0.0146	0.1784	0.3732
ARL15	0.01265	0.1769	0.3732
CDKL4	0.01211	0.1784	0.3732
CA8	-0.006112	0.1791	0.3735
LINC01828	0.01626	0.1798	0.3737
ANKAR	0.008203	0.1794	0.3737
AC084757.4	-0.02415	0.1799	0.3737
TGFBR1	0.02539	0.1799	0.3737
SLC1A1	0.003677	0.1802	0.3738
CASC2	0.00802	0.1803	0.3738
PTPN22	0.04012	0.1806	0.374
MTUS1	-0.02146	0.1808	0.3741
DNM3	0.01202	0.1811	0.3744
TEX46	0.02499	0.1821	0.375
KCTD8	-0.02885	0.1829	0.375
LINC02615	0.02991	0.1821	0.375
CFAP65	0.01387	0.1825	0.375
SIDT1	0.01142	0.183	0.375
STK17B	0.03138	0.1818	0.375
IL15	0.006996	0.183	0.375
CRY1	-0.01072	0.1817	0.375
LINC02245	0.02085	0.1825	0.375
ARRDC3-AS1	0.0237	0.1833	0.3752
PFKFB4	-0.01864	0.1835	0.3752
PIGB	0.002649	0.1836	0.3752
FBXO33	0.02654	0.1841	0.3759
TOP2A	0.02585	0.1846	0.376
AC008105.3	0.002329	0.1846	0.376
LINC02410	0.02848	0.1847	0.376
ACTB	0.05057	0.1849	0.3761
LINC00511	-0.01711	0.1858	0.3775
CCR8	-0.01622	0.187	0.3796
CCDC170	-0.01115	0.1888	0.3825
KCTD14	0.006072	0.1886	0.3825
CAMKMT	-0.02181	0.1892	0.3826
STK33	0.007999	0.1892	0.3826
WSCD1	-0.02503	0.1896	0.3827
FAM111B	-0.001148	0.1896	0.3827
AC005363.2	-0.02713	0.1899	0.383
NMNAT1	0.03425	0.1901	0.383
NTN1	-0.006214	0.1904	0.3831
ABL2	0.01719	0.1905	0.3831
IGF2BP2	-0.0004684	0.1909	0.3833
SUCLG2-AS1	-0.001419	0.1913	0.3833
MATN1-AS1	0.0171	0.191	0.3833
AL133153.2	0.03058	0.1912	0.3833
FAM120C	0.004326	0.1921	0.3841
AL360227.1	-0.008479	0.192	0.3841
RUBCNL	0.01697	0.1925	0.3846
AC138409.3	-0.007667	0.1928	0.3848
GNA14	0.01935	0.1948	0.3868
AC120193.1	0.03048	0.1948	0.3868
SCN10A	-0.0143	0.1948	0.3868
LINC01550	0.00747	0.1949	0.3868
AL034397.2	0.009635	0.1943	0.3868
CKMT2-AS1	0.000982	0.1949	0.3868
AKAP6	0.02797	0.1954	0.3871
SOX6	-0.01145	0.1954	0.3871
AC104088.3	0.006605	0.1958	0.3876
USP54	0.02455	0.1961	0.3878
SLC39A11	-0.02286	0.1964	0.388
PXT1	-0.002611	0.1967	0.3883
AC005696.4	0.03588	0.1974	0.3893
LINC02641	0.01391	0.1983	0.3907
GCSIR	-0.002195	0.1994	0.3921
MSRA	0.02551	0.1993	0.3921
PCAT1	0.03287	0.2001	0.3924
AL391863.1	-0.02623	0.2	0.3924
AC010491.1	-0.004792	0.2001	0.3924
HMGCS1	-0.004962	0.2013	0.3928
BICD1	-0.03245	0.2011	0.3928
SATL1	-0.005323	0.2007	0.3928
VIPR2	-0.01815	0.201	0.3928
AF274853.1	0.04143	0.2009	0.3928
WDR17	-0.01036	0.2014	0.3928
GTDC1	0.01657	0.2016	0.3929
AC126696.1	-0.007727	0.2036	0.3957
LINC02755	0.01888	0.2033	0.3957
AC051619.5	0.02443	0.2036	0.3957
WWOX	-0.003426	0.204	0.3961
TMPRSS11A	-0.01888	0.2044	0.3965
DUSP8	0.002299	0.2046	0.3966
ST5	-0.009539	0.2049	0.3968
HIBADH	-0.01729	0.2051	0.3968
FLVCR2	0.009305	0.2056	0.3974
HIF1A-AS3	-0.003661	0.206	0.3975
KLHL6	0.03527	0.206	0.3975
CNKSR2	-0.01323	0.2066	0.3979
ATF7IP2	0.04286	0.2067	0.3979
PLEKHA7	-0.01771	0.2068	0.3979
SMIM14	0.03256	0.2072	0.3984
LINC02763	0.000772	0.2083	0.3999
SLC44A1	0.003413	0.2084	0.3999
OR7D2	-0.02513	0.2088	0.4004
NLGN1	0.02256	0.2099	0.4009
GRIA2	-0.01185	0.2104	0.4009
GRK3	-0.006788	0.2104	0.4009
AC079340.1	-0.03043	0.2105	0.4009
ST6GALNAC5	-0.02478	0.2098	0.4009
PRRT1B	-0.03043	0.2105	0.4009
LINC01793	-0.01788	0.2106	0.4009
APBA2	0.004741	0.2105	0.4009
GMDS-DT	0.00061	0.2109	0.401
NETO1	0.03762	0.2112	0.401
ZBTB7C	-0.00982	0.2112	0.401
AL606760.3	0.0202	0.2121	0.4024
SV2C	-0.02332	0.213	0.4034
PPP1R14C	-0.01463	0.213	0.4034
ADGRG2	0.006207	0.2139	0.4042
SLC44A2	0.02097	0.214	0.4042
SUMF1	0.01078	0.214	0.4042
P2RY8	0.0007295	0.2152	0.4054
RASGEF1C	0.005573	0.2153	0.4054
GPC6	-0.0103	0.2154	0.4054
BPIFC	-0.01557	0.2152	0.4054
SOX1-OT	0.004388	0.2159	0.4056
AP001122.1	-0.02211	0.2158	0.4056
ZNF433-AS1	0.0003237	0.2166	0.4066
PPP2R2B	-0.001625	0.2185	0.4082
FBXL20	0.0117	0.2182	0.4082
AC093583.1	0.02006	0.218	0.4082
MPP7	0.01065	0.2185	0.4082
FAM174B	-0.003634	0.2187	0.4082
FGD6	-0.004459	0.2182	0.4082
AC079142.1	0.001143	0.2188	0.4082
DNAJC5B	-0.02147	0.2209	0.4118
AL031666.1	-0.02049	0.2226	0.4146
AC116362.1	0.008405	0.2234	0.415
AC126773.6	-0.02407	0.223	0.415
COL6A6	0.006429	0.2234	0.415
AL591463.1	-0.03043	0.2239	0.4156
AC069234.1	0.002648	0.2241	0.4156
SYT1	-0.00995	0.2257	0.4158
AC073050.1	0.01559	0.2256	0.4158
GNG4	0.006105	0.2251	0.4158
AC000113.1	-0.02556	0.2253	0.4158
PPIP5K1	0.03025	0.2245	0.4158
CCDC36	-0.03163	0.2254	0.4158
ATP10A	0.001903	0.2258	0.4158
RECK	0.02592	0.2252	0.4158
LINC02147	-0.003519	0.2264	0.4159
RNF182	-0.01003	0.2263	0.4159
KIAA0040	-0.02483	0.2262	0.4159
LRRC17	-0.009488	0.2269	0.4161
SHH	0.02664	0.2269	0.4161
DKK2	-0.01353	0.2274	0.4166
LINC00922	-0.01562	0.2276	0.4166
PTPN3	0.01335	0.2281	0.4172
AC007879.3	-0.008164	0.2293	0.4182
MTA3	0.01951	0.2293	0.4182
AC015845.2	-0.01279	0.2294	0.4182
ALPK2	-0.007069	0.2293	0.4182
KIF18A	0.01482	0.23	0.4185
TMEM271	-0.01936	0.2299	0.4185
TMEM163	0.00335	0.231	0.4186
DDAH1	-0.01286	0.2314	0.4186
LINC01033	0.02479	0.2308	0.4186
C16orf89	0.02326	0.2306	0.4186
ACOXL	0.02367	0.2304	0.4186
AC091074.3	-0.01615	0.2312	0.4186
CCNB3	0.001742	0.2307	0.4186
FUT10	-0.001188	0.2323	0.4195
ACVR2A	0.02501	0.2322	0.4195
AL135910.1	-0.01069	0.2329	0.4202
AC024588.1	0.01335	0.234	0.4219
P4HA1	-0.01448	0.2352	0.423
ARHGEF18	0.01023	0.235	0.423
AC006557.3	-0.01624	0.2348	0.423
AC002454.1	0.01381	0.2376	0.425
BNC2	0.01664	0.2372	0.425
GPR101	0.01312	0.2379	0.425
AC026167.1	-0.01674	0.2379	0.425
AC113385.1	0.001674	0.2372	0.425
ATP8B1	-0.01614	0.2376	0.425
HEATR5B	0.02494	0.2379	0.425
CCDC196	-0.008267	0.2376	0.425
FBXO36	-0.004961	0.2385	0.4257
AC117528.1	0.01433	0.2394	0.4262
KIAA2026	0.03754	0.239	0.4262
PC	0.002403	0.2393	0.4262
AC018742.1	0.009948	0.2402	0.4273
MGAT5	0.01522	0.242	0.4298
GUCY1A1	-0.002612	0.242	0.4298
UGDH-AS1	0.02469	0.243	0.4312
HLCS	0.004405	0.2433	0.4314
SLC38A4	0.005696	0.2441	0.4317
USP51	-0.0145	0.2437	0.4317
AC128687.3	-0.01288	0.2441	0.4317
SPATA16	0.02378	0.2451	0.4322
KALRN	0.02622	0.2459	0.4322
KANK4	-0.007225	0.246	0.4322
PLA2G12B	0.004177	0.246	0.4322
WDR31	-0.004182	0.2452	0.4322
AL358937.1	-0.02364	0.2449	0.4322
AL354710.2	0.005652	0.2451	0.4322
TBCK	0.02058	0.2454	0.4322
GRIK1-AS1	-0.01962	0.2463	0.4324
LINC00240	0.01187	0.2466	0.4326
ADAM32	-0.004952	0.2479	0.4345
PTPRD	0.01717	0.2485	0.4347
AC104041.1	-0.006665	0.2483	0.4347
FBXO10	-0.005537	0.2488	0.4347
AC018816.1	0.01697	0.2488	0.4347
SLC8A1-AS1	-0.02555	0.2502	0.4364
AL158198.1	-0.0104	0.2502	0.4364
AP003049.2	0.01543	0.2515	0.438
AC009054.1	-0.01841	0.2513	0.438
SUGCT	0.002288	0.2518	0.4381
PPM1K-DT	-0.02205	0.2525	0.4387
SCN11A	-0.01669	0.2533	0.4387
SLC25A43	0.008489	0.2538	0.4387
AC079030.1	-0.02777	0.254	0.4387
AC092844.1	-0.009445	0.254	0.4387
AL355607.1	-0.02777	0.254	0.4387
VCAN-AS1	-0.02777	0.254	0.4387
PRKAR1B	-0.002136	0.2534	0.4387
DEUP1	0.01288	0.2539	0.4387
HS3ST5	-0.009152	0.2547	0.4389
ZNF157	-0.01217	0.2546	0.4389
RIBC1	0.003079	0.2546	0.4389
PCED1B	0.001931	0.2552	0.4394
ZNF704	-0.006787	0.2564	0.4404
POTEF	-0.02777	0.2563	0.4404
MMP28	0.02281	0.2562	0.4404
SYCP2	-0.02489	0.2572	0.4414
SLCO3A1	-0.005204	0.2578	0.4421
EPSTI1	-0.003743	0.2588	0.4435
DIXDC1	0.02308	0.2594	0.4439
FRG1-DT	-0.01865	0.2597	0.4439
AL139142.1	0.0136	0.2595	0.4439
GPA33	-0.00621	0.2603	0.4446
DENND6B	-0.003667	0.261	0.4447
ZNF185	-0.01373	0.2606	0.4447
MIR3681HG	-0.01259	0.261	0.4447
AFF1	-0.01414	0.2616	0.4454
IGLON5	-0.01774	0.262	0.4457
SESN3	0.0121	0.2629	0.446
MCTP1	0.01409	0.263	0.446
AC016168.2	-0.0124	0.2625	0.446
MRVI1-AS1	0.01508	0.263	0.446
PRL	0.004424	0.2632	0.446
TMEM232	0.02487	0.2635	0.4462
METTL8	-0.01912	0.2637	0.4462
JAZF1	0.02847	0.2644	0.4466
AL031731.1	-0.03358	0.2642	0.4466
DIPK1A	0.006971	0.2655	0.4481
NFASC	-0.02243	0.2663	0.4491
AC022762.1	0.02044	0.2665	0.4491
AC053527.2	0.02116	0.2669	0.4494
SKIDA1	0.001274	0.2675	0.4497
GLI3	-0.004825	0.2673	0.4497
PATL2	0.01226	0.2692	0.4519
LIPE-AS1	0.02567	0.2692	0.4519
CPED1	0.0251	0.2708	0.4533
AL162394.1	0.0249	0.2709	0.4533
AF121898.1	0.03041	0.2703	0.4533
YAF2	-0.01203	0.2706	0.4533
PRELID2	0.002192	0.2712	0.4535
ADAMTS17	0.004241	0.2717	0.454
AL450352.1	-0.006983	0.273	0.4554
EPHA4	0.0002307	0.2732	0.4554
NCAN	-0.009386	0.2728	0.4554
ZNF365	-0.003007	0.2735	0.4555
EBF1	0.01715	0.274	0.456
TTBK2	0.02449	0.275	0.457
TAFA1	0.01005	0.2748	0.457
AC104088.1	0.0234	0.2759	0.4579
AL357614.1	-0.01478	0.2762	0.4579
CREB5	0.02377	0.2766	0.4579
AC006511.6	-0.01156	0.276	0.4579
AFAP1L1	-0.01349	0.2764	0.4579
AL365295.1	-0.01175	0.2789	0.4588
EPS8	-0.006484	0.2777	0.4588
LRRC72	-0.01569	0.2785	0.4588
MOB3B	0.006856	0.2788	0.4588
NUGGC	0.006555	0.2783	0.4588
SH3GL3	-0.01424	0.2786	0.4588
LOXL2	-0.01113	0.2785	0.4588
MIR3936HG	0.01079	0.2788	0.4588
CCDC168	-0.002826	0.2794	0.459
LINC02458	0.03178	0.2794	0.459
NINJ2	0.02488	0.2811	0.461
PIK3R6	0.007484	0.281	0.461
AC233296.1	-0.02441	0.2818	0.4614
BCAS3	0.01345	0.2817	0.4614
RORA	-0.00726	0.2826	0.4614
ENPP3	-0.0174	0.2826	0.4614
AC005682.2	-0.01323	0.2825	0.4614
AC007364.1	-0.00212	0.2823	0.4614
AL354702.2	0.03831	0.2832	0.4617
TRERF1	0.02648	0.2831	0.4617
PTCSC3	0.01731	0.2841	0.4623
RBMS2	0.02195	0.2849	0.4623
LINC02269	-0.01732	0.2844	0.4623
OR10R2	-0.02038	0.2846	0.4623
AC004554.2	0.004356	0.2847	0.4623
CASC1	-0.01336	0.2847	0.4623
NR2F2-AS1	-0.004104	0.2852	0.4625
COBL	-0.02188	0.2859	0.4629
AC012178.1	-0.01117	0.2859	0.4629
AL158166.2	-0.02048	0.2868	0.4633
C9orf153	0.001054	0.2868	0.4633
GLIPR1L2	-0.018	0.2868	0.4633
FAM222B	0.01285	0.2871	0.4634
AC008250.1	-0.02074	0.2876	0.4639
KCNQ1OT1	-0.01476	0.2884	0.4641
KCNA2	-0.01629	0.2886	0.4641
TEX26-AS1	-0.01653	0.2885	0.4641
LINC01629	0.0225	0.289	0.4641
VMP1	0.002892	0.2889	0.4641
SPECC1	0.03362	0.2886	0.4641
NRIP1	-0.001133	0.2904	0.4656
WDPCP	0.001994	0.2903	0.4656
WDR66	0.02312	0.2906	0.4656
LINC02649	0.001263	0.291	0.4659
SMIM10L2B	0.001954	0.2916	0.4661
AADACL2-AS1	-0.03132	0.2915	0.4661
FTCD	-0.01573	0.2923	0.4666
FSTL5	0.0173	0.2922	0.4666
PPEF1	-0.008634	0.2928	0.4668
FAAH2	0.02172	0.2931	0.4668
ANGPT1	-0.0102	0.2931	0.4668
LINC01762	-0.02881	0.2936	0.4672
LINC01194	0.02524	0.2942	0.4678
RAP1A	-0.0007482	0.2944	0.4678
AL132857.1	0.01694	0.2966	0.4699
ASCC1	0.008237	0.2964	0.4699
LINC01277	-0.0182	0.2962	0.4699
VCL	-0.004729	0.296	0.4699
KLHDC1	0.003614	0.297	0.4702
LINC02301	-0.008232	0.2973	0.4703
ETV6	0.02606	0.3	0.4711
PLCE1-AS2	-0.01255	0.3	0.4711
AL162725.2	-0.01295	0.2994	0.4711
TASP1	-0.002456	0.298	0.4711
AL356379.2	-0.02316	0.2998	0.4711
ZNF713	-0.01107	0.2997	0.4711
INPP5B	0.0403	0.2991	0.4711
GRB10	-0.02152	0.2999	0.4711
FAM214A	0.03576	0.2985	0.4711
ANO2	-0.008698	0.2996	0.4711
ABTB2	0.03056	0.3009	0.4722
AC064829.1	-0.001291	0.302	0.4725
HLA-DPA1	0.01584	0.3019	0.4725
ARSG	-0.0002201	0.302	0.4725
LIMA1	0.02978	0.3017	0.4725
MBOAT2	0.01323	0.3024	0.4728
CTXND2	-0.01488	0.3037	0.4733
THSD7A	0.02506	0.3038	0.4733
LINC02384	0.04763	0.3032	0.4733
PER3	-0.01507	0.3036	0.4733
LHFPL2	-0.009828	0.3031	0.4733
TSPAN7	-0.0111	0.3041	0.4734
AL391987.3	0.03756	0.3043	0.4734
SLC14A2-AS1	-0.01412	0.3046	0.4735
CNNM2	0.0006104	0.3051	0.4736
FRMD4B	0.02382	0.3051	0.4736
AC068633.1	0.01412	0.3062	0.4739
FOXO1	-0.01702	0.3061	0.4739
MIR4500HG	0.01358	0.3055	0.4739
LINC01416	-0.005886	0.3059	0.4739
RUNDC3B	-0.02174	0.3066	0.4742
LINC02328	0.02827	0.3077	0.4743
LINC01135	0.02598	0.308	0.4743
AC073270.2	0.0193	0.3074	0.4743
LRRIQ4	-0.005205	0.308	0.4743
Z95114.2	-0.002772	0.3077	0.4743
DCT	-0.01299	0.3071	0.4743
CORO6	-0.02712	0.3086	0.4749
CLIC4	0.0186	0.309	0.4752
GRM1	-0.01131	0.3095	0.4756
C9	-0.00919	0.3101	0.4758
AC009312.1	0.02821	0.31	0.4758
AC098829.1	0.01193	0.3107	0.4764
NOTCH4	-0.01645	0.3118	0.4778
ZFP2	-0.004081	0.3129	0.4791
CPHXL	-0.006511	0.3139	0.4803
TBC1D4	-0.009343	0.3154	0.4819
AC027607.1	-0.01795	0.3152	0.4819
LINC00658	-0.01359	0.3157	0.482
AC093865.1	-0.01498	0.3185	0.4825
CHI3L2	0.003947	0.3201	0.4825
AC008825.1	0.01604	0.3196	0.4825
UBA6-AS1	-0.01481	0.3194	0.4825
AL117209.1	-0.002998	0.3204	0.4825
SLC4A10	0.01711	0.3186	0.4825
NREP-AS1	-0.01424	0.3185	0.4825
SGPP1	0.03977	0.3183	0.4825
SLC9B1	0.008631	0.3207	0.4825
SLC1A3	-0.007062	0.3168	0.4825
AL357497.1	-0.0177	0.321	0.4825
CREM	0.01552	0.3187	0.4825
AL445250.1	0.006954	0.3184	0.4825
INVS	0.009953	0.3201	0.4825
AC087392.1	0.02691	0.3165	0.4825
AC078962.2	0.002066	0.3171	0.4825
AC007381.1	0.01128	0.3191	0.4825
ZSCAN5A	0.0231	0.318	0.4825
AC096719.1	4.895e-05	0.3194	0.4825
AC007448.4	-0.007017	0.321	0.4825
TMLHE	-0.00679	0.321	0.4825
ATF7IP	0.01413	0.3191	0.4825
AC004837.2	-0.009652	0.3215	0.4826
KLHL5	0.01699	0.3213	0.4826
AC013652.1	-0.0007904	0.3219	0.4827
CFAP206	0.008576	0.322	0.4827
OSBP2	0.001937	0.3234	0.4833
UNC13B	0.006924	0.3235	0.4833
ZNF208	-0.01772	0.3233	0.4833
DPY19L4	0.02088	0.323	0.4833
CNTN6	-0.0004924	0.3227	0.4833
AL109840.2	0.02439	0.3248	0.4849
TET1	-0.01864	0.3261	0.4865
DISC1FP1	-0.01049	0.3267	0.4867
LINC01091	0.03718	0.3266	0.4867
TBL1X	0.0009997	0.3271	0.4869
LINC01413	-0.01896	0.3279	0.4878
AC012574.1	-0.004549	0.3284	0.4879
AC073046.4	0.009217	0.3283	0.4879
LINC02248	0.01519	0.3288	0.4881
APP	-0.003446	0.3296	0.4886
ABLIM3	-0.01256	0.3294	0.4886
LAMC1	-0.00893	0.33	0.4888
ROR2	0.003398	0.3304	0.4888
USP49	0.003142	0.3304	0.4888
NPAS2	-0.01483	0.331	0.4893
NRG2	0.0194	0.3313	0.4894
AC107223.1	-0.003881	0.3315	0.4894
AC079447.1	0.00422	0.3348	0.4902
LINC02801	0.03035	0.3352	0.4902
AC147067.1	-0.01995	0.3355	0.4902
NRAP	-0.01985	0.3337	0.4902
AL078459.1	0.01209	0.3343	0.4902
LINC02284	0.02171	0.3344	0.4902
AGAP2-AS1	0.02378	0.3328	0.4902
CEP128	0.005771	0.3354	0.4902
AC093791.1	-0.01701	0.3353	0.4902
LINC01763	-0.01278	0.3338	0.4902
SAMD4A	-0.004662	0.3327	0.4902
KLHL24	0.02422	0.3352	0.4902
FXYD6	-0.0126	0.334	0.4902
AF235103.1	-0.01786	0.3347	0.4902
BCL11A	-0.02252	0.3338	0.4902
AC119868.2	-0.007465	0.337	0.4911
RASSF9	-0.01182	0.337	0.4911
CLMN	0.001162	0.3367	0.4911
TIAM2	-0.03083	0.3367	0.4911
AP002075.1	-0.008456	0.3374	0.4913
SCOC-AS1	0.03171	0.3382	0.4922
STARD8	-0.0147	0.3395	0.4937
AP001793.1	-0.01193	0.3397	0.4937
AL162719.1	-0.01663	0.3404	0.4941
TM6SF2	-0.008269	0.3406	0.4941
NT5DC1	0.005254	0.3407	0.4941
AL033539.2	-0.01557	0.3418	0.495
OSCAR	-0.005689	0.3419	0.495
AVEN	0.001967	0.342	0.495
LINC01184	0.0188	0.3426	0.4956
CATSPERE	0.01404	0.3432	0.4958
CRABP2	-0.02933	0.3431	0.4958
TRIM9	-0.0105	0.3437	0.4961
TULP2	0.03601	0.344	0.4962
EDA	0.002237	0.3451	0.4966
CFAP47	0.01984	0.3449	0.4966
AC009053.3	-0.006578	0.3449	0.4966
MAEL	-0.007015	0.3452	0.4966
ZRANB2-AS2	0.04295	0.3458	0.4972
FGF18	-0.01564	0.3463	0.4975
AC005323.2	-0.01153	0.3467	0.4978
ZNF10	-0.002334	0.3479	0.4985
BABAM2	0.003825	0.3477	0.4985
ANKS1B	0.0258	0.3476	0.4985
AL008725.1	0.02866	0.3493	0.4997
TENT5A	0.007828	0.3494	0.4997
PCDHB3	-0.01274	0.3493	0.4997
AL049775.2	0.01018	0.3508	0.4998
CCNT2-AS1	0.005677	0.3511	0.4998
AL110114.1	0.02291	0.3507	0.4998
AC117834.1	0.0004319	0.3497	0.4998
AC091576.1	0.01881	0.3508	0.4998
LINC01284	-0.01706	0.3511	0.4998
SNHG14	-0.01607	0.3511	0.4998
ZNF367	-0.003697	0.3519	0.4999
SMIM9	0.00818	0.3514	0.4999
MANBA	0.01522	0.3517	0.4999
AC079907.1	-0.02305	0.3521	0.4999
AKAP14	0.01711	0.3526	0.5002
DIRAS2	0.0058	0.3539	0.5017
KIAA0825	-0.001591	0.355	0.502
SEMA3D	0.00764	0.3543	0.502
AL450043.1	-0.02205	0.3551	0.502
CADM2-AS2	-0.002662	0.3554	0.502
AL159978.1	-0.01607	0.3547	0.502
LINC00971	0.004606	0.3555	0.502
AL356608.3	-0.007558	0.3558	0.5021
STS	0.01932	0.3562	0.5023
AC010880.1	-0.01089	0.3573	0.5029
AL137001.2	0.01747	0.3575	0.5029
RASL12	-0.0165	0.3573	0.5029
AL355472.2	0.002987	0.3572	0.5029
RTL9	-0.007622	0.358	0.503
KIF24	0.006357	0.3581	0.503
LINC00534	-0.01989	0.3587	0.5036
AL929236.1	-0.01745	0.359	0.5036
CACNB4	0.008337	0.3599	0.5045
AC002070.1	0.005329	0.3601	0.5045
ZNF793	0.009709	0.3607	0.505
AC012291.3	0.007716	0.361	0.5051
HS3ST1	0.01365	0.3612	0.5051
SLIT2	-0.01395	0.3624	0.5054
LRRC63	0.005964	0.3617	0.5054
CCDC85A	-0.006209	0.3624	0.5054
MSH2	0.01304	0.3622	0.5054
AL589693.1	-0.03147	0.363	0.5058
AC007448.5	-0.01051	0.3636	0.5058
IGSF11	0.01629	0.3635	0.5058
ADAMTS14	0.02233	0.3636	0.5058
NCEH1	0.02747	0.3654	0.5069
LINC02391	-0.003186	0.3653	0.5069
SAMD13	0.003994	0.3656	0.5069
AIG1	-0.006804	0.3658	0.5069
ME1	-0.009222	0.3656	0.5069
SMIM41	0.007863	0.3658	0.5069
AC127526.2	0.02517	0.3665	0.5075
AC008056.1	-0.00791	0.3678	0.5084
ME3	-0.002525	0.3681	0.5084
AC106882.1	0.0189	0.3676	0.5084
FCHSD2	-0.01006	0.368	0.5084
PIK3R3	-0.004744	0.3685	0.5086
AC083870.1	0.01419	0.3691	0.5091
MAL	-0.001625	0.3702	0.5103
AC104123.1	0.04384	0.3709	0.5106
AL358332.1	-0.01309	0.3708	0.5106
SKAP1	-0.01275	0.3718	0.5109
MAOA	-0.0161	0.3721	0.5109
TRG-AS1	0.01643	0.3725	0.5109
CLIP2	0.02465	0.3722	0.5109
TACR2	-0.01028	0.3725	0.5109
AL157884.2	-0.0001033	0.372	0.5109
NCAM1	0.02972	0.3729	0.5111
ZNF280D	-0.01356	0.3739	0.5121
DPYSL5	-0.0002522	0.3756	0.5138
AC009264.1	0.03179	0.3756	0.5138
MMP16	-0.005931	0.3758	0.5138
NCAM2	0.003609	0.3781	0.5144
SEC22A	0.03083	0.3776	0.5144
LRRC28	-0.016	0.377	0.5144
AL359220.1	0.005332	0.3785	0.5144
AC024361.3	-0.006862	0.3785	0.5144
LINC00937	0.003379	0.3766	0.5144
AC010168.1	-0.01467	0.3785	0.5144
C4orf50	-0.01361	0.3787	0.5144
LINC01411	0.004555	0.3776	0.5144
C2orf88	-0.01516	0.3768	0.5144
NNMT	0.02872	0.38	0.5147
TPK1	0.01157	0.3794	0.5147
RIPOR2	0.008885	0.3791	0.5147
PRRX2	-0.009983	0.3801	0.5147
SUPT3H	0.0123	0.3806	0.5147
PRPF40B	0.02696	0.3805	0.5147
SEPTIN4-AS1	-0.0002419	0.3802	0.5147
AC092296.2	-0.0183	0.3809	0.5148
MSH4	0.00251	0.3813	0.515
SUFU	0.003525	0.382	0.5157
AC004704.1	0.01614	0.3832	0.5164
ADRA1D	-0.01324	0.3833	0.5164
UPK2	-0.001107	0.3833	0.5164
AL163932.1	0.004858	0.3838	0.5168
KCNG3	-0.0007172	0.3845	0.5174
LINC01337	-0.007637	0.3848	0.5175
WDR47	0.002109	0.3853	0.5178
ATF1	-0.002194	0.3859	0.5183
FRMD5	0.008352	0.3876	0.5186
TMEM161B-AS1	-0.0004755	0.3878	0.5186
GNA14-AS1	-0.003419	0.3877	0.5186
AL139807.1	-0.01076	0.3874	0.5186
LINC02652	-0.00864	0.3872	0.5186
XRCC4	-0.009088	0.3868	0.5186
PRAG1	0.003611	0.3874	0.5186
IFIT1B	-0.009602	0.3882	0.5188
STK4	0.01228	0.3906	0.5217
LINC01900	-0.009792	0.391	0.5219
C2CD4D-AS1	0.01385	0.3921	0.523
GIPC3	-0.01364	0.3924	0.5231
VWC2L	-0.01381	0.3929	0.5235
DGAT2L6	-0.001008	0.3935	0.5239
BACH1	0.009129	0.3937	0.5239
PEX5L	0.00921	0.397	0.5252
SNHG31	0.002372	0.3976	0.5252
EFR3B	-0.006113	0.395	0.5252
LINC00850	-0.01604	0.3977	0.5252
LINC00351	0.006233	0.3968	0.5252
AC083862.3	0.002176	0.3979	0.5252
TFEC	-0.007849	0.3962	0.5252
AL133475.1	0.01388	0.3952	0.5252
KIRREL3-AS1	-0.001147	0.3974	0.5252
AC083806.2	0.00426	0.396	0.5252
SNX10	0.01609	0.3969	0.5252
AC090186.1	0.006793	0.3954	0.5252
SOBP	-0.003114	0.3961	0.5252
AC090844.2	-0.004941	0.3997	0.5256
BMERB1	-0.008385	0.3989	0.5256
APCDD1L-DT	0.009938	0.3999	0.5256
TTC39C-AS1	0.0141	0.3998	0.5256
AC104370.1	-0.01195	0.3994	0.5256
ZNF506	0.01536	0.3993	0.5256
AL391152.1	0.004151	0.3989	0.5256
KNG1	-0.01333	0.4002	0.5257
AC104653.1	0.02214	0.4017	0.5265
CNR2	0.009687	0.4015	0.5265
WARS2	0.01368	0.4018	0.5265
ADAMTSL4-AS1	0.003937	0.4015	0.5265
AC025887.2	-0.01097	0.4034	0.5267
SLC22A9	0.009422	0.403	0.5267
LINC01620	-0.006663	0.4051	0.5267
AC114763.1	0.02198	0.404	0.5267
IL6R	-0.009389	0.405	0.5267
AL031073.2	0.003289	0.4024	0.5267
ZNF16	-0.008593	0.4033	0.5267
DLEU1	0.02006	0.4052	0.5267
SSH2	0.01167	0.4042	0.5267
CTBP2	0.0122	0.405	0.5267
NOVA1	0.007271	0.4029	0.5267
PAPSS2	-0.01329	0.4043	0.5267
MFSD11	0.01831	0.4036	0.5267
DHRS2	0.0386	0.4071	0.5276
AC097518.2	0.00632	0.4067	0.5276
ZNF793-AS1	0.0139	0.4061	0.5276
LINC02290	-0.01745	0.4069	0.5276
AL355916.1	0.005795	0.4069	0.5276
RHBDL3	-0.0135	0.4079	0.5283
AL670729.3	-0.01589	0.4084	0.5287
CTNNA2	0.01986	0.4097	0.5291
GLIS1	-0.002625	0.4105	0.5291
PLUT	-0.00491	0.409	0.5291
AC009097.1	-0.004488	0.4105	0.5291
SLC17A5	0.01839	0.4098	0.5291
ANKMY1	-0.0003931	0.4105	0.5291
LINC01278	0.01685	0.4096	0.5291
B4GALNT3	0.01366	0.4109	0.5293
LINC01891	0.004227	0.4114	0.5297
CALCRL	0.01123	0.4146	0.5298
CPEB3	0.0008947	0.413	0.5298
LINC01301	-0.01204	0.414	0.5298
AL024495.1	0.004079	0.4125	0.5298
CDK19	0.03373	0.4143	0.5298
SH3RF2	0.002046	0.4143	0.5298
PDE6D	0.02314	0.4119	0.5298
WWP2	0.0173	0.4138	0.5298
AC005699.1	0.01278	0.4147	0.5298
AC097173.2	-0.005554	0.415	0.5298
F5	0.0124	0.4128	0.5298
MED14OS	-0.006379	0.4143	0.5298
FAM241A	-0.006619	0.4126	0.5298
FOXP1	-0.01847	0.4128	0.5298
ZC3H12B	0.003267	0.4159	0.5301
LINC02572	0.0216	0.416	0.5301
STIM1	0.007519	0.4162	0.5301
LINC01588	0.003084	0.416	0.5301
KDM2B-DT	-0.004702	0.4175	0.5302
AL603839.3	-0.002118	0.4165	0.5302
LPL	-0.009148	0.4175	0.5302
HMMR	0.02144	0.4171	0.5302
IGF2BP2-AS1	-0.00466	0.4172	0.5302
PARP8	0.01465	0.4178	0.5303
CPPED1	0.005187	0.4185	0.5308
GRIK2	0.01854	0.4194	0.5313
TOPAZ1	-0.01124	0.4193	0.5313
TNNI3K	-0.02453	0.4209	0.5317
S100P	-0.01011	0.4208	0.5317
ARHGAP18	0.006228	0.4209	0.5317
AC093298.2	-0.0002036	0.4206	0.5317
ZNF831	0.01756	0.4208	0.5317
GRAP2	0.02444	0.422	0.5328
KCNMB2-AS1	0.006709	0.4226	0.5331
ATP13A4	0.02417	0.4228	0.5331
MALRD1	0.003277	0.426	0.5338
OR3A2	0.009746	0.4261	0.5338
ACYP2	0.02292	0.425	0.5338
PLPP1	0.01161	0.4253	0.5338
AL359649.1	-0.006893	0.4246	0.5338
AFG1L	-0.001347	0.426	0.5338
FAM83E	-0.005465	0.4243	0.5338
DIO2-AS1	-0.005968	0.4238	0.5338
AAK1	0.05348	0.4252	0.5338
C15orf65	0.001229	0.4237	0.5338
RNF207	0.01719	0.4244	0.5338
DCDC1	0.01948	0.4265	0.534
ZNF425	-0.004367	0.4269	0.5342
LHFPL3-AS1	-0.01398	0.4273	0.5344
AC113414.1	0.002856	0.4282	0.5352
SNX24	0.03084	0.4284	0.5352
ATRNL1	-0.01048	0.4296	0.5354
PRTG	-0.002367	0.4291	0.5354
LINC02307	0.0005319	0.4296	0.5354
SLC26A1	-0.0152	0.4291	0.5354
AL352979.4	-0.01871	0.434	0.5365
HAVCR2	0.005602	0.4311	0.5365
INSRR	0.008494	0.4313	0.5365
AC011603.2	0.03008	0.433	0.5365
ZFX-AS1	-0.01316	0.4308	0.5365
SH3KBP1	0.01932	0.4338	0.5365
PPCDC	0.008957	0.4325	0.5365
STOX1	0.03736	0.4336	0.5365
UNC5C	-0.02497	0.4327	0.5365
AC091074.2	0.01123	0.4317	0.5365
L3MBTL3	0.02328	0.4339	0.5365
RBFOX2	-0.0009443	0.4322	0.5365
TOM1L2	0.01273	0.4339	0.5365
IQUB	0.01521	0.432	0.5365
TFAP2A	0.005732	0.4358	0.5368
LINC01708	-0.002676	0.4357	0.5368
MEIS1	0.01869	0.4346	0.5368
AC097460.1	0.007536	0.436	0.5368
SOCS2-AS1	-0.01058	0.4354	0.5368
AP003721.1	-0.01581	0.4352	0.5368
GALNT6	0.02405	0.4351	0.5368
AC012409.2	-0.001401	0.437	0.5378
RHPN2	0.01858	0.4378	0.5384
ANKFN1	-0.008732	0.4388	0.5386
MRLN	-0.007612	0.4392	0.5386
AC018413.1	-0.01216	0.4396	0.5386
AL592295.4	0.009107	0.4397	0.5386
AC018754.1	-0.007383	0.4391	0.5386
U52111.1	-0.006302	0.4387	0.5386
ADAMTS18	-0.003299	0.4394	0.5386
AC005165.1	-0.001505	0.4405	0.539
GFOD2	0.004386	0.4403	0.539
STEAP3-AS1	0.01836	0.4412	0.5395
ADSSL1	0.001345	0.4415	0.5396
VLDLR-AS1	0.008573	0.4429	0.5404
AL357972.1	0.001151	0.4428	0.5404
HACD1	0.03171	0.4434	0.5404
IGDCC4	-0.01329	0.4434	0.5404
PLXDC1	0.01291	0.4428	0.5404
CXXC4-AS1	-0.003266	0.4444	0.5406
DSE	0.02141	0.4449	0.5406
CEMIP2	0.02128	0.4447	0.5406
FOXO3	0.02919	0.4446	0.5406
GNAL	-0.002431	0.4441	0.5406
AL359636.2	0.01065	0.4454	0.5409
FAM167A-AS1	0.001829	0.4475	0.5417
RNF24	0.02088	0.4466	0.5417
AL110505.1	-0.007519	0.4473	0.5417
TMEM156	0.005892	0.4463	0.5417
KPNA2	0.03705	0.4472	0.5417
AL096794.1	-0.01243	0.4469	0.5417
WDFY1	0.01265	0.4479	0.5418
APOLD1	0.01128	0.4507	0.5422
AC016074.2	0.01575	0.4508	0.5422
CCBE1	0.006775	0.4495	0.5422
CARD18	0.003185	0.4485	0.5422
HIST1H2AL	-0.01257	0.4514	0.5422
SYN3	0.0202	0.4514	0.5422
GRID1-AS1	-0.007288	0.4504	0.5422
AP002812.2	-0.0006588	0.4502	0.5422
AC008496.2	-0.02069	0.4509	0.5422
C8G	-0.006311	0.4506	0.5422
MAP3K14	0.007013	0.4506	0.5422
TNFSF10	0.04353	0.4515	0.5422
CFAP46	0.02808	0.4488	0.5422
ADCY9	0.03325	0.4528	0.5423
ADCY10	-0.009517	0.4523	0.5423
APLF	0.02949	0.4526	0.5423
CPNE4	-0.005781	0.4526	0.5423
OPRM1	0.02597	0.4525	0.5423
LINC01623	0.005784	0.4539	0.5425
RTN4RL1	-0.008392	0.454	0.5425
HIST2H4A	-0.001061	0.4535	0.5425
DNAI1	0.02216	0.4534	0.5425
KCNH8	0.01206	0.4549	0.5426
NXPE2	-0.003936	0.4544	0.5426
AC119396.1	0.02164	0.4547	0.5426
LINC02109	0.01653	0.4574	0.5441
RAP2C-AS1	0.0005012	0.4574	0.5441
LINC01950	0.02031	0.4569	0.5441
SLC49A4	0.0188	0.4569	0.5441
FAM13A	0.02536	0.4576	0.5441
PYHIN1	0.01457	0.4575	0.5441
TRGV7	0.02103	0.4593	0.545
AP003100.2	-0.01657	0.4595	0.545
TMEM254-AS1	-0.0133	0.4591	0.545
ASB17	0.0009237	0.4597	0.545
GNG2	0.03008	0.4588	0.545
GRIN2A	0.01127	0.4609	0.5454
TBL1Y	-0.014	0.4612	0.5454
CCDC122	0.02788	0.462	0.5454
PSEN1	0.01482	0.4614	0.5454
AC012574.2	0.006322	0.4618	0.5454
AC092674.1	0.0283	0.4617	0.5454
KLHL22	0.005933	0.462	0.5454
PELI1	0.01775	0.4611	0.5454
CEP112	0.02147	0.463	0.5459
PDE4D	-3.803e-05	0.4629	0.5459
TNFRSF11A	0.001879	0.4641	0.5466
SMURF2	0.04159	0.4639	0.5466
AC010343.3	0.00276	0.4644	0.5467
AC019155.2	-0.01432	0.465	0.5471
PPP6C	0.02709	0.4662	0.5477
LINC01389	0.004712	0.4659	0.5477
C10orf53	0.00264	0.4663	0.5477
TMEM51-AS1	-0.01086	0.4673	0.5486
HIF1A-AS1	0.01457	0.4678	0.5489
DNAH2	0.008109	0.4683	0.5492
AOPEP	0.00169	0.4691	0.5498
SYNPO2	0.003252	0.47	0.5506
SDC2	0.006419	0.4722	0.5507
SATB1-AS1	-0.01881	0.4723	0.5507
OSBPL6	0.001504	0.4714	0.5507
NEBL	-0.008184	0.4721	0.5507
AC016042.1	0.007856	0.4712	0.5507
LINC02112	0.004721	0.4712	0.5507
DOCK4	0.002776	0.4711	0.5507
COX10-AS1	0.01427	0.4721	0.5507
ABCG2	0.0003411	0.4724	0.5507
LINC00598	-0.005662	0.4728	0.5508
MYO18B	0.01141	0.4734	0.5512
ZSWIM5	-0.004155	0.4742	0.5518
AC099560.1	-0.004062	0.4744	0.5518
AC092813.2	0.009001	0.4747	0.5518
AC103740.1	-0.006106	0.4756	0.5519
AC020637.1	0.01099	0.4753	0.5519
SMIM8	0.009625	0.4761	0.5519
CLIC2	0.01245	0.4755	0.5519
MAP3K15	-0.01901	0.4763	0.5519
CD2	0.0005734	0.4764	0.5519
TTC23	0.01471	0.4766	0.5519
RAG2	-0.0174	0.477	0.552
ACTG1	0.0287	0.4772	0.552
LINC02803	0.01297	0.4786	0.5534
PTPRG	0.02187	0.4793	0.5535
AC006504.5	0.01362	0.4795	0.5535
TJP2	0.02041	0.4794	0.5535
MAFB	0.01364	0.4798	0.5536
TCF7L1	-0.00567	0.4804	0.5537
RASEF	0.01228	0.4803	0.5537
FGF14	0.002274	0.4833	0.5563
PLCB1	0.01926	0.4835	0.5563
CASK	0.01235	0.483	0.5563
AMMECR1	-0.0169	0.4864	0.5594
LINC02062	-0.01421	0.487	0.5598
AL445253.1	0.001475	0.4884	0.5608
AC092138.2	-0.01192	0.4882	0.5608
AC073115.2	0.02305	0.4905	0.5609
NOX1	0.006136	0.4912	0.5609
AC092332.1	0.0004472	0.4895	0.5609
TLL1	-0.008428	0.4914	0.5609
AC004943.2	0.01549	0.4893	0.5609
PAG1	0.002432	0.4903	0.5609
CDKL3	0.03675	0.4889	0.5609
CEACAM21	-0.01804	0.4896	0.5609
AC067945.4	-0.003718	0.4911	0.5609
UBTD1	-0.009172	0.4902	0.5609
PERP	0.005227	0.4913	0.5609
AL035420.1	0.01211	0.4924	0.5617
FAM83A	-0.009409	0.4927	0.5618
ODF3L2	0.01277	0.4937	0.5626
CCDC7	0.004231	0.4942	0.5627
GUCA1C	-0.007251	0.4943	0.5627
AL356108.1	0.02246	0.4962	0.5634
SDK2	-0.01807	0.4957	0.5634
AC090572.2	-0.01448	0.4954	0.5634
CA3	0.01253	0.4961	0.5634
AC079385.1	-0.005009	0.4959	0.5634
UFL1-AS1	-0.01096	0.4985	0.5639
CDR2	-0.01666	0.4993	0.5639
AC103871.1	-0.009531	0.4978	0.5639
PHTF1	-0.002536	0.4996	0.5639
HEPH	-0.002577	0.4972	0.5639
KCNMA1	0.01607	0.4989	0.5639
C1orf105	0.001778	0.4969	0.5639
AKR1C3	0.005321	0.4995	0.5639
FNIP2	-0.01146	0.4987	0.5639
LINC02334	-0.008156	0.4998	0.5639
MAP7	0.005029	0.4987	0.5639
ZBED3-AS1	-0.01239	0.4994	0.5639
LINC02713	-0.001727	0.5002	0.564
GLCE	0.01081	0.5011	0.5648
PCGF5	0.00692	0.5021	0.565
CDKL1	0.003816	0.5019	0.565
AC104024.4	-0.0145	0.5024	0.565
SLC25A25	0.01498	0.5023	0.565
CRTC3-AS1	0.03621	0.5029	0.5653
LINC00159	-0.001441	0.5035	0.5653
LINC00687	0.001419	0.5036	0.5653
ATP6AP1L	0.01564	0.5037	0.5653
TTC39C	-0.01604	0.5046	0.566
CXXC4	0.00531	0.5057	0.5661
XKR9	-0.01405	0.505	0.5661
AL442067.3	-0.005644	0.506	0.5661
PRKACB	0.02057	0.5056	0.5661
ATXN3	-0.0272	0.5057	0.5661
NUP210L	-0.00444	0.507	0.5669
INTS6	0.00364	0.5082	0.568
ARHGEF3	0.009215	0.5088	0.5684
AL513218.1	-0.009525	0.5095	0.5688
ZNF536	0.001993	0.5099	0.569
MIR137HG	-0.01327	0.5108	0.5697
AC009961.1	0.0275	0.5115	0.5702
AC073941.1	-0.005751	0.5131	0.5703
WDR64	-0.006514	0.5133	0.5703
AL121987.1	-0.005384	0.5125	0.5703
GABPB1-AS1	-0.01338	0.5122	0.5703
RUSC2	0.003285	0.5122	0.5703
AL357146.1	0.01758	0.5129	0.5703
PARD3	0.01031	0.5135	0.5703
BAALC-AS1	0.001838	0.5138	0.5704
AL591368.1	0.01508	0.5149	0.571
DIAPH1	0.01805	0.5147	0.571
AC091231.1	-0.0006821	0.5154	0.5713
AL035401.1	-0.009088	0.516	0.5715
ERO1B	0.008687	0.5161	0.5715
AC245123.1	0.004767	0.5165	0.5716
HEXA-AS1	-0.007689	0.5171	0.572
ZNRF2	-0.01304	0.5174	0.572
LTBP1	0.009142	0.518	0.5724
UBASH3B	-0.006586	0.5188	0.5728
STAT3	0.03101	0.5192	0.5728
ELOVL4	0.0153	0.519	0.5728
AL022316.1	-0.007047	0.5199	0.5733
ADD3-AS1	0.008179	0.5226	0.5739
TRPC3	-0.02341	0.5222	0.5739
TTTY10	0.01453	0.5207	0.5739
AP005436.1	0.004239	0.5224	0.5739
FBXL13	0.01259	0.5232	0.5739
LINC01121	0.02338	0.5232	0.5739
AC105415.1	-0.001998	0.5225	0.5739
DNAJC1	0.01544	0.5234	0.5739
SCN7A	-0.01114	0.5221	0.5739
SNAP25	-0.01228	0.5216	0.5739
AC083973.1	-0.008038	0.5223	0.5739
LINC02853	0.0007259	0.5252	0.5741
TGM3	-0.001684	0.5243	0.5741
FAM151B	-0.0108	0.5252	0.5741
PROCR	0.01823	0.5247	0.5741
RNF38	0.02856	0.5248	0.5741
AC022182.1	-0.00217	0.5251	0.5741
IKZF2	-0.004212	0.5261	0.5744
GALNT14	-0.02063	0.526	0.5744
SAXO1	0.0159	0.5263	0.5744
IP6K1	0.02201	0.5266	0.5745
JPH2	-0.002129	0.5274	0.5751
AC005993.1	0.01272	0.5286	0.5761
BTBD9	0.02671	0.5309	0.5783
KANK1	0.002685	0.5315	0.5786
CHSY3	-0.004001	0.5343	0.5796
AL139023.1	0.004192	0.5349	0.5796
PITPNC1	0.01092	0.5348	0.5796
SNTB1	-0.00515	0.5349	0.5796
AKT3	0.02696	0.5335	0.5796
LINC01358	-0.009522	0.5342	0.5796
LINC00158	0.01635	0.5338	0.5796
KIF14	0.03107	0.534	0.5796
LINC02220	0.003064	0.5351	0.5796
MMP24	0.006887	0.5344	0.5796
KIAA1324	-0.004247	0.536	0.58
ARFGEF3	-0.003171	0.5357	0.58
KATNAL2	0.01178	0.5363	0.58
CD1E	-0.00135	0.5375	0.5805
AC097634.1	-0.0001395	0.5372	0.5805
SLC2A1-AS1	-0.006866	0.5375	0.5805
AL356417.1	-0.0005519	0.5383	0.5807
AP005230.1	0.002105	0.5382	0.5807
MAP2	-0.001426	0.5397	0.5811
LINC02506	-0.006948	0.5397	0.5811
LINC02244	-0.001618	0.5396	0.5811
GRIN2B	-0.0102	0.5393	0.5811
AC020687.1	0.02144	0.5405	0.5815
RANBP3L	0.009074	0.5417	0.5815
LINC01545	0.004247	0.5412	0.5815
NUDT16	0.004856	0.5416	0.5815
ZNF705E	-0.0008037	0.5411	0.5815
BMPR1A	0.006529	0.5407	0.5815
[truncated: 1,003 more rows]

## Sheet: DATF
Table S6 Identification of cellular transcripts that correlate with HIV RNA levels for 2D10 cell line data
Note: List of Spearman correlation coefficients, nominal P values from linear regression, and adjusted P values (P.adj) for top-ranked TF and motifs that were associated with HIV RNA expression.
TF	Motif	Mean.DMSO	Mean.SAHA	Mean.Prostratin	Mean.iBET151	SAHA.P	Prostratin.P	iBET151.P	SAHA.P.adj	Prostratin.P.adj	iBET151.P.adj	DATF.combined.P	DATF.combined.P.adj
FOXF2	MA0030.1	-0.0046082	0.0220501	-0.00600976	0.0194592	0.843526	0.673399	0.952875	0.470341	0.34524	0.865366	0.899446	0.335108
FOXD1	MA0031.1	-0.0553107	0.0429978	-0.00345587	0.0432228	0.161566	0.502425	0.0562706	0.173699	0.298088	0.277401	0.122778	0.0859298
IRF2	MA0051.1	-0.0567115	-0.0379598	0.0309059	0.0603645	0.50634	0.0330381	0.00408847	0.36478	0.0529979	0.0643141	0.0109178	0.013362
MZF1(var.2)	MA0057.1	-0.026606	0.1447	-0.0826124	-0.0237416	0.000332411	0.305733	0.999094	0.00118949	0.231366	0.868991	0.00149214	0.00229508
MAX::MYC	MA0059.1	0.066776	-0.0994872	0.00613975	0.0348868	0.000417556	0.216376	0.283678	0.00146204	0.188812	0.542179	0.00124931	0.00196134
PPARG	MA0066.1	0.0127774	-0.0959866	0.0421244	0.0183794	0.0668691	0.437493	0.761109	0.0892407	0.284088	0.812292	0.212051	0.129033
PAX6	MA0069.1	0.0507294	-0.0563482	-0.0214275	0.0433206	0.00853471	0.0960701	0.600739	0.018284	0.109517	0.760342	0.0237272	0.0244403
PBX1	MA0070.1	-0.0691231	0.0104954	0.0500956	0.00455971	0.142546	0.021775	0.100964	0.160615	0.0396828	0.382386	0.0480481	0.0411193
RORA	MA0071.1	-0.00234421	-0.0587986	0.0586884	0.00890771	0.227696	0.451004	0.875302	0.219365	0.288017	0.85161	0.613232	0.263568
RORA(var.2)	MA0072.1	0.0194421	-0.0408295	0.0558897	-0.0215313	0.0653844	0.730618	0.110379	0.0876183	0.356515	0.393598	0.134329	0.0907382
RREB1	MA0073.1	0.0328572	0.256984	-0.130916	-0.089899	1.65612e-08	7.21378e-05	0.00266029	1.54082e-07	0.000232833	0.0488226	4.96719e-08	1.36234e-07
RXRA::VDR	MA0074.1	0.0250313	0.0124722	0.00900819	-0.019336	0.816053	0.940157	0.230748	0.461469	0.407112	0.518963	0.844878	0.323787
SOX9	MA0077.1	-0.030645	0.0198217	-0.0166101	0.00934206	0.241407	0.755854	0.436259	0.22589	0.362881	0.667198	0.476594	0.225088
SRY	MA0084.1	-0.0208217	0.0617511	-0.0329682	0.00773393	0.0557871	0.899336	0.509544	0.077966	0.400208	0.702596	0.275059	0.150491
TAL1::TCF3	MA0091.1	0.103755	-0.0824394	-0.0971739	0.0735411	0.00018368	2.65344e-05	0.490282	0.000687495	8.99794e-05	0.69282	6.95551e-05	0.000136497
REL	MA0101.1	-0.043902	-0.053721	0.0947397	-0.00884998	0.809336	0.000614551	0.402132	0.460744	0.00159838	0.63989	0.00184773	0.00273129
RELA	MA0107.1	-0.045635	-0.053254	0.0435645	0.0310873	0.678983	0.0624202	0.164856	0.425605	0.0832246	0.468764	0.144283	0.0954792
NR1H2::RXRA	MA0115.1	-0.0363271	-0.127592	0.110851	0.0164427	0.0632084	0.000770314	0.147294	0.0854053	0.00197954	0.448973	0.00227255	0.0033162
NFIC::TLX1	MA0119.1	0.0968294	-0.0965409	0.0114072	-0.00494493	5.97452e-05	0.052321	0.0206098	0.000266506	0.0737706	0.177299	0.000178517	0.000333097
ZNF354C	MA0130.1	0.00250147	0.00043038	0.0358652	-0.0450031	0.746363	0.594809	0.12797	0.442342	0.321909	0.419382	0.39118	0.199214
CTCF	MA0139.1	0.0634123	0.363419	-0.391999	0.0263709	8.35351e-08	2.98204e-20	0.195127	7.15835e-07	2.1591e-19	0.495075	8.94612e-20	4.52557e-19
EWSR1-FLI1	MA0149.1	-0.0639031	-0.0104086	0.0332855	0.00837676	0.163779	0.0180465	0.0339314	0.175433	0.034046	0.217228	0.0331138	0.0305185
REST	MA0138.2	0.00436118	-0.0518307	0.0278852	0.00729447	0.268537	0.54512	0.999094	0.240823	0.314467	0.868991	0.996993	0.358542
NFATC2	MA0152.1	-0.0178392	0.0459252	-0.0957244	0.0544304	0.0999525	0.138688	0.0844245	0.124228	0.142351	0.346153	0.103393	0.0742476
INSM1	MA0155.1	0.0332169	0.0358469	0.00448238	-0.0542882	0.720967	0.436907	0.0821925	0.439644	0.284088	0.345441	0.241999	0.139237
RARA::RXRA	MA0159.1	0.068971	-0.028625	-0.0167979	-0.00756588	0.0415154	0.1412	0.207218	0.0620126	0.142742	0.507058	0.084451	0.0633104
NR4A2	MA0160.1	0.0242496	-0.144248	0.0729011	0.0185376	0.0153312	0.176058	0.668868	0.0278902	0.164806	0.784078	0.0435716	0.0378577
PLAG1	MA0163.1	-0.00302268	0.00838311	-0.0257956	0.0102781	0.739131	0.471248	0.726043	0.440552	0.291293	0.802687	0.664356	0.272987
ARNT::HIF1A	MA0259.1	-0.00678524	0.0143644	0.0425169	-0.0221163	0.539411	0.106936	0.872278	0.37532	0.116452	0.85161	0.459648	0.221057
DUX4	MA0468.1	-0.00132111	0.0354252	-0.0139146	-0.00662873	0.243028	0.689128	0.619948	0.226756	0.347077	0.77019	0.502817	0.234073
FOS	MA0476.1	-0.207921	-0.165406	0.568077	-0.283524	0.614926	5.23409e-44	0.0757952	0.402896	7.78985e-43	0.330665	1.57023e-43	1.98583e-42
FOSL2	MA0478.1	-0.197858	-0.178028	0.57498	-0.267043	0.887867	9.97899e-45	0.151181	0.485184	1.67081e-43	0.454841	2.9937e-44	4.25931e-43
FOXH1	MA0479.1	0.0177075	0.0306922	-0.0104715	-0.027548	0.943373	0.399682	0.288063	0.498689	0.273365	0.542179	0.811197	0.314586
JUN	MA0488.1	-0.000453396	-0.0108595	0.0750842	-0.038546	0.582338	0.105645	0.372591	0.390986	0.115516	0.61603	0.246844	0.140832
JUN(var.2)	MA0489.1	-0.185571	-0.191871	0.575254	-0.263588	0.992087	7.13729e-44	0.155124	0.510356	9.56013e-43	0.461656	2.14119e-43	2.43711e-42
JUND(var.2)	MA0492.1	-0.037168	-0.0229983	0.0715423	-0.0126595	0.728895	0.0313718	0.875673	0.440552	0.0518783	0.85161	0.132095	0.0900306
MEF2C	MA0497.1	0.044436	-0.0843097	0.0148093	0.0110073	0.00866962	0.63403	0.582501	0.0184517	0.330451	0.7474	0.0264695	0.0266617
MAF::NFE2	MA0501.1	-0.121654	-0.108598	0.252448	-0.097213	0.736397	5.84358e-14	0.42891	0.440552	3.1309e-13	0.661471	1.75413e-13	7.26023e-13
NR2C2	MA0504.1	-0.0275083	-0.0048971	0.0166134	0.0282343	0.555972	0.20866	0.0846927	0.382459	0.184563	0.346153	0.178044	0.114634
NRF1	MA0506.1	-0.0390209	-0.114672	0.0373998	0.0880756	0.0581091	0.0135488	0.000183468	0.0805199	0.027707	0.00721513	0.000541385	0.000906189
POU2F2	MA0507.1	-0.00588463	0.146865	-0.0573009	-0.0493821	0.000610417	0.465862	0.445406	0.00198771	0.291293	0.675558	0.00183025	0.00272314
SMAD2::SMAD3::SMAD4	MA0513.1	0.04665	-0.060513	0.0185211	-0.00189836	0.0111961	0.270003	0.181762	0.0215729	0.215273	0.485602	0.0308501	0.029384
STAT1::STAT2	MA0517.1	-0.0520185	-0.155676	0.0605718	0.087372	0.0137001	0.00193211	0.00091012	0.0253476	0.00472982	0.0274807	0.0017759	0.00267728
TCF7L2	MA0523.1	-0.0386539	-0.0657104	0.056133	0.0194696	0.64042	0.0347795	0.217497	0.41093	0.0554593	0.516152	0.0939089	0.0689598
ZBTB33	MA0527.1	0.0524368	-0.0751572	-0.00528217	0.0336581	0.0128504	0.23896	0.681346	0.0241879	0.199863	0.790679	0.037734	0.0338182
ELK4	MA0076.2	-0.0382102	-0.354126	0.185143	0.0940786	1.09043e-11	1.22467e-07	0.00203923	2.08869e-10	5.37834e-07	0.0449096	3.271e-11	1.20099e-10
ESR2	MA0258.2	0.00533374	-0.0866133	0.0752251	-0.0159244	0.0572472	0.0945741	0.565109	0.0796646	0.108737	0.740792	0.107313	0.0765795
IRF1	MA0050.2	-0.0443145	-0.0618123	0.0258745	0.0519074	0.637182	0.0510471	0.0104866	0.41093	0.0735077	0.113208	0.026417	0.0266617
STAT1	MA0137.3	0.0238802	-0.108269	-0.0162002	0.044028	0.0040894	0.300639	0.626762	0.0106531	0.228949	0.772804	0.0122153	0.0145587
STAT3	MA0144.2	0.00559783	-0.0697214	-0.0159795	0.0303812	0.0919587	0.583729	0.716075	0.116971	0.317663	0.802687	0.292561	0.157073
GATA1::TAL1	MA0140.2	-0.0277033	-0.103657	0.30681	-0.168116	0.376787	5.21343e-13	0.0149316	0.29708	2.68584e-12	0.152238	1.56404e-12	6.03459e-12
YY1	MA0095.2	-0.0539771	-0.0643939	-0.00427801	0.0813784	0.917925	0.123543	0.00132981	0.49286	0.128779	0.0345624	0.00401181	0.00556862
FOXP2	MA0593.1	-0.0296341	0.0797781	-0.0392779	0.0315803	0.0201374	0.78549	0.141331	0.0339761	0.369819	0.439618	0.0567914	0.0470119
SREBF1	MA0595.1	0.000989925	-0.0736434	0.0905909	-0.0152259	0.124231	0.0599464	0.595192	0.147641	0.0811071	0.758553	0.123058	0.0859298
SREBF2	MA0596.1	-0.00189549	-0.0816428	0.0870336	-0.0193037	0.0834221	0.0622341	0.40872	0.107797	0.0832246	0.644782	0.101656	0.0732315
THAP1	MA0597.1	0.000988129	-0.056526	0.0590731	0.000529515	0.197617	0.29583	0.916192	0.199829	0.228388	0.856817	0.653044	0.269558
KLF5	MA0599.1	0.0242424	0.121981	-0.0846124	-0.0253376	8.3798e-05	1.3558e-05	0.101552	0.000359044	4.77905e-05	0.382386	3.50057e-05	7.05199e-05
DMRT3	MA0610.1	0.0219771	0.0441795	-0.00742663	-0.0378581	0.71442	0.662491	0.517165	0.436469	0.3413	0.706541	0.640038	0.267338
FOXG1	MA0613.1	-0.021755	0.0468508	-0.0108329	0.0184297	0.187076	0.961459	0.321941	0.191034	0.410822	0.557393	0.854336	0.326211
LBX1	MA0618.1	0.0310249	-0.0485128	-0.0624918	0.083797	0.0866304	0.050012	0.279234	0.111062	0.0728143	0.542179	0.0868056	0.0643666
NFATC3	MA0625.1	0.00818439	-0.0453557	-0.0434544	0.0628165	0.515075	0.20875	0.319041	0.366258	0.184563	0.555869	0.320963	0.169131
POU6F1	MA0628.1	0.0158578	-0.00261568	-0.0294668	0.0429474	0.632948	0.312429	0.697154	0.410574	0.235768	0.796465	0.551354	0.24903
SHOX	MA0630.1	-0.0442223	0.0100371	-0.0164876	0.0510426	0.168989	0.579244	0.0220672	0.179245	0.316565	0.183252	0.0595419	0.0485813
ALX3	MA0634.1	0.00998488	-0.0230516	-0.015802	0.0387951	0.63934	0.727568	0.454284	0.41093	0.355979	0.681513	0.620345	0.264355
BARHL2	MA0635.1	-0.050135	-0.0400813	0.0840985	0.00731834	0.982529	0.00612573	0.278157	0.507787	0.0133418	0.542179	0.0275365	0.0269509
BHLHE41	MA0636.1	-0.038171	0.000661813	0.0452293	0.000779709	0.563766	0.0284999	0.315403	0.382459	0.0487119	0.554797	0.0806165	0.0619989
CENPB	MA0637.1	-0.0196372	0.006516	-0.0361022	0.0532115	0.640492	0.819493	0.118448	0.41093	0.379403	0.405056	0.445424	0.216962
CREB3	MA0638.1	0.0148119	0.0177101	-0.00339747	-0.00453319	0.895826	0.650997	0.572388	0.486183	0.336025	0.743163	0.782739	0.307213
DBP	MA0639.1	0.0146073	-0.00741252	0.0133617	0.00974677	0.905231	0.829357	0.917186	0.49047	0.381419	0.856817	0.894287	0.333733
ELF4	MA0641.1	-0.0475591	-0.260267	0.151399	0.0764308	5.5771e-05	1.67898e-06	0.00226174	0.000252233	6.51863e-06	0.0478942	4.88621e-06	1.1467e-05
ELF5	MA0136.2	-0.130658	-0.255617	0.217744	0.0674847	0.00708816	5.57617e-14	3.18753e-06	0.0160287	3.0486e-13	0.000584986	1.67356e-13	7.05501e-13
EN1	MA0027.2	-0.0484287	-0.00533446	0.00450188	0.0528971	0.37003	0.372414	0.0205242	0.295328	0.262889	0.177299	0.0577842	0.047427
EN2	MA0642.1	-0.0462652	-0.0246988	0.0571915	0.00925626	0.969441	0.053755	0.387341	0.505899	0.0745569	0.632814	0.80075	0.311612
ESX1	MA0644.1	-0.0191961	-0.00368149	0.0188784	0.00787438	0.538214	0.205797	0.369032	0.37532	0.183161	0.611983	0.340701	0.177884
ETV6	MA0645.1	-0.0877991	-0.365354	0.287868	0.0448773	4.606e-09	4.10345e-16	0.00251344	4.99953e-08	2.49837e-15	0.0488226	1.23104e-15	5.38913e-15
FLI1	MA0475.2	-0.0616652	-0.258917	0.160004	0.06889	3.5103e-05	1.89731e-06	0.00917635	0.000163295	7.26108e-06	0.105255	5.39901e-06	1.23545e-05
FOXI1	MA0042.2	-0.0507795	0.0814421	-0.0134453	0.00825123	0.0094532	0.573704	0.283537	0.0189078	0.315188	0.542179	0.0278221	0.0269509
FOXL1	MA0033.2	-0.0507795	0.0814421	-0.0134453	0.00825123	0.0094532	0.573704	0.283537	0.0189078	0.315188	0.542179	0.0278221	0.0269509
FOXO3	MA0157.2	-0.0553107	0.0429978	-0.00345587	0.0432228	0.161566	0.502425	0.0562706	0.173699	0.298088	0.277401	0.122778	0.0859298
GCM1	MA0646.1	0.0765258	-0.0600457	-0.00419515	0.00460766	0.00714185	0.0476586	0.17747	0.0160387	0.0709299	0.478867	0.0180681	0.0202613
GRHL1	MA0647.1	-0.0163304	-0.0430803	0.0311403	0.0138926	0.437748	0.462576	0.494825	0.33073	0.290894	0.69282	0.464866	0.222785
GSC	MA0648.1	0.0440442	-0.0679188	0.0207982	-0.00399672	0.0505378	0.549089	0.323704	0.0718634	0.314467	0.557406	0.133857	0.0906885
HEY2	MA0649.1	0.0189617	-0.0521442	0.0241464	0.00421492	0.127191	0.88454	0.966918	0.150063	0.396257	0.867624	0.905931	0.336973
HINFP	MA0131.2	-0.0360137	-0.0922392	0.0739203	0.0306906	0.234362	0.016871	0.085573	0.2238	0.032054	0.346426	0.0402765	0.0356754
HNF1A	MA0046.2	0.022193	-0.0147214	-0.0443006	0.0314068	0.314678	0.192471	0.879749	0.268948	0.174195	0.85161	0.543694	0.246548
HNF1B	MA0153.2	0.0243413	-0.00413158	-0.00945644	-0.0117441	0.55888	0.487402	0.295194	0.382459	0.296753	0.545162	0.436928	0.214359
HOXC11	MA0651.1	-0.0341389	-0.021151	0.0508315	0.0115673	0.967113	0.0797888	0.301014	0.505494	0.0985015	0.545162	0.828465	0.319649
HSF1	MA0486.2	-0.0571806	0.0372573	0.0318994	0.00932973	0.0712062	0.0548963	0.170623	0.0938745	0.0754169	0.470047	0.0791212	0.0612628
IRF8	MA0652.1	-0.0434693	-0.176394	0.0860606	0.0791002	0.0132151	0.00641744	0.00512678	0.02459	0.0137535	0.0711505	0.00703336	0.00920163
IRF9	MA0653.1	-0.0163967	-0.184583	0.0923777	0.0880824	0.000195502	0.0425077	0.0398248	0.000723429	0.0650714	0.234935	0.000581012	0.000965419
ISX	MA0654.1	-0.00397195	0.00364275	-0.0325225	0.0374279	0.475051	0.819815	0.225788	0.349982	0.379403	0.518566	0.534894	0.244016
JDP2	MA0655.1	-0.180163	-0.18108	0.579947	-0.282243	0.887946	5.97257e-44	0.0253193	0.485184	8.42109e-43	0.192979	1.79177e-43	2.14674e-42
JDP2(var.2)	MA0656.1	0.000979788	0.0448434	0.0212931	-0.0209886	0.584481	0.688274	0.614047	0.391305	0.347077	0.768881	0.631761	0.266818
KLF13	MA0657.1	0.0737997	0.0818802	-0.0367752	-0.0700086	0.582269	0.018836	0.00384507	0.390986	0.0352868	0.0622642	0.00960452	0.0119475
LHX6	MA0658.1	0.0157983	0.00576291	-0.0613455	0.0525087	0.974178	0.240981	0.367198	0.507557	0.199863	0.611983	0.913742	0.338554
MEF2B	MA0660.1	0.063611	-0.105581	0.0681933	-0.0494253	0.000440022	0.832716	0.0204603	0.00152431	0.381419	0.177299	0.00129533	0.00201966
MEOX1	MA0661.1	0.0316169	-0.0238262	-0.0127234	0.0199988	0.289867	0.438031	0.892553	0.253737	0.284088	0.85167	0.677852	0.276536
MIXL1	MA0662.1	-0.0282911	0.0160642	-0.012819	0.0311261	0.465888	0.936995	0.299771	0.349558	0.407112	0.545162	0.80079	0.311612
MLX	MA0663.1	-0.0108026	-0.0228056	0.00871751	0.00166164	0.693866	0.575397	0.785872	0.428843	0.315224	0.821036	0.701005	0.282939
MLXIPL	MA0664.1	-0.0144156	-0.0234954	0.0121424	0.0043924	0.832747	0.471248	0.564156	0.465926	0.291293	0.740792	0.675005	0.275869
MSC	MA0665.1	0.137332	-0.155903	-0.0774946	0.0657928	8.43485e-09	3.81449e-05	0.192174	8.3232e-08	0.000127734	0.489839	2.5299e-08	7.10999e-08
MSX1	MA0666.1	-0.0753257	0.0380515	0.0135297	0.0160872	0.00700937	0.03247	0.0300962	0.0160287	0.0524004	0.197263	0.0145205	0.0166942
MYF6	MA0667.1	0.110468	-0.0643163	-0.0777913	0.0283678	0.000709542	0.000291723	0.113114	0.00228762	0.000814067	0.393598	0.000619101	0.00102125
NEUROD2	MA0668.1	0.009406	-0.00246134	-0.00823311	-0.00472175	0.9264	0.947869	0.881541	0.494023	0.409099	0.85161	0.927053	0.342035
NEUROG2	MA0669.1	0.0301361	-0.0678735	-0.00615468	0.0268258	0.0528242	0.426623	0.903649	0.0744643	0.284088	0.854849	0.249841	0.141831
NFIA	MA0670.1	0.0163232	-0.0516489	0.0103349	0.0116436	0.1517	0.961525	0.932181	0.169171	0.410822	0.857786	0.914644	0.338554
NFIX	MA0671.1	0.0214321	-0.016368	0.00419141	-0.015849	0.338604	0.568414	0.236435	0.275941	0.315188	0.521642	0.358737	0.185178
NHLH1	MA0048.2	0.117721	-0.236065	-0.0740976	0.109916	7.70231e-13	5.26055e-05	0.998781	1.67208e-11	0.000173983	0.868991	2.31063e-12	8.76657e-12
NKX2-3	MA0672.1	-0.0288841	0.00760265	0.0147767	0.00523488	0.51514	0.34097	0.489396	0.366258	0.248216	0.69282	0.444183	0.216962
NKX2-8	MA0673.1	-0.0378618	0.0979783	0.00944488	-0.043933	0.00470184	0.290885	0.852824	0.0120557	0.227099	0.846686	0.014359	0.0166942
NKX6-1	MA0674.1	0.0212083	-0.040439	-0.0118208	0.043981	0.112674	0.240483	0.918865	0.136396	0.199863	0.856817	0.507444	0.234382
NKX6-2	MA0675.1	-0.0131194	-0.0050649	-0.0138377	0.0314399	0.801932	0.811198	0.615864	0.458936	0.378596	0.768881	0.76314	0.302126
OLIG2	MA0678.1	0.0443943	-0.0448483	0.0335736	-0.0355193	0.14042	0.832909	0.226449	0.158769	0.381419	0.518566	0.348098	0.180917
PAX4	MA0068.2	0.0252358	-0.0401966	-0.00428273	0.0421132	0.233728	0.621048	0.561197	0.2238	0.327827	0.739182	0.446045	0.216962
PAX7	MA0680.1	0.00830215	-0.0108176	-0.0515327	0.049945	0.770728	0.301142	0.27684	0.448969	0.228949	0.542179	0.455133	0.219972
POU4F2	MA0683.1	-0.0141986	-0.00650309	-0.0277943	0.0551915	0.865881	0.763231	0.0941549	0.479189	0.363169	0.366858	0.503869	0.234084
SP4	MA0685.1	0.00795203	0.225035	-0.0825139	-0.0773705	6.66847e-11	0.00194838	0.00458274	1.08573e-09	0.00472982	0.0700866	2.00054e-10	6.90009e-10
SPDEF	MA0686.1	-0.0051991	-0.16383	0.102394	0.029746	0.00109679	0.0531918	0.472432	0.00336935	0.0745569	0.689939	0.00322347	0.00455773
SPIC	MA0687.1	-0.0804575	-0.0915883	0.113695	0.0107062	0.816444	1.28102e-05	0.0268331	0.461469	4.57567e-05	0.197026	3.84146e-05	7.67084e-05
SRF	MA0083.3	0.00623442	-0.00611056	0.0388997	-0.0424044	0.816913	0.859365	0.255331	0.461469	0.388881	0.532491	0.73265	0.292087
TBXT	MA0009.2	0.0126569	-0.073347	0.0406492	0.0147976	0.0622559	0.407983	0.818879	0.0844689	0.276698	0.836088	0.213482	0.129033
TBX2	MA0688.1	0.0283059	-0.0515865	-0.0101469	0.0375907	0.240599	0.439745	0.864758	0.225783	0.284088	0.85161	0.598369	0.2594
TBX20	MA0689.1	-0.0130748	-0.0106661	0.0655919	-0.0491903	0.678467	0.16874	0.246537	0.425605	0.162022	0.530219	0.305572	0.162146
TBX21	MA0690.1	0.00471699	-0.0169132	0.0207269	-0.010235	0.75706	0.83123	0.733108	0.444987	0.381419	0.805926	0.781032	0.307073
TFAP4	MA0691.1	0.0115759	-0.00723169	-0.0640467	0.0556185	0.710967	0.0902605	0.277151	0.435176	0.105131	0.542179	0.225858	0.135302
TFCP2	MA0145.3	0.0106954	-0.040357	0.0212972	0.0178811	0.473932	0.603153	0.766486	0.349982	0.32316	0.81468	0.635759	0.26702
TFEB	MA0692.1	0.0295195	0.041157	-0.00109685	-0.0388201	0.792139	0.603037	0.178302	0.456541	0.32316	0.478867	0.50512	0.234188
ZBTB7B	MA0694.1	0.0743013	0.0138771	-0.0227862	-0.0457686	0.282228	0.0209292	0.00976532	0.249058	0.0384026	0.109724	0.0196286	0.0214821
ZBTB7C	MA0695.1	0.0486048	-0.0280476	0.00986473	-0.0262215	0.102872	0.440088	0.0841147	0.126887	0.284088	0.346153	0.131022	0.0895677
ZIC1	MA0696.1	0.0532952	-0.0448927	-0.073512	0.0341368	0.0353881	0.00236368	0.569301	0.0538482	0.00560364	0.74275	0.00665817	0.00876113
ZIC3	MA0697.1	0.0220483	-0.0237193	-0.0410782	0.0269475	0.302764	0.0985606	0.931371	0.260415	0.11094	0.857786	0.575675	0.255453
ZBTB18	MA0698.1	0.129707	-0.182007	-0.0634908	0.0770361	8.05546e-10	1.59932e-05	0.225968	1.14049e-08	5.56424e-05	0.518566	2.41652e-09	7.74788e-09
LBX2	MA0699.1	-0.034199	0.00708403	-0.00178104	0.033278	0.338503	0.460057	0.0848767	0.275941	0.290894	0.346153	0.192419	0.121337
MEOX2	MA0706.1	0.0189572	-0.0304193	0.0360065	-0.014034	0.342942	0.68925	0.323973	0.277793	0.347077	0.557406	0.449616	0.217768
MNX1	MA0707.1	-0.0337479	-0.021081	-0.019345	0.0568428	0.922321	0.602864	0.0511602	0.493165	0.32316	0.271106	0.326644	0.171727
MSX2	MA0708.1	-0.0753257	0.0380515	0.0135297	0.0160872	0.00700937	0.03247	0.0300962	0.0160287	0.0524004	0.197263	0.0145205	0.0166942
NOTO	MA0710.1	0.0171655	-0.0439417	-0.00566998	0.0277788	0.166199	0.938247	0.899617	0.176862	0.407112	0.854616	0.860796	0.32768
OTX1	MA0711.1	0.0312049	-0.0203409	-0.00301275	-0.00879877	0.592461	0.560355	0.695417	0.393723	0.315188	0.796465	0.620718	0.264355
PDX1	MA0132.2	-0.00028108	-0.026486	0.0193097	0.0172463	0.56295	0.682917	0.683588	0.382459	0.346493	0.790679	0.647454	0.268955
PHOX2A	MA0713.1	0.0330495	-0.0192204	-0.074342	0.0543866	0.239069	0.0191609	0.754375	0.225336	0.0356464	0.812292	0.0567923	0.0470119
PITX3	MA0714.1	0.057422	-0.010399	-0.0406601	0.0067995	0.146985	0.0413972	0.200417	0.165044	0.0639138	0.501562	0.0845469	0.0633104
PROP1	MA0715.1	0.0327782	-0.000358411	-0.0789822	0.0261513	0.519635	0.024998	0.976037	0.367847	0.0443496	0.867624	0.564118	0.25121
PRRX1	MA0716.1	-0.0163393	0.023388	-0.0384811	0.0373185	0.323332	0.574155	0.267132	0.27206	0.315188	0.542179	0.371585	0.190514
RAX2	MA0717.1	-0.043509	0.0135845	-0.0264297	0.0557645	0.152218	0.762537	0.0273219	0.169171	0.363169	0.197026	0.0751561	0.0588367
RAX	MA0718.1	-0.00366561	-0.0518796	0.01947	0.0310842	0.375267	0.512344	0.35996	0.29708	0.300994	0.604218	0.412592	0.206027
RHOXF1	MA0719.1	0.0635306	-0.0461266	-0.0317576	0.00266965	0.0159895	0.0760454	0.0521955	0.0287663	0.0956432	0.271106	0.0316834	0.0299272
UNCX	MA0721.1	-0.0163393	0.023388	-0.0384811	0.0373185	0.323332	0.574155	0.267132	0.27206	0.315188	0.542179	0.371585	0.190514
VAX1	MA0722.1	0.0336373	-0.071425	-0.00776932	0.0620055	0.0142405	0.116615	0.663175	0.0261986	0.124464	0.782052	0.038971	0.0347898
VAX2	MA0723.1	0.0358226	-0.0602159	-0.00569521	0.0485206	0.0375415	0.170826	0.722461	0.0568591	0.162857	0.802687	0.0995256	0.0719242
VENTX	MA0724.1	-0.0242058	-0.0285223	0.0187004	0.0347221	0.654239	0.611781	0.349494	0.41691	0.326358	0.588444	0.540235	0.245469
VSX1	MA0725.1	0.0452824	-0.0677993	-0.0286355	0.0725715	0.0285044	0.0709974	0.523468	0.0454997	0.0901406	0.708123	0.0609629	0.0493868
VSX2	MA0726.1	0.0452824	-0.0677993	-0.0286355	0.0725715	0.0285044	0.0709974	0.523468	0.0454997	0.0901406	0.708123	0.0609629	0.0493868
ESR1	MA0112.3	0.0190656	-0.0306544	0.0788675	-0.0449828	0.420763	0.242379	0.132585	0.321629	0.199863	0.422725	0.222735	0.133955
ESRRB	MA0141.3	-0.0167642	-0.100088	0.101672	-0.0192474	0.200293	0.00363638	0.796129	0.200669	0.00839792	0.82661	0.0109014	0.013362
NR2F1	MA0017.2	0.0437861	-0.230026	0.18	-0.0243818	1.20212e-07	0.00418607	0.204383	1.00371e-06	0.00942367	0.506879	3.60624e-07	9.65801e-07
NR3C1	MA0113.3	0.0165677	-0.0206885	0.0208234	-0.0314798	0.298954	0.940685	0.43042	0.260291	0.407112	0.661945	0.807835	0.313817
NR3C2	MA0727.1	0.0073551	-0.0344529	0.023664	-0.0183511	0.3724	0.720739	0.635673	0.296492	0.355282	0.777739	0.589007	0.258194
RARA	MA0729.1	0.0308542	-0.158265	0.129848	-0.0336821	0.000115997	0.0374017	0.133596	0.000472152	0.0586323	0.422725	0.000346636	0.000616475
RARA(var.2)	MA0730.1	0.0163163	-0.0774434	0.0329854	0.0162038	0.0520892	0.920937	0.776431	0.0737474	0.405975	0.817362	0.404142	0.20399
BCL6B	MA0731.1	-0.00456018	-0.00180086	-0.0529596	0.0408626	0.8202	0.362117	0.501134	0.462082	0.258689	0.696741	0.613644	0.263568
EGR2	MA0472.2	-0.0351705	0.0607124	0.0166231	-0.026301	0.019373	0.226704	0.757889	0.0330286	0.194114	0.812292	0.057189	0.0471688
EGR3	MA0732.1	-0.00976358	0.140392	-0.0366847	-0.0452441	0.000119138	0.505015	0.238706	0.000478954	0.298088	0.521642	0.000357274	0.000629961
EGR4	MA0733.1	-0.0393944	0.164439	-0.00416289	-0.0534169	4.49493e-07	0.492453	0.901478	3.25265e-06	0.297359	0.854616	1.34849e-06	3.33664e-06
GLIS1	MA0735.1	0.0112792	0.0314502	-0.0212363	-0.0132449	0.575452	0.397924	0.343795	0.387962	0.273335	0.582411	0.434631	0.213693
GLIS2	MA0736.1	0.00274687	0.0268337	-0.0465343	0.0137323	0.878172	0.144863	0.740017	0.483859	0.145893	0.805926	0.637202	0.267134
GLIS3	MA0737.1	0.0195287	0.0417889	-0.0234659	-0.0502393	0.500112	0.334294	0.170696	0.361894	0.244686	0.470047	0.294796	0.157901
HIC2	MA0738.1	-0.0179289	-0.0659348	0.0188764	0.0447431	0.333647	0.298671	0.161804	0.275054	0.228949	0.466412	0.244588	0.140248
KLF14	MA0740.1	0.026738	0.221515	-0.0695571	-0.0925735	3.31499e-07	0.0042389	0.00015149	2.57016e-06	0.00946308	0.00705478	9.9225e-07	2.56679e-06
KLF16	MA0741.1	-0.00676551	0.222169	-0.107375	-0.0550026	1.40236e-13	0.000106099	0.0379225	3.51272e-12	0.000326702	0.22944	4.2074e-13	1.68031e-12
SP8	MA0747.1	0.0297791	0.267486	-0.115263	-0.0951682	5.93969e-11	1.17161e-06	1.28302e-05	1.01798e-09	4.61568e-06	0.00117732	1.78181e-10	6.2402e-10
ZBED1	MA0749.1	-0.0286425	0.0303982	0.0452855	-0.0166073	0.236787	0.0643304	0.736826	0.224143	0.0840665	0.805926	0.170718	0.11072
ZIC4	MA0751.1	0.0173177	-0.0187397	-0.0598845	0.0403051	0.602875	0.0352953	0.518737	0.399015	0.0559488	0.706934	0.10698	0.0765795
ZNF143	MA0088.2	0.00936912	0.00014225	0.0125162	-0.0351307	0.751629	0.842162	0.327056	0.443269	0.383689	0.559216	0.705169	0.284116
ZNF410	MA0752.1	-0.0394089	0.065856	0.0241182	-0.030795	0.0154935	0.100569	0.652523	0.0280288	0.111792	0.779306	0.0411653	0.0363214
CUX1	MA0754.1	0.0139663	0.0112421	-0.0162106	0.00410615	0.890174	0.748499	0.983846	0.485543	0.360643	0.868991	0.959516	0.350603
CUX2	MA0755.1	-0.00515861	0.00887478	0.0124734	-0.00672927	0.787875	0.839054	0.969478	0.455697	0.382924	0.867624	0.93027	0.342667
ONECUT2	MA0756.1	0.0309747	0.0311508	-0.0646976	0.0198861	0.982288	0.0554745	0.97991	0.507787	0.0758224	0.868706	0.966141	0.351734
ONECUT3	MA0757.1	0.0338366	0.0042093	-0.077942	0.0151926	0.650102	0.0260677	0.712101	0.415086	0.0456428	0.801763	0.0855862	0.0638786
E2F7	MA0758.1	-0.00958258	-0.0590821	9.64726e-05	0.0360174	0.54181	0.688579	0.209882	0.375325	0.347077	0.509052	0.448984	0.217768
ELK3	MA0759.1	0.0214348	-0.234499	0.111444	0.0394482	2.11005e-07	0.0164534	0.659768	1.67586e-06	0.0314839	0.782052	6.33008e-07	1.65631e-06
ERF	MA0760.1	-0.0493494	-0.273649	0.209462	0.0273866	1.78572e-06	3.32651e-09	0.15926	1.11151e-05	1.56342e-08	0.463934	9.96098e-09	3.02338e-08
ERG	MA0474.2	-0.0530286	-0.289184	0.176962	0.0674096	9.14604e-07	1.10814e-06	0.01955	6.20467e-06	4.43078e-06	0.177299	1.50313e-06	3.6793e-06
ETS1	MA0098.3	-0.0457385	-0.302916	0.172424	0.0692391	4.64653e-08	3.60748e-06	0.0223002	4.20294e-07	1.36115e-05	0.183252	1.37623e-07	3.72961e-07
ETV2	MA0762.1	-0.0689082	-0.329022	0.216067	0.074961	4.87323e-08	3.64578e-10	0.00516922	4.28887e-07	1.80866e-09	0.0711505	1.08561e-09	3.5816e-09
ETV3	MA0763.1	-0.0195051	-0.24343	0.130902	0.044557	5.0251e-06	0.000445331	0.209228	2.68252e-05	0.00120506	0.509052	1.49068e-05	3.17141e-05
FEV	MA0156.2	-0.0265874	-0.263588	0.141799	0.0690467	2.97012e-06	0.000251021	0.0521291	1.69678e-05	0.00070786	0.271106	8.80566e-06	1.96523e-05
GCM2	MA0767.1	0.0447902	0.048541	-0.00839619	-0.0626654	0.866752	0.127549	0.0078412	0.479189	0.131928	0.0959363	0.0234207	0.0242342
LEF1	MA0768.1	0.0055714	-0.00436915	0.051012	-0.0419499	0.918485	0.231513	0.313105	0.49286	0.197517	0.554297	0.68938	0.279735
HSF2	MA0770.1	-0.0362118	0.0269366	-0.00804837	0.0216495	0.319597	0.477592	0.29999	0.271018	0.293448	0.545162	0.358111	0.185178
HSF4	MA0771.1	-0.0463312	0.0281303	0.0237571	0.0135439	0.264636	0.123321	0.300209	0.238709	0.128779	0.545162	0.201509	0.124991
IRF7	MA0772.1	-0.0457811	-0.0851388	0.0258004	0.0826596	0.316571	0.108841	0.00509577	0.269858	0.118047	0.0711505	0.0144763	0.0166942
MEF2D	MA0773.1	0.0723586	-0.0919602	0.039323	-0.0298728	0.00138532	0.565721	0.0277683	0.00421594	0.315188	0.197026	0.00396222	0.00553354
MEIS1	MA0498.2	0.0130165	-0.000571752	-0.00905359	-0.0208399	0.668764	0.530745	0.546719	0.422902	0.309093	0.727701	0.586005	0.258194
MEIS2	MA0774.1	0.038475	-0.0204769	0.0537778	-0.0465751	0.325804	0.798125	0.0792153	0.272731	0.374451	0.336796	0.240489	0.139237
MEIS3	MA0775.1	0.00595236	-0.043898	0.0271714	-0.0127025	0.36901	0.682492	0.739426	0.295237	0.346493	0.805926	0.616047	0.263605
MYBL1	MA0776.1	0.0156177	-0.0571869	0.0300569	0.0148873	0.0751094	0.748437	0.933239	0.0986211	0.360643	0.857786	0.650037	0.269536
MYBL2	MA0777.1	0.0141846	-0.0552455	0.0100828	-0.00136788	0.215444	0.926725	0.672294	0.209419	0.405975	0.784078	0.779878	0.307073
NFKB1	MA0105.4	0.00491001	-0.0341958	0.00665951	0.00948182	0.479294	0.965486	0.988407	0.351517	0.411497	0.868991	0.973944	0.351921
NFKB2	MA0778.1	0.0199745	-0.0563303	0.013058	-0.0122041	0.0821199	0.694014	0.44205	0.106537	0.34882	0.67232	0.236026	0.138478
PAX1	MA0779.1	0.00183543	-0.0766622	0.0314035	0.0456388	0.246008	0.236099	0.239707	0.228228	0.199863	0.521642	0.240549	0.139237
PAX3	MA0780.1	0.00939078	0.0200216	-0.0416497	0.0337095	0.954116	0.382034	0.533716	0.501923	0.26586	0.718456	0.864325	0.328474
PAX9	MA0781.1	0.0192666	-0.0628938	0.00386871	0.0441911	0.108358	0.857284	0.646773	0.133151	0.388595	0.779306	0.473797	0.225
PKNOX2	MA0783.1	0.0568816	-0.087126	-0.0236763	0.0373407	0.00329122	0.0631221	0.741911	0.00885726	0.0833002	0.805926	0.0094766	0.0118531
POU1F1	MA0784.1	0.000251097	0.0649249	-0.0359805	0.00526365	0.181618	0.360679	0.990595	0.187748	0.258351	0.868991	0.970066	0.351734
POU2F1	MA0785.1	-0.0157498	0.125181	-0.0794349	0.00881871	0.005707	0.178933	0.772053	0.0144061	0.16644	0.817362	0.0169732	0.0192229
POU3F1	MA0786.1	-0.0474576	0.114779	-0.0420712	0.00746037	0.00141956	0.933571	0.289344	0.00428013	0.407034	0.542179	0.00433467	0.00598031
POU3F2	MA0787.1	-0.0170807	0.0821813	-0.0582547	0.0189203	0.0293468	0.461316	0.39683	0.0463897	0.290894	0.637466	0.0827848	0.0632391
POU3F3	MA0788.1	-0.0121129	0.105612	-0.05536	-0.0119423	0.0247007	0.1876	0.926329	0.040623	0.170361	0.857786	0.0917929	0.0678438
POU3F4	MA0789.1	-0.0178698	0.115416	-0.0209586	-0.0416977	0.00980221	0.617253	0.634054	0.0192789	0.326793	0.777486	0.0301014	0.0288648
POU4F1	MA0790.1	-0.0204664	0.00919657	-0.0559795	0.0608213	0.687632	0.500633	0.0486379	0.428843	0.298088	0.265135	0.151437	0.0999227
POU4F3	MA0791.1	-0.00761733	0.0163415	-0.0639399	0.0701175	0.990561	0.147808	0.104179	0.510356	0.147748	0.382386	0.96693	0.351734
POU5F1B	MA0792.1	-0.0179973	0.136682	-0.0305289	-0.0365397	0.00237113	0.624913	0.750332	0.00671405	0.327827	0.811612	0.00718813	0.00929725
POU6F2	MA0793.1	0.00276043	-0.0527645	0.00813986	0.0360115	0.112606	0.733609	0.969041	0.136396	0.357313	0.867624	0.891331	0.333723
PROX1	MA0794.1	0.0303543	0.00904814	-0.0314066	-0.00483363	0.474927	0.176455	0.39513	0.349982	0.164806	0.637466	0.310197	0.164218
RFX2	MA0600.2	0.0866501	0.0685913	-0.0938415	0.00518823	0.953795	0.000214429	0.231877	0.501923	0.000624391	0.518963	0.000645775	0.00105759
SMAD3	MA0795.1	-0.0482913	0.00415564	0.0472673	0.00318934	0.321756	0.0289531	0.272333	0.27206	0.0490906	0.542179	0.0752125	0.0588367
TGIF1	MA0796.1	0.0442463	-0.00533871	-0.0226397	-0.000513562	0.317545	0.0846174	0.191188	0.269982	0.10211	0.489592	0.15244	0.100294
TGIF2	MA0797.1	0.0248615	-0.0559692	0.000609727	0.00307048	0.120264	0.549365	0.470262	0.14345	0.314467	0.688879	0.281572	0.152977
RFX4	MA0799.1	0.0833246	0.0843032	-0.0933947	-0.00382783	0.920643	0.00010581	0.13492	0.493077	0.000326702	0.424474	0.000317612	0.000569304
RFX5	MA0510.2	0.0614968	0.0568574	-0.0905824	0.028852	0.752775	0.000581323	0.544793	0.443269	0.00152678	0.727701	0.00174765	0.00265225
RUNX2	MA0511.2	0.0584121	-0.243539	0.0486266	0.0473029	7.7006e-10	0.722785	0.941899	1.1398e-08	0.355282	0.861432	2.31018e-09	7.51275e-09
EOMES	MA0800.1	0.00419935	-0.0150483	0.0176766	-0.00462579	0.983975	0.580208	0.974912	0.507787	0.316565	0.867624	0.970937	0.351734
MGA	MA0801.1	0.0281754	-0.0784974	0.0420372	-0.00496854	0.0448856	0.700999	0.512111	0.0664373	0.351014	0.702689	0.141953	0.0947428
TBR1	MA0802.1	0.000173665	-0.0131003	0.00777572	0.00232752	0.940249	0.678061	0.968354	0.497846	0.346493	0.867624	0.940698	0.345948
TBX15	MA0803.1	0.0565546	-0.0940392	0.0465726	-0.022024	0.00926111	0.968192	0.101127	0.0189078	0.411497	0.382386	0.0346782	0.0316236
TBX19	MA0804.1	0.00723469	-0.0595262	0.0226743	0.0251016	0.0608149	0.934427	0.823509	0.0839122	0.407034	0.838077	0.623851	0.264629
TBX1	MA0805.1	0.0450361	-0.0960404	0.0436032	-0.000967536	0.00502327	0.978032	0.293932	0.0127792	0.414569	0.544882	0.0192095	0.021125
TBX4	MA0806.1	0.0838247	-0.112841	0.00248096	0.0129825	0.000101215	0.0868822	0.0872832	0.000422548	0.102121	0.35077	0.000302957	0.000547347
TBX5	MA0807.1	0.0584056	-0.0917016	0.00964782	0.0138022	0.00818975	0.566898	0.460638	0.0178983	0.315188	0.684019	0.0245821	0.0252068
TEAD3	MA0808.1	0.00982272	0.078947	-0.0467892	-0.0339423	0.174291	0.222531	0.388977	0.183415	0.192927	0.633607	0.240078	0.139237
TFAP2A(var.2)	MA0810.1	0.0338008	-0.0667346	-0.04551	0.0568672	0.0482434	0.049549	0.226991	0.0695115	0.0728143	0.518566	0.0668423	0.0532031
TFAP2B	MA0811.1	0.0369609	-0.0664312	-0.038429	0.0557544	0.00657888	0.0954102	0.598833	0.0159873	0.109229	0.759676	0.0185965	0.0206504
TFAP2B(var.2)	MA0812.1	0.0423446	-0.077272	0.00879369	0.0272399	0.00708602	0.471911	0.711226	0.0160287	0.291293	0.801763	0.0215619	0.0227914
TFAP2B(var.3)	MA0813.1	0.0314416	-0.0997963	-0.0104904	0.0329233	0.003331	0.328031	0.843375	0.00889082	0.24142	0.842717	0.0101241	0.0125254
TFAP2C	MA0524.2	0.0589016	-0.0597239	-0.0498797	0.0368655	0.00203601	0.0140005	0.721112	0.0058157	0.0279899	0.802687	0.00535748	0.0073029
TFAP2C(var.3)	MA0815.1	0.0358451	-0.0998062	0.0113633	0.0220158	0.00423229	0.722723	0.685602	0.0109379	0.355282	0.791346	0.0129491	0.0153529
BHLHE40	MA0464.2	-0.0214217	0.00595965	0.0384145	-0.0206549	0.751323	0.0782206	0.798729	0.443269	0.0974637	0.82661	0.342896	0.178621
BHLHE23	MA0817.1	-0.0196666	0.00538605	0.0642794	-0.0372892	0.660354	0.0536727	0.811703	0.419985	0.0745569	0.830668	0.211324	0.128971
BHLHE22	MA0818.1	-0.00164788	-0.0149594	0.0303347	-0.00446262	0.613299	0.707886	0.800303	0.402641	0.351832	0.826685	0.722142	0.28866
CLOCK	MA0819.1	0.0531238	-0.0520941	-0.0494199	0.0526423	0.0198797	0.0124578	0.709942	0.033716	0.0258708	0.801763	0.0233896	0.0242342
FIGLA	MA0820.1	0.205696	-0.257227	-0.0564508	0.0663537	2.31308e-21	7.06386e-09	0.00162867	9.41516e-20	3.20738e-08	0.0389869	6.93924e-21	3.67362e-20
HES5	MA0821.1	0.0474414	-0.072637	0.0261625	-0.005131	0.012245	0.467078	0.253307	0.0233179	0.291293	0.53062	0.0351388	0.0318687
HES7	MA0822.1	0.04613	-0.0462014	0.00579808	-0.00532252	0.0479359	0.353673	0.244658	0.0694576	0.255381	0.528241	0.11266	0.0801442
HEY1	MA0823.1	0.0280108	-0.0199353	-0.00437287	0.00681955	0.261288	0.562979	0.790875	0.237002	0.315188	0.823124	0.559309	0.251088
MAX	MA0058.3	0.062534	-0.0997667	0.000139162	0.0325655	0.00316724	0.213802	0.729161	0.00859463	0.187176	0.804518	0.00946337	0.0118531
MNT	MA0825.1	0.0470226	-0.107137	0.0203285	0.0192645	0.00306652	0.56393	0.468482	0.00839124	0.315188	0.688879	0.00920653	0.0116433
OLIG1	MA0826.1	-0.022213	0.0126333	0.0547318	-0.0408149	0.732302	0.0699166	0.882344	0.440552	0.0896178	0.85161	0.397239	0.201692
OLIG3	MA0827.1	0.032287	-0.0298086	0.0295658	-0.030207	0.270546	0.887876	0.271444	0.240823	0.396425	0.542179	0.599383	0.2594
SREBF2(var.2)	MA0828.1	-0.0600596	-0.0191421	0.0232146	0.0272063	0.542543	0.0795186	0.0300487	0.375325	0.0985015	0.197263	0.0656162	0.0527808
ATF7	MA0834.1	0.0138497	0.0381634	0.00079442	-0.00968292	0.807152	0.706531	0.549381	0.46035	0.351832	0.727701	0.712058	0.286385
CEBPB	MA0466.2	-0.00571054	0.00599543	0.0154252	-0.0208726	0.76235	0.763105	0.462926	0.446805	0.363169	0.685144	0.69079	0.279809
CEBPE	MA0837.1	-0.0180648	0.0194804	0.0194251	-0.025424	0.823646	0.493863	0.627428	0.462423	0.297359	0.772804	0.688652	0.279735
CEBPG	MA0838.1	-0.0218692	-0.016429	0.0307459	-0.0101196	0.881428	0.269428	0.944143	0.484833	0.215273	0.862052	0.876107	0.331293
CREB3L1	MA0839.1	0.0368162	-0.0693822	0.0310108	-0.0138518	0.0192792	0.761022	0.206317	0.0330286	0.363169	0.507058	0.0564488	0.0470119
NFE2	MA0841.1	-0.196199	-0.113385	0.486548	-0.239752	0.0937001	5.90737e-37	0.31446	0.117353	6.33016e-36	0.554797	1.77221e-36	1.55165e-35
TEF	MA0843.1	0.0130254	-0.00761264	0.00454618	0.00291197	0.847072	0.926791	0.787378	0.471511	0.405975	0.821036	0.878253	0.331553
XBP1	MA0844.1	-0.0675024	0.0439744	0.0314291	0.0182106	0.022253	0.0316729	0.0597736	0.0369709	0.0520548	0.278895	0.0321945	0.0301597
FOXB1	MA0845.1	0.0582089	0.0177481	-0.0771291	0.0194286	0.300831	0.000805472	0.210938	0.260415	0.00203566	0.509368	0.00240418	0.00346387
FOXC1	MA0032.2	0.0436794	0.0163926	-0.047119	0.00204168	0.775583	0.0833554	0.400024	0.449386	0.101501	0.63838	0.256459	0.144311
FOXC2	MA0846.1	0.0567705	0.00422086	-0.0638441	0.0183529	0.358902	0.0116576	0.551158	0.288568	0.0243984	0.727701	0.034457	0.0316236
FOXO4	MA0848.1	-0.0507795	0.0814421	-0.0134453	0.00825123	0.0094532	0.573704	0.283537	0.0189078	0.315188	0.542179	0.0278221	0.0269509
FOXO6	MA0849.1	-0.0507795	0.0814421	-0.0134453	0.00825123	0.0094532	0.573704	0.283537	0.0189078	0.315188	0.542179	0.0278221	0.0269509
FOXP3	MA0850.1	-0.0507795	0.0814421	-0.0134453	0.00825123	0.0094532	0.573704	0.283537	0.0189078	0.315188	0.542179	0.0278221	0.0269509
RXRB	MA0855.1	0.0818007	-0.101452	0.0752475	-0.0458201	0.000454761	0.889642	0.00179402	0.00155879	0.396553	0.0411557	0.00109183	0.00172602
RXRG	MA0856.1	0.0700324	-0.0987524	0.0722547	-0.0432773	0.000828253	0.88781	0.00614872	0.0026185	0.396425	0.0806024	0.00220353	0.00323622
TP63	MA0525.2	-0.00768538	0.0107046	0.00868096	-0.0174362	0.76619	0.783389	0.836027	0.447125	0.369479	0.841484	0.79926	0.311612
TP53	MA0106.3	-0.0135314	0.00943959	0.0164522	-0.042257	0.591278	0.640178	0.573668	0.393723	0.332701	0.743163	0.602587	0.260292
TP73	MA0861.1	-0.0365511	0.00084352	0.0169069	0.00756972	0.725569	0.547544	0.487478	0.440552	0.314467	0.69282	0.59938	0.2594
GMEB2	MA0862.1	-0.0139549	0.0214104	0.0391366	-0.00683862	0.497109	0.226799	0.855036	0.360522	0.194114	0.846686	0.590356	0.258194
MTF1	MA0863.1	0.0537138	-0.000344935	-0.0422691	0.0109945	0.309857	0.0292157	0.288667	0.265524	0.0492243	0.542179	0.0759879	0.0592397
E2F1	MA0024.3	-0.0158127	-0.0288763	-0.0498729	0.0767175	0.796255	0.345991	0.0769259	0.457871	0.250847	0.330884	0.237781	0.139096
E2F8	MA0865.1	0.000966694	0.00538055	-0.0386046	0.00347406	0.764269	0.378437	0.841108	0.446805	0.265328	0.842717	0.722788	0.28866
SOX21	MA0866.1	-0.0162934	0.0153436	-0.0496299	0.0609106	0.617902	0.417955	0.113668	0.404033	0.279918	0.393598	0.275408	0.150491
TFAP2A(var.3)	MA0872.1	0.0541137	-0.0872265	0.00108971	0.00934714	0.00271452	0.400564	0.300977	0.00749098	0.273365	0.545162	0.00807012	0.0102631
ELK1	MA0028.2	0.0123898	-0.227264	0.107817	0.0501216	3.1025e-06	0.0148215	0.302774	1.74185e-05	0.0291954	0.546552	9.30548e-06	2.05661e-05
HOXD12	MA0873.1	0.000808084	-0.0265245	0.0321361	0.0180797	0.859787	0.559853	0.543545	0.476958	0.315188	0.727701	0.717945	0.287736
BARX1	MA0875.1	-0.0580652	-0.0313175	0.0254683	0.0395565	0.629583	0.0518103	0.052148	0.409206	0.0735077	0.271106	0.0798477	0.0616158
BSX	MA0876.1	-0.0753257	0.0380515	0.0135297	0.0160872	0.00700937	0.03247	0.0300962	0.0160287	0.0524004	0.197263	0.0145205	0.0166942
DLX6	MA0882.1	-0.0387813	0.00964504	0.00466131	0.0110161	0.248475	0.32709	0.249326	0.229554	0.24142	0.53062	0.27163	0.14972
DUXA	MA0884.1	-0.0372244	-0.000518796	0.0198508	0.0272066	0.462263	0.185556	0.161593	0.347639	0.169078	0.466412	0.228593	0.135319
EMX2	MA0886.1	0.0250484	-0.0572486	-0.0131032	0.0505467	0.0693796	0.434761	0.65083	0.0922131	0.284088	0.779306	0.197069	0.123245
EVX1	MA0887.1	0.0304077	-0.0232052	0.0262202	-0.0260622	0.33896	0.969249	0.232858	0.275941	0.411497	0.519047	0.893746	0.333733
EVX2	MA0888.1	0.0194539	0.00765763	-0.0237503	0.00358832	0.870714	0.532103	0.740905	0.480563	0.309211	0.805926	0.768505	0.303722
GBX1	MA0889.1	-0.0526302	-0.0439754	0.0546843	0.0393222	0.959891	0.0226849	0.0463325	0.502526	0.0410616	0.255093	0.07254	0.0571388
GBX2	MA0890.1	-0.0270414	-0.0256479	0.0333027	0.0300886	0.895109	0.18122	0.184597	0.486183	0.167303	0.485602	0.482509	0.226472
GSC2	MA0891.1	0.000278076	-0.0166765	0.00848316	0.00178481	0.92696	0.920937	0.967605	0.494023	0.405975	0.867624	0.947478	0.347497
GSX1	MA0892.1	0.00778847	-0.0322211	-0.0364192	0.0561086	0.214774	0.160218	0.572708	0.209419	0.156647	0.743163	0.259078	0.145263
HESX1	MA0894.1	-0.0376301	-0.0378864	0.0807048	-0.00178739	0.773502	0.0137858	0.320069	0.449386	0.027978	0.555901	0.0421002	0.0370029
HMBOX1	MA0895.1	0.00164366	-0.0684693	0.0234727	0.0339425	0.115301	0.563986	0.457265	0.138545	0.315188	0.684019	0.274514	0.150491
HOXA10	MA0899.1	-0.0111301	-0.070704	0.0318168	0.0374547	0.125369	0.185308	0.326477	0.148451	0.169078	0.559216	0.18613	0.117697
HOXB3	MA0903.1	-0.0152265	-0.0345582	0.0236783	0.0222727	0.619676	0.504591	0.484683	0.404382	0.298088	0.69282	0.538122	0.244998
HOXC10	MA0905.1	-0.00544312	-0.0323706	-0.0127618	0.0224596	0.542877	0.853449	0.50568	0.375325	0.387513	0.701291	0.69931	0.282756
HOXC12	MA0906.1	-0.0155862	-0.0248417	0.0314108	0.0206477	0.912015	0.469008	0.608335	0.492506	0.291293	0.764684	0.786525	0.308168
HOXC13	MA0907.1	0.0265347	-0.0326303	-0.0238871	0.016472	0.33224	0.314138	0.90185	0.274755	0.236391	0.854616	0.679477	0.276703
HOXD11	MA0908.1	0.000839189	-0.014238	-0.0323712	0.0399975	0.473372	0.46916	0.474317	0.349982	0.291293	0.68995	0.472282	0.224918
ISL2	MA0914.1	0.0250413	-0.0783214	-0.0416376	0.0882589	0.0151242	0.0438422	0.251263	0.0276681	0.0663559	0.53062	0.0325477	0.0302377
FOXK1	MA0852.2	-0.0485554	0.104169	-0.0184322	-0.00109584	0.00250941	0.448571	0.308469	0.00704436	0.288017	0.54871	0.00747693	0.00956213
GATA2	MA0036.3	-0.169306	0.0172659	0.37415	-0.208703	0.0001672	1.04206e-28	0.522347	0.000640539	9.30535e-28	0.708123	3.12619e-28	2.15651e-27
HIF1A	MA1106.1	-0.0175924	-0.0043629	0.0538846	-0.00575533	0.729349	0.0829284	0.645761	0.440552	0.101442	0.779306	0.286503	0.155286
MYC	MA0147.3	0.0617604	-0.105182	-0.0220039	0.0548565	0.00192975	0.11842	0.894845	0.00561061	0.125391	0.852379	0.00580111	0.00781404
MYB	MA0100.3	-0.00500577	-0.176052	0.0897215	0.0400154	0.000145363	0.0642111	0.25243	0.000570299	0.0840665	0.53062	0.000434922	0.000755773
MYCN	MA0104.4	0.0320372	-0.117506	-0.012603	0.0654036	0.00704121	0.511811	0.238301	0.0160287	0.300994	0.521642	0.0206233	0.0221449
NEUROD1	MA1109.1	0.0665026	-0.0525022	-0.0391811	0.0100293	0.0119076	0.0139361	0.187491	0.0228088	0.0279899	0.486919	0.0186872	0.0206504
NFIC	MA0161.2	0.0126725	-0.0551471	-0.0171689	0.035044	0.0933262	0.318176	0.89082	0.117336	0.237429	0.85161	0.383027	0.195939
NFYA	MA0060.3	-0.0371479	0.170144	-0.00972212	-0.05664	4.65319e-06	0.237938	0.808849	2.52538e-05	0.199863	0.829289	1.39596e-05	3.02647e-05
NR1H4	MA1110.1	-0.0324158	-0.0233524	0.032675	0.017761	0.646989	0.126682	0.249874	0.41391	0.131539	0.53062	0.256401	0.144311
NR2F2	MA1111.1	-0.0158317	-0.156268	0.118288	0.0151608	0.00884551	0.000461701	0.286183	0.0185831	0.00123686	0.542179	0.00131496	0.00203633
PAX5	MA0014.3	0.0361557	-0.046766	0.0450983	-0.0339516	0.0335587	0.881141	0.0283678	0.0515462	0.395395	0.197263	0.0523153	0.0442719
PBX3	MA1114.1	0.0277185	-0.114465	0.0572891	0.0010622	0.00685413	0.598946	0.396568	0.0160287	0.32316	0.637466	0.0205302	0.0221449
POU5F1	MA1115.1	0.0334741	0.0755111	-0.0168791	-0.0300001	0.338198	0.203845	0.150291	0.275941	0.182028	0.454646	0.210409	0.128758
RBPJ	MA1116.1	0.035206	-0.0437341	-0.0150604	0.0162097	0.0456869	0.255361	0.470455	0.0673173	0.208565	0.688879	0.114472	0.0811796
RELB	MA1117.1	0.00169814	0.0274469	-0.0535994	0.0393984	0.731772	0.260202	0.287139	0.440552	0.211218	0.542179	0.413445	0.206027
SIX1	MA1118.1	-0.000543296	-0.0593491	0.0283105	0.0296279	0.17461	0.440039	0.268689	0.183415	0.284088	0.542179	0.265806	0.147432
SIX2	MA1119.1	-0.0433916	-0.0287826	0.0285053	0.0196167	0.80723	0.087295	0.157803	0.46035	0.102121	0.462473	0.206395	0.127328
SOX10	MA0442.2	-0.00035697	-0.0338165	0.0239194	0.0373636	0.733515	0.315853	0.238644	0.440552	0.236803	0.521642	0.414514	0.206027
SOX13	MA1120.1	-0.00749757	-0.0749557	0.050089	0.0137664	0.174195	0.225338	0.416404	0.183415	0.194114	0.650494	0.245899	0.140645
TEAD2	MA1121.1	-0.0115507	0.058174	-0.0296275	-0.0322501	0.161626	0.864181	0.972664	0.173699	0.389088	0.867624	0.922133	0.340772
TFDP1	MA1122.1	0.00124757	-0.0912938	0.014678	0.0336909	0.00849938	0.870371	0.507635	0.018284	0.391218	0.702233	0.0271402	0.0269509
ZBTB7A	MA0750.2	-0.0209265	-0.363381	0.198824	0.0752706	5.07355e-14	3.40598e-08	0.00885422	1.50192e-12	1.52073e-07	0.103721	1.52301e-13	6.5415e-13
ZEB1	MA0103.3	0.175408	-0.235864	-0.0407532	0.0653303	1.20973e-18	4.83158e-07	0.0183786	4.37696e-17	2.05451e-06	0.177299	3.62918e-18	1.75777e-17
ZNF24	MA1124.1	-0.0498292	-0.0280461	0.0198785	0.0444862	0.934082	0.242046	0.0582389	0.496194	0.199863	0.277401	0.336212	0.175944
ZNF384	MA1125.1	0.0611293	-0.0630363	-0.00505143	0.00857839	0.00102647	0.0415129	0.0948343	0.00318334	0.0639138	0.366858	0.00297494	0.00423262
ZNF282	MA1154.1	-0.028018	0.016651	-0.0238898	0.000786563	0.138721	0.488805	0.120906	0.157943	0.296933	0.410909	0.181218	0.1154
ZSCAN4	MA1155.1	0.0202195	0.22119	-0.12038	-0.0907521	1.00574e-05	0.00247386	0.016708	5.03846e-05	0.00576286	0.164267	3.00319e-05	6.10402e-05
GATA3	MA0037.3	-0.171735	0.00700937	0.360013	-0.184097	0.000553935	6.72359e-27	0.884199	0.00184404	5.45818e-26	0.85161	2.01708e-26	1.17736e-25
FOS::JUN	MA0099.3	-0.208369	-0.176961	0.586379	-0.277964	0.433657	3.38317e-47	0.226028	0.328401	6.47376e-46	0.518566	1.01495e-46	1.65032e-45
FOS::JUN(var.2)	MA1126.1	-0.00209421	0.012008	0.0516337	-0.0156719	0.558406	0.112001	0.997406	0.382459	0.120499	0.868991	0.992056	0.357331
FOSB::JUN	MA1127.1	-0.00787472	0.0234507	0.031631	-0.010008	0.693048	0.648494	0.669553	0.428843	0.335872	0.784078	0.670987	0.27472
FOSL1::JUN	MA1128.1	-0.203789	-0.207808	0.609322	-0.29529	0.798664	2.05758e-50	0.108798	0.457871	5.01099e-49	0.393598	6.17273e-50	1.27743e-48
FOSL1::JUN(var.2)	MA1129.1	0.0534191	0.015727	0.00382056	-0.0151838	0.422449	0.279795	0.12793	0.322162	0.221106	0.419382	0.228761	0.135319
FOSL2::JUN	MA1130.1	-0.219285	-0.20609	0.627079	-0.306592	0.518917	6.59702e-54	0.200335	0.367847	5.89098e-52	0.501562	1.97911e-53	1.50176e-51
FOSL2::JUN(var.2)	MA1131.1	0.00781248	0.0165429	0.0538215	-0.0271782	0.85457	0.382079	0.476545	0.474873	0.26586	0.690452	0.653643	0.269558
JUN::JUNB	MA1132.1	-0.186328	-0.164082	0.5562	-0.264374	0.745677	5.39256e-43	0.127401	0.442342	6.87917e-42	0.419382	1.61777e-42	1.75367e-41
JUN::JUNB(var.2)	MA1133.1	-0.015118	0.0225243	0.0537013	-0.0173189	0.491702	0.162299	0.829243	0.358197	0.158104	0.841113	0.485942	0.227614
FOS::JUNB	MA1134.1	-0.213649	-0.18908	0.617492	-0.300424	0.379729	3.91044e-51	0.177571	0.298128	1.04758e-49	0.478867	1.17313e-50	2.67053e-49
FOSB::JUNB	MA1135.1	-0.214019	-0.19009	0.613061	-0.29129	0.470272	6.9437e-53	0.144192	0.349982	3.72033e-51	0.443506	2.08311e-52	9.48404e-51
FOSB::JUNB(var.2)	MA1136.1	0.022799	0.00451466	0.0424911	-0.0256165	0.513776	0.821425	0.18522	0.366258	0.379403	0.485602	0.512163	0.235825
FOSL1::JUNB	MA1137.1	-0.221258	-0.194238	0.608216	-0.280473	0.331939	1.55811e-51	0.4863	0.274755	4.63783e-50	0.69282	4.67432e-51	1.1823e-49
FOSL2::JUNB	MA1138.1	-0.228764	-0.184529	0.613237	-0.288304	0.301443	2.82986e-52	0.305391	0.260415	1.19079e-50	0.54871	8.48957e-52	3.03562e-50
FOSL2::JUNB(var.2)	MA1139.1	0.0244609	0.0388742	0.00991921	-0.0281054	0.695056	0.717518	0.291488	0.428843	0.354951	0.542179	0.577887	0.255936
FOS::JUND	MA1141.1	-0.184641	-0.224944	0.612884	-0.300139	0.5304	1.26676e-48	0.0235652	0.371846	2.61043e-47	0.188976	3.80029e-48	6.65464e-47
FOSL1::JUND	MA1142.1	-0.197214	-0.166413	0.56406	-0.28469	0.402245	3.50862e-44	0.113507	0.311866	5.52902e-43	0.393598	1.05259e-43	1.40948e-42
FOSL1::JUND(var.2)	MA1143.1	-0.00459016	-0.0173692	0.0706572	-0.0117975	0.906986	0.0518602	0.83566	0.490604	0.0735077	0.841484	0.397817	0.201692
FOSL2::JUND	MA1144.1	-0.223441	-0.175958	0.609429	-0.296262	0.236468	3.71407e-52	0.231389	0.224143	1.24371e-50	0.518963	1.11422e-51	3.17054e-50
FOSL2::JUND(var.2)	MA1145.1	0.00219176	0.0506491	0.0345151	-0.045681	0.472876	0.495381	0.205334	0.349982	0.297359	0.506954	0.358508	0.185178
NR1H4::RXRA	MA1146.1	-0.0304107	0.00257703	0.0299819	-0.0181244	0.341969	0.0993568	0.774631	0.277696	0.111368	0.817362	0.280582	0.152804
NR4A2::RXRA	MA1147.1	-0.0250453	0.0349865	-0.00365711	-0.00386766	0.212512	0.32448	0.416943	0.209066	0.240792	0.650494	0.302035	0.161396
PPARA::RXRA	MA1148.1	0.000854083	-0.0888732	0.0692821	0.00909515	0.070171	0.12982	0.775651	0.0928858	0.133761	0.817362	0.156519	0.10268
RARA::RXRG	MA1149.1	0.0242742	0.0175228	0.00304492	-0.025499	0.797964	0.612827	0.230443	0.457871	0.326358	0.518963	0.562529	0.251088
RORB	MA1150.1	-0.000431922	-0.0193164	0.0430056	0.00851831	0.572023	0.434761	0.758545	0.387254	0.284088	0.812292	0.609761	0.262892
RORC	MA1151.1	0.0252982	-0.0273714	-0.00659388	0.0149289	0.270677	0.484034	0.673609	0.240823	0.295374	0.784078	0.466044	0.22288
SOX15	MA1152.1	0.0132664	-0.0452243	-0.050302	0.0669429	0.186337	0.0624435	0.474946	0.191034	0.0832246	0.68995	0.135448	0.0912238
TFE3	MA0831.2	-0.0132745	0.0272515	0.0240911	-0.0416172	0.539212	0.330453	0.348889	0.37532	0.242537	0.588444	0.399536	0.202113
VDR	MA0693.2	0.0436079	-0.0121175	-0.00574088	-0.01009	0.204535	0.290204	0.171431	0.201828	0.227099	0.470047	0.213365	0.129033
IRF3	MA1418.1	-0.044077	-0.148878	0.031455	0.0886966	0.00817028	0.100244	0.000863064	0.0178983	0.111792	0.0274807	0.00232433	0.00337015
IRF4	MA1419.1	-0.0260097	-0.133044	0.0613273	0.0738051	0.0129453	0.0779407	0.0416659	0.0242265	0.0974637	0.236495	0.0263386	0.0266617
IRF5	MA1420.1	-0.0158467	-0.0737814	0.0171343	0.0519503	0.287762	0.564993	0.0743213	0.252573	0.315188	0.329993	0.178264	0.114634
TCF7L1	MA1421.1	-0.0266731	-0.0527672	0.026892	0.0302352	0.503574	0.219593	0.182866	0.363592	0.190998	0.485602	0.264088	0.147347
ARGFX	MA1463.1	1.63489e-05	-0.0520102	-0.0491187	0.0893764	0.263689	0.379334	0.0635785	0.238515	0.265328	0.291704	0.142338	0.0947428
ARNT2	MA1464.1	-0.0140688	0.00385666	0.0160322	-0.00912421	0.598601	0.301684	0.951752	0.396993	0.228949	0.865366	0.855502	0.326211
ATF6	MA1466.1	0.0151051	-0.0086277	0.0298556	-0.0222838	0.560167	0.766011	0.479996	0.382459	0.363845	0.69282	0.624253	0.264629
ATOH1(var.2)	MA1467.1	0.0942597	-0.107295	-0.0600294	0.0584046	0.000266745	0.00611185	0.722931	0.000965117	0.0133418	0.802687	0.000767291	0.00124762
ATOH7	MA1468.1	0.0202591	-0.0646982	-0.00406823	0.0253472	0.130257	0.75384	0.621109	0.152028	0.362564	0.77019	0.409043	0.205552
BACH2	MA1101.2	-0.184825	-0.109684	0.462465	-0.226082	0.13136	9.76185e-35	0.317939	0.152768	1.00582e-33	0.555707	2.92855e-34	2.46911e-33
BACH2(var.2)	MA1470.1	0.0205597	-0.0117366	0.0269018	-0.0200221	0.347521	0.930542	0.284135	0.280804	0.406664	0.542179	0.759508	0.301212
BARX2	MA1471.1	0.058025	-0.0177426	-0.0710103	0.0364478	0.088799	0.00197523	0.495172	0.113395	0.00472982	0.69282	0.00579893	0.00781404
BHLHA15(var.2)	MA1472.1	0.132715	-0.146123	-0.113729	0.0939246	6.28428e-07	9.30654e-07	0.75932	4.35396e-06	3.83562e-06	0.812292	1.12537e-06	2.87845e-06
CDX4	MA1473.1	-0.0210386	0.068997	-0.00755276	-0.0155369	0.0930514	0.614747	0.995469	0.117336	0.326358	0.868991	0.985821	0.355648
CREB3L4	MA1474.1	0.00754327	-0.0331846	0.0321423	0.00390919	0.297878	0.707578	0.939718	0.26005	0.351832	0.860867	0.83459	0.321467
CREB3L4(var.2)	MA1475.1	-0.00780827	0.039839	-0.0374874	0.00730743	0.198214	0.674004	0.549955	0.199829	0.34524	0.727701	0.434518	0.213693
DLX5	MA1476.1	-0.0241416	0.00891565	-0.013498	0.0302019	0.485068	0.779193	0.244531	0.354952	0.368148	0.528241	0.512796	0.235825
DMRTA2	MA1478.1	-0.0128669	0.129575	-0.0692715	-0.0069092	0.00688118	0.146054	0.918492	0.0160287	0.146542	0.856817	0.021448	0.0227914
DMRTC2	MA1479.1	0.018531	0.0765462	-0.0545255	-0.00921826	0.215109	0.164099	0.602648	0.209419	0.159043	0.761009	0.268034	0.148096
DPRX	MA1480.1	-0.0118602	0.0134746	0.0509436	-0.064872	0.58545	0.175371	0.251133	0.391305	0.164806	0.53062	0.288787	0.156152
DRGX	MA1481.1	-0.00028108	-0.026486	0.0193097	0.0172463	0.56295	0.682917	0.683588	0.382459	0.346493	0.790679	0.647454	0.268955
ELF2	MA1483.1	-0.0377292	-0.218472	0.0877394	0.0868234	0.00049728	0.00149107	0.00244346	0.00168677	0.00369858	0.0488226	0.000970607	0.00154511
ETS2	MA1484.1	-0.0191372	-0.285746	0.151408	0.0630899	1.40126e-07	0.000165131	0.0952843	1.14073e-06	0.000491525	0.366858	4.2002e-07	1.11179e-06
FERD3L	MA1485.1	0.0347796	-0.0396949	-0.0722044	0.0711298	0.0850323	0.0196641	0.386997	0.109444	0.0363302	0.632814	0.0469505	0.0403316
FOXE1	MA1487.1	0.014149	0.00848183	0.0053195	-0.000203388	0.892163	0.952288	0.778773	0.485814	0.409488	0.818262	0.912668	0.338554
FOXN3	MA1489.1	-0.00448961	0.0285205	-0.0637338	0.0427672	0.513062	0.267493	0.130759	0.366258	0.214549	0.422725	0.242214	0.139237
GLI3	MA1491.1	-0.0267718	0.0461319	-0.013628	0.0132721	0.0931102	0.615213	0.263436	0.117336	0.326358	0.542179	0.210267	0.128758
HES6	MA1493.1	0.0265413	-0.030661	-0.0449336	0.0455149	0.258732	0.151979	0.666759	0.235998	0.150564	0.784078	0.291688	0.157073
HNF4A(var.2)	MA1494.1	-0.0122952	-0.119719	0.080471	0.0271908	0.0173288	0.0285479	0.434553	0.0300396	0.0487119	0.66644	0.032066	0.0301597
HOXA1	MA1495.1	0.0358323	-0.0403085	-0.0456055	0.050774	0.159884	0.141022	0.64773	0.173699	0.142742	0.779306	0.228859	0.135319
HOXA4	MA1496.1	-0.00501819	-0.0608351	0.0321622	0.0190276	0.179814	0.555457	0.883272	0.18678	0.315188	0.85161	0.621284	0.264355
HOXA6	MA1497.1	0.067807	-0.0786911	0.0139904	0.0183379	0.00395343	0.285509	0.423264	0.0104664	0.224958	0.654598	0.0117037	0.0140966
HOXA7	MA1498.1	0.0456131	-0.0130493	-0.0210091	-0.0046683	0.134293	0.0868211	0.214676	0.15398	0.102121	0.511664	0.128004	0.0877679
HOXB4	MA1499.1	-0.0565983	-0.0432543	0.0534599	0.0234604	0.981324	0.0376448	0.0409643	0.507787	0.0586323	0.234935	0.590926	0.258194
HOXB6	MA1500.1	0.0227215	-0.0347338	-0.00671969	0.0354482	0.251085	0.624679	0.850982	0.230964	0.327827	0.846686	0.638764	0.267296
HOXB7	MA1501.1	0.0532923	-0.0487879	0.0107657	-0.00610327	0.117644	0.48073	0.379094	0.14084	0.2947	0.624904	0.247829	0.14104
HOXB8	MA1502.1	0.0456131	-0.0130493	-0.0210091	-0.0046683	0.134293	0.0868211	0.214676	0.15398	0.102121	0.511664	0.128004	0.0877679
HOXB9	MA1503.1	0.0078158	-0.00788845	-0.0344636	0.0284887	0.827409	0.452847	0.453245	0.463736	0.288157	0.681513	0.635721	0.26702
HOXC4	MA1504.1	-0.0437168	-0.0111437	-0.00514403	0.0432405	0.690524	0.496167	0.103447	0.428843	0.297359	0.382386	0.291934	0.157073
HOXC8	MA1505.1	0.0206581	-0.0209639	0.0078982	0.0153114	0.337995	0.649447	0.742148	0.275941	0.335872	0.805926	0.59289	0.258556
HOXD10	MA1506.1	0.0103827	-0.0252174	-0.0247235	0.0429035	0.522774	0.411653	0.493984	0.369267	0.27778	0.69282	0.475419	0.225
HOXD4	MA1507.1	-0.0565983	-0.0432543	0.0534599	0.0234604	0.981324	0.0376448	0.0409643	0.507787	0.0586323	0.234935	0.590926	0.258194
IKZF1	MA1508.1	-0.106129	-0.331518	0.300979	0.00987309	5.15565e-07	9.90703e-21	0.00316035	3.64966e-06	7.37227e-20	0.0561289	2.97211e-20	1.53767e-19
IRF6	MA1509.1	-0.0380092	-0.0813692	-0.0264175	0.0865429	0.274284	0.745551	0.0118417	0.242706	0.360519	0.124691	0.0355451	0.0321093
KLF10	MA1511.1	0.0524327	0.270344	-0.112335	-0.121269	5.05013e-09	1.01631e-06	4.73512e-07	5.30479e-08	4.12519e-06	0.000130351	1.49172e-08	4.35355e-08
KLF11	MA1512.1	0.0189335	0.253585	-0.106703	-0.0836954	1.33462e-11	0.000133601	0.000948351	2.41442e-10	0.000406713	0.0274807	4.00388e-11	1.44674e-10
KLF15	MA1513.1	-0.0351173	0.0652745	-0.0239731	0.00173858	1.54268e-05	0.461568	0.0366226	7.61131e-05	0.290894	0.224037	4.62608e-05	9.15727e-05
KLF17	MA1514.1	-0.0329395	0.163011	-0.0803674	-0.0228194	4.45955e-07	0.292552	0.581105	3.25265e-06	0.227099	0.7474	1.33786e-06	3.33664e-06
KLF2	MA1515.1	0.00738667	0.162309	-0.0562122	-0.0578201	4.09417e-07	0.0507328	0.0407789	3.10045e-06	0.0734645	0.234935	1.22823e-06	3.10662e-06
KLF3	MA1516.1	0.0436498	0.0984206	-0.0563788	-0.0305417	0.149641	0.00444359	0.024007	0.16745	0.00983806	0.188976	0.0109932	0.0133824
KLF6	MA1517.1	0.0572881	0.166898	-0.0585884	-0.0917693	0.00591642	0.000520306	6.44932e-06	0.0148198	0.00138006	0.000887701	1.90905e-05	3.98697e-05
LHX1	MA1518.1	-0.0602643	-0.0134376	0.0390504	0.0122726	0.266149	0.0513929	0.127597	0.23941	0.0735077	0.419382	0.0983095	0.0712717
LHX5	MA1519.1	0.0322658	-0.0607698	-0.0202966	0.0526067	0.0536178	0.170567	0.890943	0.0752572	0.162857	0.85161	0.178983	0.114772
MAF	MA1520.1	-0.052246	-0.0214459	0.0715896	-0.00993376	0.586419	0.010137	0.369032	0.391305	0.0213829	0.611983	0.0301782	0.0288648
MAFA	MA1521.1	-0.0406354	-0.0350521	0.0686892	-0.00466378	0.980521	0.0163755	0.405175	0.507787	0.0314839	0.641166	0.229806	0.135527
MAZ	MA1522.1	0.00959469	0.0651835	-0.051959	-0.00699721	0.0997451	0.0468829	0.607459	0.124228	0.0701653	0.764684	0.0976019	0.0709848
MSANTD3	MA1523.1	0.00549812	-0.110065	-0.0158224	0.0802047	0.0217515	0.527763	0.0916568	0.0363712	0.308026	0.363047	0.0528566	0.0445643
MSGN1	MA1524.1	-0.0447322	0.0306798	-0.0313232	0.0562053	0.180108	0.906748	0.0246406	0.18678	0.402837	0.191076	0.0836507	0.0633104
NFATC4	MA1525.1	0.0180507	-0.0246031	-0.0330815	0.0299024	0.373805	0.243215	0.773971	0.296885	0.199863	0.817362	0.468382	0.223529
NFIC(var.2)	MA1527.1	0.0382511	-0.166998	0.00674457	0.0783089	3.01024e-05	0.567684	0.578853	0.000142062	0.315188	0.7474	9.03112e-05	0.000172761
NFIX(var.2)	MA1528.1	0.0905843	-0.139177	-0.0190999	0.0317104	2.24339e-06	0.00945078	0.175215	1.32822e-05	0.0200936	0.477566	6.72851e-06	1.51652e-05
NHLH2	MA1529.1	0.141911	-0.198528	-0.047058	0.0647132	3.87134e-13	1.7095e-05	0.108143	9.00451e-12	5.8713e-05	0.393598	1.16138e-12	4.55826e-12
NKX6-3	MA1530.1	0.0107612	0.0171865	0.0276541	-0.0306798	0.695354	0.327212	0.568345	0.428843	0.24142	0.74275	0.533748	0.244016
NR1D1	MA1531.1	0.0925325	-0.105136	0.0450582	-0.0318891	0.00012181	0.461668	0.00774332	0.000483721	0.290894	0.0959363	0.000359754	0.000629961
NR1D2	MA1532.1	0.0455889	-0.019515	0.00708691	-0.00559756	0.154596	0.346457	0.163407	0.170681	0.250847	0.46858	0.197724	0.123315
NR1I2	MA1533.1	0.0821991	-0.0380819	-0.000414901	-0.0288676	0.0125587	0.0757446	0.0240266	0.0237763	0.0956432	0.188976	0.0223383	0.0234337
NR1I3	MA1534.1	0.00695275	-0.0722272	0.0385875	0.008861	0.0335587	0.705116	0.786594	0.0515462	0.351832	0.821036	0.12204	0.0859298
NR2C1	MA1535.1	0.0351538	-0.0508587	0.0447196	-0.0158347	0.0327446	0.734919	0.13056	0.0510302	0.357313	0.422725	0.084189	0.0633104
NR2C2(var.2)	MA1536.1	-0.0290348	-0.121971	0.120371	0.0019053	0.0613014	0.000308214	0.364002	0.0842266	0.000851217	0.609146	0.000919666	0.00147432
NR2F1(var.2)	MA1537.1	0.0337705	-0.107394	0.0711073	0.00442278	0.0020127	0.431699	0.308506	0.0058	0.284088	0.54871	0.00600314	0.00794513
NR2F1(var.3)	MA1538.1	-0.0145836	-0.0342038	0.0348003	0.0108728	0.817695	0.183801	0.440378	0.461469	0.168627	0.671632	0.481597	0.226472
NR2F6(var.3)	MA1539.1	0.0576159	-0.0351679	-0.00162715	-0.0305778	0.243923	0.386923	0.165667	0.226941	0.268533	0.468764	0.242006	0.139237
NR5A1	MA1540.1	-0.0346325	-0.104542	0.0959902	0.0101747	0.109872	0.00398381	0.417078	0.133999	0.00904434	0.650494	0.0115079	0.0139344
NR6A1	MA1541.1	-0.000246369	-0.133887	0.0343322	0.0587438	0.00599695	0.298517	0.188515	0.0149069	0.228949	0.487281	0.0172536	0.0194438
OSR1	MA1542.1	0.00529045	-0.0386965	0.0244561	0.0227623	0.273887	0.585778	0.842272	0.242706	0.317663	0.842717	0.627128	0.265354
OVOL1	MA1544.1	-0.0262245	-0.0420861	0.0202951	0.0549243	0.641069	0.240649	0.0762744	0.41093	0.199863	0.330665	0.181483	0.1154
OVOL2	MA1545.1	-0.0493524	-0.0265341	0.0142601	0.035826	0.528554	0.0828402	0.0383523	0.371737	0.101442	0.229518	0.0784512	0.0609514
PAX3(var.2)	MA1546.1	0.0406974	-0.06735	-0.0167555	0.0338141	0.0617912	0.371749	0.787257	0.0844689	0.262889	0.821036	0.195786	0.12278
PITX2	MA1547.1	0.0812654	-0.0752602	-0.0154916	0.0123443	0.0017635	0.026589	0.072821	0.00522048	0.0462532	0.32596	0.00485351	0.00665578
PLAGL2	MA1548.1	0.0150291	-0.0266572	-0.0193778	0.0241979	0.693048	0.495957	0.763975	0.428843	0.297359	0.813583	0.669898	0.27472
POU6F1(var.2)	MA1549.1	-0.000361364	-0.0424116	0.0313396	-0.00546568	0.430766	0.505173	0.946076	0.326972	0.298088	0.862387	0.844432	0.323787
PPARD	MA1550.1	0.0525668	-0.074272	0.0510236	-0.0171873	0.00952266	0.950441	0.0624794	0.0189078	0.409351	0.28907	0.0296856	0.0286342
RARB(var.3)	MA1552.1	0.0877538	-0.0530773	0.0162089	-0.0502841	0.00182673	0.0870807	0.000900725	0.00535894	0.102121	0.0274807	0.00179765	0.00269223
RARG(var.3)	MA1553.1	0.0484049	-0.0408207	0.0675478	-0.0604984	0.0420719	0.799532	0.00824772	0.0625569	0.374456	0.0987164	0.0213146	0.0227798
RFX7	MA1554.1	-0.0287582	0.0316284	0.017946	-0.00844459	0.157948	0.256262	0.58014	0.173175	0.208664	0.7474	0.275673	0.150491
RXRB(var.2)	MA1555.1	0.0900568	-0.0869348	0.0438645	-0.0514976	0.000374076	0.16445	0.00128347	0.00132403	0.159043	0.0345624	0.000867573	0.00140068
RXRG(var.2)	MA1556.1	0.0943128	-0.0604245	0.0270001	-0.0453088	0.00166124	0.0910818	0.00380976	0.00496287	0.105628	0.0622642	0.00342803	0.00481705
SMAD5	MA1557.1	-0.025487	-0.00316479	0.0495558	-0.00363014	0.698705	0.0840811	0.725456	0.429376	0.101922	0.802687	0.304153	0.161771
SNAI1	MA1558.1	0.301764	-0.332648	-0.111608	0.0997106	8.51127e-39	7.6076e-18	1.5632e-05	2.77154e-36	5.09505e-17	0.0012295	2.55338e-38	2.4219e-37
SNAI3	MA1559.1	0.264458	-0.276937	-0.0945443	0.0653951	1.2885e-27	3.46584e-14	2.33302e-05	6.99296e-26	1.97171e-13	0.00160562	3.86551e-27	2.31566e-26
SOHLH2	MA1560.1	-0.0207324	-0.021312	0.0255164	0.0152793	0.530994	0.449265	0.652015	0.371846	0.288017	0.779306	0.547855	0.247941
SOX12	MA1561.1	-0.0537635	-0.00771712	0.0278128	0.0183132	0.477358	0.109776	0.231572	0.350887	0.118581	0.518963	0.205674	0.127228
SOX14	MA1562.1	-0.0847161	0.0624722	-0.015025	0.013045	0.00685829	0.140552	0.0366085	0.0160287	0.142742	0.224037	0.0166859	0.018992
SOX18	MA1563.1	-0.037766	-0.0100248	0.030475	0.0136645	0.400719	0.118323	0.1476	0.311425	0.125391	0.448973	0.17524	0.113329
SP9	MA1564.1	-0.0174219	0.164274	-0.0610059	-0.043063	2.5871e-09	0.10112	0.306946	3.12016e-08	0.111939	0.54871	7.76129e-09	2.38756e-08
TBX18	MA1565.1	-0.00386062	-0.0677297	0.0350351	0.00458994	0.253421	0.299133	0.761288	0.231803	0.228949	0.812292	0.433515	0.213693
TBX3	MA1566.1	0.0719174	-0.0776936	0.0422357	-0.0304905	0.0172108	0.522795	0.0296177	0.0300396	0.305792	0.197263	0.0326763	0.0302377
TBX6	MA1567.1	0.0547586	-0.090179	0.0447515	-0.0133766	0.00817758	0.774623	0.0904577	0.0178983	0.367236	0.360894	0.0231529	0.0241769
TCF21(var.2)	MA1568.1	0.0282019	0.0109617	-0.0666331	0.0154147	0.939768	0.0429998	0.805998	0.497846	0.0654507	0.829289	0.426669	0.211607
TFAP2E	MA1569.1	0.0380673	-0.0810824	0.0208512	0.0383509	0.00982798	0.848775	0.584222	0.0192789	0.386045	0.7474	0.0315554	0.0299272
TFAP4(var.2)	MA1570.1	0.0157901	-0.0649068	0.0775293	-0.00442064	0.226999	0.0967504	0.968916	0.219341	0.109825	0.867624	0.849471	0.325
TGIF2LX	MA1571.1	0.0775519	-0.0315469	-0.0286233	-0.0254756	0.0329094	0.0141693	0.0160113	0.0510302	0.0281174	0.160279	0.0183609	0.0204887
TGIF2LY	MA1572.1	0.0838545	-0.0675231	-0.0157388	-0.0156198	0.002583	0.0163458	0.0188888	0.00718896	0.0314839	0.177299	0.00598563	0.00794513
THAP11	MA1573.1	-0.00967007	0.0217518	-0.00499058	-0.0060611	0.791751	0.989329	0.889025	0.456541	0.418695	0.85161	0.971882	0.351734
THRB	MA1574.1	0.0552266	-0.0561183	0.0330797	-0.00701392	0.0167781	0.682492	0.0795238	0.029855	0.346493	0.336796	0.0427033	0.0373886
THRB(var.2)	MA1575.1	-0.0308944	-0.0452801	0.0172096	0.0646218	0.70042	0.316453	0.103912	0.429527	0.236803	0.382386	0.256746	0.144311
THRB(var.3)	MA1576.1	0.0123168	-0.0640171	0.0532979	-0.0185136	0.0782779	0.547323	0.397135	0.102369	0.314467	0.637466	0.19854	0.123486
TLX2	MA1577.1	-0.0292906	-0.0268468	-0.0090807	0.0648215	0.918724	0.793652	0.025587	0.49286	0.373006	0.192979	0.124695	0.0868064
VEZF1	MA1578.1	0.0039803	0.18568	-0.102797	-0.0324812	6.19764e-05	0.0253648	0.422902	0.000272723	0.0447041	0.654598	0.000185468	0.000343254
ZBTB26	MA1579.1	-0.0132901	0.00539082	-0.0231194	0.0223334	0.883255	0.75995	0.4926	0.485019	0.363169	0.69282	0.780778	0.307073
ZBTB32	MA1580.1	0.0504108	-0.0273776	0.0073908	-0.00516915	0.200293	0.502162	0.338195	0.200669	0.298088	0.576472	0.318474	0.168209
ZBTB6	MA1581.1	0.0201799	-0.118356	-0.00996006	0.0351667	0.00402731	0.543031	0.597473	0.010576	0.314467	0.759676	0.0121462	0.0145525
ZFP57	MA1583.1	0.0125233	-0.0642057	0.00310677	0.0394285	0.161355	0.724648	0.696459	0.173699	0.355545	0.796465	0.474701	0.225
ZIC5	MA1584.1	0.00028684	0.0152623	-0.0783323	0.0296249	0.41538	0.049338	0.290844	0.319012	0.0728143	0.542179	0.12195	0.0859298
ZKSCAN1	MA1585.1	0.0281298	-0.0187588	0.00954608	-0.0104268	0.188358	0.546827	0.285087	0.191673	0.314467	0.542179	0.302739	0.161396
ZNF135	MA1587.1	0.0684947	-0.202528	0.0834217	0.00671445	3.70259e-09	0.82091	0.166026	4.30601e-08	0.379403	0.468764	1.11078e-08	3.32709e-08
ZNF136	MA1588.1	-0.0211611	-0.0310739	0.0350867	-0.00038717	0.732832	0.197032	0.911967	0.440552	0.177126	0.856817	0.750898	0.298317
ZNF140	MA1589.1	0.0231962	-0.00442284	-0.00344421	0.00841489	0.640924	0.633263	0.660619	0.41093	0.330451	0.782052	0.645144	0.268955
ZNF274	MA1592.1	-0.0211284	-0.0341836	0.0222351	0.015347	0.527698	0.585778	0.710351	0.371737	0.317663	0.801763	0.615675	0.263605
ZNF317	MA1593.1	0.0281958	-0.00742855	-0.0327617	0.0287977	0.329986	0.173925	0.877772	0.274755	0.164806	0.85161	0.525327	0.241101
ZNF382	MA1594.1	-0.0632912	0.0588228	0.0150638	0.0124575	0.0270488	0.103503	0.132383	0.0436038	0.113638	0.422725	0.055696	0.046785
ZNF460	MA1596.1	0.0174077	-0.0780229	0.0434981	-0.00714115	0.00055497	0.632555	0.219755	0.00184404	0.330451	0.518566	0.00166267	0.00254022
ZNF528	MA1597.1	0.0446292	-0.141873	0.0549568	0.0389008	0.000153605	0.862879	0.977036	0.000595461	0.389088	0.867624	0.000464403	0.00080089
ZNF682	MA1599.1	0.00394681	0.0231582	-0.0232603	0.0135708	0.488474	0.449762	0.841047	0.356643	0.288017	0.842717	0.65907	0.271305
ZNF684	MA1600.1	0.0310168	0.0117077	-0.0324089	0.000838866	0.679647	0.180788	0.661981	0.425605	0.167303	0.782052	0.46029	0.221057
ZNF75D	MA1601.1	0.000644955	0.0127263	0.0182019	-0.0291346	0.738903	0.959743	0.308953	0.440552	0.410822	0.54871	0.887259	0.333628
ZSCAN29	MA1602.1	-0.0504507	0.0350639	0.00950647	0.000936408	0.134844	0.413921	0.298422	0.154069	0.278609	0.545162	0.238303	0.139096
ASCL1	MA1100.2	0.142872	-0.213232	-0.139392	0.152243	1.95891e-12	5.87979e-10	0.711343	3.98676e-11	2.81277e-09	0.801763	5.85715e-12	2.18579e-11
ATF3	MA0605.2	0.0236083	0.0210672	0.0425845	-0.0435137	0.821844	0.697748	0.166938	0.462208	0.35004	0.468934	0.561123	0.251088
BARHL1	MA0877.2	-0.0394848	0.0385225	-0.00934598	0.0127179	0.081062	0.293312	0.137702	0.105586	0.227099	0.430764	0.132842	0.0902698
BATF::JUN	MA0462.2	-0.228101	-0.200602	0.633967	-0.286732	0.513906	9.61172e-54	0.153537	0.366258	6.43727e-52	0.459419	2.88352e-53	1.64102e-51
BCL6	MA0463.2	0.0313727	-0.0900746	-0.0349902	0.0445724	0.0109886	0.165863	0.805998	0.021299	0.159832	0.829289	0.0325162	0.0302377
CDX1	MA0878.2	-0.0223985	0.0573849	0.00184177	-0.0110329	0.178121	0.451551	0.93243	0.185903	0.288017	0.857786	0.744052	0.296114
E2F2	MA0864.2	-0.043428	-0.0447507	0.0310895	0.0590013	0.605333	0.225655	0.11159	0.399829	0.194114	0.393598	0.223021	0.133955
E2F3	MA0469.3	-0.0346001	-0.00807741	0.0172716	0.0444846	0.379948	0.0856683	0.0311039	0.298128	0.102121	0.201469	0.066171	0.0530397
E2F4	MA0470.2	-0.0122074	-0.031394	0.00156296	0.0488266	0.397904	0.775892	0.418248	0.309976	0.367236	0.650494	0.561062	0.251088
EMX1	MA0612.2	0.00655822	-0.0280468	-0.000244296	0.0363249	0.513711	0.927449	0.629095	0.366258	0.405975	0.773128	0.821703	0.317578
FOXD2	MA0847.2	0.0213055	0.00494072	-0.0279337	0.00829642	0.469406	0.291794	0.488019	0.349982	0.227099	0.69282	0.407152	0.205055
GATA5	MA0766.2	-0.111052	-0.0643065	0.296565	-0.113543	0.393926	7.44846e-17	0.996532	0.307613	4.75092e-16	0.868991	2.23454e-16	1.01735e-15
GFI1	MA0038.2	-0.0131081	0.0693089	-0.0117647	-0.0033627	0.0622277	0.72819	0.724868	0.0844689	0.355979	0.802687	0.233659	0.137443
GLI2	MA0734.2	-0.0274891	0.0782248	-0.0188561	0.00505454	0.0170748	0.743421	0.289843	0.0300396	0.360139	0.542179	0.0513329	0.0436026
GSX2	MA0893.2	-0.0150349	-0.0482239	-0.00815721	0.05968	0.612027	0.438129	0.0589496	0.402617	0.284088	0.277401	0.167431	0.108898
HES1	MA1099.2	-0.00663996	-0.00962169	0.0144248	0.00992024	0.956201	0.623448	0.708602	0.502199	0.327827	0.801763	0.890797	0.333723
HES2	MA0616.2	0.00617744	-0.0387276	0.0352927	0.00964205	0.236747	0.67213	0.958054	0.224143	0.34524	0.867559	0.872068	0.330314
HOXA13	MA0650.2	0.00189901	0.0116891	0.00328113	0.00524017	0.747125	0.915021	0.741615	0.442342	0.40584	0.805926	0.843146	0.323787
HOXA2	MA0900.2	0.0329734	-0.0310709	-0.0250956	0.035805	0.202745	0.24248	0.985908	0.200669	0.199863	0.868991	0.953008	0.348785
HOXA5	MA0158.2	0.0266965	-0.0435153	-0.0152201	0.0474861	0.187076	0.319141	0.820036	0.191034	0.237487	0.836088	0.44093	0.215858
HOXA9	MA0594.2	-0.0239421	-0.00741858	0.00139265	0.0306576	0.726476	0.432669	0.18965	0.440552	0.284088	0.487923	0.414325	0.206027
HOXB2	MA0902.2	-0.0158195	-0.039708	0.0137461	0.0273618	0.740044	0.396769	0.317598	0.440552	0.273243	0.555707	0.495532	0.231155
HOXB5	MA0904.2	0.0358323	-0.0403085	-0.0456055	0.050774	0.159884	0.141022	0.64773	0.173699	0.142742	0.779306	0.228859	0.135319
HOXC9	MA0485.2	0.0152809	0.00275721	-0.0345889	0.0275325	0.774889	0.374504	0.716368	0.449386	0.263325	0.802687	0.652821	0.269558
HOXD13	MA0909.2	-0.0340617	0.0599463	-0.0107962	0.00522755	0.0502298	0.600961	0.385665	0.0718634	0.32316	0.632814	0.140846	0.094301
HOXD3	MA0912.2	-0.0150349	-0.0482239	-0.00815721	0.05968	0.612027	0.438129	0.0589496	0.402617	0.284088	0.277401	0.167431	0.108898
HOXD8	MA0910.2	0.0456131	-0.0130493	-0.0210091	-0.0046683	0.134293	0.0868211	0.214676	0.15398	0.102121	0.511664	0.128004	0.0877679
HOXD9	MA0913.2	-0.0272529	0.0260509	0.025631	-0.0131674	0.231797	0.266423	0.908551	0.222656	0.214332	0.856544	0.635587	0.26702
JUNB(var.2)	MA1140.2	0.00090153	0.025468	0.0206172	-0.012902	0.913771	0.925475	0.495271	0.492638	0.405975	0.69282	0.882833	0.332731
LHX9	MA0701.2	-0.00397195	0.00364275	-0.0325225	0.0374279	0.475051	0.819815	0.225788	0.349982	0.379403	0.518566	0.534894	0.244016
LMX1A	MA0702.2	-0.00797672	-0.0288274	-0.0075183	0.051069	0.439712	0.712696	0.497056	0.331445	0.353567	0.69282	0.561647	0.251088
LMX1B	MA0703.2	0.0167709	-0.0427296	-0.0195917	0.0435812	0.131927	0.395202	0.835905	0.152881	0.273243	0.841484	0.41213	0.206027
NEUROG1	MA0623.2	-0.0101703	0.0529098	0.0162008	-0.0355575	0.269453	0.514426	0.548075	0.240823	0.301555	0.727701	0.428329	0.211968
NRL	MA0842.2	-0.0704838	-0.0105605	0.0266675	0.0456426	0.351254	0.028112	0.0219492	0.283118	0.0485871	0.183252	0.036184	0.0325573
PITX1	MA0682.2	0.0344524	-0.0483584	0.00241525	0.00711309	0.102299	0.41104	0.450373	0.126661	0.27778	0.679348	0.227926	0.135319
PRRX2	MA0075.3	0.0452911	-0.0823928	-0.0499104	0.0872438	0.00783154	0.0567751	0.397004	0.0174671	0.0772062	0.637466	0.0204995	0.0221449
SOX4	MA0867.2	-0.0157189	-0.0540166	0.0334877	0.0569989	0.668837	0.15231	0.0536063	0.422902	0.150564	0.273278	0.125305	0.086965
SOX8	MA0868.2	-0.0856016	0.0225354	0.0166571	0.0364893	0.0329094	0.0498283	0.00604692	0.0510302	0.0728143	0.0806024	0.0139099	0.0164066
SP1	MA0079.4	0.034269	0.229319	-0.107586	-0.0808926	8.03198e-09	5.13334e-06	0.000166577	8.17334e-08	1.85836e-05	0.00705478	2.40571e-08	6.8455e-08
SP2	MA0516.2	0.00380218	0.227057	-0.11734	-0.0572414	1.69979e-10	0.000224442	0.0534222	2.63574e-09	0.000639641	0.273278	5.09937e-10	1.73258e-09
SP3	MA0746.2	-0.00114501	0.222846	-0.0955735	-0.0654803	1.05714e-13	0.000775879	0.0120033	2.86864e-12	0.00197954	0.124691	3.17054e-13	1.28883e-12
TCFL5	MA0632.2	-0.00477905	-0.0745358	0.0291866	0.0473848	0.0389206	0.483	0.184079	0.0586749	0.295374	0.485602	0.0952626	0.069729
TFEC	MA0871.2	-0.00566637	-0.00727986	0.017305	-0.00770972	0.953795	0.495905	0.797641	0.501923	0.297359	0.82661	0.888145	0.333628
ZNF740	MA0753.2	-0.0160168	0.222427	-0.0709209	-0.088216	1.47867e-09	0.372903	0.121791	1.85193e-08	0.262889	0.411377	4.43602e-09	1.38332e-08
ASCL1(var.2)	MA1631.1	0.22827	-0.28379	-0.116949	0.121858	6.49444e-28	2.11589e-14	0.0576074	4.22959e-26	1.23224e-13	0.277401	1.94833e-27	1.232e-26
ATF2	MA1632.1	-0.0325371	0.00998561	0.0852392	-0.0383348	0.388087	0.0127133	0.965107	0.303783	0.0261985	0.867624	0.0579188	0.047427
BACH1	MA1633.1	-0.147311	-0.151579	0.392559	-0.153849	0.888026	2.96894e-28	0.930811	0.485184	2.56567e-27	0.857786	8.90682e-28	5.79303e-27
BATF	MA1634.1	-0.227491	-0.209931	0.640358	-0.287513	0.628082	1.24288e-54	0.157918	0.409047	3.32959e-52	0.462473	3.72865e-54	8.48794e-52
BHLHE22(var.2)	MA1635.1	0.0985783	-0.19995	-0.0822719	0.119057	4.19231e-09	0.000221609	0.399673	4.70742e-08	0.00063836	0.63838	1.25767e-08	3.71815e-08
CEBPG(var.2)	MA1636.1	0.0201255	-0.0639646	0.0220668	0.00812411	0.23943	0.718137	0.886983	0.225336	0.354951	0.85161	0.717721	0.287736
EBF3	MA1637.1	-0.00958851	-0.0706793	-0.00440968	0.0595504	0.303095	0.968655	0.117417	0.260415	0.411497	0.40404	0.868149	0.329378
HAND2	MA1638.1	0.107757	-0.113912	-0.0604736	0.0186729	8.6287e-06	0.000150601	0.0508529	4.39028e-05	0.000453313	0.271106	2.44794e-05	5.0203e-05
MEIS1(var.2)	MA1639.1	-0.0556952	-0.0391989	0.0507569	0.0294912	0.817461	0.0239511	0.0462552	0.461469	0.0427754	0.255093	0.0510376	0.0435141
MEIS2(var.2)	MA1640.1	-0.0409968	0.0773245	0.00797639	-0.0273823	0.0470455	0.360201	0.748194	0.0686974	0.258351	0.810893	0.143495	0.0952347
MYF5	MA1641.1	0.108679	-0.161852	-0.075198	0.093591	1.13832e-06	0.000414722	0.808727	7.56474e-06	0.00113368	0.829289	3.40562e-06	8.24745e-06
NEUROG2(var.2)	MA1642.1	0.0681632	-0.0613132	-0.0281366	-0.00077112	0.00643814	0.0298219	0.0947569	0.0157629	0.0499316	0.366858	0.0150659	0.0172342
NFIB	MA1643.1	0.0864942	-0.148645	-0.00605726	0.051816	1.8091e-06	0.0697123	0.585083	1.11151e-05	0.0896178	0.7474	5.42716e-06	1.23545e-05
NFYC	MA1644.1	-0.0473729	0.198437	-0.00664344	-0.0746432	1.4489e-08	0.157257	0.72164	1.38767e-07	0.154338	0.802687	4.3467e-08	1.20669e-07
NKX2-2	MA1645.1	-0.00323683	-0.0538633	0.0650075	-0.0196229	0.363509	0.103468	0.69727	0.291552	0.113638	0.796465	0.266097	0.147432
OSR2	MA1646.1	0.0216123	-0.0463064	0.0277089	0.00733718	0.12995	0.802349	0.830465	0.152028	0.375119	0.841113	0.581232	0.256917
PRDM4	MA1647.1	0.0388852	-0.0659201	-0.0159814	0.0281329	0.0267711	0.122717	0.75265	0.0433707	0.128779	0.812292	0.0705698	0.0557799
TCF12(var.2)	MA1648.1	0.232609	-0.279085	-0.118793	0.119957	3.47576e-26	3.53284e-14	0.027913	1.61688e-24	1.97171e-13	0.197026	1.04273e-25	5.78946e-25
ZBTB12	MA1649.1	0.0167165	-0.0531907	-0.037363	0.0408792	0.175957	0.240749	0.405263	0.184235	0.199863	0.641166	0.250664	0.141944
ZBTB14	MA1650.1	0.00198014	-0.0338354	-0.00799661	0.0356183	0.215146	0.838277	0.259312	0.209419	0.382924	0.538753	0.458405	0.221057
ZFP42	MA1651.1	-0.0515026	-0.120295	0.012462	0.107838	0.285894	0.0539919	0.00016342	0.251611	0.0745569	0.00705478	0.000488595	0.000836274
ZKSCAN5	MA1652.1	-0.0879664	0.00465418	0.0824864	-0.0156664	0.0404112	5.51728e-05	0.0583534	0.0606414	0.000180248	0.277401	0.00016514	0.000310683
ZNF148	MA1653.1	-0.00965794	0.0529472	-0.0399288	0.00712561	0.00949482	0.251266	0.497056	0.0189078	0.205848	0.69282	0.027597	0.0269509
ZNF16	MA1654.1	-0.0304481	-0.0231669	-0.0050355	0.0521602	0.834948	0.64083	0.0360147	0.466356	0.332701	0.224037	0.136268	0.0915052
ZNF341	MA1655.1	-0.00812138	0.0100473	-0.0629913	0.0630878	0.764269	0.176561	0.0750489	0.446805	0.164806	0.330558	0.18137	0.1154
ZNF449	MA1656.1	0.0171853	-0.049553	-0.00504592	0.0148012	0.187143	0.819751	0.659711	0.191034	0.379403	0.782052	0.565008	0.25121
ZNF652	MA1657.1	-0.0327911	-0.00696074	0.00358269	0.0312592	0.686891	0.465912	0.171603	0.428843	0.291293	0.470047	0.38685	0.197451
FOXA3	MA1683.1	-0.0259372	0.109322	-0.0420901	-0.00744838	0.00827541	0.437395	0.918616	0.0179649	0.284088	0.856817	0.0273498	0.0269509
ATF4	MA0833.2	0.00411433	-0.0731101	0.0623856	-0.0129492	0.197722	0.261959	0.95406	0.199829	0.211376	0.865366	0.814639	0.315384
BATF3	MA0835.2	-0.220167	-0.205053	0.627741	-0.277726	0.66598	5.12702e-54	0.168071	0.422738	5.89098e-52	0.46972	1.53811e-53	1.50176e-51
CDX2	MA0465.2	-0.0668722	0.066148	-0.00117828	0.00895066	0.017117	0.198879	0.271308	0.0300396	0.178188	0.542179	0.045511	0.0393924
CEBPA	MA0102.4	0.0297651	-0.0370481	-0.0177763	0.0105777	0.156148	0.371217	0.650886	0.171779	0.262889	0.779306	0.328957	0.172544
CEBPD	MA0836.2	0.0194282	-0.0469975	-0.000745145	-0.00450843	0.164725	0.918044	0.851104	0.175868	0.405975	0.846686	0.79595	0.311325
CREB1	MA0018.4	-0.0455899	0.00722349	0.0875412	-0.0247825	0.220219	0.00242019	0.468626	0.213423	0.00568728	0.688879	0.00718809	0.00929725
CTCFL	MA1102.2	0.0297754	0.0898617	-0.123461	0.0150793	0.154625	4.87078e-06	0.458594	0.170681	1.80735e-05	0.684019	1.46119e-05	3.13799e-05
E2F6	MA0471.2	-0.0214045	-0.027844	-0.00467758	0.0236542	0.735335	0.610504	0.220875	0.440552	0.326358	0.518566	0.507597	0.234382
EBF1	MA0154.4	0.0236907	-0.0104385	-0.0649626	0.0424082	0.328738	0.0228926	0.615258	0.274481	0.0411595	0.768881	0.0667375	0.0532031
EGR1	MA0162.4	-0.0134493	0.117292	-0.0314646	-0.0345073	2.63172e-05	0.625324	0.526941	0.000126025	0.327827	0.711074	7.89547e-05	0.000152317
EHF	MA0598.3	-0.193075	-0.345392	0.417245	-0.0388074	0.000750151	1.31069e-38	0.00035031	0.00239484	1.46301e-37	0.012858	3.93206e-38	3.5804e-37
ELF1	MA0473.3	-0.130542	-0.324181	0.353477	-0.0440415	0.000106547	7.92195e-27	0.0276631	0.00043918	6.24185e-26	0.197026	2.37658e-26	1.35252e-25
ELF3	MA0640.2	-0.175936	-0.26046	0.342229	-0.0638771	0.0651641	4.35085e-29	0.00773972	0.0876183	4.01918e-28	0.0959363	1.30526e-28	9.28532e-28
ESRRA	MA0592.3	-0.0136517	-0.0757512	0.062653	-0.01271	0.260093	0.0628874	0.861864	0.236577	0.0833002	0.850388	0.213694	0.129033
ETV1	MA0761.2	-0.191658	-0.369162	0.429382	-0.0222061	0.000199997	1.77774e-39	3.71325e-05	0.000731747	2.07062e-38	0.00227156	5.33321e-39	5.27852e-38
ETV4	MA0764.2	-0.157367	-0.318721	0.33806	0.0082205	0.000877652	3.44153e-30	5.70505e-05	0.002748	3.29271e-29	0.00314103	1.03246e-29	8.10449e-29
ETV5	MA0765.2	-0.0862842	-0.308394	0.223165	0.0629259	2.38787e-06	1.73948e-11	0.00138106	1.38851e-05	8.79234e-11	0.0345624	5.21841e-11	1.85613e-10
FOSL1	MA0477.2	-0.212246	-0.18629	0.611981	-0.295793	0.426596	3.11152e-52	0.111696	0.324564	1.19079e-50	0.393598	9.33457e-52	3.03562e-50
FOXA1	MA0148.4	-0.0122874	0.0974051	-0.0394259	-0.0207744	0.0316588	0.562476	0.886549	0.0498025	0.315188	0.85161	0.12667	0.0876457
FOXA2	MA0047.3	-0.021393	0.0977659	-0.0575171	0.0101682	0.0291157	0.240881	0.690503	0.0462487	0.199863	0.795336	0.0827472	0.0632391
FOXK2	MA1103.2	-0.0398799	0.0823054	-0.0286917	0.0147927	0.0167137	0.948331	0.273395	0.029855	0.409099	0.542179	0.0682153	0.0541067
FOXP1	MA0481.3	-0.0189793	0.104484	-0.0455775	-0.0102428	0.0217803	0.274742	0.933052	0.0363712	0.217755	0.857786	0.0865278	0.0643666
GABPA	MA0062.3	-0.184438	-0.362455	0.442702	-0.0499393	9.70181e-05	9.01799e-41	0.00494207	0.000410288	1.09811e-39	0.0711505	2.7054e-40	2.79937e-39
GATA1	MA0035.4	-0.131659	-0.0169177	0.246918	-0.0823959	0.00929379	2.67126e-16	0.277602	0.0189078	1.66421e-15	0.542179	8.01377e-16	3.57699e-15
GATA4	MA0482.2	-0.189986	-0.0130068	0.410223	-0.204376	0.000606131	7.39419e-34	0.906441	0.00198771	7.33648e-33	0.85602	2.21826e-33	1.80346e-32
GATA6	MA1104.2	-0.177433	0.0300758	0.323246	-0.164866	8.02878e-05	1.70535e-24	0.932305	0.00034859	1.30529e-23	0.857786	5.11605e-24	2.77292e-23
GRHL2	MA1105.2	0.0224412	-0.0710804	-0.0109777	0.0377782	0.0505259	0.570887	0.649533	0.0718634	0.315188	0.779306	0.158636	0.103771
HLF	MA0043.3	0.0307247	0.0465914	-0.0163878	-0.0236278	0.678762	0.474312	0.51307	0.425605	0.292102	0.702689	0.561749	0.251088
HNF4A	MA0114.4	0.00159972	-0.103955	0.0187319	0.0616577	0.0340147	0.417052	0.186313	0.0520013	0.279918	0.486155	0.0840384	0.0633104
HNF4G	MA0484.2	-0.00527372	-0.114345	0.0382419	0.06365	0.0255846	0.194856	0.102834	0.0418652	0.175759	0.382386	0.0561637	0.0470044
HOXB13	MA0901.2	0.0488584	-0.019352	-0.0695426	0.0478036	0.12944	0.00640939	0.937911	0.152028	0.0137535	0.860643	0.020326	0.0221389
JUNB	MA0490.2	-0.200525	-0.161157	0.577884	-0.285466	0.376189	1.03312e-45	0.0450173	0.29708	1.84511e-44	0.25291	3.09937e-45	4.70363e-44
JUND	MA0491.2	-0.223148	-0.170071	0.59677	-0.285185	0.20221	2.03142e-49	0.143783	0.200669	4.53502e-48	0.443506	6.09426e-49	1.15609e-47
KLF4	MA0039.4	0.0115733	0.128597	-0.0712957	-0.0331203	7.71578e-06	0.00388451	0.122852	3.9881e-05	0.00889428	0.412429	2.31001e-05	4.78049e-05
KLF9	MA1107.2	0.0452937	0.275742	-0.116855	-0.119751	9.97557e-10	7.12463e-07	3.5314e-08	1.35349e-08	2.98224e-06	1.94429e-05	2.9065e-09	9.18944e-09
LHX2	MA0700.2	-0.0732982	0.0135329	0.00341112	0.0545721	0.0479927	0.0975516	0.0026371	0.0694576	0.110267	0.0488226	0.00731931	0.00941343
MAFF	MA0495.3	-0.0428913	-0.0907902	0.0694369	0.0170638	0.201996	0.0162352	0.239425	0.200669	0.0314839	0.521642	0.0431082	0.0375986
MAFG	MA0659.2	-0.0854328	-0.0392995	0.0799788	0.0123182	0.496918	0.000997617	0.0712595	0.360522	0.0024977	0.321585	0.00295205	0.00422647
MAFK	MA0496.3	-0.0174249	-0.158949	0.251013	-0.100859	0.00632133	6.16669e-09	0.113096	0.0155941	2.84829e-08	0.393598	1.85e-08	5.33086e-08
MEF2A	MA0052.4	0.0769095	-0.106333	0.0234041	-0.0023253	2.62937e-05	0.209561	0.0348585	0.000126025	0.18467	0.220598	7.88136e-05	0.000152317
MITF	MA0620.3	-0.033739	0.0686959	0.0135788	-0.0377139	0.0228066	0.148411	0.672065	0.0376983	0.1478	0.784078	0.0615538	0.0496886
MXI1	MA1108.2	0.0147948	-0.0792159	0.0496125	-0.00126277	0.0261958	0.827872	0.617794	0.0426509	0.381419	0.769546	0.0921607	0.0678951
MYOD1	MA0499.2	0.171504	-0.257729	-0.0862697	0.11204	7.69978e-18	1.35211e-07	0.199181	2.50729e-16	5.84225e-07	0.501562	2.30993e-17	1.09549e-16
MYOG	MA0500.2	0.155639	-0.175734	-0.145855	0.121494	1.23085e-09	5.01514e-10	0.640596	1.60321e-08	2.44276e-09	0.779306	1.06898e-09	3.57859e-09
MZF1	MA0056.2	0.00757987	-0.0252822	-0.0238575	0.020088	0.417054	0.355007	0.663345	0.319544	0.255655	0.782052	0.479551	0.226016
NFE2L1	MA0089.2	-0.137889	-0.127305	0.270957	-0.0773837	0.6795	1.45199e-17	0.25347	0.425605	9.48724e-17	0.53062	4.35597e-17	2.02367e-16
NFIL3	MA0025.2	0.0389147	0.0165065	-0.0363809	0.00650815	0.545149	0.0660564	0.482239	0.376097	0.085488	0.69282	0.181994	0.115402
NFYB	MA0502.2	-0.00496517	0.114591	-0.0602577	-0.00709121	0.00668168	0.396262	0.919735	0.0160287	0.273243	0.856817	0.0216259	0.0227914
NKX2-5	MA0063.2	0.0174999	-0.0659558	0.0024147	0.0255677	0.139205	0.95783	0.975225	0.157943	0.410822	0.867624	0.947962	0.347497
NR4A1	MA1112.2	-0.00540445	-0.126866	0.0329981	0.0452503	0.00883507	0.401028	0.27391	0.0185831	0.273365	0.542179	0.0256146	0.0261478
ONECUT1	MA0679.2	0.0420613	0.0115735	-0.100405	0.0385312	0.561456	0.00197743	0.710934	0.382459	0.00472982	0.801763	0.00596786	0.00794513
OTX2	MA0712.2	0.0402357	-0.0529633	0.00779317	0.00280975	0.017343	0.260974	0.203685	0.0300396	0.211218	0.506879	0.0460051	0.0396692
PBX2	MA1113.2	-0.0374041	0.050064	0.0126979	-0.0111956	0.109224	0.174135	0.54599	0.13371	0.164806	0.727701	0.194064	0.122036
PHOX2B	MA0681.2	0.0564999	-0.0329344	-0.0920028	0.0560959	0.0189901	7.46344e-05	0.981409	0.0327184	0.000238024	0.868706	0.000223922	0.00041108
PKNOX1	MA0782.2	0.0311651	-0.103162	0.035677	0.0101621	0.0101922	0.924159	0.411837	0.0198738	0.405975	0.647843	0.0347297	0.0316236
POU2F3	MA0627.2	0.0290168	0.060722	-0.0313578	-0.0109565	0.414516	0.337413	0.339461	0.319012	0.246295	0.576843	0.362104	0.186493
PRDM1	MA0508.3	-0.084846	0.0944154	-0.0137373	0.0265394	0.000169915	0.114489	0.0197308	0.00064337	0.122683	0.177299	0.000504688	0.000857373
RFX1	MA0509.2	0.0922582	0.0117129	-0.0836557	0.0314334	0.113728	0.000177483	0.28477	0.137162	0.000522486	0.542179	0.000531416	0.000896091
RFX3	MA0798.2	0.0673951	0.0321854	-0.109607	0.0625634	0.573736	8.01515e-05	0.890139	0.387608	0.000252611	0.85161	0.000240637	0.000438232
RUNX3	MA0684.2	0.0397531	-0.179803	0.0704334	0.00599709	3.81974e-05	0.372015	0.831076	0.000175187	0.262889	0.841113	0.00011461	0.000217416
SCRT1	MA0743.2	0.108248	-0.135833	0.0138531	0.00828034	1.70958e-06	0.119282	0.0705135	1.09156e-05	0.125806	0.320848	5.12854e-06	1.19129e-05
SCRT2	MA0744.2	0.0710601	-0.146314	0.020925	0.0397158	4.4924e-06	0.212402	0.622991	2.47944e-05	0.18656	0.770787	1.3477e-05	2.94993e-05
SNAI2	MA0745.2	0.281068	-0.300437	-0.0769018	0.0604798	7.89505e-30	4.90526e-13	8.87326e-06	1.13577e-27	2.57663e-12	0.000977071	2.36851e-29	1.79724e-28
SOX2	MA0143.4	-0.0231343	-0.0632522	0.0570566	0.00683463	0.248847	0.0917654	0.644749	0.229554	0.105962	0.779306	0.209092	0.128643
SPI1	MA0080.5	-0.135629	-0.0957725	0.237686	-0.0589807	0.302197	6.52507e-19	0.0582805	0.260415	4.60005e-18	0.277401	1.95752e-18	9.68724e-18
SPIB	MA0081.2	-0.151728	-0.115605	0.309847	-0.105546	0.201961	7.69573e-28	0.157526	0.200669	6.44259e-27	0.462473	2.30872e-27	1.42043e-26
SREBF1(var.2)	MA0829.2	-0.0105404	-0.054638	0.0936273	-0.0464017	0.325656	0.0302236	0.460924	0.272731	0.0502899	0.684019	0.0830685	0.0632436
TCF3	MA0522.3	0.246315	-0.2842	-0.135857	0.127968	2.31504e-28	4.2723e-16	0.0192532	1.88463e-26	2.54337e-15	0.177299	6.94512e-28	4.64999e-27
TCF4	MA0830.2	0.253335	-0.28076	-0.136536	0.117495	1.04637e-29	2.34612e-18	0.0035422	1.13577e-27	1.61156e-17	0.0609446	3.13911e-29	2.30513e-28
TCF7	MA0769.2	-0.0458362	-0.0575756	0.00330195	0.0595207	0.957725	0.288358	0.0103807	0.502199	0.226536	0.113208	0.0396628	0.0352691
TEAD1	MA0090.3	0.0157276	0.0612701	-0.0139354	-0.0630297	0.406671	0.419337	0.13307	0.313804	0.280143	0.422725	0.260297	0.145588
TEAD4	MA0809.2	0.00422278	0.0587212	-0.0638792	-0.00915963	0.332441	0.0650862	0.886859	0.274755	0.0846412	0.85161	0.266185	0.147432
TFAP2A	MA0003.4	0.0566702	-0.144335	0.0266356	0.028365	1.39717e-06	0.407233	0.44887	9.09927e-06	0.276698	0.678942	4.1915e-06	9.93916e-06
TFAP2C(var.2)	MA0814.2	0.0262077	-0.140107	0.0287186	0.0539988	6.18276e-06	0.86366	0.510449	3.24727e-05	0.389088	0.702596	1.85491e-05	3.90976e-05
TWIST1	MA1123.2	0.12892	-0.116967	-0.0838998	0.0349535	1.92663e-06	4.92497e-06	0.0565947	1.1618e-05	1.80735e-05	0.277401	4.15452e-06	9.93916e-06
USF1	MA0093.3	-0.0212406	-0.0247653	0.0585271	-0.0227828	0.93	0.0461269	0.868147	0.494833	0.0694217	0.85161	0.488952	0.228554
USF2	MA0526.3	-0.0206827	0.00958291	0.0411469	-0.0258989	0.698854	0.157281	0.856942	0.429376	0.154338	0.84705	0.596445	0.2594
YY2	MA0748.2	-0.0113589	-0.115886	0.0373697	0.040799	0.0467111	0.181734	0.223605	0.0685163	0.167303	0.518566	0.0973288	0.0709848
ZNF263	MA0528.2	-0.017711	0.0352509	-0.0110867	-0.0107189	0.251959	0.738103	0.990282	0.231116	0.358211	0.868991	0.970866	0.351734
CREM	MA0609.2	-0.0150445	0.0228433	0.0234989	-0.0195929	0.406387	0.272022	0.853991	0.313804	0.216239	0.846686	0.588053	0.258194

## Sheet: peaks
Table S6 Identification of cellular transcripts that correlate with HIV RNA levels for 2D10 cell line data
Note: List of top-ranked peaks that were associated with HIV RNA expression.
Peak	Correlation coefficients	P
chr4-41990098-41990973	0.05149	1.279e-05
chr18-13611971-13612838	-0.0531	2.8e-05
chr1-198934754-198935569	0.02962	2.839e-05
chr9-34379134-34380010	0.0544	2.928e-05
chr11-6603305-6604127	0.04923	3.088e-05
chr8-134160927-134161826	0.05557	4.098e-05
chr18-49898186-49899082	0.03522	7.655e-05
chr9-136790638-136791547	-0.05266	0.000162
chr12-8949435-8950339	0.04177	0.0001689
chr14-71168815-71169602	0.05317	0.0001706
chr14-105180760-105181676	0.04734	0.0001728
chr2-148646065-148646689	0.05273	0.0002043
chr7-130069936-130070854	0.04654	0.0002062
chr7-101251932-101252814	0.0426	0.0002291
chr15-70527951-70528854	0.04275	0.0002389
chr1-67430177-67431000	-0.04602	0.0002637
chr22-36376951-36377862	0.04516	0.0002721
chr10-22230370-22231121	0.03948	0.00033
chr6-44223192-44224057	-0.03904	0.0003347
chr16-8870687-8871585	0.03463	0.0003852
chr15-99928153-99929023	0.05243	0.0004058
chr4-48269468-48270356	0.04298	0.0004513
chr8-141386531-141387408	0.02443	0.0004616
chr2-177763376-177764263	0.04717	0.000472
chr14-52694823-52695248	0.03148	0.0005331
chr2-174395292-174396156	-0.04155	0.0007175
chr7-75914607-75915518	-0.01628	0.0007792
chr7-23181510-23182421	-0.03041	0.0008376
chr11-129895156-129896057	-0.03763	0.0008654
chr10-18203744-18204647	0.02284	0.0008669
chr19-12757311-12758221	0.02817	0.0009052
chr19-51676266-51677199	0.04377	0.0009458
chr8-106657366-106658240	-0.04639	0.0009742
chr8-95181160-95182040	0.04219	0.001004
chr7-151341272-151342192	-0.04784	0.001105
chr2-235951707-235952592	0.05051	0.001161
chr14-22561534-22562424	0.05278	0.001185
chr19-14274500-14275391	0.03746	0.001245
chr11-45093143-45094009	0.02711	0.001252
chr1-234599665-234600596	-0.02341	0.001319
chr19-13151403-13152261	-0.03093	0.001609
chr7-8131769-8132706	-0.04277	0.00171
chr12-4604460-4605360	-0.04427	0.001726
chr1-109161981-109162890	-0.04061	0.001793
chr5-134114139-134115038	-0.04851	0.00181
chr14-24678681-24679563	-0.04423	0.001857
chr9-100098721-100099620	-0.02747	0.001973
chr12-122155443-122156357	0.03496	0.002005
chr2-201260118-201261027	0.04183	0.00208
chr1-155240882-155241763	0.04249	0.002087
chr1-116986839-116987638	-0.04143	0.0021
chr3-111547461-111548357	0.02933	0.002189
chr1-200905421-200906324	0.02839	0.002249
chr17-7251647-7252569	-0.04199	0.002274
chr6-26195187-26196022	-0.02613	0.002305
chr8-37736077-37736962	0.03591	0.002339
chr1-35557206-35558086	-0.03955	0.002371
chr10-69179653-69180531	0.03729	0.002455
chr5-151758212-151759118	-0.033	0.00257
chr6-42978793-42979707	-0.0292	0.002598
chr5-64768258-64769171	0.01921	0.002606
chr16-57266250-57267141	0.02175	0.002622
chr9-17578797-17579652	-0.05349	0.002679
chr8-144336280-144337123	-0.04717	0.002711
chr16-10949130-10950024	0.02971	0.002733
chr15-69758736-69759634	0.03409	0.002736
chr19-9139967-9140862	0.03651	0.002799
chr5-95869092-95869986	0.04044	0.002934
chr1-85061829-85062741	0.03208	0.003072
chr20-61719525-61720466	-0.03149	0.003195
chr15-27574261-27575106	-0.03531	0.003197
chr3-56556715-56557547	0.06115	0.003247
chr1-24534777-24535648	0.03826	0.00337
chr9-10970-11838	0.04396	0.00344
chr3-129893277-129894146	-0.01388	0.003442
chr12-91876771-91877669	0.02326	0.003444
chr19-38930292-38931174	-0.03623	0.003466
chr3-52405948-52406871	-0.03029	0.003636
chr7-25028433-25029356	0.04392	0.00365
chr1-246821007-246821873	0.02755	0.003652
chr6-138773091-138774028	-0.02264	0.00366
chr20-44645982-44646872	-0.03766	0.003724
chr4-139176634-139177384	-0.02703	0.00375
chr20-43457422-43458216	-0.02235	0.003888
chr1-11654437-11655339	0.02229	0.003978
chr3-152269634-152270429	0.0447	0.004085
chr18-31942831-31943726	0.03827	0.004101
chr1-201954982-201955905	-0.02148	0.004134
chr1-211675273-211676182	-0.04537	0.004181
chr2-168246552-168247003	0.008163	0.004255
chr1-43836216-43837126	-0.04669	0.004282
chr11-118692071-118693007	-0.02303	0.004297
chr10-32346173-32346751	0.03908	0.004333
chr19-12440663-12441550	-0.02597	0.00435
chr17-48100920-48101820	-0.03434	0.004374
chr11-47004370-47005282	0.03327	0.004424
chr18-3593759-3594661	0.03963	0.004433
chr15-52568592-52569501	-0.02009	0.004444
chr19-17539413-17540318	-0.03708	0.004481
chr7-2403025-2403913	-0.04294	0.004528
chr7-43808166-43809051	-0.03649	0.004571
chr12-121466953-121467877	-0.04171	0.004652
chr2-85888615-85889528	-0.05188	0.004786
chr7-92588258-92589072	0.02241	0.004943
chr15-78750756-78751652	-0.02623	0.004953
chr9-120868452-120869367	-0.03603	0.004954
chr12-52020456-52021319	-0.03414	0.005007
chr3-141498535-141499443	0.02665	0.005017
chr10-60778004-60778861	-0.03584	0.005054
chr11-64271206-64271989	-0.02433	0.005076
chr7-92633081-92634008	0.05465	0.005134
chr15-66168764-66169709	-0.03838	0.005148
chr18-79964163-79965013	-0.04998	0.00515
chr19-51546444-51547270	0.04843	0.005158
chr12-120325254-120326103	-0.04217	0.005184
chr4-56386955-56387874	-0.03202	0.00519
chr17-81481086-81482001	-0.01434	0.005203
chr9-131349822-131350727	-0.03943	0.005206
chr3-13895064-13895944	-0.03574	0.005218
chr17-42183819-42184725	0.02888	0.005245
chr9-137021706-137022604	-0.03758	0.005254
chr5-157918714-157919626	0.05484	0.005287
chr17-45172331-45173224	0.02731	0.005373
chr1-30756337-30757170	0.02531	0.005406
chr5-62291548-62292442	-0.03982	0.005416
chr17-7572175-7573060	-0.02342	0.005447
chr11-62664773-62665647	0.03805	0.005488
chr1-23790690-23791553	-0.02733	0.005519
chr10-102773744-102774613	-0.02451	0.00552
chr15-40055686-40056551	-0.0416	0.005522
chr11-95066863-95067838	0.04437	0.00556
chr11-90222672-90223537	-0.04169	0.005596
chr12-52006506-52007337	-0.0243	0.005688
chr6-28865616-28866464	0.01363	0.005821
chr2-226835651-226836535	-0.02027	0.005834
chr17-15944613-15945536	-0.02481	0.005848
chr1-27392070-27392981	-0.01749	0.005875
chr6-42022175-42023068	-0.02414	0.006033
chr1-16352022-16352935	-0.02858	0.006067
chr4-1870648-1871497	-0.04084	0.006072
chr3-196739494-196740363	-0.03511	0.006125
chr1-203861115-203862002	-0.05004	0.006202
chr4-40055839-40056359	0.03286	0.006272
chr12-50038971-50039864	0.0414	0.006272
chr8-143568892-143569760	-0.03417	0.006322
chr6-2999338-3000242	0.04091	0.006359
chr4-54657613-54658268	-0.04286	0.006471
chr3-10025934-10026853	-0.0213	0.006476
chr3-107064969-107065703	0.05316	0.006484
chr17-2814417-2815355	-0.02323	0.006514
chr6-7154549-7155443	-0.05148	0.006536
chr11-102451410-102452122	-0.02339	0.006603
chr17-81666216-81667044	0.04172	0.006736
chr2-231661957-231662868	0.0524	0.006745
chr16-50368561-50369429	-0.02154	0.006777
chr17-78128355-78129271	-0.02355	0.006778
chr7-6447578-6448486	-0.03296	0.006785
chr6-70566481-70567391	-0.03219	0.006816
chr19-10339217-10340098	0.02907	0.006834
chr9-133709038-133709922	-0.02523	0.006847
chr12-52358359-52359252	0.02707	0.006934
chr1-53431604-53432515	0.02795	0.006969
chr6-27478494-27479220	0.03757	0.007037
chr11-61335969-61336843	0.008857	0.00705
chr5-112921000-112921683	-0.0422	0.007058
chr2-238060429-238061346	0.03596	0.007063
chr16-641445-642320	0.04533	0.007133
chr21-33542519-33543360	-0.02694	0.00716
chr1-74733714-74734151	-0.03964	0.00733
chr5-139293324-139294198	0.04107	0.007414
chr1-235328109-235328956	0.06595	0.007417
chr2-219642190-219643079	0.03865	0.00747
chr2-204544991-204545899	0.0542	0.00748
chr2-239622864-239623733	0.03441	0.007657
chr10-91487809-91488722	0.03916	0.007666
chr3-50227165-50228009	-0.03647	0.007903
chr15-43791742-43792655	-0.0271	0.008022
chr4-83217448-83218327	0.04663	0.008072
chr1-153749182-153750062	-0.03452	0.008112
chr13-75326237-75327154	0.02073	0.008233
chr1-23838162-23839046	-0.03027	0.008245
chr11-63882537-63883446	-0.03193	0.008263
chr16-3578598-3579472	-0.04473	0.008275
chr16-67191665-67192557	0.0381	0.008279
chr1-200530386-200531235	-0.01918	0.008359
chr1-1000057-1000508	-0.02945	0.008459
chr15-88546140-88547060	0.03319	0.008482
chr3-194324208-194325080	0.04262	0.008497
chr16-85566943-85567762	-0.01496	0.00851
chr13-114281318-114282253	-0.02599	0.008639
chr21-42614754-42615404	0.02652	0.008654
chr1-54199722-54200602	0.0335	0.008672
chr1-6364822-6365742	-0.04948	0.008682
chr2-95165262-95166187	-0.0307	0.008707
chr4-8428044-8428952	-0.03563	0.008713
chr5-139847911-139848798	-0.03833	0.008721
chr6-135128408-135129204	0.04596	0.008767
chr1-167627815-167628710	-0.0224	0.008821
chr3-17963842-17964697	-0.0437	0.00888
chr3-30606364-30607031	0.0409	0.00896
chr19-47729801-47730624	-0.03279	0.008975
chr4-40238559-40239341	0.04398	0.00903
chr7-133853560-133854401	-0.04647	0.009211
chr9-125200066-125200966	0.01123	0.009231
chr1-181149344-181150236	-0.03791	0.009231
chr21-37220790-37221643	-0.02072	0.009233
chr14-68780587-68781506	0.03957	0.009273
chr16-30417583-30418479	-0.03128	0.009391
chr5-149551070-149551995	-0.02908	0.009399
chr1-41360820-41361699	-0.03597	0.00941
chr15-39920531-39921433	0.04108	0.009414
chr19-46718019-46718870	-0.02623	0.009415
chr12-112109263-112109649	0.03481	0.009442
chr8-123479518-123480411	0.02621	0.009447
chr13-49690970-49691884	0.042	0.009474
chr1-84620494-84621421	-0.02581	0.009476
chr5-93584027-93584856	0.01496	0.009574
chr9-132669817-132670763	-0.02881	0.009636
chr1-54499236-54500108	-0.03505	0.009748
chr12-62934583-62935436	-0.01947	0.00976
HIV-521-850	-0.03903	0.009788
chr19-53103086-53103987	0.04502	0.009848
chr6-31729322-31729776	-0.04461	0.009898
chr17-44308075-44308949	-0.03914	0.009981
chr6-26188635-26189446	-0.06107	0.01008
chr1-63522894-63523814	-0.03363	0.0101
chr7-106071236-106072133	0.02447	0.01016
chr1-19179574-19180505	0.02557	0.0103
chr19-13905725-13906599	-0.0132	0.01036
chr6-166760041-166760950	0.03076	0.01036
chr12-25051720-25052445	-0.032	0.01038
chr7-129948652-129949490	0.02976	0.01065
chr1-37553847-37554728	-0.02422	0.01068
chr3-71680972-71681889	0.03173	0.01072
chr9-121748029-121748750	-0.03705	0.01075
chr12-57006123-57006994	-0.02168	0.01083
chr19-5827641-5828576	0.04723	0.01086
chr14-91194072-91194984	-0.04891	0.01086
chr1-161117581-161118456	0.04044	0.01087
chr17-1648711-1649592	-0.03978	0.01089
chr19-3035388-3036207	-0.02169	0.01091
chr4-23333773-23334702	-0.03498	0.01092
chr22-29079058-29079943	-0.04017	0.01093
chr5-78294277-78295167	-0.04096	0.011
chr17-58333429-58334213	0.03448	0.011
chr17-4903195-4904004	-0.03969	0.01103
chr19-48623800-48624699	-0.02461	0.01105
chr1-8423485-8424288	0.04622	0.01106
chr10-102151841-102152735	-0.01253	0.01117
chr5-132103402-132104297	-0.01141	0.0112
chr15-40307447-40308301	0.04238	0.01121
chr12-47832828-47833693	-0.0366	0.01126
chr12-124567247-124568064	-0.0249	0.0113
chr1-72282492-72283368	-0.03289	0.0113
chr1-226109652-226110499	-0.006791	0.01136
chr1-109041691-109042555	0.04165	0.01137
chr19-1592368-1593209	-0.02285	0.01138
chr7-44606290-44607237	-0.01669	0.01143
chr12-123711814-123712726	-0.02605	0.01144
chr15-79091426-79092303	-0.04193	0.01147
chr19-898370-899267	-0.04249	0.01152
chr2-213283966-213284853	-0.04389	0.01154
chr8-80029718-80030633	0.01303	0.01158
chr9-129834909-129835799	-0.0283	0.01167
chr16-29973240-29974159	-0.02509	0.01173
chr6-43635361-43636262	-0.02727	0.01176
chr7-139071462-139072316	-0.03168	0.01177
chr19-44890422-44891332	-0.03452	0.01187
chr14-81435998-81436881	-0.03074	0.01192
chr18-11850897-11851767	-0.02731	0.01193
chr1-45521496-45522401	-0.02159	0.01196
chr1-224182764-224183621	-0.04186	0.012
chr22-31753458-31754377	-0.03944	0.01204
chr12-123232724-123233635	-0.02176	0.01205
chr1-154496869-154497761	0.02853	0.01207
chr8-102806293-102807082	-0.02424	0.01212
chr3-127672446-127673340	-0.02167	0.01213
chr2-27134269-27135151	-0.03529	0.01216
chr19-48501663-48502556	-0.03747	0.01221
chr6-44312830-44313710	0.03396	0.01221
chr18-59690331-59691193	-0.03952	0.01226
chr4-131975715-131976437	0.03755	0.01228
chr5-138542873-138543791	-0.02321	0.01229
chr3-15859392-15860279	-0.01849	0.01245
chr11-65540262-65541131	-0.02639	0.01248
chr2-96324738-96325643	0.03435	0.01252
chr2-24971474-24972382	-0.02439	0.01253
chr16-2720766-2721698	-0.01482	0.01255
chr1-54474681-54475486	-0.02884	0.01259
chr9-101398251-101399166	-0.02001	0.01262
chr6-13328090-13328953	-0.03455	0.01262
chr5-958441-959300	-0.0313	0.01274
chr15-82985749-82986646	-0.02812	0.0128
chr17-14300488-14301408	-0.04879	0.01293
chr19-23395064-23395944	0.03246	0.01293
chr5-119308521-119309413	-0.0155	0.01308
chr2-157875863-157876722	0.04168	0.0131
chr1-28648167-28649084	-0.02386	0.01321
chr1-9910038-9910922	-0.02017	0.01325
chr5-131999220-132000050	-0.02743	0.01327
chr5-150449440-150450343	-0.04369	0.01332
chr17-45490339-45491214	-0.02513	0.01337
chr3-195895652-195896401	-0.02037	0.01338
chr15-58749466-58750333	-0.04219	0.01341
chr13-86757087-86757923	0.02616	0.01345
chr1-153944839-153945731	0.03696	0.01346
chr10-32650040-32650927	-0.03233	0.01346
chr16-56729698-56730587	-0.01935	0.01347
chr1-221741809-221742693	-0.02344	0.01351
chr16-56450958-56451847	-0.02471	0.0137
chr4-1720983-1721859	-0.0198	0.01384
chr14-100221296-100222163	0.0192	0.01384
chr6-22062737-22063667	-0.02854	0.01387
chr7-47979100-47979998	-0.0232	0.01389
chr4-83112757-83113511	-0.02573	0.01398
chr6-41787141-41788030	-0.03835	0.01405
chr5-173917644-173918560	-0.03944	0.01409
chr16-57244599-57245499	0.04137	0.0141
chr1-26163904-26164814	0.03324	0.01411
chr14-75293836-75294745	-0.02778	0.01413
chr20-2652048-2652943	-0.02902	0.01415
chr8-143516076-143516960	-0.02721	0.01415
chr19-12937991-12938799	-0.02618	0.01423
chr6-99568276-99569155	-0.02361	0.01425
chr16-28141788-28142625	-0.0381	0.01425
chr15-42575013-42575921	-0.02837	0.01427
chr22-50582480-50583351	-0.04269	0.01428
chr17-7012068-7012917	-0.02757	0.0143
chr22-24871349-24872231	0.02407	0.01434
chr17-17206029-17206939	0.03035	0.01437
chr7-149090456-149091281	-0.02148	0.0144
chr18-70205470-70206385	-0.02615	0.01441
chr14-99271831-99272724	-0.02023	0.01446
chrX-16946242-16947148	0.04994	0.01451
chr6-37362071-37362943	0.02578	0.0146
chr4-1248499-1249392	-0.01739	0.01467
chr17-17891638-17892490	-0.02276	0.01467
chr2-26033499-26034405	0.0279	0.01476
chr12-68203240-68204149	0.04452	0.01488
chr11-85628038-85628936	0.02909	0.01491
chr12-76558638-76559327	-0.05142	0.01502
chr2-169694036-169694956	-0.03109	0.01515
chr3-50321088-50321986	-0.01337	0.01521
chr6-27807586-27808504	0.02518	0.01526
chr5-76849668-76850557	-0.01621	0.01531
chr15-96330175-96331028	-0.02546	0.01537
chr10-132443616-132444549	-0.0302	0.0154
chr10-44996107-44997020	-0.03388	0.01543
chr22-23433030-23433927	0.03611	0.01545
chr20-10219251-10220106	0.03146	0.01557
chr6-139375196-139375656	-0.02758	0.01565
chr14-105473887-105474759	-0.03363	0.01584
chr2-100562592-100563501	-0.02501	0.01588
chr11-134740671-134741573	-0.0336	0.0159
chr9-127782919-127783837	0.04717	0.01599
chr1-198668812-198669714	0.03112	0.01609
chr10-116209791-116210266	-0.0148	0.01612
chr16-11742442-11743312	-0.02701	0.01615
chr10-34737249-34738186	-0.0315	0.0162
chr12-29026042-29026858	-0.03577	0.01645
chr20-63730494-63731417	-0.03329	0.01649
chr2-97663678-97664586	-0.0363	0.0165
chr19-40348082-40348989	-0.03267	0.01663
chr11-76231892-76232776	0.02996	0.01672
chr11-66268148-66269031	0.04089	0.01685
chr17-79813001-79813882	-0.02644	0.01685
chr10-21533689-21534606	-0.01354	0.017
chr8-26577261-26578083	-0.02364	0.0171
chr10-114173850-114174746	-0.02937	0.01713
chr14-81464316-81465252	0.02429	0.01717
chr9-112717706-112718604	-0.02631	0.01719
chr15-101651922-101652842	0.024	0.01719
chr7-36723993-36724878	-0.03866	0.01732
chr22-42661713-42662636	0.03301	0.01736
chr11-65354262-65355126	-0.04009	0.01746
chr3-49377293-49378163	0.02547	0.0175
chr20-45406033-45406843	-0.02607	0.01761
chrX-81201556-81202465	-0.03149	0.01766
chr16-89167153-89168048	-0.03439	0.01773
chr19-6481264-6482095	0.03717	0.01775
chr7-151085952-151086852	-0.01923	0.01787
chr4-88737429-88738314	-0.04113	0.01789
chr12-13097843-13098690	-0.04703	0.01801
chr19-49766254-49767189	0.03912	0.01802
chr19-46716729-46717640	-0.03797	0.01806
chr7-604164-605076	0.01731	0.01811
chrX-153724129-153725022	-0.03919	0.01819
chr5-129377263-129378167	-0.01753	0.01819
chr4-73222638-73223510	0.007339	0.01829
chr3-13343366-13344270	-0.03065	0.0183
chr6-119313841-119314626	-0.01824	0.01832
chr6-110958226-110959136	-0.03386	0.01834
chr16-50806087-50806993	0.02401	0.01835
chr2-739953-740861	0.02428	0.01837
chr13-52455002-52455854	0.02361	0.01842
chr2-105037528-105038449	-0.01817	0.01848
chr5-177133456-177134210	-0.02954	0.01848
chr19-11434872-11435795	0.03735	0.01868
chr6-26520516-26521454	-0.02136	0.0187
chr17-34199604-34200476	-0.02275	0.0187
chr6-32189842-32190731	-0.01199	0.01876
chr18-61308665-61309574	-0.0305	0.0188
chr9-92325202-92326132	-0.007389	0.01881
chr19-58519382-58520312	0.01252	0.01884
chr16-70685585-70686476	-0.04685	0.01887
chr1-1014272-1014971	0.02938	0.01904
chr8-52941175-52942050	-0.01687	0.01908
chr19-48933222-48934129	-0.02562	0.01914
chr1-167056869-167057647	-0.03206	0.01914
chr17-18857688-18858556	-0.03203	0.0193
chr11-117930588-117931468	0.05753	0.01935
chr17-75749611-75750506	-0.02969	0.01942
chr20-57002781-57003690	-0.04298	0.01956
chr20-3173132-3174039	-0.03888	0.01961
chr17-8158407-8159310	-0.036	0.01961
chr5-32312637-32313531	-0.01572	0.01963
chr11-119120995-119121902	-0.03015	0.01964
chr3-57227264-57228138	-0.02695	0.01969
chr19-5292833-5293715	-0.01741	0.01979
chr20-34708928-34709852	0.001039	0.01979
chr16-67846405-67847315	-0.03063	0.01987
chr19-8002069-8002928	-0.03574	0.01994
chr2-7097063-7097944	-0.02681	0.01995
chr14-94916845-94917730	-0.009354	0.02
chr2-43636761-43637662	-0.02298	0.02018
chr8-38996222-38997143	-0.03064	0.02025
chr19-10105886-10106778	-0.0326	0.02028
chr11-61792291-61793228	-0.02471	0.0203
chr14-21455790-21456701	-0.02784	0.02035
chr7-149147004-149147871	-0.02391	0.02036
chr12-1593687-1594238	0.01806	0.02037
chr17-45583067-45583834	0.05206	0.02047
chr19-55283630-55284489	0.01856	0.0205
chr12-54379363-54380261	-0.03347	0.02051
chr3-71875106-71876009	0.04471	0.02051
chr8-43140065-43140943	-0.02129	0.02056
chr17-39927222-39928103	-0.03375	0.02061
chr6-79947171-79948085	0.0159	0.02068
chr1-161225462-161226377	-0.03511	0.02072
chr13-30465667-30466488	-0.02958	0.02072
chr3-120742071-120742980	-0.01506	0.02083
chr10-132307666-132308547	-0.02729	0.02083
chr1-35201841-35202748	-0.03682	0.02085
chr4-1578873-1579712	-0.0179	0.02091
chr18-58043695-58044508	0.04756	0.02093
chr11-72813964-72814801	-0.02022	0.02116
chr17-47649156-47650065	-0.02805	0.02119
chr6-73369279-73370193	0.04952	0.02119
chr20-47725077-47725996	0.01567	0.02122
chrX-135003778-135004693	-0.03003	0.02131
chrX-101051481-101052355	-0.0288	0.02141
chr17-488818-489519	-0.02779	0.02145
chr2-127639828-127640739	-0.018	0.02148
chr3-50274101-50274955	-0.01579	0.02148
chr11-46242997-46243894	0.03252	0.02158
chr10-131900310-131901237	0.01452	0.02161
chr16-28863228-28864126	-0.04122	0.02164
chr20-1392663-1393555	-0.01912	0.02166
chr7-5695140-5696055	-0.03762	0.02166
chr7-100220927-100221752	-0.04262	0.02166
chr6-135180212-135180836	-0.01973	0.02167
chr5-139470569-139471450	-0.02626	0.02167
chr1-109493671-109494562	0.03896	0.02169
chr2-130755807-130756720	-0.0217	0.02169
chr2-222701421-222702295	-0.0312	0.0217
chr6-139134615-139135487	-0.003152	0.02171
chr12-98516108-98516949	-0.03586	0.02172
chr2-181123490-181124403	-0.04403	0.02175
chr11-46670752-46671646	-0.01667	0.02176
chr1-206470361-206471184	0.01836	0.02181
chr6-156395865-156396772	-0.03275	0.02184
chr12-125185902-125186796	-0.02841	0.02187
chr22-25404916-25405794	-0.03433	0.02188
chr5-180208761-180209617	0.02947	0.02189
chr5-78984486-78985271	-0.03402	0.02197
chr4-39181929-39182827	-0.01045	0.02198
chr6-5786701-5787624	-0.02839	0.022
chr9-111630825-111631735	-0.04382	0.02201
chr1-161399230-161400137	-0.03236	0.02201
chr5-173055764-173056562	0.01735	0.02207
chr9-137227237-137228140	-0.02754	0.02212
chr10-47377217-47378140	0.02759	0.02212
chr1-161421718-161422621	0.03344	0.02218
chr8-27378426-27379310	-0.03859	0.02227
chr22-20568973-20569888	-0.02334	0.02231
chr1-16513743-16514636	-0.009501	0.02233
chr20-49277891-49278832	-0.02404	0.02234
chr10-73848825-73849726	0.01719	0.02236
chr7-107563513-107564413	0.01323	0.0224
chr1-30758626-30759504	0.01275	0.02242
chr7-54758783-54759675	0.02632	0.02245
chr6-8435074-8435943	0.02001	0.02247
chr12-67648316-67649177	-0.01925	0.0225
chr22-38751403-38752223	-0.02765	0.02256
chr2-27071276-27072172	-0.01338	0.02257
chr10-97914510-97915412	-0.02584	0.02261
chr21-46323914-46324287	-0.01936	0.02264
chr1-83701126-83701999	-0.03904	0.02266
chr9-35489453-35490361	-0.03299	0.02273
chr2-96335423-96336344	-0.01239	0.0228
chr5-134586686-134587549	-0.02809	0.02287
chr1-174159003-174159880	0.03125	0.02294
chr1-202341557-202342442	-0.02495	0.02303
chr19-38647079-38647976	-0.01223	0.02307
chr12-92363315-92364224	-0.04494	0.02309
chr20-21548030-21548930	0.04471	0.02315
chr11-46918061-46919000	-0.01967	0.02317
chr5-140647352-140648270	0.04198	0.02323
chr1-156860356-156861176	-0.01796	0.02323
chr11-116835659-116836557	-0.02591	0.02335
chr9-6006633-6007423	-0.04275	0.02342
chr10-100286118-100286924	0.04412	0.02349
chr1-200887971-200888867	0.02277	0.02351
chr8-100908211-100909119	0.03471	0.02355
chr3-194486529-194487390	-0.02219	0.02362
chr11-126355183-126356082	-0.03312	0.02376
chr17-8222662-8223340	0.0265	0.02387
chr7-55469022-55469918	-0.02339	0.02387
chr1-8152964-8153673	0.02689	0.02389
chr6-41318565-41319467	-0.02433	0.02395
chr7-99624161-99625024	-0.01494	0.02395
chr7-66493197-66494099	-0.02082	0.02398
chr14-101442230-101443144	0.01195	0.02405
chr12-13165318-13166247	0.01994	0.02408
chr1-112395759-112396646	0.03801	0.02414
chr2-113174963-113175788	0.04075	0.02414
chr10-124611749-124612316	0.03779	0.02417
chr3-56724968-56725835	-0.03417	0.0242
chr8-11501288-11502202	0.03356	0.02422
chr17-68035188-68036049	-0.02454	0.02432
chr20-34955365-34956256	0.02935	0.02443
chr3-129053203-129054116	-0.02678	0.02446
chr6-144095240-144096142	-0.004828	0.02447
chrX-38327113-38327989	0.03582	0.02447
chr1-11012120-11012947	-0.03681	0.02449
chr17-77331261-77332043	-0.04109	0.02457
chrX-39765991-39766919	-0.03061	0.02458
chr19-29941863-29942721	0.03352	0.02462
chr1-155562462-155563342	0.05325	0.02467
chr2-200963226-200964129	-0.01592	0.02467
chr4-113761494-113762049	-0.02343	0.02482
chr1-210373760-210374670	0.01694	0.02483
chr10-73785033-73785890	-0.02127	0.0249
chr19-57191115-57191998	0.01417	0.0249
chr12-118103680-118104447	0.03394	0.02493
chr11-74492927-74493751	-0.01973	0.02495
chr4-52037746-52038651	-0.008289	0.02495
chr5-611821-612740	-0.01091	0.02503
chr10-102917730-102918664	-0.02465	0.02504
chr5-131252530-131253423	0.03809	0.02533
chr3-61483713-61484591	0.02935	0.02537
chr7-150663607-150664502	-0.01684	0.02544
chr14-58330786-58331680	0.03435	0.02563
chr17-40647579-40648422	-0.02332	0.02565
chr7-2894387-2895226	0.03671	0.02565
chr3-58332499-58333350	-0.01484	0.02567
chr7-74217318-74218176	-0.02844	0.0257
chr19-48445435-48446346	0.04935	0.0259
chr4-10456761-10457528	-0.01905	0.02593
chr1-12229536-12230450	0.02722	0.02596
chr1-26864750-26865642	-0.02512	0.02599
chr7-76313968-76314870	-0.02923	0.02604
chr2-134233186-134234058	0.0323	0.02612
chr9-87974262-87975148	-0.03251	0.02615
chr10-122374235-122375073	-0.03546	0.02616
chr17-41662424-41663312	0.02854	0.0262
chr12-56645668-56646582	-0.01417	0.02621
chr7-22822406-22823311	-0.03384	0.02631
chr1-41366029-41366937	0.02027	0.02633
chr11-66510211-66511109	-0.02232	0.02635
chr17-49394720-49395625	-0.02904	0.02639
chr20-3786350-3787207	0.02985	0.02643
chr1-54604313-54605230	-0.01864	0.02644
chr9-129258106-129259007	-0.01915	0.02645
chrX-150568084-150568967	-0.009169	0.02656
chr10-45726800-45727728	-0.02019	0.02659
chr20-58892035-58892868	0.04431	0.02663
chr12-6723681-6724584	0.02379	0.02664
chr22-25067899-25068795	-0.02453	0.02668
chr3-15647378-15648275	-0.02041	0.02681
chr11-8593763-8594657	0.01897	0.02681
chr12-113965956-113966862	-0.0253	0.02693
chr15-101277044-101277914	-0.01389	0.02693
chr15-74956474-74957341	-0.01307	0.027
chr17-42529933-42530818	-0.0225	0.02704
chr11-94789835-94790534	-0.04053	0.02708
chr17-714420-715345	0.03375	0.02709
chr6-144559875-144560724	0.02029	0.02712
chr11-82955686-82956590	-0.03116	0.02718
chr1-212035156-212036040	-0.04523	0.02719
chr3-107633362-107634263	-0.04033	0.02723
chr5-140042838-140043685	-0.0296	0.02726
chr21-44870284-44871149	0.03276	0.02728
chrX-149504954-149505800	0.05674	0.0273
chr21-33949677-33950432	-0.03569	0.02732
chr4-3531984-3532875	-0.03046	0.02733
chr1-45550387-45551298	-0.03638	0.02744
chr22-20111085-20111989	-0.02523	0.02748
chr2-23389864-23390697	-0.0346	0.02749
chr17-8630538-8631408	-0.01842	0.02752
chr10-68331642-68332485	-0.02466	0.02753
chr12-66169281-66170193	0.04294	0.02761
chr3-177359582-177360493	-0.02132	0.02768
chr20-63736076-63736927	-0.01536	0.02775
chr1-16235989-16236652	-0.02243	0.02777
chr6-36422969-36423886	0.01994	0.02779
chr10-79128880-79129752	-0.03881	0.02782
chr10-75230310-75231221	-0.0235	0.02789
chr15-48810759-48811661	-0.02148	0.02795
chr8-129167789-129168695	-0.03372	0.02799
chr3-120348904-120349732	-0.02509	0.02804
chr11-64449354-64449969	0.02875	0.02809
chr19-19405177-19406073	-0.0152	0.0281
chr10-132446581-132447329	-0.03301	0.0282
chr17-74213026-74213938	-0.02105	0.02825
chr12-25385803-25386659	0.02785	0.02831
chr1-95233741-95234623	-0.02383	0.02831
chr8-133074480-133075392	-0.03165	0.02833
chr5-179795775-179796674	-0.03233	0.02839
chr1-46285784-46286675	-0.02379	0.02843
chr9-36166218-36167139	-0.02554	0.02848
chr1-44031085-44031785	-0.02747	0.02854
chr11-123061934-123062868	0.03652	0.02864
chr13-99656624-99657317	0.01997	0.02864
chr20-35541650-35542516	0.05691	0.02873
chr1-28248369-28249103	0.05226	0.02873
chr4-95984751-95985649	-0.01382	0.02876
chr11-2885495-2886397	-0.01029	0.02896
chr6-146770699-146771614	0.02322	0.029
chr2-63855938-63856797	0.02868	0.0291
chr11-2376860-2377692	-0.0233	0.02911
chr1-93180268-93181052	0.04291	0.02918
chr7-30141080-30142001	-0.03589	0.02918
chr6-131627815-131628708	0.02282	0.02923
chr1-111603739-111604644	-0.03368	0.02927
chr20-63006485-63007396	-0.03557	0.02931
chr10-13299654-13300579	-0.03543	0.02936
chr3-16309349-16310226	0.01445	0.0294
chr1-44714743-44715652	0.02021	0.02943
chr21-33308607-33309519	-0.01978	0.02946
chr1-225975729-225976620	-0.02253	0.02955
chr14-99971098-99971991	-0.02665	0.02965
chr18-57434921-57435809	-0.03022	0.02967
chr17-37609040-37609917	0.03913	0.02985
chr7-23470801-23471603	-0.03782	0.02986
chr1-109249131-109250006	-0.03066	0.02988
chr5-157858630-157859540	-0.01781	0.02994
chr18-10525628-10526478	0.03915	0.02996
chr22-38181478-38182390	-0.01521	0.02998
chr2-38875418-38876311	-0.006137	0.03001
chr10-128211734-128212600	0.02649	0.03008
chr11-66479933-66480840	0.03581	0.0301
chr17-3710713-3711640	0.02982	0.03024
chr9-97411583-97412454	-0.04892	0.03029
chr6-28349588-28350466	0.04259	0.03032
chr11-3580820-3581700	-0.02956	0.03032
chr13-110821863-110822414	0.02411	0.03034
chr20-1225482-1226390	-0.01901	0.03041
chr3-154324003-154324883	-0.01994	0.03042
chr11-355855-356711	-0.0435	0.03042
chr13-52623525-52624447	-0.01933	0.0305
chr9-5437414-5438310	-0.0219	0.03053
chr17-82098073-82098939	-0.02671	0.03056
chr17-76091368-76092299	-0.003853	0.03056
chr14-24093853-24094732	-0.03653	0.0306
chr20-62861505-62862382	-0.01633	0.03062
chr12-121793730-121794620	0.02629	0.03075
chr19-45681232-45682144	-0.01796	0.03087
chr5-68441131-68442049	-0.01615	0.03093
chr1-244047909-244048820	0.0151	0.03096
chr5-140107376-140108280	-0.01733	0.03099
chr8-30155948-30156851	0.01377	0.03102
chr1-205229143-205229960	-0.02958	0.0311
chr8-119638554-119639445	0.04532	0.03118
chr1-235297324-235298212	0.00489	0.0312
chr13-113420789-113421695	0.02152	0.03121
chr12-6872073-6872719	-0.02523	0.03123
chr17-79741622-79742529	-0.02158	0.03129
chr7-5555886-5556792	-0.02826	0.03141
chr2-84926734-84927577	-0.02704	0.0315
chr19-2268965-2269857	-0.01965	0.03155
chr20-17569658-17570503	-0.01113	0.03156
chr15-38683366-38684235	0.01627	0.03162
chr20-62237927-62238821	-0.01126	0.03169
chr9-129235646-129236563	-0.0139	0.03179
chr2-216606428-216607326	-0.01503	0.03198
chr8-42152530-42153387	-0.0176	0.032
chr5-80255659-80256549	0.02567	0.03203
chr17-78774636-78775442	0.04	0.03204
chr16-3099852-3100737	-0.02322	0.0321
chr11-8090592-8091491	-0.01761	0.03212
chr17-36545234-36545801	0.03293	0.0322
chr10-113960243-113960903	-0.03099	0.03228
chr1-198958953-198959785	0.01389	0.03232
chr15-82542864-82543778	-0.02135	0.03233
chr12-29103291-29103983	-0.01459	0.03234
chr9-120875979-120876796	-0.01698	0.03239
chr14-21510996-21511856	-0.02059	0.03243
chr1-220272002-220272898	0.03033	0.03247
chr7-157404661-157405516	-0.02496	0.03252
chr12-55966380-55967254	-0.02351	0.03253
chr12-6753114-6753895	-0.03338	0.03266
chr11-35143828-35144745	-0.02027	0.03266
chr8-123041663-123042485	-0.02524	0.03269
chr7-7566547-7567394	-0.01842	0.0327
chr11-118571931-118572821	0.03715	0.03278
chr11-121655422-121656262	0.02932	0.03284
chr5-126422837-126423727	0.02098	0.03287
chr5-177455126-177455715	-0.0269	0.03299
chr20-61500592-61501516	0.03674	0.03307
chr19-531121-531942	-0.007681	0.03314
chr17-42676719-42677571	-0.02224	0.0332
chr17-42484094-42485005	-0.02904	0.03321
chr7-21945507-21946374	-0.02604	0.03325
chr8-145051908-145052722	-0.02238	0.0333
chr18-61893911-61894736	0.03251	0.0333
chr10-118046433-118047291	-0.03521	0.03333
chr9-136807475-136808363	-0.0225	0.03333
chr5-16465393-16466314	0.03475	0.03336
chr3-71583425-71584323	0.03931	0.03346
chr16-1342650-1343515	-0.02518	0.03355
chr11-14358663-14359485	-0.01231	0.03361
chr7-134316597-134317489	0.03633	0.03372
chr13-105139513-105140368	0.03187	0.0338
chr11-134411814-134412753	0.0324	0.03381
chr15-65868921-65869846	0.0405	0.03386
chr1-197902370-197903267	-0.008787	0.03387
chr19-7680367-7681235	0.02225	0.03387
chr17-75426084-75426995	-0.02694	0.0339
chr20-44651497-44652330	-0.02815	0.03395
chr7-142808578-142809463	-0.02031	0.03396
chr22-21766745-21767592	-0.01455	0.03397
chr4-87422218-87423084	-0.04467	0.03403
chr1-92484335-92485203	-0.03606	0.03404
chr20-38472283-38473194	-0.02167	0.03414
chr2-197453030-197453857	-0.0276	0.03419
chr3-58237192-58238100	0.03587	0.0343
chr1-23118854-23119783	-0.04134	0.03432
chr11-406784-407697	-0.04585	0.03435
chr2-136327143-136327992	0.0258	0.03438
chr14-25843597-25844499	0.03007	0.03439
chr6-42166242-42167123	0.008617	0.0344
chr17-2215509-2216387	-0.02536	0.03459
chr7-5558576-5559469	0.03534	0.0346
chr15-98865334-98865715	0.02566	0.03462
chr12-52674968-52675852	-0.02744	0.03467
chr19-58362369-58363226	-0.01074	0.03468
chr12-53727183-53728085	-0.0222	0.03479
chr4-147616939-147617825	-0.01905	0.0348
chr7-22853780-22854616	-0.02897	0.03485
chr19-53333216-53334129	0.01585	0.03487
chr17-63600490-63601346	-0.03167	0.03491
chr8-104588738-104589655	-0.03277	0.03492
chr19-12059256-12060141	0.02577	0.03492
chr12-122888132-122888906	-0.0199	0.03499
chr5-177516649-177517539	0.03666	0.03502
chr17-42249790-42250660	-0.02802	0.03514
chr7-6729417-6730222	-0.02928	0.03518
chr16-4475916-4476779	0.03649	0.03522
chr12-6602889-6603823	-0.03821	0.03524
chr19-2784948-2785854	-0.03501	0.03528
chrX-119791299-119792212	0.002733	0.03543
chr14-21024681-21025580	0.0265	0.03546
chr19-55340912-55341737	-0.03127	0.0356
chr20-5835626-5836473	-0.03444	0.03564
chr1-37474073-37474986	0.01744	0.03565
chr6-108260737-108261650	-0.01629	0.03568
chr1-151189707-151190591	-0.02741	0.03582
chr7-151226834-151227748	-0.0278	0.03583
chr11-35122030-35122927	0.04606	0.03585
chr6-108559359-108560176	-0.01242	0.03586
chr16-77190466-77191387	-0.01569	0.03587
chr11-47980342-47981229	-0.02199	0.03598
chr22-46070890-46071768	-0.01255	0.03599
chr14-102304717-102305626	0.02038	0.03602
chr15-42736706-42737602	-0.019	0.03603
chr22-50674345-50675299	-0.02671	0.03625
chr12-15910904-15911800	-0.04544	0.03635
chr4-9701678-9702588	-0.01607	0.03636
chr18-46334478-46335156	0.0385	0.03642
chr1-160098392-160099309	0.01455	0.03649
chr15-59104694-59105557	0.04247	0.03651
chr5-59127306-59128218	-0.001461	0.03656
chr11-47214523-47215414	-0.02251	0.03657
chr11-18395765-18396687	0.01699	0.03661
chr1-235304381-235305259	0.02127	0.03666
chr13-67275241-67276132	-0.02782	0.03668
chr2-189657696-189658531	-0.02718	0.03673
chrX-119564992-119565886	0.02628	0.03684
chr19-19192225-19193038	-0.01789	0.03688
chr6-36680020-36680930	0.03023	0.03693
chr15-40694561-40695490	0.01699	0.03697
chr6-52537107-52538018	0.01107	0.03698
chr6-37353607-37354475	-0.004169	0.03699
chr20-36236048-36236929	-0.01846	0.03707
chr17-17751878-17752775	-0.0263	0.03715
chr2-88691182-88692085	0.01964	0.03719
chr10-71768605-71769513	-0.01914	0.03719
chr9-33076279-33077175	0.02897	0.03723
chr2-56183514-56184371	0.03662	0.03731
chr15-40344313-40345193	-0.02036	0.03732
chr3-126703761-126704640	0.04107	0.03736
chr1-18951776-18952636	-0.01588	0.03736
chr2-74849137-74850036	0.02064	0.03736
chrX-73214429-73215346	0.01176	0.03738
chr7-142804409-142805299	0.03452	0.0374
chr22-37608255-37609150	0.02295	0.03746
chr22-24434264-24435176	0.02154	0.03755
chrX-41084428-41085194	0.02342	0.03759
chr13-60121064-60121889	0.03184	0.03772
chr9-121744154-121745030	-0.03279	0.03773
chr5-76622918-76623797	-0.03394	0.03774
chr14-103847247-103848149	-0.0201	0.0378
chr1-86704157-86705099	0.01982	0.03785
chr17-77382219-77383138	-0.02087	0.03791
chr1-228464287-228465149	-0.01461	0.03794
chr12-112125052-112125934	-0.01473	0.03795
chrX-107628010-107628862	-0.03212	0.03804
chr19-1885080-1885975	-0.02199	0.03811
chr15-100596548-100597442	0.0316	0.03813
chr7-150579779-150580651	0.03729	0.03816
chr5-176388542-176389416	-0.0257	0.03824
chr19-2900336-2901216	0.03285	0.03841
chr17-76353559-76354476	-0.02265	0.03847
chr19-16896735-16897650	-0.039	0.03853
chr1-212665019-212665908	-0.01824	0.03859
chr10-102776744-102777664	-0.01942	0.03861
chr15-49620509-49621414	-0.007233	0.03866
chr21-26170380-26171292	0.01065	0.03878
chr10-73997481-73998384	-0.02029	0.03888
chr1-225467080-225467947	0.03335	0.03888
chr6-166381510-166382204	-0.02971	0.03893
chr3-53881629-53882515	-0.03001	0.03896
chr10-99658893-99659791	0.03211	0.03906
chr4-1216568-1217467	-0.0456	0.03918
chr12-53441190-53442078	-0.02231	0.0392
chr11-11856364-11857251	0.01971	0.03926
chr11-119205671-119206563	0.001775	0.03929
chr15-66903400-66904310	-0.04404	0.03933
chr22-35552217-35553138	-0.01401	0.03934
chr1-27044289-27045182	-0.03427	0.03934
chr15-60006006-60006887	0.03333	0.03935
chr18-25239433-25240356	0.0318	0.03936
chr12-120437580-120438482	-0.007435	0.03938
chr3-47380530-47381345	0.04344	0.0394
chr17-75779431-75780305	0.0165	0.03945
chr7-105012417-105013351	-0.03385	0.03946
chr10-6578178-6579008	-0.02075	0.03952
chr1-247330940-247331638	-0.0405	0.03956
chr17-8079539-8080274	-0.02496	0.03962
chr7-27179516-27180385	-0.02784	0.03967
chr1-156225159-156226061	-0.0278	0.03969
chr1-45499723-45500626	-0.03061	0.03974
chr17-49817759-49818653	0.0425	0.03978
chr6-160262090-160263002	-0.0404	0.03988
chr1-11803196-11804045	-0.03024	0.03991
chr7-99374254-99375021	-0.01671	0.03993
chr19-56140554-56141469	-0.03712	0.03997
chr10-27240107-27241006	-0.04189	0.04008
chr1-38008937-38009788	0.02236	0.04016
chr19-41993747-41994620	-0.02544	0.0402
chr17-58968514-58969360	0.02239	0.04022
chr19-10960474-10961368	-0.02031	0.04024
chr10-4849343-4850264	0.02631	0.04036
chr7-108415963-108416829	0.01466	0.04036
chr22-20131012-20131734	-0.02216	0.04038
chr19-42279918-42280722	-0.01588	0.04045
chr22-17098180-17099094	0.04287	0.04047
chr12-95790158-95791091	0.04007	0.04048
chr13-20703818-20704682	-0.0196	0.04049
chr4-139177584-139178384	0.04943	0.04055
chr11-65859150-65859962	-0.01902	0.04058
chr1-10474549-10475413	0.01634	0.04059
chr15-81183813-81184664	0.02897	0.04064
chr7-44200504-44201392	-0.008702	0.04077
chr10-101271964-101272877	0.04215	0.04083
chr18-13610720-13611420	-0.01548	0.04086
chr7-155338673-155339581	0.04324	0.04088
chr11-71813321-71814243	-0.01319	0.04102
chr3-187979312-187980221	-0.02473	0.04105
chr9-108933798-108934741	0.02269	0.04107
chr6-78646888-78647751	-0.03358	0.04114
chr19-48169708-48170025	-0.03289	0.04115
chr9-136949636-136950547	-0.02126	0.04116
chr19-38335452-38336154	0.04627	0.04118
chr6-16128612-16129463	-0.0203	0.04128
chr20-5714305-5715198	-0.007581	0.04128
chr17-19063280-19064210	-0.03381	0.04133
chr2-198326157-198327055	0.04338	0.0414
chr2-190648612-190649509	-0.01206	0.04145
chr19-3060979-3061803	-0.03066	0.04147
chr19-55081134-55082010	-0.0198	0.04156
chr3-46098093-46098932	-0.02602	0.04157
chr12-48903693-48904575	-0.02412	0.04158
chr14-69398015-69398950	0.02555	0.04185
chr18-35497337-35498251	0.02128	0.042
chr11-3057044-3057948	-0.02865	0.042
chr16-67892815-67893687	0.03151	0.04204
chr13-108217955-108218841	0.02012	0.04213
chr6-42890310-42891178	0.02174	0.04219
chr17-16568745-16569619	0.0218	0.04222
chr19-17932415-17933339	-0.0253	0.04229
chr19-49533478-49534384	-0.02749	0.04232
chr4-20251401-20252327	0.04223	0.04234
chr22-42437258-42438147	-0.03108	0.04239
chr21-37398455-37399358	-0.03278	0.04245
chr2-100142108-100142950	0.03702	0.0425
chr2-7057661-7058553	0.03951	0.04254
chr12-39442824-39443721	-0.02952	0.04263
chr1-150363554-150364433	0.03043	0.04269
chr12-14948487-14949385	-0.02548	0.0427
chr2-223944860-223945724	0.03499	0.04275
chr3-138186858-138187762	-0.03268	0.04277
chr8-22578662-22579585	-0.03395	0.04281
chr4-153152957-153153893	-0.01132	0.04289
chr17-28951172-28952020	-0.02018	0.04296
chr21-29024279-29025204	0.01498	0.043
chr1-12265818-12266741	-0.03185	0.04309
chr6-5670958-5671841	0.02497	0.04311
chr1-225879612-225880485	-0.01838	0.04312
chr14-68978929-68979773	-0.02516	0.04332
chr5-110053930-110054740	0.03643	0.04338
chr11-64230023-64230914	-0.0144	0.04339
chr7-44959398-44960294	-0.03961	0.04341
chr17-44324444-44325328	0.0468	0.04344
chr19-21081750-21082608	-0.01796	0.04346
chr2-230326676-230327582	0.007674	0.0435
chr10-97498178-97499100	0.04074	0.04354
chr9-32551995-32552858	0.02278	0.04358
chr1-205227420-205228307	-0.02485	0.04364
chr5-90529320-90530187	-0.01429	0.04371
chrX-49163520-49164402	0.03644	0.04373
chr13-75549097-75549987	-0.01382	0.04377
chr7-102464518-102465394	0.03246	0.04384
chr9-125409928-125410722	0.04062	0.04385
chr19-57849393-57850267	-0.02667	0.04393
chrX-24025002-24025924	-0.02797	0.04402
chr14-66507563-66508469	0.03588	0.04407
chr3-48661300-48662226	-0.01831	0.04408
chr8-144526625-144527502	-0.01365	0.0441
chr11-3222708-3223605	0.04827	0.04411
chr6-30570940-30571849	-0.04223	0.04418
chr5-150410404-150410977	-0.01914	0.04422
chr10-133307479-133308190	-0.03371	0.04431
chr1-10253492-10254395	0.03255	0.04434
chr11-65117364-65118244	-0.03037	0.0444
chr4-48740338-48741214	-0.03825	0.04441
chr6-63571962-63572841	-0.0313	0.04443
chr1-161132218-161133137	-0.01537	0.04448
chr1-39738423-39739306	-0.02741	0.04457
chr7-120857211-120858140	-0.02554	0.04457
chr7-156612654-156613562	-0.03107	0.04457
chrX-54529678-54530593	-0.03292	0.04463
chr13-75480581-75481419	0.01916	0.04463
chr10-46284352-46285245	0.03227	0.04464
chrX-48508544-48509429	-0.02934	0.04472
chr3-184174327-184175222	-0.02568	0.04476
chr5-141563918-141564823	-0.004016	0.04477
chr19-19515771-19516685	0.02562	0.04491
chr5-62305676-62306559	0.02111	0.04496
chr12-124608795-124609702	-0.016	0.045
chr18-11908091-11908928	-0.02162	0.04504
chr11-34438447-34439333	0.02526	0.04506
chr11-63888131-63889003	0.0291	0.0451
chr7-72878950-72879730	-0.02483	0.04514
chrX-79258878-79259800	-0.02336	0.04519
chr12-89949653-89950524	0.02372	0.04526
chr1-51518913-51519763	-0.01004	0.04533
chrX-51496310-51497239	0.009219	0.04534
chr5-43105380-43106281	-0.03596	0.0454
chr12-6423327-6424209	-0.02711	0.04546
chr12-27434798-27435717	0.02406	0.04578
chr16-15888216-15889098	0.04278	0.0458
chr12-56157834-56158725	-0.02667	0.04584
chr7-103344310-103345156	-0.02779	0.04591
chr12-121681760-121682676	0.03492	0.04594
chr1-15524289-15525231	0.03384	0.04602
chr1-31957541-31958453	-0.02217	0.04612
chr1-9881763-9882674	-0.03313	0.04616
chr19-45450461-45451338	0.03452	0.04619
chr4-108035981-108036860	-0.02903	0.0462
chr19-54159410-54160322	0.0481	0.04621
chrX-49079584-49080446	-0.01406	0.04621
chr6-43269282-43270173	-0.03647	0.04625
chrX-77895098-77896015	-0.0282	0.04628
chr17-8191870-8192748	0.03162	0.04629
chr8-102412351-102413198	-0.02446	0.04633
chr3-187738441-187739242	-0.01963	0.04634
chr8-22088809-22089621	-0.01679	0.04635
chr19-1567992-1568893	-0.03369	0.04636
chr6-27684227-27685136	0.02388	0.04652
chr2-195559259-195560160	-0.01037	0.04663
chr1-65147196-65148108	-0.043	0.04667
chr4-119627005-119627831	-0.01749	0.04673
chr21-33894482-33895384	-0.03829	0.04675
chr2-97112687-97113557	0.01333	0.04683
chr8-17922383-17923287	-0.03384	0.04686
chr12-75390655-75391554	0.03455	0.04686
chr15-34583351-34584192	-0.02132	0.04689
chr8-116755371-116756289	-0.01421	0.04701
chr14-57390108-57390982	0.02109	0.04711
chr3-196181511-196182359	0.04854	0.04719
chr2-222971424-222972316	0.02959	0.04735
chr17-65228620-65229514	-0.01938	0.04743
chr4-83484690-83485596	-0.03142	0.04744
chr1-70866565-70867468	0.04396	0.04749
chr6-108848044-108848982	0.02306	0.04765
chr14-74573738-74574603	0.02876	0.04765
chr12-109093088-109094004	0.03049	0.04777
chr4-13548685-13549551	-0.02119	0.0478
chr2-3242464-3243349	-0.01153	0.04784
chr20-57390880-57391784	-0.01462	0.04785
chr3-27484077-27484969	-0.01489	0.04788
chr19-14571576-14572459	-0.02337	0.0479
chr16-87383480-87384380	-0.02418	0.04792
chr19-12294476-12295350	0.01814	0.04797
chr11-44950483-44951381	-0.02885	0.04802
chr6-116279450-116280259	-0.02025	0.04815
chr19-23914442-23915333	-0.03573	0.04817
chr5-6729278-6730090	-0.03022	0.04817
chr3-118144671-118145549	-0.02587	0.04819
chr9-129610376-129610980	0.02394	0.04823
chr1-156816391-156817288	-0.04631	0.04826
chr15-39262780-39263678	0.02212	0.04834
chr15-75108267-75109176	-0.01271	0.04837
chr12-120469275-120470143	-0.01832	0.0484
chr15-28937951-28938850	0.02935	0.0484
chr9-136978155-136979067	-0.04424	0.0485
chr5-139273591-139274480	0.009703	0.04854
chr17-40013393-40014268	-0.009775	0.04865
chr3-31055505-31056427	0.03416	0.04869
chr2-95402191-95403080	-0.02588	0.0487
chr2-159124337-159125221	0.03227	0.04871
chr11-62573568-62574481	0.01556	0.04873
chr1-222643780-222644704	0.01437	0.04885
chr19-2236097-2237015	-0.01739	0.0489
chr7-44748149-44749065	-0.02659	0.04892
chr4-3202157-3203065	-0.01355	0.04896
chr5-180493914-180494762	-0.02723	0.04899
chrX-63560561-63561462	-0.02603	0.049
chr16-1333131-1334030	-0.02676	0.04902
chr17-8150840-8151710	-0.02915	0.04903
chr3-123090730-123091637	-0.03872	0.04908
chr17-48944389-48945275	0.04037	0.04913
chr2-43226281-43227138	-0.03686	0.04914
chr6-160101135-160101964	-0.02107	0.04914
chr19-46600566-46601467	0.02439	0.04916
chr10-130110493-130111398	0.02259	0.04932
chrX-53093654-53094530	-0.02648	0.04937
chr3-153161015-153161750	0.03699	0.04958
chr20-53609349-53610217	-0.01439	0.04958
chr12-7189238-7190134	-0.01537	0.04961
chr17-77441096-77442005	-0.02467	0.04968
chr16-89201376-89202282	-0.03793	0.04971
chr16-88650658-88651551	-0.01223	0.0499
chr17-49677667-49678476	-0.0258	0.05001
chr16-28845032-28845671	0.02799	0.05001
chr2-237475047-237475964	-0.01373	0.05002
chr16-1610273-1611076	0.03809	0.05003
chr12-122887411-122888010	-0.02309	0.05004
chrX-40014356-40015151	-0.02484	0.05009
chr11-64916911-64917795	0.01783	0.05024
chr5-2038236-2039173	0.04126	0.05028
chr6-43575606-43576474	-0.02733	0.05047
chr3-15310430-15311325	-0.013	0.05051
chr13-50125419-50126151	-0.01843	0.05057
chr12-56636489-56637158	-0.01392	0.05058
chr5-139635840-139636623	-0.01573	0.0506
chr13-26186130-26187050	0.02197	0.05063
chr10-62817833-62818597	-0.02528	0.05063
chr9-120579759-120580645	-0.0275	0.05064
chr21-41766653-41767521	-0.01947	0.05072
chr1-165845729-165846636	-0.03122	0.05089
chr4-108072012-108072914	-0.02382	0.05094
chr12-49200851-49201720	-0.037	0.05098
chr7-130913122-130913965	0.04906	0.051
chr3-183986779-183987646	-0.02508	0.051
chr8-66774840-66775744	0.0002561	0.05108
chr19-11323978-11324866	-0.01382	0.0511
chr15-84748003-84748907	-0.01096	0.05119
chr7-151768858-151769775	-0.04013	0.05134
chr22-40370218-40371092	-0.02013	0.05134
chr9-35814840-35815751	0.02919	0.05141
chr19-7605319-7606220	-0.01478	0.05147
chr9-34637403-34638308	-4.768e-05	0.05151
chr1-34866038-34866972	0.03736	0.05158
chr4-82373671-82374554	-0.02092	0.05166
chr1-230868092-230869012	-0.02108	0.05166
chr20-50730840-50731735	-0.0314	0.05167
chr11-63813022-63813846	-0.03081	0.05168
chr7-98281066-98281989	-0.009647	0.0517
chr1-3530995-3531881	-0.0281	0.0517
chr10-71727458-71728312	0.0254	0.0517
chr9-137453591-137454480	-0.03324	0.05174
chr3-197736543-197737446	-0.004835	0.05181
chr9-133406606-133407499	-0.02878	0.05185
chr2-186485740-186486654	0.02058	0.05186
chr12-62910300-62911157	0.03349	0.05188
chr5-151150271-151151181	-0.009409	0.05198
chrX-107118331-107119153	0.01502	0.05206
chr2-101252325-101253189	-0.01286	0.05207
chr19-39435588-39436469	-0.01805	0.05213
chr3-14767484-14768381	-0.02334	0.05215
chr3-23916618-23917504	-0.01466	0.05216
chr15-40098467-40099337	-0.01579	0.05216
chr16-87871254-87872153	0.02599	0.05218
chr22-45645360-45646280	-0.02497	0.05237
chr1-156643352-156644282	-0.0156	0.05241
chr1-155261921-155262813	-0.03574	0.05244
chr13-44242978-44243837	-0.01422	0.05245
chr4-159102573-159103457	-0.01887	0.05246
chr1-232950160-232951001	-0.01195	0.05251
chr9-94554219-94555143	-0.02638	0.05254
chr12-71839304-71840192	-0.03088	0.05259
chr5-157948549-157949459	-0.02514	0.05259
chrX-40735381-40736249	0.02699	0.05263
chr16-68538864-68539719	-0.03266	0.05265
chr1-16073204-16074109	-0.01258	0.05289
chr9-79686740-79687536	0.01982	0.05292
chr9-126719423-126720311	0.01327	0.05301
chr1-155194351-155195275	-0.01582	0.05303
chr7-44123154-44124066	-0.02688	0.05307
chr8-9150411-9151146	0.03678	0.05307
chr1-111346107-111346998	-0.02482	0.05308
chr14-53108833-53109711	-0.02138	0.05316
chr16-53502969-53503880	-0.0231	0.05326
chr10-95656312-95657167	-0.01097	0.05333
chr3-42581612-42582527	-0.02092	0.05338
chr19-3478976-3479777	-0.03328	0.05343
chr9-19230080-19230956	-0.01384	0.05361
chrX-123961280-123962121	-0.02353	0.05364
chr12-53099074-53099966	-0.01547	0.05368
chr2-10434744-10435620	-0.02621	0.05368
chr5-178153550-178154455	0.01176	0.0537
chr22-24423537-24424408	0.02334	0.05374
chr1-115670698-115671488	-0.04349	0.05398
chr3-9991-10904	0.02891	0.054
chr2-58240721-58241654	0.03992	0.054
chr9-85741607-85742488	-0.01935	0.05404
chr12-31590577-31591461	-0.02444	0.05405
chr1-51878465-51879371	-0.01221	0.05406
chr17-74748134-74748992	0.02492	0.05409
chr10-79826221-79827151	0.03239	0.05415
chr14-105300720-105301665	-0.02202	0.05417
chr17-59829043-59829928	0.01785	0.05421
chr9-129496630-129497136	-0.02097	0.0543
chr3-25783008-25783922	-0.01209	0.0544
chr9-132079425-132080318	-0.02584	0.05441
chr5-175895387-175896292	-0.03028	0.05446
chr1-28328587-28329472	0.0177	0.05449
chr13-21670631-21671448	-0.02404	0.05452
chr3-196969520-196970417	-0.03051	0.05455
chr20-62623639-62624431	-0.02072	0.05472
chr12-6451558-6452339	-0.03425	0.05473
chr12-96195270-96196157	-0.01694	0.05474
chr9-74333285-74334193	-0.03444	0.05482
chr2-105798351-105799202	-0.03225	0.05488
chr15-44711001-44711910	0.02564	0.05493
chr1-161440045-161440980	-0.01008	0.05499
chr19-1064595-1065441	-0.02363	0.05502
chr12-6632090-6632902	0.0147	0.05511
chr1-43172053-43172933	-0.02175	0.05515
chrX-124217689-124218612	-0.0124	0.05517
chr17-56833534-56834415	0.03194	0.05519
chr6-137715454-137716356	0.0369	0.05522
chr11-8813624-8814334	0.04317	0.05526
chr19-19063360-19064255	-0.02765	0.05531
chrX-53686116-53686986	-0.02921	0.05534
chr10-70815522-70816364	-0.01944	0.05539
chr3-143442745-143443635	0.03952	0.05543
chr5-180562451-180563364	0.01955	0.05549
chr2-84905132-84906032	0.007766	0.05553
chr17-74514059-74514983	-0.01767	0.05558
chr10-80493305-80494206	-0.01938	0.05565
chr15-98647973-98648811	-0.02191	0.05577
chr3-133895316-133896200	-0.03818	0.05584
chr14-89220869-89221780	0.02359	0.05586
chr2-218979688-218980604	0.03423	0.05587
chr16-67644597-67645475	-0.01337	0.05601
chr15-90097316-90098186	-0.02551	0.05607
chr2-3379349-3380207	-0.0312	0.05608
chr2-219229231-219230141	-0.02439	0.05614
chr11-66328021-66328930	-0.02909	0.0562
chr11-112219464-112220381	0.02133	0.0562
chr17-2531071-2531973	0.006858	0.05622
chr11-60869952-60870795	0.005951	0.05622
chr16-57638942-57639822	-0.027	0.05623
chr17-75289042-75289949	0.02559	0.0563
chr22-20206059-20206882	0.0548	0.05635
chr19-37317337-37318246	0.01632	0.05636
chr17-29148537-29149442	-0.02303	0.05647
chr1-52423709-52424566	0.04478	0.05658
chr19-19139479-19140261	-0.02758	0.05663
chr10-96129770-96130676	-0.01538	0.05671
chr7-152025291-152026178	-0.01807	0.05671
chr1-204411493-204412405	-0.03007	0.05672
chr19-41397092-41398001	0.03806	0.05674
chr5-134873850-134874728	-0.02811	0.05675
chr19-18104057-18104921	-0.02635	0.05675
chr10-25174317-25175209	-0.0468	0.05683
chr7-100100348-100101058	-0.008889	0.05696
chr5-140664323-140665229	-0.02727	0.05699
chr11-95230904-95231809	-0.01459	0.057
chr12-57240210-57241018	-0.01533	0.05701
chr9-2764142-2765040	-0.01093	0.05701
chr17-28661656-28662566	-0.0167	0.05707
chr1-155174053-155174812	-0.02082	0.05707
chr2-231227052-231227903	-0.02348	0.0571
chr9-37119985-37120925	-0.01926	0.05712
chr12-51590608-51591484	-0.0132	0.05715
chr10-6973703-6974568	0.02466	0.05716
chr14-64990088-64990988	-0.01848	0.05718
chr14-64879819-64880689	-0.005361	0.05727
chr7-155344566-155345455	-0.01845	0.05728
chr1-155063375-155064206	-0.01803	0.05731
chr15-50686376-50687234	-0.02764	0.05744
chr12-118375966-118376855	-0.02783	0.05745
chr5-1385746-1386677	-0.02396	0.05745
chr17-42832845-42833773	0.01069	0.05748
chr19-10380215-10381115	0.008136	0.05755
chr19-35643139-35643947	-0.01497	0.05757
chr1-36306549-36307462	-0.02429	0.05765
chr19-3062186-3062999	-0.03029	0.05765
chr7-106660746-106661512	0.03036	0.05771
chr5-97192606-97193510	-0.01839	0.05771
chr10-128047069-128047965	0.009381	0.0578
chr1-38046462-38047379	-0.03387	0.05784
chr12-389083-389929	0.02282	0.05787
chr6-16135970-16136758	0.02753	0.05789
chr17-50865993-50866904	-0.01566	0.05791
chr11-85823583-85824501	0.02894	0.05791
chr3-49021329-49022200	-0.01714	0.05802
chr20-62382401-62383227	-0.008675	0.05804
chr6-10694304-10695217	-0.0251	0.05806
chr19-8363518-8364441	0.01265	0.05809
chr17-16285736-16286639	-0.01553	0.05814
chr1-231626291-231627154	0.03177	0.05819
chr15-34337536-34338425	-0.02172	0.0582
chr3-128617380-128618249	-0.03383	0.05822
chr12-51217652-51218541	-0.005659	0.05825
chr12-53299269-53300179	0.03715	0.05829
chr7-74453422-74454324	-0.02127	0.05832
chr2-196068108-196069004	-0.01055	0.05839
chr1-193059026-193059932	0.03329	0.05844
chr7-146115641-146116553	-0.03727	0.05854
chr12-52036634-52037548	0.04204	0.05856
chr7-150556449-150557316	-0.02597	0.05856
chr6-26233480-26234202	-0.01097	0.05861
chr22-22558865-22559741	0.002019	0.05865
chr11-48001288-48002201	0.01793	0.05868
chr10-70233045-70233943	0.01834	0.05874
chr9-34646262-34647121	-0.01986	0.05875
chr5-122774627-122775510	-0.02786	0.05877
chr17-39573290-39574133	0.009116	0.05882
chr19-45439375-45440274	-0.009863	0.05886
chr11-126211252-126212152	-0.02391	0.05897
chr22-36977861-36978573	0.03759	0.05901
chrX-54182984-54183805	-0.01949	0.05909
chr19-12884983-12885904	-0.02288	0.05927
chr13-51221943-51222823	-0.01673	0.05936
chr21-32771491-32772346	0.02949	0.0594
chr2-172102416-172103272	0.000574	0.0594
chr22-18001245-18002096	-0.01262	0.05945
chr14-103333677-103334562	-0.02175	0.05947
chr4-173252007-173252888	-0.02499	0.05948
chr7-73154385-73155277	0.02847	0.05949
chr8-22694899-22695826	0.02236	0.05958
chr10-129580529-129581395	0.01035	0.05965
chr18-36533833-36534722	-0.01897	0.05969
chr17-81636584-81637472	0.01886	0.05972
chr17-81860392-81861323	0.03489	0.05973
chr7-66591912-66592773	-0.01789	0.05975
chr1-92858572-92859499	0.031	0.05977
chr9-132581783-132582692	-0.01588	0.05978
chr5-43313172-43314051	0.0009529	0.05981
chr9-35825829-35826708	-0.02024	0.05985
chr10-98414753-98415672	0.02679	0.05988
chr19-32580700-32581598	-0.002311	0.05995
chr16-28309606-28310451	-0.02047	0.05995
chr14-103104840-103105634	-0.04162	0.05995
chr14-20468980-20469856	-0.01645	0.05997
chr3-155743931-155744641	-0.009445	0.06001
chr14-100645355-100646236	-0.01257	0.06006
chr9-33264389-33265298	-0.02592	0.06009
chr11-9573113-9574012	-0.02015	0.06018
chr14-105489403-105490102	-0.0223	0.0602
chr20-33686047-33686913	-0.01829	0.06024
chr1-112704765-112705669	0.002971	0.06028
chr6-149922709-149923595	-0.01768	0.06032
chr1-27343120-27344024	0.03379	0.06033
chr5-179732324-179733188	-0.01493	0.06044
chr10-118754687-118755580	0.02881	0.06054
chr6-161128652-161129264	-0.02796	0.06059
chr16-85027269-85028162	0.01863	0.06071
chr7-66740186-66741077	0.03071	0.06077
chr15-60003911-60004772	0.04571	0.06081
chr16-30610009-30610870	-0.008119	0.0609
chr10-69359287-69360168	-0.01564	0.0609
chr19-21627080-21627974	0.003752	0.06091
chr9-4792359-4793260	-0.004431	0.06093
chr19-892747-893646	0.03532	0.06095
chr14-92584544-92585341	0.02806	0.06095
chr2-9843056-9843958	0.02306	0.061
chr6-79869383-79870261	-0.02559	0.06104
chr8-143344575-143345413	0.02386	0.0611
chrX-48020946-48021860	0.04176	0.06116
chr19-10878849-10879753	-0.02171	0.06118
chr14-73458239-73459137	-0.02817	0.0612
chr13-36346316-36347153	0.02193	0.0612
chrX-129982075-129982997	0.04636	0.06125
chr19-46840275-46841176	-0.03171	0.06132
chr4-108372527-108373450	-0.008899	0.06133
chr13-28137821-28138663	0.006775	0.06146
chr8-108248287-108249173	0.0338	0.06151
chr20-2351640-2352556	0.02019	0.06158
chr11-67317272-67318177	-0.009861	0.0616
chrX-153507256-153508164	-0.01655	0.0616
chr19-42254765-42255644	-0.02149	0.06166
chr7-141701470-141702239	-0.02496	0.0617
chr3-12809953-12810862	-0.0129	0.0618
chr12-2691460-2692235	0.0006796	0.0619
chr12-30754494-30755368	-0.03235	0.06191
chr22-30705761-30706635	-0.02939	0.06191
chr2-131672373-131673282	-0.01674	0.06199
chr17-80036406-80036903	0.02227	0.06201
chr14-102205353-102206277	-0.01708	0.06206
chr7-102425836-102426661	0.005274	0.06207
chr3-141017353-141018247	-0.02807	0.0621
chr17-44385070-44385975	-0.02361	0.06214
chr7-74206424-74207319	0.03639	0.06218
chr5-180860791-180861580	-0.02086	0.06229
chr6-149963329-149964221	-0.0231	0.06236
chr16-89657369-89658285	-0.02766	0.06256
chr11-107927932-107928838	-0.01066	0.06259
chr1-44986200-44987063	-0.003944	0.06262
chr12-49069568-49070480	-0.01698	0.06263
chr9-137551382-137552298	0.03467	0.06263
chrX-1205555-1206488	0.02342	0.06272
chr15-89874688-89875577	-0.02495	0.06276
chr4-26861390-26862173	-0.02248	0.06278
chr10-73096525-73097391	0.005636	0.06283
chr19-4583881-4584775	-0.008819	0.06283
chr12-50084885-50085793	0.03144	0.06284
chr1-221712864-221713716	-0.03105	0.06286
chr11-33700414-33701325	-0.02177	0.06289
chr8-93985452-93986388	-0.01451	0.06291
chr1-42931001-42931601	0.007634	0.063
chr6-105810168-105811071	-0.0119	0.06305
chr19-1542339-1543230	-0.02454	0.06308
chr1-778262-779181	-0.01441	0.06318
chr18-80108746-80109587	-0.01569	0.06318
chr14-50363536-50364359	-0.03515	0.06332
chr4-112231233-112232095	-0.03305	0.06335
chr4-2261898-2262804	-0.01594	0.06338
chr15-89935875-89936727	0.0277	0.06343
chr6-149989343-149990215	-0.01616	0.06347
chr17-7844566-7845332	0.02739	0.06356
chr4-184474235-184475140	-0.01217	0.0636
chr11-6234410-6235336	-0.02876	0.06365
chr19-55467554-55468450	0.02951	0.06368
chr4-55345945-55346883	-0.01965	0.0637
chr4-40349275-40350202	-0.009421	0.06373
chr1-13487157-13488049	0.05049	0.06375
chr6-21438283-21439151	-0.01886	0.06377
chr2-113583509-113584384	0.01688	0.06383
chr5-138979615-138980467	0.02233	0.06394
chr11-64225770-64226663	0.02781	0.06398
chr5-121961379-121962292	-0.02521	0.06403
chr6-29942038-29942923	0.05009	0.06406
chr19-1875749-1876651	-0.01792	0.06408
chr6-31729886-31730512	-0.04136	0.06417
chr2-64653490-64654349	0.03112	0.06435
chr3-194633019-194633932	-0.02221	0.06435
chr1-161227153-161228000	0.001427	0.06442
chr7-92639427-92640222	0.02335	0.06443
chr2-68829024-68829927	-0.02642	0.06448
chr2-144183489-144184377	0.02129	0.06452
chr13-46552692-46553594	-0.0334	0.06453
chr1-112957279-112958061	0.01452	0.06454
chr5-134101663-134102549	0.02304	0.06458
chr14-80714248-80715155	0.0301	0.06464
chr3-19146603-19147527	-0.03675	0.06465
chr3-65854768-65855849	0.0226	0.06476
chr2-152175546-152176391	0.02001	0.06482
chr22-19419455-19420365	-0.01674	0.06483
chr12-26870532-26871393	-0.01612	0.06484
chr1-6624765-6625636	-0.03241	0.06487
chr11-910434-911334	-0.01749	0.06489
chr7-102028166-102029021	-0.02579	0.0649
chr12-32106385-32107293	-0.01506	0.06496
chr7-149873439-149874323	0.0183	0.06499
chr10-43204794-43205631	-0.01871	0.06517
chr7-151877040-151877934	-0.01766	0.06523
chr17-40112907-40113803	-0.01549	0.06526
chr1-70410646-70411514	0.01776	0.06532
chr2-15941541-15942329	-0.007729	0.06544
chr18-35289839-35290735	-0.02956	0.06546
chr16-30922381-30923070	0.00267	0.06549
chr11-35662411-35663351	0.03197	0.06551
chr11-88367116-88367997	0.04087	0.06553
chr16-86563523-86564429	0.03196	0.06556
chr2-70086702-70087456	-0.02772	0.0656
chr14-77040046-77040933	-0.02175	0.06571
chr19-40420463-40421381	-0.01198	0.06572
chr4-186596609-186597489	-0.02348	0.06573
chr1-185156698-185157596	0.01963	0.06582
chr20-46021445-46022342	0.0001553	0.0659
chr1-197774953-197775851	0.04209	0.06612
chr1-155140096-155140984	-0.01674	0.06625
chr22-20016487-20017382	-0.02337	0.06627
chr2-37924907-37925794	0.01777	0.06631
chr17-7394225-7395135	0.02302	0.06641
chr4-80125387-80126309	0.03708	0.06643
chr17-48908189-48908649	0.02802	0.06647
chr19-10315476-10316386	-0.01665	0.06652
chr10-46530084-46530958	-0.02733	0.06658
chr16-30650266-30651134	-0.03144	0.0666
chrX-73943847-73944735	0.02009	0.0667
chr1-113308049-113308893	0.01423	0.06671
chr13-28611357-28612186	0.03152	0.06677
chr22-44701721-44702590	0.001397	0.06678
chr12-14384800-14385720	-0.03003	0.06678
chr10-79066944-79067811	0.02381	0.06684
chr18-35343896-35344731	-0.0009033	0.06688
chr3-195657512-195658391	-0.009972	0.06694
chr2-60550203-60551075	0.0182	0.067
chr6-35727729-35728639	-0.0106	0.06703
chr19-12736755-12737642	-0.01558	0.06705
chr15-63945026-63945958	0.02103	0.06707
chr12-6605720-6606492	-0.0274	0.06712
chr1-41404014-41404920	-0.03273	0.06721
chr22-46053598-46054391	0.02427	0.06722
chr7-39949241-39950097	-0.005939	0.06726
chr6-26026136-26026705	-0.03752	0.06728
chr20-49812392-49813308	-0.02303	0.06731
chr5-69492258-69493202	-0.01186	0.06739
chr11-67266070-67266966	-0.02098	0.06742
chr21-18443417-18444329	-0.03672	0.06742
chr15-41827585-41828492	0.03581	0.06756
chr19-33302159-33303060	-0.009264	0.06758
chr17-28902617-28903482	0.03382	0.0676
chr20-45910589-45911464	-0.01856	0.06766
chr4-186723338-186724130	0.04146	0.0677
chr5-150409712-150410295	-0.01135	0.06775
chr19-13842360-13843273	0.008927	0.06778
chr4-67700717-67701601	-0.002984	0.06787
chr17-82698368-82699271	-0.01697	0.06795
chr6-90295097-90295979	0.001667	0.06802
chr14-68792851-68793783	0.02007	0.06803
chr3-52805159-52806004	-0.01953	0.06803
chr6-130575654-130576539	-0.01291	0.06804
chr15-72685770-72686692	-0.01129	0.06805
chr7-97928017-97928926	0.0271	0.06805
chr1-1000598-1000984	-0.02474	0.06811
chr3-129439707-129440641	-0.02561	0.06819
chr22-19891411-19892255	-0.02598	0.06823
chrX-129776972-129777855	-0.01861	0.06831
chr2-200712822-200713704	0.02229	0.06833
chr7-87876036-87876935	-0.02747	0.06841
chr22-28899051-28899948	0.01614	0.06843
chr12-29380746-29381550	-0.009457	0.06848
chr1-109397550-109398441	-0.02093	0.06848
chr1-6784739-6785604	-0.0187	0.06849
chr11-44596479-44597394	-0.01578	0.06857
chr19-40798554-40799466	-0.01716	0.06863
chr1-46603858-46604722	0.02475	0.06867
chr10-1048722-1049664	-0.03503	0.06868
chr1-154790978-154791835	-0.01699	0.06879
chr6-90610873-90611674	0.04532	0.06885
chr14-22829459-22830327	0.02029	0.06887
chr2-62705137-62706032	0.02826	0.06888
chr16-74608701-74609601	-0.01353	0.06902
chr9-37079404-37080333	0.03064	0.06903
chr22-38455618-38456500	-0.01951	0.06907
chr3-46629623-46630538	-0.02118	0.06907
chr3-37998639-37999492	-0.005902	0.06908
chr3-72082632-72083509	-0.02414	0.06934
chr18-45686764-45687506	-0.001689	0.06939
chr5-93620506-93621395	0.01893	0.06941
chr1-9950097-9950991	-0.03589	0.06948
chr21-44801383-44802286	0.001466	0.06949
chr4-183406809-183407724	-0.01176	0.06949
chr17-21098917-21099803	0.03152	0.06951
chr3-58334742-58335647	-0.01781	0.06956
chr7-2698723-2699612	-0.01793	0.06958
chr14-55337502-55338388	0.0245	0.06958
chr17-48483213-48484088	0.02371	0.06963
chr17-7239200-7240097	-0.01707	0.06964
chr17-76103372-76104286	-0.01687	0.06972
chr18-711311-711927	-0.006753	0.06985
chr17-73203930-73204717	-0.02171	0.06989
chr3-128998710-128999539	-0.02968	0.06989
chr5-132687829-132688693	-0.02561	0.06992
chr2-88055284-88056185	-0.008018	0.06993
chr17-78438086-78438976	-0.01417	0.06995
chr19-925225-926119	-0.01242	0.07001
chr12-48350417-48351304	0.03442	0.07003
chr2-11688121-11689032	0.0382	0.07003
chr2-18560216-18560988	0.0209	0.07004
chr3-150546204-150547128	-0.004694	0.07006
chr5-126679963-126680824	-0.01553	0.07007
chr15-52179280-52180204	-0.02795	0.07009
chr3-111071226-111072132	-0.01618	0.07012
chr17-29616984-29617656	-0.02789	0.07021
chr7-94657787-94658666	-0.01481	0.07026
chr12-56266600-56267505	-0.0283	0.07026
chr22-35257164-35258016	0.0106	0.07029
chr12-24463044-24463915	0.003242	0.07036
chr13-40186970-40187894	-0.01652	0.07041
chr11-61429555-61430388	0.0005006	0.07047
chr15-41972183-41973050	0.02238	0.07047
chr13-24270377-24271229	-0.02271	0.07052
chr1-210582205-210583097	0.02589	0.07056
chr16-74367760-74368621	-0.01963	0.07059
chr19-13731289-13732161	0.02904	0.07064
chr2-3518713-3519571	0.02244	0.07067
chr8-43093231-43094141	0.03618	0.0707
chr12-109097566-109098383	0.0004525	0.07075
chr3-182795172-182796024	-0.02693	0.07078
chr19-10418698-10419498	-0.01104	0.0708
chr16-47460736-47461656	-0.0187	0.07081
chr8-129415267-129416195	-0.01644	0.07093
chr3-170033194-170034107	-0.0302	0.07097
chr18-57586189-57587073	0.009732	0.07105
chr1-245378027-245378944	-0.009694	0.07105
chr3-48847294-48848112	0.03658	0.0711
chr3-141266560-141267379	-0.01536	0.07112
chr10-58334638-58335493	-0.02348	0.07115
chr4-26860258-26861118	-0.01632	0.07116
chr3-134485551-134486464	-0.005371	0.07117
chr1-22039560-22040463	0.04154	0.07131
chr2-128736301-128737207	0.03989	0.07132
chr19-45883099-45883991	-0.02764	0.07135
chr1-20731747-20732554	-0.02663	0.07149
chr1-157138078-157138985	0.03412	0.07153
chr4-87390897-87391757	-0.01174	0.07155
chr2-190407345-190407904	0.03684	0.07165
chr19-35868047-35868782	0.01555	0.07166
chr2-61694435-61695326	-0.01401	0.07167
chr17-7214077-7215011	-0.0241	0.07168
chrX-12974653-12975563	-0.008921	0.07168
chr3-183555335-183556230	-0.02168	0.07171
chr15-95929045-95929943	0.01559	0.07172
chr4-190111045-190111943	-0.02146	0.0719
chr1-62436127-62437023	-0.01729	0.07193
chr11-11841596-11842420	-0.007445	0.07196
chr15-43370723-43371590	0.03626	0.07196
chr1-40040172-40041078	-0.007972	0.07201
chr12-50025105-50025999	0.05063	0.07208
chr1-42334815-42335707	-0.003227	0.07217
chr1-16167492-16168387	-0.02429	0.07219
chr4-108849567-108850422	-0.03508	0.07222
chr11-67583401-67584247	-0.01211	0.07226
chr4-16226051-16226957	-0.01359	0.07229
chr15-63436552-63437460	0.04143	0.07234
chr1-150321016-150321935	0.02203	0.07237
chr6-149863817-149864673	-0.02045	0.0724
chr18-54224221-54225113	0.02706	0.07251
chr12-794986-795903	-0.02104	0.07251
chr14-93065799-93066684	0.0005414	0.07257
chr6-98828622-98829511	-0.02399	0.07268
chr7-519609-520273	0.0268	0.07273
chr21-25801244-25802112	-0.01713	0.07275
chr6-37507610-37508514	-0.02669	0.07278
chr1-146051779-146052706	-0.0008256	0.07283
chr7-2670722-2671590	0.02049	0.07284
chr1-247103934-247104808	-0.02726	0.07288
chr7-142289805-142290725	0.02658	0.07289
chr3-108099783-108100678	-0.02848	0.07291
chr19-42217359-42218247	0.02876	0.07294
chr6-26157526-26158399	-0.007274	0.07295
chr2-117485749-117486605	-0.01994	0.07306
chr4-151760626-151761534	-0.02535	0.07313
chr6-34887614-34888462	-0.02187	0.07315
chr2-219029422-219030327	-0.007894	0.07315
chr11-61891329-61892211	-0.01273	0.07318
chr1-32371893-32372802	0.04073	0.07333
chr10-101042608-101043478	-0.01172	0.07334
chr2-25342081-25342846	-0.02012	0.07336
chr4-9762826-9763706	-0.03367	0.07343
chr17-64975288-64976150	-0.01772	0.07344
chr19-48259710-48260583	-0.01137	0.07345
chr2-191150469-191151377	0.01116	0.07352
chr1-26826245-26827156	-0.008578	0.07362
chr11-47248463-47249369	-0.02583	0.07371
chr12-128914651-128915551	0.02261	0.07377
chr1-94854207-94855087	-0.01962	0.07378
chr19-53431511-53432388	-0.01915	0.0738
chr10-17228230-17228729	0.05205	0.07384
chr9-137458951-137459847	-0.01823	0.07386
chr17-2024927-2025812	-0.01634	0.07386
chr9-137578521-137579418	-0.02774	0.07393
chr5-179806484-179807368	-0.02199	0.07394
chr19-6459864-6460728	-0.01421	0.07395
chr15-88897063-88897929	-0.01328	0.07397
chr4-13547271-13548106	-0.02411	0.07398
chr2-230824310-230825185	0.01684	0.074
chr7-150978180-150978740	-0.02638	0.07404
chr15-90034057-90034969	0.02971	0.07404
chr7-144517494-144518379	0.0127	0.07404
chr21-32412169-32413024	-0.01379	0.07406
chr12-130765105-130765432	-0.02496	0.07411
chr14-103628754-103629650	-0.02436	0.07412
chr12-27779739-27780676	-0.01419	0.07412
chr7-1137865-1138746	-0.01417	0.0742
chr20-63894604-63895517	-0.01391	0.07425
chr17-19387026-19387901	0.03548	0.07427
chr11-118251785-118252697	-0.02706	0.07428
chr18-31634149-31634962	-0.02247	0.07428
chr7-95772169-95773060	0.03648	0.07431
chr14-103719466-103720385	-0.01582	0.07432
chr2-43995717-43996626	0.02482	0.07437
chr6-57317244-57318022	-0.008926	0.07437
chr3-44624676-44625578	-0.02146	0.07438
chr5-141923498-141924414	-0.01237	0.07449
chr17-80260241-80260621	-0.01238	0.0745
chr6-36196830-36197635	-0.01372	0.07457
chr9-34620086-34620977	0.02623	0.07457
chr20-41142728-41143548	0.02891	0.07457
chr1-9128892-9129811	0.03028	0.07471
chr13-30374206-30375113	-0.008447	0.07471
chr4-169659805-169660685	-0.01798	0.07475
chr6-43629866-43630535	-0.01576	0.0748
chr11-72040424-72041296	0.001239	0.07487
chrX-48957713-48958650	0.03813	0.07491
chr5-134122311-134123226	-0.009032	0.07493
chr15-40763587-40764368	-0.01213	0.07496
chr8-132480631-132481541	-0.02078	0.07499
chr17-2030638-2030994	-0.0247	0.07504
chr17-66541656-66542596	-0.01443	0.07505
chr1-36450068-36450989	0.03241	0.07505
chr10-74589007-74589909	-0.01848	0.07513
chr1-26408316-26409196	-0.02719	0.07514
chr17-42063564-42064463	-0.02469	0.07527
chr1-16161982-16162883	-0.0008287	0.07529
chr20-34825114-34825994	-0.02186	0.0753
chr15-40337748-40338629	-0.01337	0.07533
chr6-160991409-160992238	0.02295	0.07534
chr19-38857103-38857973	0.02189	0.07541
chr5-119299465-119300324	-0.04112	0.07546
chr19-40662645-40663511	-0.02413	0.0755
chr3-196236959-196237869	-0.0214	0.07552
chr14-104069299-104070209	-0.01177	0.07556
chrX-15854470-15855387	-0.02329	0.07566
chr1-3796065-3796940	-0.01529	0.07567
chr17-38674557-38675372	-0.02444	0.07567
chr2-85538648-85539507	-0.01834	0.07569
chr11-33039024-33039896	0.0005143	0.0757
chr2-118087908-118088813	-0.01558	0.0757
chr10-93412978-93413907	-0.0108	0.07573
chr7-16268625-16269525	-0.02201	0.07575
chr1-44673968-44674879	-0.01128	0.07582
chr10-35641967-35642870	-0.01655	0.07583
chr14-34982300-34983197	-0.001508	0.07588
chr3-7876588-7877495	0.03614	0.07589
chr17-38703547-38704432	0.03525	0.07612
chr22-18023435-18024005	0.03127	0.07615
chr5-180803638-180804439	-0.01564	0.07617
chr9-95426389-95427171	-0.03354	0.07618
chr14-49635248-49636070	-0.003037	0.07625
chr11-65013503-65014409	-0.007232	0.07628
chr22-37817352-37818257	-0.03575	0.07631
chr5-77155104-77155976	-0.01257	0.07636
chrX-149940025-149940895	-0.02554	0.07637
chr4-145034637-145035511	-0.01416	0.07642
chr4-6269284-6270193	0.03438	0.07659
chr1-232600388-232601216	-0.02019	0.07682
chr3-194306123-194307026	-0.0199	0.07684
chr14-35121728-35122489	-0.02194	0.07686
chr13-99176375-99177243	-0.03725	0.07693
chr8-38769797-38770732	-0.02695	0.07697
chr1-246506841-246507725	-0.01556	0.07703
chr1-232226008-232226894	-0.01504	0.07709
chr5-159209144-159210071	-0.02197	0.07717
chr4-99950016-99950920	-0.01558	0.07734
chr11-65261385-65262288	-0.008635	0.07736
chr11-111601834-111602749	0.0002247	0.07738
chr4-185210140-185210790	0.02183	0.07741
chr1-147599443-147600360	0.002276	0.07743
chr1-1374966-1375854	-0.007349	0.07748
chr18-13437855-13438760	-0.01171	0.07748
chr5-122126170-122127031	0.01561	0.07752
chr6-28136638-28137420	0.03558	0.07762
chr10-97185513-97186436	-0.01261	0.07769
chr2-69774649-69775581	0.01174	0.0777
chr21-45550491-45551364	0.02387	0.07776
chr8-70607949-70608718	-0.03337	0.07786
chr17-27455906-27456828	-0.02707	0.07786
chr18-76492601-76493508	0.04154	0.07789
chr1-159945274-159946161	-0.001712	0.07796
chr7-21967452-21968355	0.03764	0.078
chr17-7833545-7834375	0.02399	0.07801
chr1-71080769-71081649	-0.02826	0.07803
chr3-93470144-93471053	0.04152	0.07808
chr2-73071071-73072012	0.03937	0.07813
chr16-84514579-84515454	0.03866	0.07815
chr6-33247980-33248673	-0.0142	0.07816
chr12-106774001-106774868	-0.02826	0.07818
chr8-104665200-104666122	-0.0008441	0.07822
chr10-689304-690217	-0.03697	0.07822
chr15-51829394-51830229	-0.009678	0.07826
chr16-87492635-87493534	-0.0137	0.07828
chr22-49827640-49828496	0.01794	0.0783
chr17-35586903-35587817	-0.01272	0.07834
chr16-2090889-2091775	-0.02114	0.07836
chr5-179607904-179608746	-0.02845	0.07838
chr3-152298667-152299491	-0.03675	0.07839
chr20-31951612-31952505	-0.01872	0.07841
chr9-134641219-134642111	-0.02547	0.07849
chr1-198620918-198621864	-0.02791	0.07851
chr17-28041028-28041958	-0.01388	0.07855
chr12-123383561-123384449	0.02702	0.07858
chr12-120528677-120529567	0.03902	0.07865
chr7-66075332-66076202	-0.007905	0.07868
chr6-31547197-31547907	-0.02771	0.07877
chr6-139372961-139373672	-0.02505	0.07877
chr16-8868536-8869368	-0.005051	0.07882
chr1-169604521-169605407	0.01198	0.07889
chr19-49118730-49119602	0.03603	0.0789
chr1-27395169-27396020	-0.03934	0.0789
chr2-24490732-24491536	-0.01039	0.07893
chr3-195542915-195543795	0.0313	0.07895
chr9-32550508-32551383	-0.02418	0.07896
chr1-45688058-45688755	0.03116	0.079
chr6-108690756-108691681	-0.006129	0.07902
chr17-44203511-44204389	0.02939	0.07904
chr16-67547567-67548227	-0.005136	0.07918
chr16-46620960-46621851	0.02409	0.07921
chr14-50311920-50312855	-0.01745	0.07922
chr9-105694208-105695025	0.003221	0.07922
chr19-6110196-6111109	-0.01225	0.0793
chr11-64802785-64803684	-0.03478	0.07941
chr9-137236240-137237137	-0.02965	0.07951
chr12-95334102-95335001	0.02733	0.07955
chr8-37796562-37797391	-0.02225	0.07964
chr4-176195143-176196044	0.02219	0.07966
chr20-381603-382484	-0.01861	0.07971
chr1-6343224-6344144	-0.02611	0.07978
chr12-121918102-121919011	-0.009894	0.0798
chr4-25948950-25949847	-0.03188	0.07982
chr17-81711796-81712698	-0.04305	0.07984
chr2-131801672-131802282	-0.01982	0.07987
chr6-126054104-126054966	0.02764	0.08008
chr1-29236039-29236921	0.0189	0.08012
chr16-87778825-87779734	0.001248	0.08017
chr18-48161365-48162257	0.03289	0.08017
chr17-45316802-45317709	0.04097	0.08038
chr22-31970363-31971215	0.01828	0.08042
chr11-1571927-1572822	0.01901	0.08045
chr4-101347176-101348082	-0.009162	0.08049
chr6-118709236-118709812	0.02808	0.08056
chr2-68466984-68467903	0.04329	0.08057
chr16-30571614-30572496	-0.008047	0.08059
chr2-222690322-222691236	0.02864	0.08059
chr2-70070597-70071471	0.01674	0.08063
chr2-148874750-148875651	-0.0226	0.08063
chr12-53220664-53221471	-0.02442	0.08064
chr10-119596557-119597418	-0.02211	0.08068
chr10-2908598-2909506	0.004686	0.0807
chr6-26026832-26027603	0.009204	0.08086
chr2-23926787-23927661	0.006689	0.08089
chr12-68364932-68365794	0.01721	0.0809
chr4-153248833-153249743	-0.01707	0.08094
chr1-181033436-181034263	0.01657	0.08101
chr5-177446488-177447397	-0.01941	0.08114
chr9-133869393-133870267	0.03507	0.08121
chr6-154510257-154511153	-0.005286	0.08128
chr2-233867875-233868719	0.01773	0.0813
chr14-60753487-60754330	0.02117	0.08131
chr11-94543676-94544596	0.02593	0.08132
chr22-26479431-26480240	-0.008046	0.08133
chr1-115089027-115089899	-0.012	0.08138
chr17-50425737-50426634	0.03929	0.08139
chr20-56892981-56893874	-0.02503	0.08141
chr9-129080591-129081461	-0.006537	0.08142
chr18-57016905-57017815	-0.0233	0.08143
chr5-75053274-75054023	0.0451	0.08153
chr7-102395870-102396772	-0.0223	0.08159
chr2-73284157-73285024	0.01708	0.08159
chr8-127735740-127736412	-0.008333	0.0816
chr19-680286-681158	0.02001	0.08162
chr9-128818034-128818877	-0.02577	0.08164
chr7-128387385-128388274	-0.02078	0.08166
chr19-54190500-54191309	-0.02147	0.08167
chr22-50185384-50186279	-0.007143	0.08175
chr9-110005325-110006177	-0.0213	0.08177
chr14-98925895-98926795	-0.01221	0.0818
chr1-19405914-19406833	-0.03575	0.0819
chr4-110193515-110194413	-0.03323	0.08196
chr8-12665155-12666025	0.01877	0.08199
chr16-89247098-89247989	-0.01075	0.08203
chr1-230084249-230085100	-0.02872	0.08211
chr12-56152059-56152858	-0.01912	0.08212
chr11-112073702-112074605	-0.01988	0.08215
chr12-56189232-56189970	-0.005252	0.08221
chrX-80807744-80808640	-0.03199	0.0823
chr14-77376683-77377610	0.02729	0.08237
chr11-47714927-47715787	-0.009657	0.08237
chr11-107565177-107566065	-0.01449	0.08245
chr11-66965091-66965980	-0.01978	0.08245
chr3-186108814-186109714	0.01378	0.08246
chr8-13276335-13277194	0.004203	0.08246
chr19-12139911-12140784	0.01788	0.0825
chr2-168192847-168193771	-0.03264	0.0826
chr8-30090533-30091457	-0.019	0.08264
chr18-13217161-13218032	-0.01995	0.08273
chr8-21483766-21484696	0.01863	0.08273
chr6-130018117-130019002	0.02859	0.08281
chr16-46830901-46831791	0.01831	0.08282
chr6-57221797-57222560	-0.01725	0.08282
chr1-172906746-172907592	-0.02549	0.08291
chr11-125625407-125626280	-0.02248	0.08302
chr19-47483700-47484610	-0.001893	0.08305
chr17-29929769-29930454	0.02853	0.08305
chr5-79235666-79236520	-0.0148	0.08313
chr12-6532254-6533100	-0.02785	0.08318
chr3-72756699-72757591	-0.02322	0.0832
chr2-240586137-240587022	0.02611	0.08321
chr14-23988384-23989268	-0.00849	0.08333
chr6-108074324-108075244	0.01622	0.08335
chr4-39638554-39639423	0.005495	0.08335
chr2-239326698-239327586	-0.008023	0.08342
chr7-149837936-149838812	-0.01484	0.08347
chr11-119709362-119710266	0.01877	0.08347
chr9-132354601-132355481	0.03017	0.0835
chr10-118341853-118342756	-0.02062	0.08353
chr9-137205200-137206108	-0.02992	0.08355
chr4-169410623-169411496	0.0275	0.08363
chr21-32727610-32728505	-0.008936	0.0837
chr1-9942948-9943799	-0.01822	0.08372
chr5-150357198-150358061	-0.01314	0.08376
chr10-72048265-72049151	0.02901	0.08383
chrX-131746183-131747105	-0.02679	0.08386
chr9-113220983-113221900	0.0397	0.08397
chr10-43407313-43408041	-0.02321	0.08401
chr12-124465992-124466886	-0.02006	0.08406
chr3-48112249-48113127	-0.0101	0.08414
chr5-151214049-151214911	0.03335	0.08416
chr4-112145033-112145862	-0.02366	0.08417
chr17-43251243-43252127	-0.03333	0.08422
chr17-8199893-8200793	0.01817	0.08428
chr3-179562478-179563309	0.02581	0.08433
chr16-71880929-71881821	-0.01868	0.08433
chr14-100078759-100079667	-0.01821	0.08434
chr1-179025584-179026460	-0.01807	0.08435
chr20-13247240-13248129	-0.01326	0.08436
chr4-105708309-105709196	0.004191	0.08438
chr7-105521807-105522647	-0.007933	0.08443
chr12-47772940-47773748	0.02758	0.0845
chr9-6681094-6681977	0.02194	0.08451
chr2-177264448-177265268	-0.01564	0.08452
chr19-48954390-48955268	-0.04905	0.08455
chr7-67302162-67303057	-0.02023	0.08463
chr6-446443-447316	0.02108	0.08469
chr15-79896520-79897406	-0.01675	0.08475
chr3-9792322-9793241	-0.02645	0.08482
chr10-97413623-97414494	-0.03586	0.08484
chr1-200669402-200670295	0.02598	0.08498
chr1-36160583-36161394	-0.01816	0.08498
chr12-76347972-76348894	-0.012	0.08503
chr1-228212992-228213826	-0.02028	0.08508
chr20-290114-290998	-0.008262	0.08509
chr16-2519938-2520794	0.02696	0.08512
chr10-26479550-26480417	-0.01627	0.08513
chr17-58152758-58153633	0.0254	0.08525
chr10-101835622-101836523	0.04272	0.08525
chr3-37996546-37997436	0.002429	0.08527
chrX-13087171-13087985	-0.02052	0.08529
chr20-58306670-58307522	0.03664	0.0853
chr11-10933572-10934407	0.03308	0.08539
chr16-1613952-1614876	-0.02164	0.08543
chr17-1108910-1109745	-0.01693	0.08547
chr6-26382754-26383577	-0.01783	0.08555
chr6-3456617-3457468	-0.0113	0.08557
chr19-50357116-50357980	0.02586	0.08561
chr15-81266049-81266758	-0.002585	0.08562
chr2-60819168-60820044	0.03206	0.08568
chr10-78973368-78974259	-0.02516	0.08573
chr9-129131350-129132246	-0.01613	0.08575
chr5-177491182-177492090	-0.002842	0.08584
chr17-67374349-67375264	0.02532	0.08584
chr7-4973668-4974509	-0.01472	0.0859
chr8-52008152-52009041	-0.01734	0.08591
chr17-8225950-8226702	0.02611	0.08591
chr2-159286292-159287207	0.00153	0.08598
chr1-45750238-45751160	-0.02318	0.08598
chr14-32076447-32077374	0.02692	0.08602
chr19-34973025-34973911	0.0255	0.08604
chr11-61567059-61567972	-0.02926	0.08607
chr16-71564707-71565525	-0.02235	0.08617
chr4-155376415-155377287	0.04181	0.08623
chr14-53954228-53955083	-0.03203	0.08637
chr19-43619216-43620164	-0.01452	0.08639
chrX-103376087-103376912	-0.0212	0.08639
chr6-53348464-53349283	0.01086	0.08648
chr1-155050726-155051458	0.006252	0.08648
chr1-173824178-173825058	-0.003896	0.08649
chr16-2682081-2682959	-0.00539	0.08652
chr19-42423209-42424069	0.02997	0.08659
chr12-132598379-132599239	0.01431	0.08661
chr20-35698914-35699835	-0.0225	0.08664
chr4-103019242-103020152	0.03575	0.0867
chr19-10230895-10231751	-0.00678	0.08676
chr17-28952152-28952928	-0.01631	0.08677
chr19-921383-922282	-0.01298	0.08682
chr15-77419920-77420799	0.0392	0.08689
chr7-56063858-56064702	0.017	0.08693
chr4-140825532-140826442	-0.02292	0.08697
chr4-174522155-174523051	0.0297	0.08698
chr10-48953031-48953934	0.02892	0.08699
chrX-49199780-49200685	-0.02072	0.08706
chr11-118343901-118344785	0.03167	0.08707
chr11-43942163-43942968	0.002705	0.08708
chr16-81096042-81096926	-0.009359	0.08711
chr8-142472825-142473540	0.01742	0.08715
chr8-105524226-105525129	0.0397	0.08716
chr17-82751418-82752302	-0.02617	0.08717
chr17-16583958-16584880	-0.02801	0.08718
chr16-75622887-75623781	-0.03545	0.08729
chr2-219294483-219295376	-0.018	0.08729
chr14-24673225-24674125	-0.01686	0.08731
chr7-128738847-128739768	-0.01721	0.08734
chr16-1991861-1992765	-0.01162	0.0874
chr4-44678061-44678938	-0.02035	0.08747
chr12-101823647-101824531	-0.01683	0.08753
chr12-302536-303444	0.02322	0.08761
chr12-51383264-51384132	0.02179	0.08775
chr8-143609287-143610194	0.0145	0.0878
chr13-32427808-32428624	0.0241	0.08789
chr14-105986151-105987070	0.03319	0.08791
chr4-105473550-105474338	0.02424	0.08795
chr1-45339652-45340587	-0.0103	0.08801
chr8-143617156-143618084	-0.02222	0.08818
chr12-104286478-104287402	-0.01631	0.08824
chr22-41448086-41448991	0.01306	0.08826
chr17-49968418-49969324	-0.02572	0.0883
chr12-6937633-6938542	-0.01195	0.08832
chrX-154805070-154805971	-0.01936	0.08835
chr16-3348418-3349234	0.03644	0.08841
chr7-149869678-149870591	-0.03569	0.08843
chr5-159099863-159100789	-0.01587	0.08845
chr8-139874041-139874903	-0.03767	0.08849
chr2-54570725-54571635	-0.02127	0.08857
chr1-19311695-19312563	-0.01559	0.08868
chr19-1039573-1040421	-0.008138	0.08896
chr9-92751783-92752662	-0.004084	0.08897
chr19-16588190-16589064	-0.02308	0.089
chr4-8409193-8410126	-0.02613	0.08904
chr9-101533298-101534228	0.009643	0.0891
chr1-47178809-47179705	0.004291	0.08911
chr17-32444021-32444889	-0.02691	0.08918
chr19-55279757-55280669	-0.01091	0.08921
chr19-10543436-10544329	0.01229	0.08925
chr5-176447770-176448684	0.01562	0.08926
chr5-163505202-163506077	0.0252	0.08932
chr2-136117722-136118469	-0.01038	0.08932
chr2-112726399-112727274	-0.01785	0.08933
chrX-15751090-15751950	0.02419	0.08935
chr19-7595317-7596230	-0.02161	0.0894
chr19-43533625-43534457	0.03161	0.08951
chr2-37324354-37325185	0.009899	0.08963
chr2-3574823-3575708	0.02351	0.08964
chr14-75126541-75127473	-0.02246	0.08971
chr13-40776674-40777537	-0.01584	0.08982
chr9-99150239-99151148	-0.004021	0.08983
chr13-39037644-39038527	0.02955	0.08987
chr5-96935628-96936182	-0.009633	0.08992
chr19-10580726-10581635	-0.01719	0.09003
chr17-46266542-46267427	-0.01015	0.09004
chr7-100489554-100490453	-0.03427	0.09005
chr17-418080-418930	-0.02927	0.09013
chr19-55079882-55080806	-0.02817	0.09027
chr17-75881620-75882440	-0.01914	0.09033
chr16-67226590-67227511	-0.01551	0.09039
chr10-46269342-46270205	-0.02507	0.09045
chr14-74251278-74252184	-0.02256	0.09048
chr17-39813389-39814299	0.0171	0.09051
chr17-78631682-78632578	-0.008843	0.09057
chr1-20661085-20662003	-0.01003	0.09063
chr3-32502242-32503081	-0.006901	0.09069
chr2-99335908-99336778	0.0169	0.09075
chr12-62602547-62603094	0.02134	0.09078
chr19-39045920-39046791	-0.02539	0.0908
chr1-31505686-31506591	-0.03351	0.09081
chr1-28169055-28169964	-0.02265	0.09091
chr14-80959187-80960088	-0.01705	0.09091
chr8-231921-232808	0.007233	0.09092
chr10-12129144-12130040	0.03416	0.09094
chr15-41934594-41935500	-0.01703	0.09096
chr16-30091705-30092484	-0.005359	0.09099
chr12-89524394-89525201	-0.01489	0.091
chr12-109573133-109574016	-0.0171	0.09103
chr2-130181482-130182307	-0.00808	0.09107
chr2-39244601-39245494	-0.02633	0.09109
chr6-27687964-27688604	-0.02476	0.09112
chr17-66331007-66331893	0.03421	0.09119
chr2-70257647-70258543	0.004645	0.09122
[truncated: 18,003 more rows]
