# Supplementary material for: Integrated Single-cell Multiomic Analysis of HIV Latency Reversal Reveals Novel Regulators of Viral Reactivation
Source: Genomics Proteomics Bioinformatics. 2024 Jun 20;22(1):qzae003. doi: 10.1093/gpbjnl/qzae003 (PMC11189801; doi:10.1093/gpbjnl/qzae003)
Supplement: qzae003_Supplementary_Data [file qzae003_supplementary_data.zip › Table S7.xlsx]

## Sheet: Table S7A
Table S7 Top 20 genes/TFs/peaks/enriched motifs linked with HIV viral expression for primary cell donor 2
Note: List of Spearman correlation coefficients, nominal P values from linear regression, and adjusted P values (P.adj) for top-ranked transcripts/genes that were associated with HIV RNA expression. Shown is a list of Spearman correlation coefficients, nominal P values from linear regression, and adjusted P values (P .adj) for top-ranked transcripts/genes that were associated with HIV RNA express…
Gene	Correlation coefficient	P	P.adj
TC2N	-0.0707	3.077e-22	1.4523e-20
LINC00861	-0.0595	2.872e-23	1.525e-21
LTB	-0.0889	1.922e-43	3.4991e-41
CENPF	0.1026	1.669e-110	7.0898e-108
BACH2	0.0852	2.88e-32	3.3365e-30
MKI67	0.102	1.283e-81	4.0875e-79
CD69	0.0667	1.649e-23	9.552e-22
SLC41A2	0.0157	0.01256	0.017493
CD109	0.0235	0.0006067	0.0014588
KIF3B	0.0297	0.0001196	0.00036815
CASK	-0.0185	I.8620E-01	0.13868
HDAC7	0.0263	0.3012	0.19298
LMNA	0.019	0.07931	0.074655
MYOIE	0.0181	0.2445	0.16662
IL2RB	0.0318	I.0910E-01	0.0935
FRMD4B	0.0051	0.537	0.28899
IL32	-0.013	5.4120E-05	0.00018343
IL17RA	-0.0199	0.004365	0.0074566
STRBP	0.0095	0.872	0.39382
BCL2L1	0.0317	0.001072	0.0023194

## Sheet: Table S7B
Table S7 Top 20 genes/TFs/peaks/enriched motifs linked with HIV viral expression for primary cell donor 2
Note: List of Spearman correlation coefficients, nominal P values from linear regression, and adjusted P values (P.adj) for top-ranked TFs that were associated with HIV RNA expression. Same as A but for TF linkage analysis.
TF	Motif	Correlation coefficient	P	P.adj
FOSB::JUNB	MA1135.1	0.0425	3.338e-09	2.7479e-08
FOSL2::JUNB	MA1138.1	0.0422	4.211e-09	3.3382e-08
FOS::JUND	MA1141.1	0.0434	1.446e-09	1.7194e-08
FOSL2::JUND	MA1144.1	0.041s	4.582e-09	3.5026e-08
FOSL1::JUN	MA1128.1	0.0429	2.749e-09	2.539e-08
FOS::JUNB	MA1134.1	0.0429	1.728e-09	1.8493e-08
BACH2	MA1101.2	0.0441	1.259e-09	1.5877e-08
FOSL2	MA0478.1	0.0424	1.839e-09	1.8744e-08
NFE2	MA0841.1	0.0455	1.261e-09	1.5877e-08
NFE2L1	MA 0089.2	0.0446	2.847e-09	2.539e-08
CREB1	MA0018.4	0.0455	5.454e-10	8.9797e-09
FOSL2::JUNB(var.2)	MA1139.1	0.0418	3.061e-09	2.6207e-08
RELA	MA0107.1	0.0474	9.511e-14	5.0893e-12
JDP2(var.2)	MA0656.1	0.044	9.811e-10	1.4e-08
FO5B::JUN	MA1127.1	0.046	1.248e-10	2.4284e-09
REL	MA0101.1	0.0465	2.19005-13	6.6963e-12
FOSL2:JUND(var.2)	MA1145.1	0.043	2.105e-10	3.7546e-08
FOSL2:JUN(var.2)	MA1126.1	0.0403	1.609e-09	1.8126e-08
SREBF1(var.2)	MA0829.2	-0.0337	2.183e-09	2.1238e-08
STAT1	MA0137.3	0.0409	3.684e-12	9.8565e-11

## Sheet: Table S7C
Table S7 Top 20 genes/TFs/peaks/enriched motifs linked with HIV viral expression for primary cell donor 2
Note: List of motifs enriched in ATAC-peaks that were significantly associated with HIV RNA expression. A list of motifs enriched in ATAC-peaks that were significantly associated with HIV RNA expression. Corresponding TFs (TF), the number motif occurrences in the linked peaks and background peaks (observed and background), the percentage of linked peaks and background peaks containing the motif (…
TF	Motif	Observed	Background	Percent.observed	Percent. background	Fold.enrichment	P	P.adj
FOS::JUND	MA1141.1	625	3655	16.2422	12.0667	1.346	1.4498e-16	2.2944e-14
FOSL1::JUNB	MA1137.1	581	3399	15.0988	11.2215	1.3455	2.4112e-15	1.6959e-13
FOS::JUNB	MA1134.1	539	3095	14.0073	10.2179	1.3709	9.226e-16	7.3e-14
FOSL1::JUN	MA1128.1	613	3649	15.9304	12.0469	1.3224	1.2035e-14	6.9258e-13
JUND	MA0491.2	596	3472	15.4886	11.4625	1.3512	3.9901e-16	3.6082e-14
FOSL1::JUND	MA1142.1	589	3550	15.3067	11.72	1.306	4.7807e-13	1.7701e-11
FOSL2::JUN	MA1130.1	586	3396	15.2287	11.2116	1.3583	2.5789e-16	2.7208e-14
JUNB	MA0490.2	615	3764	15.9823	12.4265	1.2861	2.3427e-12	7.0617e-11
FOSL2::JUND	MA1144.1	560	3136	14.553	10.3533	1.4056	1.2177e-18	7.7088e-16
FOS::JUN	MA0099.3	561	3305	14.579	10.9112	1.3362	3.0857e-14	1.5025e-12
FOSB::JUNB	MA1135.1	557	3174	14.47S1	10.4787	1.3814	5.822e-17	1.2284e-14
FOSL2::JUNB	MA1138.1	573	3268	14.8909	10.789	1.3802	2.2345e-17	7.0721e-15
KLF5	MA0599.1	1856	12917	48.2328	42.6444	1.131	4.4328e-14	2.0043e-12
JUN::JUNB	MA1132.1	484	2698	12.578	8.9072	1.4121	1.8206e-16	2.3049e-14
ZNF148	MA 1653. 1	1818	12686	47.2453	41.8818	1.1281	3.7287e-13	1.4752e-11
KLF4	MA0039.4	1833	12700	47.6351	41.928	1.1361	1.1858e-14	6.9258e-13
MAZ	MA1522.1	1504	10291	39.0852	33.9749	1.1504	7.178e-13	2.3345e-11
ZNF682	MA1599.1	909	5840	23.6227	19.2803	1.2252	5.0335e-13	1.7701e-11
ZNF263	MA0528.2	1426	9602	37.0582	31.7002	1.169	2.34325-14	1.2361e-12
RREB1	MA0073.1	1472	9993	38.2536	32.9911	1.1595	1.08405-13	4.5744e-12
