# Supplementary material for: Integrated Single-cell Multiomic Analysis of HIV Latency Reversal Reveals Novel Regulators of Viral Reactivation
Source: Genomics Proteomics Bioinformatics. 2024 Jun 20;22(1):qzae003. doi: 10.1093/gpbjnl/qzae003 (PMC11189801; doi:10.1093/gpbjnl/qzae003)
Supplement: qzae003_Supplementary_Data [file qzae003_supplementary_data.zip › Table S8.xlsx]

## Sheet: linked.gene
Table S8 Identification of cellular transcripts and DATFs that correlate with HIV RNA levels for donor 1 primary cells
Note: List of Spearman correlation coefficients, nominal P values from linear regression, and adjusted P values (P.adj) for transcripts/genes that were associated with HIV RNA level.
Gene	Correlation coefficients	P	P.adj
HIV	0.993998	0	0
TC2N	-0.228132	9.40700989681733e-321	2.70330488450267e-318
SORL1	-0.217721	2.08e-303	3.98e-301
RIPOR2	-0.215202	1.9e-280	2.73e-278
STK38	-0.210116	2.91e-257	3.35e-255
IL7R	-0.20522	1.5e-255	1.44e-253
LINC00861	-0.205563	1.69e-251	1.39e-249
IL2RA	0.190249	4.74e-237	3.41e-235
SNX9	0.20373	4.66e-221	2.98e-219
MICAL2	0.186124	4.01e-212	2.3e-210
DUSP4	0.213745	3.15e-208	1.64e-206
PDE4D	0.187026	5.79e-204	2.77e-202
EPB41	-0.181794	2.16e-203	9.56e-202
LTB	-0.181498	8.07e-196	3.31e-194
ACTB	0.187282	1.27e-191	4.88e-190
SERINC5	-0.176982	1.05e-188	3.75e-187
BCL2	0.16862	1.66e-184	5.6e-183
AC007384.1	0.184269	1.13e-183	3.61e-182
TNFRSF18	0.179833	2.86e-179	8.65e-178
SYTL3	0.171289	4.16e-177	1.19e-175
HIVEP1	0.168538	4.7e-177	1.29e-175
GAPDH	0.18333	4.77e-175	1.25e-173
NDFIP2	0.177769	6.68e-171	1.67e-169
TMSB10	0.188703	3.2e-169	7.67e-168
CENPF	0.124179	4.03e-169	9.27e-168
AHI1	0.142162	2.38e-163	5.26e-162
LINC02341	0.150587	6.61e-158	1.41e-156
ZBTB20	-0.152265	4.27e-157	8.76e-156
PTPN7	0.169381	5.84e-157	1.16e-155
PHLDA1	0.165142	1.94e-155	3.72e-154
TNFRSF4	0.177867	4.62e-153	8.56e-152
TMSB4X	0.18187	1.18e-152	2.11e-151
MAMLD1	0.158124	3.47e-150	6.05e-149
SRGN	0.160663	3.95e-150	6.68e-149
BACH2	0.157386	7.3e-147	1.2e-145
ENO1	0.161806	4.39e-146	7e-145
PRKCH	-0.154091	2.7e-144	4.2e-143
ETV6	0.166313	1.24e-143	1.87e-142
IRF4	0.173819	2.94e-143	4.33e-142
ARHGAP15	-0.145016	6.42e-141	9.22e-140
PDE4A	0.158855	1.33e-140	1.86e-139
DUSP2	0.167179	2e-140	2.73e-139
MKI67	0.129411	1.22e-138	1.63e-137
MT2A	0.164052	5.2e-138	6.8e-137
SMCHD1	-0.149556	5.34e-134	6.83e-133
GZMB	0.170595	2.79e-133	3.49e-132
MIR155HG	0.168818	8.56e-132	1.05e-130
PACS1	-0.145942	4.67e-131	5.59e-130
SIPA1L1	0.139851	1.32e-129	1.55e-128
HSP90AB1	0.13862	1.97e-129	2.27e-128
JARID2	0.134849	5.24e-129	5.9e-128
SAMHD1	-0.14413	3.71e-128	4.1e-127
FYB1	-0.136717	6.22e-128	6.74e-127
CD69	0.163434	7.59e-128	8.08e-127
CCM2	-0.155069	2.61e-127	2.73e-126
RNF19A	0.145749	4.49e-127	4.61e-126
RBL2	-0.147223	1.02e-126	1.03e-125
TPI1	0.15634	7.62e-126	7.55e-125
GNG4	0.143243	1.08e-123	1.05e-122
DUSP5	0.161708	2.63e-123	2.51e-122
MB21D2	0.132751	1.58e-122	1.49e-121
MAN1A1	0.146884	6.74e-122	6.25e-121
RASSF3	-0.142863	3.09e-119	2.82e-118
TNRC6B	-0.141024	4.1e-119	3.68e-118
PKM	0.146163	1.17e-118	1.04e-117
PPFIBP1	0.14599	1.38e-116	1.2e-115
PAG1	-0.140293	2.04e-116	1.75e-115
RGS16	0.176111	4.44e-116	3.75e-115
RBPJ	0.125806	1.51e-115	1.26e-114
MAML3	0.14669	6.67e-115	5.48e-114
CAMK4	-0.114538	4.82e-114	3.9e-113
HSPA1A	0.149189	4.98e-114	3.97e-113
GPR155	-0.127166	8.25e-114	6.49e-113
SATB1	0.13297	6.7e-112	5.21e-111
MYO1F	-0.141007	1.7e-111	1.3e-110
HSP90AA1	0.121422	1.3e-110	9.83e-110
EPHA4	-0.127763	2.92e-110	2.18e-109
EGR1	0.138872	5.32e-110	3.92e-109
CDK6	0.128342	6.27e-110	4.56e-109
ELL2	0.127395	7.96e-109	5.72e-108
FMNL2	0.138919	1.29e-108	9.15e-108
SLC41A2	0.12419	1.63e-107	1.14e-106
MGAT4A	-0.13863	9.24e-107	6.4e-106
PRMT2	-0.12914	1.74e-106	1.19e-105
CREM	0.145802	2.44e-106	1.65e-105
REL	0.131918	5.88e-106	3.93e-105
RASA3	-0.130008	2.44e-105	1.61e-104
BHLHE40	0.148819	2.47e-105	1.61e-104
CYTOR	0.132793	2.86e-105	1.85e-104
DDIT4	0.144462	2.91e-104	1.86e-103
MIF	0.141142	5.16e-104	3.26e-103
GZMA	0.157655	3.76e-103	2.35e-102
NAMPT	0.122101	7.72e-103	4.77e-102
GRAMD1B	0.108562	8.08e-102	4.94e-101
SYNE2	-0.133995	1.21e-101	7.32e-101
GNA15	0.142519	1.6e-101	9.55e-101
VDR	0.146797	9.1e-101	5.39e-100
JUND	0.138412	1.54e-100	9.04e-100
FURIN	0.128458	2.99e-100	1.74e-99
SYTL2	0.135111	7.54e-100	4.33e-99
ID2	0.135838	4.86e-99	2.77e-98
MIR222HG	0.142615	5.4e-99	3.04e-98
CD109	0.124602	8e-99	4.46e-98
AC119396.1	-0.122596	8.97e-98	4.96e-97
ATP8B4	0.120803	1.32e-97	7.22e-97
PAM	0.114972	1.95e-97	1.06e-96
PIP5K1B	0.0914077	5.91e-97	3.17e-96
KIF3B	0.129198	6.19e-97	3.3e-96
RPS19	0.147826	3.52e-96	1.86e-95
IER3	0.134301	2.05e-93	1.07e-92
BCL11B	-0.109822	5.05e-92	2.61e-91
RDX	0.115408	3.24e-91	1.66e-90
LGALS1	0.126089	3.29e-91	1.67e-90
EGR2	0.129528	1.7e-90	8.57e-90
EEF1A1	0.136809	1.78e-90	8.92e-90
LYST	0.12024	3.76e-90	1.86e-89
P2RY8	-0.128746	5.91e-90	2.9e-89
PLCL2	-0.125846	6.05e-89	2.95e-88
AGO2	0.11534	8.56e-89	4.13e-88
CD38	0.143599	1.01e-88	4.83e-88
ANKRD44	-0.112834	1.18e-88	5.62e-88
CDC14A	-0.118822	4.4e-88	2.07e-87
TSPOAP1	0.113956	1.31e-87	6.12e-87
IL12RB2	0.147685	3.11e-87	1.44e-86
FTX	-0.12451	3.98e-87	1.83e-86
TLE3	0.120025	5.13e-87	2.34e-86
TMEM63A	-0.115765	9.2e-87	4.16e-86
PDE7B	0.111243	1.48e-86	6.62e-86
LDHA	0.13005	4.43e-86	1.97e-85
PGK1	0.124993	7.2e-86	3.18e-85
CASK	-0.118064	5.48e-85	2.4e-84
SLC27A2	0.123477	8.58e-85	3.73e-84
ADD3	-0.122295	1.05e-84	4.53e-84
HDAC7	0.135713	2.92e-84	1.25e-83
WWOX	-0.109051	1.39e-83	5.91e-83
MCUB	-0.112664	1.44e-83	6.06e-83
NFKB1	0.122095	1.16e-82	4.88e-82
FAM214A	-0.119984	5.57e-82	2.32e-81
RCAN3	-0.11002	6.26e-82	2.59e-81
RUNX3	0.112591	2.71e-81	1.11e-80
ADAM19	0.119034	1.13e-79	4.61e-79
SETBP1	0.131342	2.83e-79	1.15e-78
CCND3	-0.106687	6.95e-79	2.79e-78
ITGA4	-0.116614	1.4e-78	5.57e-78
TTC39C	-0.112844	2.91e-78	1.15e-77
LMNA	0.124306	2.46e-77	9.68e-77
RUNX2	0.0976445	5.04e-77	1.97e-76
NR3C1	0.118687	5.78e-77	2.24e-76
ASPM	0.0869513	6.58e-77	2.54e-76
GPRIN3	0.128937	8.48e-77	3.25e-76
CCSER2	-0.114688	1.82e-76	6.94e-76
MCTP2	0.101661	2.68e-76	1.01e-75
HSPA1B	0.12539	4.35e-76	1.63e-75
NFKBIZ	0.115406	6.56e-76	2.45e-75
LIMA1	0.129799	3.43e-75	1.27e-74
HIF1A	0.126149	3.81e-75	1.4e-74
SLC16A7	-0.110523	5.58e-75	2.04e-74
LEPROTL1	-0.109782	5.68e-75	2.07e-74
ADGRE5	0.127418	1.21e-74	4.36e-74
RPS18	0.134441	4.06e-74	1.46e-73
GRAMD2B	0.116005	4.19e-74	1.49e-73
SH2D2A	0.118951	7.68e-74	2.72e-73
MYO1E	0.102245	3.19e-73	1.12e-72
EVI5	0.109515	1.24e-72	4.33e-72
CTLA4	0.122001	1.94e-72	6.75e-72
STARD4	0.108927	3.18e-72	1.1e-71
CHSY1	0.121037	3.21e-72	1.1e-71
INPP5F	0.128195	3.7e-72	1.27e-71
DPEP2	-0.10655	4.02e-72	1.37e-71
SPRED2	0.12309	9.18e-72	3.1e-71
LINC00271	0.102452	2.06e-71	6.93e-71
DOCK9	-0.098895	3.34e-71	1.11e-70
PTGIR	0.121603	6.44e-71	2.14e-70
BCAS3	-0.107793	3.6e-70	1.19e-69
LINC01588	0.111199	4.82e-70	1.58e-69
ERN1	-0.116776	5.4e-70	1.76e-69
ZEB2	0.101214	6.86e-70	2.23e-69
GNG2	0.119798	5.88e-69	1.9e-68
SFMBT2	0.105977	1.37e-68	4.4e-68
SYNJ2	0.116616	1.87e-68	5.96e-68
ATF7IP2	-0.102884	2.54e-68	8.07e-68
PRDM1	0.0940861	2.97e-68	9.36e-68
BCL2A1	0.1203	1.28e-67	4.01e-67
ARNTL2	0.119162	2.06e-67	6.43e-67
OSBPL3	0.0976545	4.38e-67	1.36e-66
TPT1	0.127037	7.25e-67	2.24e-66
ARAP2	0.103921	1.76e-66	5.39e-66
MAST4	0.0916742	2.09e-66	6.38e-66
AHRR	0.100028	4.29e-66	1.31e-65
SLC5A3	0.100592	7.74e-66	2.34e-65
TOP2A	0.0875549	1.06e-65	3.18e-65
VMP1	0.106562	1.36e-65	4.08e-65
ABLIM1	-0.107834	1.5e-65	4.45e-65
IL2RB	0.103562	1.97e-65	5.82e-65
ITK	0.11553	2.51e-65	7.39e-65
JUNB	0.104992	4.84e-65	1.42e-64
HSPH1	0.104744	7.87e-65	2.3e-64
LEF1	-0.0886835	8.95e-65	2.6e-64
HAVCR2	0.102483	2.04e-64	5.89e-64
HSPB1	0.108246	6.6e-64	1.9e-63
RBM47	0.123972	7.17e-64	2.05e-63
RDH10	0.109973	8.02e-64	2.28e-63
ARHGAP25	-0.10378	1.49e-63	4.21e-63
ZNF33B	-0.100045	1.75e-63	4.94e-63
RGCC	0.113488	2.9e-63	8.12e-63
TSPAN5	0.102318	3.86e-63	1.08e-62
NR4A1	0.113792	6.11e-63	1.7e-62
ACYP2	-0.105671	6.38e-63	1.76e-62
SBF2	0.10765	7.52e-63	2.07e-62
RAMP1	0.106348	1.01e-62	2.77e-62
PIM3	0.106241	1.35e-62	3.68e-62
MKLN1	0.0867617	1.53e-62	4.14e-62
DUSP10	0.117716	1.99e-62	5.37e-62
LDLR	0.114692	3.59e-62	9.63e-62
SPAG1	0.102941	1.8e-61	4.8e-61
GBE1	0.091047	4.01e-61	1.06e-60
FRMD4B	0.106361	4.02e-61	1.06e-60
CALD1	0.101815	5.98e-61	1.58e-60
KDM7A	-0.0981509	7.15e-61	1.88e-60
JAZF1	0.113131	1.52e-60	3.98e-60
ST6GAL1	-0.0952612	2.67e-60	6.94e-60
RERE	0.111616	4.85e-60	1.26e-59
AOAH	0.113745	6.09e-60	1.57e-59
DPYD	-0.0982426	7.36e-60	1.89e-59
KCNN4	0.112032	1e-59	2.56e-59
TRIB1	0.11141	1.15e-59	2.93e-59
TXK	-0.088836	2.12e-59	5.35e-59
PPP1R16B	0.102434	4.28e-59	1.08e-58
TPX2	0.087327	8.57e-59	2.15e-58
CD5	0.113418	2.27e-58	5.66e-58
ATXN1	0.0970349	2.49e-58	6.2e-58
NLRP1	-0.090066	6.75e-58	1.67e-57
ITGA2	0.0912534	1.26e-57	3.11e-57
PCAT1	-0.0925239	1.32e-56	3.23e-56
NFIL3	0.0987187	1.79e-56	4.38e-56
LUCAT1	0.0900119	3.58e-56	8.71e-56
STRIP2	0.102868	3.96e-56	9.6e-56
CBLB	0.0955947	7.05e-56	1.7e-55
HRH2	0.109484	8.73e-56	2.1e-55
NMT2	-0.0999568	9.09e-56	2.18e-55
SOS1	-0.0862884	1.78e-55	4.24e-55
PDE7A	-0.0935737	2.23e-55	5.3e-55
RUNX1	-0.099804	5.69e-55	1.35e-54
HELB	-0.0945676	6.11e-55	1.44e-54
AL136962.1	0.101383	1.53e-54	3.59e-54
HSPA8	0.0979182	2.57e-54	6.01e-54
MRPS6	0.0913639	6.17e-54	1.44e-53
SREBF2	0.107667	6.64e-54	1.54e-53
FAM3C	0.0843737	1.01e-53	2.33e-53
LRRFIP1	0.101205	1.47e-53	3.39e-53
MTHFD2	0.0939473	1.93e-53	4.42e-53
PTPRK	0.0867055	2.65e-53	6.04e-53
MCL1	0.0915887	3.78e-53	8.59e-53
CENPE	0.0751592	7.42e-53	1.68e-52
TESPA1	-0.0904409	1.38e-52	3.1e-52
CORO1B	0.108866	1.44e-52	3.24e-52
ANTXR2	0.0929818	1.73e-52	3.88e-52
ETV3	0.0944629	1.76e-52	3.92e-52
USP25	-0.0960979	2.03e-52	4.5e-52
BIN2	-0.0918968	2.24e-52	4.96e-52
BTG2	0.0918727	5.55e-52	1.22e-51
IL32	0.0963469	1.35e-51	2.97e-51
IER5	0.096426	2.09e-51	4.57e-51
TCP11L2	-0.0934198	1.21e-50	2.63e-50
HSPE1	0.0968377	1.47e-50	3.19e-50
IL21R	0.102469	2.96e-50	6.4e-50
PATJ	-0.0863266	8.87e-50	1.9e-49
FGFR1	0.0893084	8.86e-50	1.9e-49
SMS	0.0989661	1.27e-49	2.72e-49
IL17RA	-0.0881536	1.3e-49	2.77e-49
GRAP2	-0.0893495	1.53e-49	3.24e-49
TRAF4	0.101284	1.67e-49	3.52e-49
SATB1-AS1	0.0813399	1.81e-49	3.8e-49
TCF7	-0.0835096	1.87e-49	3.93e-49
SIRPG	0.0993464	3.14e-49	6.57e-49
ATM	-0.0824367	3.64e-49	7.58e-49
ZDHHC14	0.0875904	4.73e-49	9.8e-49
RAP1A	0.0992733	5.31e-49	1.1e-48
NFATC1	0.0962203	1.12e-48	2.31e-48
JUN	0.0899106	1.37e-48	2.81e-48
PDCD4	-0.0945011	1.7e-48	3.47e-48
SNED1	-0.0905866	1.73e-48	3.52e-48
BCL2L11	0.106026	5.24e-48	1.06e-47
ZNF267	0.0883248	5.37e-48	1.09e-47
PRKCA	-0.0829089	1.14e-47	2.29e-47
MAP3K1	-0.0837316	1.34e-47	2.69e-47
MT1E	0.0953446	1.39e-47	2.79e-47
CD7	0.0997367	3.62e-47	7.22e-47
AK5	-0.0817152	7.25e-47	1.44e-46
GALNT6	0.0872291	1e-46	1.98e-46
RAP1GAP2	-0.0838069	2.26e-46	4.46e-46
SLC4A7	-0.0964562	2.63e-46	5.18e-46
STRBP	0.10404	5.42e-46	1.06e-45
PLAUR	0.0987691	5.43e-46	1.06e-45
MAP3K20	0.0885726	1.02e-45	1.99e-45
TPK1	-0.0822767	1.07e-45	2.08e-45
PPP3CA	0.074236	1.32e-45	2.56e-45
KLHL24	-0.0886636	7.87e-45	1.52e-44
CD247	-0.0866775	1.06e-44	2.03e-44
ZNF33A	-0.0857341	1.6e-44	3.07e-44
AC018816.1	0.0950606	2.35e-44	4.48e-44
GNA12	0.0853752	3.12e-44	5.94e-44
GMDS-DT	-0.0868092	5.28e-44	1e-43
MTSS1	0.0674348	5.45e-44	1.03e-43
PCBP3	0.0952833	9.23e-44	1.74e-43
SNHG14	-0.0794344	1.13e-43	2.12e-43
SCML4	-0.0845169	1.71e-43	3.2e-43
MX2	-0.0795655	2.05e-43	3.83e-43
SSH1	0.0777492	2.42e-43	4.49e-43
SLC9A7	0.0912439	3.11e-43	5.77e-43
AF165147.1	-0.0787372	3.55e-43	6.56e-43
TBL1X	0.0854386	4.25e-43	7.83e-43
PPP1R15A	0.0861995	4.79e-43	8.79e-43
BCL2L1	0.0824597	7.39e-43	1.35e-42
LMNB1	0.0901016	1.08e-42	1.98e-42
HUWE1	0.0761491	1.45e-42	2.64e-42
YWHAQ	0.0889183	2.1e-42	3.81e-42
BMERB1	0.0877632	2.43e-42	4.4e-42
PSMD14	0.0866167	3.08e-42	5.55e-42
DNAJB1	0.0867927	3.21e-42	5.77e-42
TNFSF13B	-0.0827501	3.24e-42	5.79e-42
KLF2	-0.0814036	4.27e-42	7.61e-42
SQLE	0.0799756	4.68e-42	8.33e-42
TAFA1	-0.0634092	5.79e-42	1.03e-41
HIF1A-AS3	0.0886466	6.63e-42	1.17e-41
HSPD1	0.0795004	1.21e-41	2.13e-41
TPRG1	0.085824	1.62e-41	2.84e-41
PTPN22	0.0868256	1.83e-41	3.21e-41
CATSPERB	-0.0794404	2.43e-41	4.25e-41
SLC7A5	0.08523	2.68e-41	4.66e-41
STAT3	0.0800352	3.19e-41	5.54e-41
NABP1	0.078428	7.52e-41	1.3e-40
TANK	0.0758143	1.55e-40	2.68e-40
MYB	0.089511	2.85e-40	4.91e-40
OTUD7B	0.0828232	3.12e-40	5.35e-40
SHISAL2A	-0.070571	6.31e-40	1.08e-39
ATP10A	-0.0808444	6.67e-40	1.14e-39
SUCLG2	-0.0772769	7.24e-40	1.23e-39
LINC01934	0.0598811	7.45e-40	1.26e-39
MIR4435-2HG	0.083281	8.83e-40	1.49e-39
DNAJA1	0.0833759	1.14e-39	1.91e-39
AL138828.1	0.0748699	1.77e-39	2.97e-39
PFN1	0.0871928	2.08e-39	3.49e-39
PTPN4	-0.0804421	2.78e-39	4.65e-39
XYLT1	-0.0770373	3.04e-39	5.06e-39
SLCO3A1	-0.0733636	3.28e-39	5.45e-39
CCDC7	-0.0765398	3.74e-39	6.19e-39
CD58	0.0836695	4.83e-39	7.98e-39
KDM6B	0.0913523	6.41e-39	1.06e-38
SOCS1	0.0890743	7.92e-39	1.3e-38
ADAM8	0.086114	1.38e-38	2.27e-38
MT-ND5	0.0963391	2.79e-38	4.56e-38
MT-CO2	0.0907376	4.47e-38	7.28e-38
IL18R1	0.0865459	7.89e-38	1.28e-37
TNFAIP3	0.0763415	1.26e-37	2.05e-37
CACYBP	0.0815326	1.65e-37	2.66e-37
CXCR4	0.0825063	1.91e-37	3.07e-37
STIP1	0.0848663	2.37e-37	3.81e-37
HERC4	-0.0830791	2.87e-37	4.6e-37
MPZL1	0.083427	2.88e-37	4.6e-37
SH3BGRL3	0.0841542	3.43e-37	5.47e-37
C1GALT1	-0.0779889	5.15e-37	8.18e-37
CYP51A1	0.0821787	1.56e-36	2.47e-36
TNF	0.0735278	2.14e-36	3.38e-36
RASA1	0.0815611	2.96e-36	4.66e-36
BICDL1	0.0790628	4.25e-36	6.68e-36
BMP2K	0.0800271	5.51e-36	8.62e-36
FGGY	0.0670646	6.63e-36	1.04e-35
TNFSF10	0.0716849	6.97e-36	1.09e-35
P4HA1	0.0795491	9.5e-36	1.48e-35
MEAK7	0.0873338	9.56e-36	1.48e-35
TUBA1C	0.0804694	9.59e-36	1.48e-35
BCL6	0.0806402	1.12e-35	1.72e-35
SEC14L2	0.0734239	1.46e-35	2.25e-35
CSF1	0.0883906	1.56e-35	2.39e-35
CD83	0.0878164	1.97e-35	3.01e-35
ABI2	0.0793645	2.21e-35	3.37e-35
EXT1	0.0767505	3.43e-35	5.21e-35
EPB41L2	0.0783924	3.93e-35	5.96e-35
GPR174	0.0810465	4.69e-35	7.09e-35
UPP1	0.0814872	4.74e-35	7.15e-35
CYTIP	0.0882664	5.03e-35	7.56e-35
FBXL17	-0.0782843	5.35e-35	8.02e-35
NEDD4	0.0745311	6.25e-35	9.35e-35
NME7	0.0769906	6.49e-35	9.69e-35
AP3M2	0.0782703	8.34e-35	1.24e-34
AC008105.3	0.0776845	9.41e-35	1.4e-34
KCNQ5	0.0884258	1.46e-34	2.16e-34
MGAT5	-0.0739984	1.62e-34	2.39e-34
CSGALNACT1	-0.0792619	1.81e-34	2.67e-34
ANKRD28	0.0561439	2.04e-34	3e-34
SRPK2	-0.0773297	2.18e-34	3.2e-34
TUBA1B	0.0773538	2.38e-34	3.48e-34
SLC39A8	0.079853	2.93e-34	4.27e-34
IL4R	0.0811687	2.99e-34	4.35e-34
ACOT9	0.0799806	3.08e-34	4.46e-34
RETREG1	-0.0701552	5.46e-34	7.9e-34
HEATR5B	-0.0699665	6.28e-34	9.06e-34
PSMA1	0.0768718	6.66e-34	9.59e-34
AIM2	0.0839549	1.02e-33	1.46e-33
TRIM22	-0.0749191	1.02e-33	1.46e-33
IL1RAP	0.074458	1.03e-33	1.47e-33
GPI	0.0731139	1.7e-33	2.42e-33
NIN	-0.0767679	1.7e-33	2.42e-33
EDEM3	-0.0779483	1.84e-33	2.6e-33
NF1	0.0691754	1.85e-33	2.61e-33
VAV3	0.0890151	3.58e-33	5.06e-33
TAB2	0.0687453	4.79e-33	6.74e-33
NFAT5	0.0726964	4.81e-33	6.76e-33
ARHGAP31	0.0767192	5.56e-33	7.79e-33
SYNE1	-0.0767782	6.08e-33	8.51e-33
RFX2	0.0854608	6.53e-33	9.11e-33
EXOC4	-0.0766688	7.36e-33	1.02e-32
STAT4	0.0742267	8.25e-33	1.15e-32
NUMB	0.0645189	1.2e-32	1.66e-32
SMURF2	-0.0700882	1.3e-32	1.8e-32
MTHFD1L	0.0830418	1.66e-32	2.29e-32
PAN3	-0.0766285	1.93e-32	2.65e-32
CCDC91	-0.0748063	1.98e-32	2.71e-32
PYHIN1	-0.0786511	2.15e-32	2.94e-32
APOBEC3G	0.0741892	2.2e-32	3.01e-32
TIAM1	0.0763596	2.75e-32	3.75e-32
GABPB1	0.0711355	3e-32	4.07e-32
RNF19B	0.0817947	3.72e-32	5.04e-32
YES1	0.0799909	3.84e-32	5.19e-32
ARHGAP18	0.0784024	4.59e-32	6.19e-32
NUP58	0.0724103	8.04e-32	1.08e-31
AC020916.1	0.0779293	8.39e-32	1.13e-31
FLOT1	0.0836764	9.73e-32	1.3e-31
GK	0.0723468	9.76e-32	1.3e-31
CTNNA1	0.0729136	1.46e-31	1.94e-31
CEP83	0.0788772	1.56e-31	2.08e-31
ZEB1	0.0720813	2.69e-31	3.57e-31
DOCK3	0.0744476	2.82e-31	3.73e-31
CKLF	0.0754955	3.32e-31	4.39e-31
ZNRF1	0.0737827	3.74e-31	4.93e-31
KLHL22	-0.0677311	4.87e-31	6.4e-31
LTA	0.0679911	5.18e-31	6.79e-31
AC006299.1	-0.0652329	5.24e-31	6.86e-31
ERC1	-0.063323	7.09e-31	9.26e-31
LUZP1	0.0787956	8.1e-31	1.06e-30
AC090125.1	0.0771597	8.39e-31	1.09e-30
SGO2	0.0656889	1.21e-30	1.57e-30
STX11	0.0764243	1.77e-30	2.29e-30
ASB2	0.0627211	2.07e-30	2.68e-30
NR4A2	0.0732709	2.15e-30	2.77e-30
POFUT1	0.0730305	2.15e-30	2.77e-30
CFLAR	0.0626469	2.24e-30	2.87e-30
ANXA2	0.0726314	2.26e-30	2.89e-30
EHD4	0.0773946	2.44e-30	3.12e-30
PEAK1	0.0671051	2.65e-30	3.38e-30
EZR	0.0776314	5.27e-30	6.7e-30
HOPX	0.0743675	5.63e-30	7.15e-30
TSPOAP1-AS1	-0.0680679	5.87e-30	7.43e-30
CDR2	-0.0711072	8.04e-30	1.01e-29
CD6	0.0853468	8.28e-30	1.04e-29
HDGFL3	0.0582736	1.15e-29	1.45e-29
NT5DC1	-0.0679036	1.4e-29	1.76e-29
ATP1B3	0.0739529	1.85e-29	2.31e-29
CISH	0.0763391	1.98e-29	2.48e-29
PTTG1	0.0653774	2.42e-29	3.02e-29
CLYBL	-0.0634741	2.52e-29	3.14e-29
HBS1L	0.0654562	2.63e-29	3.27e-29
KIF11	0.0568372	2.66e-29	3.29e-29
EIF4G3	0.0674986	3.43e-29	4.24e-29
DPY19L1	0.0666132	4.09e-29	5.05e-29
WARS	0.0674504	5.09e-29	6.26e-29
ITGA6	-0.0626998	5.93e-29	7.28e-29
CCDC88A	0.0717526	7.31e-29	8.96e-29
ECT2	0.0588142	7.57e-29	9.25e-29
ARHGEF18	-0.0603696	7.76e-29	9.47e-29
RESF1	-0.0641138	9.93e-29	1.21e-28
TIAM2	0.0642062	1.03e-28	1.25e-28
NR1D2	-0.0683173	1.04e-28	1.26e-28
CEMIP2	0.07102	1.15e-28	1.39e-28
ARRDC5	-0.0614487	1.25e-28	1.51e-28
SERTAD2	0.066104	1.73e-28	2.08e-28
CCDC18-AS1	-0.0700843	1.75e-28	2.1e-28
TRANK1	-0.063469	1.94e-28	2.32e-28
TARSL2	-0.0650539	2.43e-28	2.91e-28
PRKD3	0.0854656	3.42e-28	4.09e-28
PRKCQ-AS1	-0.0606468	3.6e-28	4.29e-28
MT-ND3	-0.0542858	4.12e-28	4.9e-28
UHRF1BP1L	0.0703146	4.53e-28	5.38e-28
MT-ND2	0.0780405	4.83e-28	5.72e-28
MIR3142HG	0.0535784	5.46e-28	6.46e-28
SLC7A1	0.0675002	5.63e-28	6.64e-28
ARHGAP10	0.0548754	8.49e-28	1e-27
IKZF1	-0.0666323	1.1e-27	1.29e-27
CALCB	0.0688731	1.12e-27	1.31e-27
MAN1C1	0.062969	1.32e-27	1.55e-27
FOXP1	-0.0412125	1.77e-27	2.07e-27
CAB39	0.0656906	1.84e-27	2.15e-27
RAD51-AS1	-0.0608726	2.24e-27	2.6e-27
EML4	-0.0638804	2.83e-27	3.29e-27
ATP13A3	0.0683974	2.98e-27	3.45e-27
LYRM4	0.0674068	3.07e-27	3.55e-27
GRK3	0.0686004	3.23e-27	3.73e-27
CENPK	-0.0632033	3.55e-27	4.09e-27
CHD7	0.0751201	4.22e-27	4.85e-27
BICRAL	-0.0664863	4.5e-27	5.16e-27
SERAC1	0.0751721	6.11e-27	7e-27
KIAA0825	-0.0627753	6.37e-27	7.28e-27
ZMYND11	-0.0618896	7.09e-27	8.08e-27
KIAA1958	0.0741063	8.39e-27	9.55e-27
RASGEF1B	0.072522	1.11e-26	1.26e-26
AHR	0.0735163	1.21e-26	1.38e-26
C16orf87	0.065069	1.41e-26	1.6e-26
ARL5B	0.0646841	1.52e-26	1.72e-26
DNAJB6	0.062626	1.56e-26	1.76e-26
PRKAG2	-0.056496	1.59e-26	1.79e-26
RNF213	-0.0679852	1.61e-26	1.8e-26
MAP3K8	0.0600233	2.47e-26	2.77e-26
ICAM1	0.0668146	3.27e-26	3.65e-26
SVIL	-0.0530223	3.79e-26	4.23e-26
NAB1	0.0646257	3.86e-26	4.3e-26
RPS12	0.0767413	3.9e-26	4.34e-26
MPP7	-0.056289	4.87e-26	5.4e-26
PITPNC1	-0.0550374	4.95e-26	5.48e-26
STK24	0.069839	5.79e-26	6.4e-26
DENND4A	0.0666375	7.4e-26	8.16e-26
ID3	0.0717066	7.59e-26	8.36e-26
HOMER1	0.064856	1.08e-25	1.19e-25
RCOR1	0.0666691	1.36e-25	1.5e-25
DNAJC18	0.0646458	1.67e-25	1.82e-25
KDM5B	0.06706	1.8e-25	1.97e-25
MPZL3	0.069668	2.1e-25	2.29e-25
HERC3	-0.0625058	2.12e-25	2.31e-25
TSPYL2	0.0655734	2.47e-25	2.68e-25
SLC2A3	0.0590232	3.05e-25	3.3e-25
RABGAP1L	-0.0616598	3.2e-25	3.46e-25
UMAD1	-0.0593171	3.28e-25	3.55e-25
LINC01943	0.0671206	3.61e-25	3.89e-25
GNLY	0.0787924	4.48e-25	4.82e-25
AGPAT4	0.0811465	5.84e-25	6.27e-25
ALOX5AP	0.0661316	5.97e-25	6.4e-25
UBL3	-0.0564722	6.39e-25	6.84e-25
SMC2	0.0601508	8.03e-25	8.58e-25
LINC02595	0.0684664	8.06e-25	8.6e-25
FAM172A	-0.0664048	8.47e-25	9.01e-25
SAMD4A	0.069389	1.05e-24	1.11e-24
STMN1	0.0548162	1.13e-24	1.2e-24
SIDT1	-0.0671667	1.15e-24	1.21e-24
INSIG1	0.0609583	1.99e-24	2.1e-24
XAF1	-0.0529981	2.73e-24	2.87e-24
LINC01684	0.0712853	2.92e-24	3.08e-24
MTMR2	0.0636866	3.4e-24	3.57e-24
SRGAP2	0.0585987	3.4e-24	3.57e-24
TMEM200A	0.0669037	4.25e-24	4.45e-24
CAMKMT	-0.0607276	4.42e-24	4.62e-24
LRRFIP2	0.0606989	4.64e-24	4.83e-24
SEPTIN11	0.0551219	5.01e-24	5.22e-24
NELL2	-0.044753	5.79e-24	6.02e-24
MBD2	0.0632256	6.03e-24	6.25e-24
SAMSN1	0.0542197	6.35e-24	6.58e-24
TBC1D5	-0.0629281	7.08e-24	7.32e-24
ORC2	-0.0587172	7.43e-24	7.67e-24
KIF3A	0.058295	1.02e-23	1.05e-23
BAG3	0.06485	1.39e-23	1.43e-23
SGK3	-0.0589333	1.42e-23	1.45e-23
SLC35F2	0.0640873	1.43e-23	1.46e-23
DARS	0.064352	1.59e-23	1.62e-23
PDE9A	0.0622551	2.67e-23	2.73e-23
HMGB2	0.0456924	3.09e-23	3.15e-23
NECTIN3	0.0642445	3.8e-23	3.87e-23
ACSS2	0.0615876	3.86e-23	3.92e-23
BHLHE40-AS1	0.0668798	4.83e-23	4.9e-23
ARHGEF12	0.0524887	5.11e-23	5.17e-23
SELL	-0.0524186	6.3e-23	6.37e-23
AP001011.1	-0.0602661	6.95e-23	7e-23
AL359220.1	-0.0591335	7.05e-23	7.09e-23
EZH2	0.0561574	8.36e-23	8.4e-23
SPATS2	0.0615846	8.46e-23	8.49e-23
SLC35F3	0.0639239	9.63e-23	9.64e-23
JAK2	-0.0534103	9.91e-23	9.89e-23
AGTPBP1	-0.0555919	9.9e-23	9.89e-23
RPS6KA3	-0.067727	1.01e-22	1.01e-22
UBE2E3	0.0612918	1.14e-22	1.13e-22
MBOAT7	0.0623673	1.36e-22	1.35e-22
AC106795.3	-0.0559406	1.58e-22	1.57e-22
AUH	0.0555353	1.82e-22	1.8e-22
MTAP	-0.0541157	2.84e-22	2.81e-22
ITFG2	-0.0551836	3.01e-22	2.97e-22
SUMF1	-0.0583995	3.62e-22	3.56e-22
HMGCS1	0.0627161	3.66e-22	3.59e-22
RGS9	0.0597595	3.99e-22	3.91e-22
DTNB	-0.0522179	4.06e-22	3.98e-22
KLF3	-0.0543687	4.42e-22	4.32e-22
PHLPP1	0.0549537	4.49e-22	4.38e-22
KSR1	0.0642683	4.53e-22	4.41e-22
CCDC18	0.0530592	6.03e-22	5.87e-22
PKIA	0.0524235	6.95e-22	6.75e-22
NCAPG2	0.0486152	7.21e-22	6.99e-22
ULK4	-0.0552269	7.55e-22	7.31e-22
AC097376.3	-0.0524033	8.36e-22	8.08e-22
LPCAT2	0.0500373	1.11e-21	1.07e-21
C16orf74	-0.0585041	1.53e-21	1.47e-21
PPME1	0.0670404	1.55e-21	1.49e-21
NR3C2	-0.0548787	1.77e-21	1.7e-21
KIF13B	0.0634219	1.82e-21	1.74e-21
ITFG1	-0.0572694	2.32e-21	2.22e-21
RORA	-0.066636	2.97e-21	2.83e-21
MYADM	0.067293	3.39e-21	3.23e-21
MAST2	0.0601391	3.48e-21	3.31e-21
TUBB	0.0612355	4.47e-21	4.24e-21
ADA2	-0.0554443	4.71e-21	4.47e-21
PSMD1	0.0578795	4.79e-21	4.54e-21
ATP6V0A1	0.0619743	4.99e-21	4.71e-21
NUSAP1	0.0445403	5.09e-21	4.8e-21
LDLRAD4	0.0618483	5.56e-21	5.24e-21
MAP3K5	-0.0611274	6.26e-21	5.89e-21
SGPL1	0.0630536	6.37e-21	5.99e-21
SGTB	-0.0486292	7.41e-21	6.95e-21
UBE2E2	0.0659832	7.69e-21	7.2e-21
PARP8	-0.0532448	8.25e-21	7.71e-21
VOPP1	-0.0510698	8.87e-21	8.28e-21
SOGA3	0.0565913	9.21e-21	8.58e-21
ELP4	-0.0540995	9.61e-21	8.94e-21
ZNF439	0.0559927	1.06e-20	9.88e-21
NAAA	-0.053017	1.1e-20	1.02e-20
SAT1	0.0693925	1.62e-20	1.5e-20
PLEKHA7	0.0538146	1.73e-20	1.6e-20
UBE2H	0.0567319	1.81e-20	1.67e-20
2023-12-01	0.0545995	1.87e-20	1.72e-20
STX6	0.0570872	1.88e-20	1.73e-20
MOB1B	0.0582284	2.56e-20	2.35e-20
CIP2A	0.0519414	2.66e-20	2.44e-20
KPNA2	0.0575822	3.03e-20	2.78e-20
FAM184A	0.0623013	3.26e-20	2.98e-20
FBXL4	-0.0571936	3.95e-20	3.6e-20
TSPAN18	-0.0566989	4.04e-20	3.68e-20
MAP4K3	0.0602145	4.49e-20	4.08e-20
RYBP	0.0570659	5.04e-20	4.57e-20
F5	0.0599186	5.31e-20	4.81e-20
RPS6KA5	-0.0651095	6.31e-20	5.71e-20
CLIP4	-0.0486086	6.44e-20	5.82e-20
SPIDR	-0.051124	7.67e-20	6.92e-20
FNDC3B	0.047687	8.24e-20	7.42e-20
NINJ1	0.0638396	8.79e-20	7.91e-20
AC016831.7	0.0466421	9.56e-20	8.59e-20
NIPAL3	-0.0525084	9.6e-20	8.61e-20
MAL	-0.0467437	9.96e-20	8.92e-20
MCM8	0.052937	1.13e-19	1.01e-19
FCHSD2	-0.0526071	1.13e-19	1.01e-19
AK4	0.0589526	1.43e-19	1.28e-19
AC093010.2	0.0490544	1.64e-19	1.46e-19
BTBD11	0.0624849	1.85e-19	1.64e-19
TSC22D3	0.0602127	1.98e-19	1.76e-19
CHST11	-0.0671562	2.56e-19	2.26e-19
PLCG2	-0.0618972	3.79e-19	3.35e-19
RGS1	0.0661739	4.59e-19	4.06e-19
MIR181A1HG	0.0582873	4.62e-19	4.07e-19
RAB11FIP1	0.0511705	7.03e-19	6.19e-19
ZNF652	-0.0572567	7.2e-19	6.32e-19
COMMD10	-0.0488185	7.41e-19	6.5e-19
HELLS	0.0475746	8.72e-19	7.64e-19
ZCCHC7	-0.056632	1.29e-18	1.13e-18
CHMP3	-0.0500857	1.43e-18	1.25e-18
EIF4ENIF1	0.0589765	1.53e-18	1.33e-18
KLF12	-0.0574286	1.56e-18	1.36e-18
NFKBIA	0.0531848	1.79e-18	1.55e-18
FANCL	0.0476505	1.94e-18	1.68e-18
HSPA5	0.0497337	2.21e-18	1.91e-18
CASP8AP2	-0.0485136	2.36e-18	2.04e-18
HIVEP3	0.0696812	2.42e-18	2.08e-18
RBBP8	0.0544564	2.42e-18	2.08e-18
ITPR1	0.0584679	2.54e-18	2.19e-18
TOX	0.047518	3.31e-18	2.85e-18
LINC01876	-0.0429926	5.63e-18	4.84e-18
HS2ST1	0.0604388	6.44e-18	5.52e-18
PCED1B	-0.0542908	6.49e-18	5.56e-18
FER	0.0581935	6.85e-18	5.86e-18
KDM2B	-0.052878	8.11e-18	6.93e-18
SPDYA	0.0498187	8.7e-18	7.41e-18
CDYL2	0.0565763	1.2e-17	1.02e-17
MAN2A1	-0.0463781	1.34e-17	1.14e-17
LCORL	-0.0526892	1.38e-17	1.17e-17
STAP1	0.0540242	1.5e-17	1.27e-17
BRIP1	0.0431374	1.64e-17	1.39e-17
DGKH	0.0638114	1.68e-17	1.42e-17
JAML	0.0435606	1.98e-17	1.67e-17
ARHGAP21	0.0499804	2.11e-17	1.78e-17
CCT4	0.0554789	2.18e-17	1.84e-17
DNM3	0.0597535	2.29e-17	1.93e-17
MCC	0.0529647	2.35e-17	1.97e-17
AFAP1	0.0634032	2.38e-17	1.99e-17
SLC1A4	0.0488569	2.51e-17	2.1e-17
KIAA0408	0.0415897	2.54e-17	2.12e-17
MED12L	0.0485593	2.81e-17	2.34e-17
COX10	0.0508379	2.91e-17	2.43e-17
PATL2	0.0486313	3.02e-17	2.51e-17
LINC01871	0.0558667	3.07e-17	2.55e-17
BOLA3	0.0601378	3.24e-17	2.69e-17
DIXDC1	0.0586427	3.81e-17	3.16e-17
PELI1	0.0455245	4.04e-17	3.34e-17
RASA2	0.0570191	4.99e-17	4.12e-17
AL162253.2	-0.0478081	5.94e-17	4.9e-17
AGK	0.0466278	6.21e-17	5.11e-17
ARL15	-0.0509421	6.61e-17	5.43e-17
ALG13	-0.0513609	7.04e-17	5.78e-17
ABL2	0.0540511	7.96e-17	6.53e-17
SEC24A	0.0538129	8.57e-17	7.01e-17
TRIM69	0.0566697	9.48e-17	7.75e-17
KIF2A	0.0550862	9.81e-17	8.01e-17
LINC002481	-0.0519147	9.83e-17	8.01e-17
RNF24	0.0530683	1.02e-16	8.31e-17
TNRC6C	-0.0488988	1.1e-16	8.93e-17
ELF2	-0.0503425	1.13e-16	9.14e-17
PPA1	0.059722	1.43e-16	1.16e-16
HOMER2	0.0520839	1.53e-16	1.24e-16
DNAJC1	0.0463972	1.69e-16	1.36e-16
ACSL4	0.0495961	1.7e-16	1.37e-16
MPHOSPH9	-0.0489934	1.72e-16	1.39e-16
SOS2	0.0505141	1.74e-16	1.4e-16
VTI1A	-0.0544471	2.16e-16	1.74e-16
ZC3H12D	0.0604916	2.23e-16	1.79e-16
ABHD18	-0.0448751	2.64e-16	2.12e-16
KIF21A	0.0520413	2.75e-16	2.2e-16
PHF6	0.0489014	2.76e-16	2.21e-16
SNTB1	-0.0412575	2.87e-16	2.29e-16
HEG1	0.0544336	3.18e-16	2.53e-16
PPP1R21	-0.0514116	3.41e-16	2.72e-16
DDX60	-0.0467483	3.76e-16	2.99e-16
SMIM3	0.0540208	4.52e-16	3.59e-16
ANKRD6	0.0509845	4.6e-16	3.65e-16
SIAH2	0.0554612	4.65e-16	3.68e-16
AC010609.1	0.0572626	4.7e-16	3.72e-16
PTGER2	0.0554417	4.89e-16	3.86e-16
TNFSF14	0.0461099	4.97e-16	3.92e-16
STARD3NL	0.0559745	6.05e-16	4.77e-16
ARHGAP5	-0.0432562	6.49e-16	5.1e-16
LINC00954	-0.0504116	6.6e-16	5.18e-16
SH3BP5	-0.0404277	7.3e-16	5.72e-16
DLEU1	0.0290145	7.34e-16	5.74e-16
EXOC6B	-0.048267	7.66e-16	5.99e-16
TNFRSF11A	0.0489184	7.78e-16	6.07e-16
IMMP2L	-0.041052	8.52e-16	6.64e-16
SERPINB9	0.061215	1.04e-15	8.12e-16
POLH	-0.0430774	1.28e-15	9.94e-16
ADAMTS6	0.0546666	1.3e-15	1.01e-15
ATR	-0.0478499	1.59e-15	1.23e-15
ADK	-0.0590109	1.74e-15	1.34e-15
ZC3H6	-0.0478798	2e-15	1.55e-15
PPP1R2	-0.0532875	2.15e-15	1.66e-15
POU2F1	0.0513318	2.31e-15	1.78e-15
CYP20A1	-0.0429728	2.31e-15	1.78e-15
ACVR2A	0.051328	2.54e-15	1.95e-15
UBE2Q2	-0.0391143	2.66e-15	2.04e-15
NUDC	0.0504981	2.66e-15	2.04e-15
LCP2	0.0542162	2.87e-15	2.2e-15
TMEM45B	-0.0461507	2.96e-15	2.26e-15
TBCK	-0.0510447	3.25e-15	2.48e-15
RASGRP3	0.0555772	3.48e-15	2.65e-15
SESTD1	0.0551799	3.52e-15	2.68e-15
MDM2	0.0431511	3.69e-15	2.81e-15
B4GALT5	0.0471057	3.77e-15	2.87e-15
LRRC37B	-0.0448733	4.09e-15	3.11e-15
INTS6	0.0547993	4.4e-15	3.33e-15
GTDC1	0.0477006	4.65e-15	3.52e-15
USP37	0.0500307	4.98e-15	3.76e-15
SESN1	0.0479776	5.36e-15	4.05e-15
DAPP1	0.0528285	5.77e-15	4.35e-15
C2orf92	0.0534878	5.86e-15	4.41e-15
HPRT1	0.0539836	6.55e-15	4.93e-15
BICD1	0.0532983	7.73e-15	5.8e-15
MAP3K14	0.0537032	8.8e-15	6.6e-15
ALMS1	-0.0404504	9.19e-15	6.88e-15
TIMP1	0.0453455	9.55e-15	7.14e-15
C11orf49	0.0523214	9.78e-15	7.31e-15
ZNF827	0.0513602	1.07e-14	8.01e-15
MLLT3	-0.0394918	1.69e-14	1.26e-14
FYN	0.0510107	1.86e-14	1.38e-14
APP	0.0511378	1.89e-14	1.4e-14
CBFA2T2	-0.0519305	1.92e-14	1.43e-14
EIF2AK4	0.0542664	2.11e-14	1.57e-14
POC1B	0.0460567	2.15e-14	1.59e-14
PHKB	-0.0475031	2.25e-14	1.67e-14
GABPB1-AS1	-0.0529593	2.33e-14	1.72e-14
TMEM87A	-0.0438679	2.39e-14	1.76e-14
CCNH	-0.0413017	2.45e-14	1.81e-14
PRKACB	-0.0503923	2.5e-14	1.84e-14
MAP2K5	-0.0428179	2.51e-14	1.85e-14
ITGB1	-0.03869	2.57e-14	1.88e-14
NUF2	0.0331606	2.66e-14	1.95e-14
ZBP1	-0.0476892	2.67e-14	1.95e-14
FKBP5	-0.0419423	2.82e-14	2.06e-14
TCP1	0.052713	3.11e-14	2.27e-14
LINC00299	0.0427265	3.27e-14	2.38e-14
EED	0.0403451	3.68e-14	2.68e-14
LINC01362	-0.0403784	4e-14	2.91e-14
RNASEH2B	-0.0464595	4.37e-14	3.18e-14
LRP6	0.0591702	4.46e-14	3.24e-14
NCAPD2	0.0454292	4.47e-14	3.24e-14
CAPS2	0.0473541	5.55e-14	4.02e-14
SAMD8	0.0494761	5.88e-14	4.25e-14
CCNB1IP1	0.0522247	6.37e-14	4.6e-14
TENT5C	0.0488376	6.55e-14	4.73e-14
LRIG1	0.0491221	6.71e-14	4.83e-14
NCOA3	0.0585371	6.84e-14	4.92e-14
MINK1	-0.0370689	7.84e-14	5.63e-14
CASC4	0.0512113	8.23e-14	5.9e-14
ASXL1	0.047609	8.44e-14	6.05e-14
MYO1D	0.049581	9.21e-14	6.58e-14
AC093157.1	-0.0457348	9.21e-14	6.58e-14
FAM49B	0.0520973	9.59e-14	6.85e-14
GAB2	0.041116	9.68e-14	6.9e-14
MGMT	-0.0396362	1.03e-13	7.33e-14
DDX60L	-0.0443185	1.08e-13	7.68e-14
PHIP	-0.0437874	1.11e-13	7.88e-14
TBC1D32	-0.0353132	1.16e-13	8.25e-14
ARL3	0.0476993	1.3e-13	9.23e-14
FAM117B	-0.0401078	1.31e-13	9.27e-14
ZFAND2A	0.0490597	1.48e-13	1.05e-13
AC233976.1	-0.0403083	1.53e-13	1.08e-13
VSIG1	-0.042878	1.57e-13	1.11e-13
DENND3	0.0448677	1.63e-13	1.15e-13
DIAPH2	-0.0435438	1.84e-13	1.3e-13
RNF125	-0.0397079	1.88e-13	1.32e-13
RABEP1	-0.0413359	1.88e-13	1.32e-13
ARHGAP11A	0.0377724	2.02e-13	1.42e-13
MYEF2	0.0485183	2.04e-13	1.42e-13
Z93930.2	-0.0411339	2.23e-13	1.56e-13
CMTM8	-0.041131	2.36e-13	1.65e-13
EFL1	0.0438946	2.54e-13	1.77e-13
GRK5	0.0498547	2.58e-13	1.8e-13
RFX3	0.0470445	2.62e-13	1.82e-13
BARD1	0.0462048	3.42e-13	2.37e-13
TPST2	0.0508576	3.48e-13	2.41e-13
LINC00894	-0.0466766	3.53e-13	2.45e-13
PRAG1	0.0539746	3.78e-13	2.62e-13
AVIL	0.0418585	3.94e-13	2.73e-13
CST7	0.0548177	4.39e-13	3.03e-13
AC025164.1	0.0472392	4.46e-13	3.08e-13
WDHD1	0.049135	4.47e-13	3.08e-13
RPS6KA2	-0.0377065	4.53e-13	3.11e-13
SLC39A11	-0.0418308	4.53e-13	3.11e-13
CASS4	0.0355075	4.59e-13	3.15e-13
FBXL20	-0.0450813	4.82e-13	3.3e-13
SULT1B1	-0.039326	4.9e-13	3.35e-13
PDE4B	0.0360752	5.09e-13	3.48e-13
SMAD3	0.0449935	5.2e-13	3.55e-13
LEF1-AS1	0.0539162	5.4e-13	3.69e-13
GNAQ	-0.0425951	5.54e-13	3.78e-13
STAU2	-0.0448081	5.9e-13	4.02e-13
ASXL2	0.0459873	5.92e-13	4.03e-13
MSH5	0.0426338	6.61e-13	4.49e-13
C12orf75	0.0420188	6.68e-13	4.53e-13
TMEM241	0.0503588	6.97e-13	4.72e-13
CAMK2G	-0.0425902	7.28e-13	4.93e-13
ITGA1	0.0569396	7.39e-13	4.99e-13
PLXNC1	0.0469206	7.39e-13	4.99e-13
GCNT4	-0.044107	7.53e-13	5.08e-13
RSPH3	0.0455225	7.55e-13	5.08e-13
DLEU2	0.0218243	9.17e-13	6.17e-13
PFKFB3	0.0581777	9.65e-13	6.49e-13
CYSLTR1	0.0588744	9.69e-13	6.5e-13
CRY1	0.0448931	1.06e-12	7.12e-13
DNM1L	0.0473164	1.08e-12	7.23e-13
MXI1	-0.0374972	1.16e-12	7.77e-13
CRTC1	-0.0317453	1.25e-12	8.32e-13
TRPS1	0.0411352	1.33e-12	8.9e-13
WDR35	0.0456146	1.42e-12	9.49e-13
FAM162A	0.0535975	1.43e-12	9.54e-13
CEP152	0.0413839	1.51e-12	1e-12
SRGAP3	0.0477994	1.54e-12	1.03e-12
MRPL1	0.0479683	1.7e-12	1.13e-12
C22orf34	-0.0407806	1.75e-12	1.16e-12
TMEM131L	-0.031129	1.83e-12	1.21e-12
POU2F2	0.0479214	1.85e-12	1.22e-12
STK38L	0.0443685	2.03e-12	1.34e-12
UVRAG	-0.0431866	2.08e-12	1.37e-12
KIAA0586	-0.035506	2.4e-12	1.58e-12
PLPP1	0.0492283	2.41e-12	1.59e-12
ACOT7	0.0506348	2.82e-12	1.85e-12
LINC02245	-0.0381065	2.97e-12	1.95e-12
ANKMY1	-0.0394535	3.05e-12	2e-12
GSTCD	0.045409	3.2e-12	2.1e-12
HSPA4	0.0452754	3.28e-12	2.14e-12
CCND2	0.039365	3.37e-12	2.2e-12
RPRD2	-0.0375248	3.37e-12	2.2e-12
ZNF609	0.0370219	3.43e-12	2.24e-12
AHSA1	0.0436274	3.72e-12	2.42e-12
AC012636.1	-0.0442927	4.06e-12	2.64e-12
AHNAK	-0.0400526	4.2e-12	2.73e-12
TRAF3	0.0478557	4.74e-12	3.08e-12
PALM2-AKAP2	0.0615305	5.05e-12	3.28e-12
SKAP2	0.0381498	5.15e-12	3.34e-12
TSGA10	-0.0366817	5.22e-12	3.38e-12
ABCB1	0.0416492	5.43e-12	3.51e-12
ZSWIM7	-0.0354259	5.55e-12	3.58e-12
PLAGL1	0.0427779	5.58e-12	3.6e-12
KNTC1	0.0437392	5.76e-12	3.71e-12
TTC12	-0.0343826	6.11e-12	3.93e-12
RSRC1	-0.0373787	6.2e-12	3.99e-12
ZFYVE9	0.0447122	7.04e-12	4.52e-12
SPATS2L	0.0365122	7.12e-12	4.57e-12
FXN	-0.0339423	7.44e-12	4.77e-12
STX12	0.0501722	7.55e-12	4.83e-12
HS3ST3B1	0.0361362	8.2e-12	5.24e-12
RAPGEF1	0.0485348	8.53e-12	5.45e-12
P2RX4	-0.0377911	8.54e-12	5.45e-12
AGPAT5	0.0458522	9.07e-12	5.78e-12
SNAPC1	0.045445	1.09e-11	6.92e-12
PPP3CB-AS1	-0.0415774	1.09e-11	6.92e-12
PIK3CB	-0.0441884	1.09e-11	6.95e-12
ARHGAP11B	0.0249638	1.16e-11	7.37e-12
HERC6	-0.0440779	1.17e-11	7.44e-12
RHBDF2	0.0452542	1.45e-11	9.15e-12
TMEM67	0.0457032	1.46e-11	9.24e-12
NIPSNAP2	-0.0331391	1.55e-11	9.78e-12
C2CD5	-0.0457215	1.7e-11	1.07e-11
METTL25	-0.0343985	1.74e-11	1.1e-11
ABCD2	-0.0372896	1.85e-11	1.16e-11
GMDS	-0.0364811	1.92e-11	1.21e-11
SPIN1	0.0432218	1.94e-11	1.22e-11
AMMECR1	-0.0376059	1.96e-11	1.23e-11
NET1	0.0490285	1.99e-11	1.25e-11
LINC01725	-0.0346668	2.08e-11	1.3e-11
INTS9	0.0468468	2.1e-11	1.31e-11
SLC16A1	0.0451378	2.28e-11	1.42e-11
RCOR3	-0.0421979	2.43e-11	1.51e-11
IL23A	0.0422256	2.44e-11	1.52e-11
TMEM260	-0.0384957	2.56e-11	1.59e-11
BATF	0.040606	3.1e-11	1.93e-11
ARMC2	0.0400213	3.32e-11	2.06e-11
BLM	0.0391929	3.49e-11	2.16e-11
SH3BGRL	-0.0422046	3.51e-11	2.17e-11
EIF2AK3	0.0379934	3.61e-11	2.24e-11
RHOH	-0.0377836	3.71e-11	2.3e-11
GNB5	-0.0311316	3.76e-11	2.33e-11
APOLD1	0.0206584	3.82e-11	2.36e-11
AC011603.2	0.0403279	3.88e-11	2.39e-11
LRMP	0.0466904	3.97e-11	2.45e-11
PHTF1	0.0427059	4.24e-11	2.61e-11
WAKMAR2	-0.032809	4.34e-11	2.67e-11
ELOVL6	0.0430405	4.49e-11	2.76e-11
IQGAP2	-0.0560773	4.58e-11	2.81e-11
AC027097.2	-0.0340365	4.91e-11	3.01e-11
KIF5C	0.0409145	5.11e-11	3.12e-11
KAT2B	-0.0429471	5.12e-11	3.13e-11
CMTM1	0.0414893	5.33e-11	3.26e-11
ZNF562	0.0425323	5.41e-11	3.3e-11
ZNF75D	-0.0430905	5.66e-11	3.44e-11
UBE2F	0.0420341	5.66e-11	3.44e-11
BID	-0.0355473	5.67e-11	3.45e-11
SASS6	0.037016	6.13e-11	3.73e-11
GFOD2	0.043313	6.16e-11	3.74e-11
SLC20A2	-0.0363497	6.3e-11	3.82e-11
FHIT	-0.0300288	6.32e-11	3.83e-11
SLF1	-0.0307127	7.06e-11	4.27e-11
SAMD3	-0.037648	7.22e-11	4.37e-11
STXBP5	-0.0436334	7.8e-11	4.71e-11
ANKRD12	0.039052	7.85e-11	4.74e-11
PHACTR2	0.0305101	9.02e-11	5.43e-11
MT-ND1	0.0488994	9.06e-11	5.45e-11
ITGAV	0.0424699	9.1e-11	5.47e-11
THEM4	-0.0330457	9.24e-11	5.55e-11
UPP2	-0.0356333	9.43e-11	5.66e-11
ZNRF2	-0.0403468	1.06e-10	6.34e-11
STAT1	-0.0261696	1.08e-10	6.45e-11
RFFL	-0.0435361	1.08e-10	6.47e-11
CYSTM1	0.0459476	1.09e-10	6.49e-11
DENND4C	-0.0421128	1.13e-10	6.77e-11
ADARB1	0.0472434	1.16e-10	6.93e-11
PARVB	0.0444955	1.17e-10	6.95e-11
RAB22A	0.0459464	1.18e-10	7.04e-11
PITPNM2	-0.0332146	1.25e-10	7.43e-11
RIC8B	0.0447778	1.29e-10	7.67e-11
ANK3	-0.0265347	1.3e-10	7.71e-11
FAM241A	0.0454201	1.45e-10	8.57e-11
ARHGAP12	-0.0340498	1.49e-10	8.81e-11
CSPP1	0.0439069	1.53e-10	9.02e-11
MBNL1	-0.0175382	1.58e-10	9.31e-11
STK3	0.0401042	1.7e-10	1e-10
CSNK1G1	0.0364705	1.77e-10	1.04e-10
MAP3K13	0.041398	1.8e-10	1.06e-10
SLC49A4	-0.0358001	1.83e-10	1.08e-10
URGCP	-0.035202	1.89e-10	1.11e-10
AL137856.1	0.0370805	1.89e-10	1.11e-10
ZSWIM6	0.0402085	2.03e-10	1.19e-10
SLC14A1	-0.0408153	2.19e-10	1.28e-10
C1orf159	0.0390329	2.21e-10	1.3e-10
LRRC8B	0.0423762	2.32e-10	1.36e-10
LINC02100	-0.0374227	2.76e-10	1.61e-10
RRAS2	0.0415445	3.19e-10	1.86e-10
SKAP1	-0.0265991	3.2e-10	1.87e-10
ADCY3	0.0371584	3.23e-10	1.88e-10
DPH6	-0.0319161	3.34e-10	1.94e-10
SLC24A1	0.0417722	3.37e-10	1.96e-10
RRP12	0.0421712	3.48e-10	2.02e-10
GTF2F2	0.0432514	3.68e-10	2.14e-10
MYO9A	-0.0340487	3.71e-10	2.15e-10
CA5B	-0.0336534	3.85e-10	2.23e-10
KLF6	0.0427197	4.02e-10	2.32e-10
LINC01184	-0.0339465	4.12e-10	2.38e-10
EAF2	0.0404886	4.17e-10	2.41e-10
STK17B	0.0502192	4.32e-10	2.49e-10
AL365295.1	-0.0357582	4.43e-10	2.55e-10
AC011476.3	0.0419092	4.73e-10	2.72e-10
ANAPC10	0.040067	4.77e-10	2.74e-10
TMPO	0.0352482	5.03e-10	2.89e-10
DAB1	-0.0361768	5.05e-10	2.9e-10
NCOA7	-0.0406407	5.11e-10	2.93e-10
AFDN	0.0339301	5.13e-10	2.93e-10
FARS2	-0.0352084	5.13e-10	2.93e-10
STAMBPL1	-0.0328135	5.28e-10	3.02e-10
LINC01572	0.0267704	5.42e-10	3.09e-10
AC022210.2	0.0358361	5.5e-10	3.14e-10
CD200R1	0.0358858	5.63e-10	3.2e-10
CD70	0.0320404	5.89e-10	3.35e-10
CRTC3-AS1	0.0400606	6.33e-10	3.6e-10
PRH1	-0.0376829	6.4e-10	3.63e-10
DHRS12	-0.0348444	7.21e-10	4.09e-10
ATP6V0A2	0.0423507	7.72e-10	4.38e-10
ALCAM	0.0433064	7.77e-10	4.4e-10
NEDD9	0.0365419	7.87e-10	4.45e-10
TMEM161B-AS1	-0.0368069	7.88e-10	4.45e-10
GATA3	0.0311507	7.89e-10	4.45e-10
ZNF143	0.0389881	7.94e-10	4.48e-10
ADIPOR2	0.0450131	8.01e-10	4.51e-10
TMEM156	0.0461134	8.04e-10	4.52e-10
CARF	-0.031544	8.48e-10	4.77e-10
MIS18BP1	-0.0446567	8.53e-10	4.79e-10
MICAL3	0.0415324	8.65e-10	4.85e-10
CEP70	0.0412169	8.74e-10	4.9e-10
FAM153CP	0.0400953	9.19e-10	5.15e-10
PCCA	-0.0381518	9.46e-10	5.3e-10
NSD2	0.0320647	1.02e-09	5.69e-10
ASCC1	0.0433276	1.02e-09	5.69e-10
BBS9	-0.0291993	1.07e-09	5.98e-10
MBNL3	-0.0364271	1.08e-09	6.02e-10
PLCXD2	0.037777	1.1e-09	6.13e-10
CCDC50	0.0299197	1.12e-09	6.2e-10
NFX1	-0.032694	1.17e-09	6.51e-10
ARID5B	0.037806	1.19e-09	6.62e-10
TTYH2	-0.0389382	1.22e-09	6.77e-10
RRM1	0.0393442	1.24e-09	6.87e-10
JMY	-0.0359597	1.24e-09	6.89e-10
REPS1	-0.0388127	1.34e-09	7.42e-10
ZHX3	0.0455727	1.4e-09	7.73e-10
SH2D3A	-0.0321802	1.46e-09	8.04e-10
RFC3	0.033992	1.53e-09	8.41e-10
KIF20B	0.0232531	1.57e-09	8.65e-10
LINC00511	0.0491402	1.63e-09	8.98e-10
PAPSS1	0.0378014	1.64e-09	9.03e-10
AC068051.1	-0.0398817	1.69e-09	9.29e-10
NBEA	0.0368315	1.8e-09	9.9e-10
ARMH1	0.0476267	1.84e-09	1.01e-09
FLNB	-0.0308386	1.94e-09	1.06e-09
EXOC6	-0.0302974	2.03e-09	1.11e-09
ARID3B	0.0388162	2.08e-09	1.14e-09
RELB	0.0436894	2.14e-09	1.17e-09
SEL1L3	-0.0395714	2.15e-09	1.17e-09
ADAMTSL4-AS1	0.0407821	2.18e-09	1.19e-09
DOP1B	-0.0327627	2.18e-09	1.19e-09
THEMIS	-0.035893	2.23e-09	1.21e-09
C21orf91-OT1	0.0391092	2.24e-09	1.22e-09
ARFIP1	0.0390591	2.53e-09	1.37e-09
YAF2	-0.0342554	2.56e-09	1.39e-09
RUVBL2	0.0409274	2.71e-09	1.47e-09
CSNK1G3	0.0385579	2.76e-09	1.49e-09
HCG17	-0.0301765	2.87e-09	1.55e-09
SDCBP	0.0387954	3.02e-09	1.63e-09
CKAP5	0.0398817	3.1e-09	1.67e-09
MORN3	-0.0343316	3.14e-09	1.7e-09
AKT3	0.0288746	3.25e-09	1.75e-09
TOGARAM1	0.036914	3.26e-09	1.76e-09
ADHFE1	-0.0345357	3.35e-09	1.8e-09
AC073332.1	-0.0316146	3.36e-09	1.81e-09
SEMA6A-AS1	-0.0286208	3.41e-09	1.83e-09
FANCC	0.0426121	3.47e-09	1.86e-09
SCPEP1	0.0359988	3.61e-09	1.94e-09
PIAS2	-0.0282412	3.62e-09	1.94e-09
BCL9	0.0326161	3.76e-09	2.01e-09
ZNF282	0.0348397	3.85e-09	2.06e-09
EYA3	0.0382353	3.9e-09	2.08e-09
TIMM10	0.0392645	3.9e-09	2.08e-09
SH3YL1	-0.0323482	3.98e-09	2.12e-09
RACGAP1	0.0335102	4.18e-09	2.23e-09
MREG	0.0388256	4.45e-09	2.37e-09
ATP2B1	-0.0358556	4.46e-09	2.37e-09
METTL15	-0.0339982	4.55e-09	2.42e-09
MSMO1	0.045082	4.72e-09	2.5e-09
LINC00265	0.0343835	4.89e-09	2.59e-09
PIK3CA	-0.0346374	4.91e-09	2.6e-09
NDC80	0.0274994	4.95e-09	2.62e-09
USP46	-0.0324	5.13e-09	2.71e-09
YWHAG	0.0376578	5.15e-09	2.72e-09
FBXW7	0.0339168	5.21e-09	2.75e-09
ACER3	0.0445213	5.22e-09	2.75e-09
CDC7	0.0334969	5.33e-09	2.81e-09
DIS3L	-0.0315574	5.34e-09	2.81e-09
MDFIC	0.0270409	5.4e-09	2.84e-09
AC006369.1	-0.0370188	5.86e-09	3.08e-09
AL078600.1	0.0328804	5.97e-09	3.13e-09
FASTKD1	0.0392012	6.22e-09	3.26e-09
ANO6	0.0419977	6.88e-09	3.6e-09
MYLIP	-0.0360507	7.19e-09	3.76e-09
SUPT3H	0.0396314	7.24e-09	3.79e-09
ST8SIA1	-0.0330328	7.42e-09	3.88e-09
GMEB1	0.0362698	8.15e-09	4.25e-09
TMEM41B	-0.0334247	8.98e-09	4.68e-09
IRAK2	0.0401866	9.79e-09	5.1e-09
INPP4B	0.0506449	9.89e-09	5.15e-09
ATP8B1	-0.0356468	1.02e-08	5.33e-09
ZNF831	0.0338451	1.05e-08	5.44e-09
STX8	-0.0301202	1.05e-08	5.45e-09
SCMH1	0.0389736	1.08e-08	5.59e-09
NFKBID	0.0358765	1.18e-08	6.11e-09
MAK	0.0308994	1.23e-08	6.35e-09
SLC6A16	-0.0331144	1.26e-08	6.53e-09
AC011379.2	-0.0341068	1.27e-08	6.57e-09
TMEM71	0.0401343	1.28e-08	6.63e-09
P2RY14	0.0427246	1.3e-08	6.69e-09
MBTD1	-0.0311255	1.31e-08	6.74e-09
DIRC3	-0.0252008	1.45e-08	7.49e-09
LCLAT1	0.0434651	1.47e-08	7.56e-09
INTS6L	0.0411428	1.47e-08	7.56e-09
RGL1	0.0353925	1.53e-08	7.87e-09
MCU	0.0455641	1.57e-08	8.04e-09
TTC39B	-0.0359167	1.61e-08	8.24e-09
ARHGAP26	0.0466347	2e-08	1.03e-08
C12orf45	0.0401003	2.03e-08	1.04e-08
FNIP2	0.0334033	2.05e-08	1.05e-08
AHCYL2	-0.0276965	2.06e-08	1.05e-08
FAM117A	-0.0280166	2.06e-08	1.05e-08
ESR2	-0.0334034	2.06e-08	1.05e-08
RAB27A	0.0333953	2.1e-08	1.07e-08
SLC25A29	0.0358663	2.17e-08	1.1e-08
SLC10A7	0.0352933	2.29e-08	1.17e-08
USP49	0.0341782	2.31e-08	1.17e-08
C1orf56	-0.0285912	2.32e-08	1.18e-08
KLHL25	0.0379318	2.36e-08	1.2e-08
C21orf58	0.0148038	2.63e-08	1.33e-08
DTWD2	-0.0284252	2.67e-08	1.35e-08
AL627171.2	0.0394559	2.77e-08	1.4e-08
IBTK	-0.0345181	2.85e-08	1.44e-08
CTNS	0.0323144	3.09e-08	1.56e-08
ABCA5	-0.0182266	3.22e-08	1.63e-08
FRY	-0.03365	3.44e-08	1.73e-08
CRYBG3	0.0339092	3.46e-08	1.74e-08
B3GALNT2	0.0368067	3.57e-08	1.8e-08
PLAA	0.0383481	3.58e-08	1.8e-08
FAM228B	-0.0304875	3.69e-08	1.85e-08
SLC2A13	0.0435564	3.72e-08	1.87e-08
TNFRSF10A	-0.0268383	3.73e-08	1.87e-08
TAFA2	-0.030354	3.81e-08	1.91e-08
NRIP1	0.0400394	3.88e-08	1.94e-08
RILPL2	0.0394884	4e-08	2e-08
MCOLN2	0.0347701	4.03e-08	2.01e-08
HIPK2	0.0321431	4.02e-08	2.01e-08
IARS	0.0338833	4.15e-08	2.07e-08
ZBTB44	-0.0351185	4.34e-08	2.16e-08
UGCG	0.0431509	4.5e-08	2.24e-08
TGFBR2	-0.0209672	4.69e-08	2.34e-08
ATG14	-0.0323117	4.7e-08	2.34e-08
LINC00649	-0.0316016	4.91e-08	2.44e-08
ARHGAP19	0.0315888	5.2e-08	2.58e-08
LRRC8D	-0.0323407	5.21e-08	2.58e-08
SLC9A9	-0.0458549	5.47e-08	2.71e-08
CD55	-0.0258439	5.65e-08	2.79e-08
UEVLD	0.0372637	5.7e-08	2.82e-08
CCDC6	0.0387393	5.71e-08	2.82e-08
GFPT1	0.0358695	5.96e-08	2.94e-08
NUDT4	0.0358936	6.11e-08	3.01e-08
ATAD5	0.025131	6.2e-08	3.06e-08
PRR5	-0.0305675	6.74e-08	3.32e-08
ADAL	0.0338755	6.75e-08	3.32e-08
NFU1	0.0372138	7.1e-08	3.49e-08
RPL37	0.0365425	7.17e-08	3.52e-08
2023-03-05	0.034392	7.37e-08	3.62e-08
DNASE1	-0.0294418	7.51e-08	3.68e-08
TTC33	0.0337681	7.54e-08	3.69e-08
MCPH1	-0.0305398	7.74e-08	3.79e-08
AC005237.1	-0.0367641	8.03e-08	3.93e-08
TDRD3	-0.0285996	8.34e-08	4.08e-08
DGLUCY	-0.0371775	8.36e-08	4.08e-08
IQCH-AS1	-0.0311322	8.56e-08	4.17e-08
AAGAB	0.0360746	9.66e-08	4.71e-08
ATF5	0.041082	1.03e-07	5.02e-08
CCDC102B	-0.0267258	1.04e-07	5.06e-08
EVA1C	-0.0288514	1.08e-07	5.23e-08
IFRD1	0.0370011	1.08e-07	5.24e-08
P2RX7	0.0344587	1.08e-07	5.24e-08
TWSG1	0.0377543	1.08e-07	5.25e-08
LINC00243	-0.0280102	1.13e-07	5.48e-08
CARMIL1	0.0352203	1.16e-07	5.62e-08
MRPS35	0.0370279	1.18e-07	5.73e-08
SCLT1	-0.0331466	1.26e-07	6.1e-08
VRK2	-0.0265382	1.26e-07	6.1e-08
SMYD2	-0.0246581	1.29e-07	6.23e-08
SNX29	-0.0298395	1.33e-07	6.4e-08
ALOX12-AS1	-0.034515	1.33e-07	6.41e-08
MALT1	0.0331338	1.36e-07	6.54e-08
ZDHHC2	-0.0272196	1.4e-07	6.71e-08
MRPL18	0.0314455	1.4e-07	6.74e-08
PGAP1	0.0376446	1.42e-07	6.8e-08
INO80	0.0328734	1.49e-07	7.13e-08
LINC01237	-0.0286303	1.5e-07	7.21e-08
AC108134.3	-0.0307351	1.52e-07	7.28e-08
WDR78	0.028916	1.56e-07	7.44e-08
LINC00476	-0.0344912	1.57e-07	7.51e-08
FAR2	0.0333668	1.6e-07	7.64e-08
TECPR2	0.0333551	1.62e-07	7.71e-08
ZFYVE16	0.0335136	1.62e-07	7.72e-08
BLZF1	0.0349681	1.64e-07	7.81e-08
TG	0.0295239	1.72e-07	8.2e-08
RSU1	-0.0271924	1.86e-07	8.87e-08
USP12	0.0338844	1.87e-07	8.88e-08
SLC17A5	-0.0238159	1.88e-07	8.91e-08
GALK2	-0.0308871	1.88e-07	8.91e-08
ZNF438	0.0286019	1.95e-07	9.27e-08
CHORDC1	0.0299734	1.96e-07	9.3e-08
CCDC138	0.0354411	1.98e-07	9.38e-08
REV1	-0.0233693	2.09e-07	9.87e-08
CLIC5	0.0342324	2.09e-07	9.88e-08
RASGRF2	0.0266574	2.11e-07	9.94e-08
BTLA	0.0405086	2.11e-07	9.95e-08
OXR1	-0.0278828	2.13e-07	1e-07
PMS1	-0.0276094	2.17e-07	1.02e-07
LRRN3	-0.0302958	2.18e-07	1.03e-07
ARL6IP1	0.0262925	2.2e-07	1.03e-07
XPR1	0.0343619	2.21e-07	1.04e-07
TFRC	0.0311794	2.26e-07	1.06e-07
AC064807.1	0.0261367	2.27e-07	1.07e-07
TEC	0.0354947	2.3e-07	1.08e-07
FARP2	0.0375087	2.36e-07	1.11e-07
PARP11	-0.0306552	2.39e-07	1.12e-07
HSPBAP1	-0.0296599	2.43e-07	1.14e-07
SMC6	-0.0288057	2.47e-07	1.16e-07
ADAM9	0.032691	2.48e-07	1.16e-07
MAP7D3	0.0328117	2.55e-07	1.19e-07
SPEF2	0.0309122	2.56e-07	1.19e-07
MPP6	0.0366519	2.67e-07	1.24e-07
KIAA1328	-0.0200696	2.69e-07	1.25e-07
TBXAS1	0.0267648	2.87e-07	1.34e-07
AL603839.3	0.032859	3.18e-07	1.48e-07
DHRS3	0.0444808	3.28e-07	1.52e-07
PDSS1	0.0349374	3.33e-07	1.54e-07
GBP2	0.0347722	3.33e-07	1.54e-07
WDYHV1	0.0303683	3.34e-07	1.54e-07
PECR	-0.0254868	3.52e-07	1.63e-07
POLA1	0.0333093	3.54e-07	1.64e-07
LRRC23	0.0361798	3.66e-07	1.69e-07
MANBA	-0.0342816	3.98e-07	1.84e-07
FANCI	0.0220697	4.17e-07	1.92e-07
CCDC141	0.0390129	4.35e-07	2e-07
FUT8	0.0181569	4.71e-07	2.17e-07
AC026341.1	-0.0305993	4.76e-07	2.19e-07
FAM210A	0.0377452	4.97e-07	2.28e-07
RNF157	-0.0267422	5.22e-07	2.4e-07
VPS54	0.0211087	5.52e-07	2.53e-07
TNFSF8	0.0325739	5.62e-07	2.58e-07
KIAA0556	0.0390935	5.65e-07	2.59e-07
BPGM	0.0338586	5.71e-07	2.62e-07
CDKN2A	0.0303669	5.73e-07	2.62e-07
SNX2	-0.0229243	5.83e-07	2.67e-07
TNIK	0.0483398	5.9e-07	2.7e-07
UBE2J1	0.0305893	5.95e-07	2.72e-07
INTS4	0.038136	5.97e-07	2.73e-07
WASL	0.0311516	6.44e-07	2.94e-07
AGO4	-0.0267903	6.51e-07	2.96e-07
RAB11A	0.0356699	6.81e-07	3.1e-07
PPP2R3C	0.0333937	6.84e-07	3.11e-07
SMYD3	-0.0273221	6.88e-07	3.12e-07
MIATNB	-0.0293455	7.03e-07	3.19e-07
SKIL	0.042079	7.55e-07	3.42e-07
CATSPER2	0.0300687	7.58e-07	3.44e-07
WDR76	0.0281368	7.9e-07	3.58e-07
ERCC8	0.0375738	7.96e-07	3.6e-07
PRPF40B	0.0320374	8.9e-07	4.02e-07
TP53	-0.0276287	8.95e-07	4.04e-07
ALS2	0.0275885	9.1e-07	4.11e-07
STX18-AS1	-0.0233197	9.33e-07	4.21e-07
ABAT	0.0378555	1.03e-06	4.66e-07
BRCA1	0.0197564	1.05e-06	4.73e-07
NBEAL1	0.0353707	1.06e-06	4.77e-07
MTMR1	-0.018668	1.12e-06	5.04e-07
ATP6V1A	0.0296411	1.14e-06	5.12e-07
UGDH	0.0292167	1.15e-06	5.15e-07
ZBTB38	-0.0297647	1.18e-06	5.28e-07
TNFRSF10B	0.0313603	1.2e-06	5.36e-07
CENPP	0.021633	1.22e-06	5.48e-07
DHX32	0.0361107	1.23e-06	5.51e-07
NUDCD1	0.0356611	1.24e-06	5.53e-07
NAPG	0.0336487	1.26e-06	5.64e-07
AIG1	0.0369569	1.29e-06	5.74e-07
TRAM2	-0.0236972	1.29e-06	5.77e-07
SNX10	0.0328245	1.32e-06	5.9e-07
DENND1A	0.030152	1.42e-06	6.34e-07
NCALD	-0.0367164	1.44e-06	6.42e-07
MAP4K3-DT	0.0367471	1.52e-06	6.75e-07
RNF144A	-0.028275	1.54e-06	6.84e-07
LINC02062	-0.0296285	1.55e-06	6.89e-07
SLC39A10	-0.0299118	1.6e-06	7.11e-07
ZNF79	0.0314892	1.67e-06	7.4e-07
ACACA	0.034591	1.7e-06	7.53e-07
TTC28-AS1	-0.0251264	1.72e-06	7.61e-07
LINC00862	0.0303602	1.73e-06	7.67e-07
KIAA0753	0.032019	1.77e-06	7.82e-07
AC016074.2	-0.0447196	1.79e-06	7.89e-07
SLA	0.0296034	1.79e-06	7.89e-07
TET1	-0.0270293	1.83e-06	8.05e-07
MICU2	-0.0242814	1.84e-06	8.11e-07
YPEL2	-0.0335594	1.86e-06	8.19e-07
COPB2	0.0266811	1.89e-06	8.32e-07
SLC44A5	-0.0265392	1.9e-06	8.36e-07
MX1	-0.0233499	1.95e-06	8.56e-07
ITGB3BP	0.0291337	1.96e-06	8.62e-07
LINC02340	0.0235123	1.98e-06	8.69e-07
SLC16A1-AS1	-0.0260484	1.99e-06	8.7e-07
ZMAT1	-0.0251533	1.99e-06	8.7e-07
IFITM1	-0.0283559	2.07e-06	9.04e-07
SINHCAF	0.0280123	2.07e-06	9.05e-07
ANXA4	0.0280918	2.15e-06	9.39e-07
NEAT1	0.0347579	2.24e-06	9.78e-07
UBE4B	-0.0271075	2.26e-06	9.85e-07
MGST2	0.0324931	2.28e-06	9.93e-07
RAPGEF2	0.0272717	2.33e-06	1.01e-06
PLIN2	0.0295883	2.37e-06	1.03e-06
IFT57	0.028177	2.38e-06	1.03e-06
SNAP23	0.0325285	2.4e-06	1.05e-06
GGCT	0.03448	2.43e-06	1.06e-06
HNRNPLL	0.0320381	2.52e-06	1.09e-06
TOM1L2	-0.028524	2.58e-06	1.12e-06
PARPBP	0.021377	2.61e-06	1.13e-06
VIPR1	-0.0231973	2.66e-06	1.15e-06
LY9	-0.0257995	2.8e-06	1.21e-06
HDAC8	0.0283358	2.99e-06	1.29e-06
ST7L	0.0310186	3.01e-06	1.3e-06
TRAK1	0.0346065	3.09e-06	1.34e-06
LINC00310	0.024427	3.11e-06	1.34e-06
CCR7	-0.0194921	3.19e-06	1.38e-06
MICU1	0.0304905	3.26e-06	1.4e-06
MR1	-0.0205982	3.32e-06	1.43e-06
SESN2	0.0308788	3.39e-06	1.46e-06
SEC22A	-0.0255049	3.55e-06	1.53e-06
PIBF1	-0.0284411	3.64e-06	1.56e-06
PIGK	-0.0243801	3.7e-06	1.59e-06
CPLANE1	-0.025281	3.78e-06	1.62e-06
ABHD17B	0.0300645	3.81e-06	1.63e-06
FKTN	0.0277213	3.96e-06	1.7e-06
PBX4	0.0245291	3.97e-06	1.7e-06
ASAP1	0.029859	4.24e-06	1.81e-06
TENT4B	-0.0258598	4.32e-06	1.85e-06
REV3L	-0.0334882	4.33e-06	1.85e-06
ZC2HC1A	0.0259763	4.34e-06	1.85e-06
CPD	0.0320764	4.67e-06	1.99e-06
AP002495.1	-0.0250784	4.72e-06	2.01e-06
MMP24OS	-0.0288916	4.86e-06	2.07e-06
PKD2	-0.032491	4.86e-06	2.07e-06
LINC00467	0.0248657	4.91e-06	2.09e-06
ERI1	0.026037	4.93e-06	2.09e-06
BMPR2	0.0300447	4.97e-06	2.11e-06
TARBP1	-0.0228551	4.99e-06	2.11e-06
BCAR3	0.0382921	5.12e-06	2.17e-06
ANXA1	0.0292668	5.13e-06	2.17e-06
FIG4	0.0291064	5.13e-06	2.17e-06
KIAA1671	-0.0264674	5.92e-06	2.5e-06
B2M	-0.0405471	5.98e-06	2.53e-06
FILIP1L	0.0257837	6.15e-06	2.6e-06
E2F3	-0.0316302	6.64e-06	2.8e-06
ZNF407	-0.030706	6.66e-06	2.81e-06
FUT10	0.0340326	6.67e-06	2.81e-06
SLC16A10	0.0300966	6.89e-06	2.9e-06
BEX3	-0.0238304	6.95e-06	2.92e-06
WDR60	0.0329922	7.35e-06	3.09e-06
MRTFA	0.0306	7.78e-06	3.27e-06
OSBPL11	0.0304931	7.96e-06	3.34e-06
BRI3BP	0.0293808	8.07e-06	3.38e-06
MINPP1	0.0279774	8.69e-06	3.64e-06
LINC01176	-0.0272918	8.84e-06	3.7e-06
DDX19B	-0.0228925	9.19e-06	3.85e-06
TGFBR3	0.0243512	9.32e-06	3.9e-06
PKIA-AS1	-0.0207243	9.33e-06	3.9e-06
ARHGAP32	0.0314843	9.43e-06	3.94e-06
LINC00426	-0.0279814	9.62e-06	4.02e-06
CASD1	-0.0232201	9.85e-06	4.11e-06
FANCM	-0.0213592	1.02e-05	4.23e-06
SLC19A2	0.0277254	1.03e-05	4.3e-06
AC137810.1	0.0247205	1.09e-05	4.52e-06
ASL	0.0314435	1.15e-05	4.77e-06
OSTM1	-0.0204187	1.16e-05	4.83e-06
MAML2	-0.00640258	1.17e-05	4.84e-06
FRMD6	0.0314151	1.17e-05	4.87e-06
HIST1H2AC	0.0243381	1.18e-05	4.9e-06
MRPS28	0.0291199	1.21e-05	5.03e-06
SSBP2	-0.0372694	1.22e-05	5.06e-06
MAP2K6	-0.0296073	1.25e-05	5.15e-06
TIGAR	0.0292669	1.25e-05	5.19e-06
ZER1	-0.0250901	1.3e-05	5.39e-06
HIST1H2BN	0.0243745	1.31e-05	5.39e-06
IKBIP	0.0331846	1.33e-05	5.47e-06
PACRGL	-0.021386	1.38e-05	5.7e-06
ARL6IP6	-0.0259148	1.39e-05	5.71e-06
TTC13	-0.0272378	1.4e-05	5.75e-06
TMEM116	-0.0229816	1.41e-05	5.78e-06
IPMK	0.030489	1.47e-05	6.03e-06
PXK	0.0311345	1.49e-05	6.1e-06
AL050309.1	-0.0199373	1.53e-05	6.26e-06
HACE1	0.0276984	1.53e-05	6.27e-06
PRKCE	0.0396729	1.57e-05	6.43e-06
VNN2	-0.0240997	1.62e-05	6.64e-06
ZNF367	0.0253248	1.63e-05	6.68e-06
PHF14	-0.0250135	1.66e-05	6.8e-06
ARNT	0.0290897	1.68e-05	6.86e-06
AC009226.1	0.0369317	1.7e-05	6.93e-06
TBC1D31	0.0296093	1.74e-05	7.1e-06
TTF2	0.0248966	1.75e-05	7.13e-06
R3HDM1	-0.025734	1.76e-05	7.17e-06
CEP97	0.0289048	1.76e-05	7.17e-06
CEP170	0.0288379	1.79e-05	7.28e-06
AC079447.1	-0.0199151	1.8e-05	7.33e-06
PTPN2	0.022498	1.86e-05	7.56e-06
CDHR3	0.0465365	1.92e-05	7.81e-06
EPSTI1	-0.014037	1.93e-05	7.84e-06
UBR7	0.0302684	1.95e-05	7.91e-06
CEP68	-0.0249101	1.96e-05	7.96e-06
KLHL18	0.0339345	2.04e-05	8.26e-06
KANTR	-0.01795	2.06e-05	8.32e-06
ARMH4	-0.0195873	2.11e-05	8.55e-06
OLA1	0.0325412	2.27e-05	9.16e-06
ZNF362	-0.0229589	2.27e-05	9.16e-06
GSAP	-0.0212029	2.3e-05	9.27e-06
SP140	0.0242004	2.3e-05	9.27e-06
MIAT	-0.0178888	2.34e-05	9.42e-06
ZNF329	0.0261468	2.4e-05	9.66e-06
CAMSAP1	0.0344625	2.4e-05	9.66e-06
KATNBL1	0.0293258	2.43e-05	9.78e-06
CBFB	0.0312831	2.47e-05	9.91e-06
HCFC2	0.0255019	2.49e-05	1e-05
INTS2	0.0280741	2.54e-05	1.02e-05
AC009093.2	0.0311097	2.55e-05	1.02e-05
INTS10	-0.0257965	2.55e-05	1.02e-05
BMPR1A	0.02528	2.63e-05	1.05e-05
LINC00174	-0.0211524	2.7e-05	1.08e-05
KIF1B	0.0307067	2.76e-05	1.1e-05
CDK7	0.0319648	2.76e-05	1.1e-05
AC010260.1	-0.0254983	2.86e-05	1.14e-05
SOCS7	0.0296193	2.87e-05	1.15e-05
PRORP	-0.0225101	2.88e-05	1.15e-05
PDE3B	-0.0188458	2.91e-05	1.16e-05
TGFB1	0.0289179	3.03e-05	1.2e-05
FAM107B	0.0217091	3.06e-05	1.22e-05
CRYBG1	0.0277882	3.1e-05	1.23e-05
ME2	-0.0211931	3.11e-05	1.23e-05
MAGT1	0.0302272	3.21e-05	1.27e-05
SDAD1	0.0270948	3.29e-05	1.31e-05
TMEM117	0.0375742	3.39e-05	1.34e-05
RBMS1	-0.0362484	3.4e-05	1.35e-05
MCFD2	0.0256827	3.42e-05	1.35e-05
TMEM65	-0.0226387	3.52e-05	1.39e-05
RCC1	0.0275341	3.66e-05	1.45e-05
WARS2-AS1	-0.0200885	3.69e-05	1.46e-05
GPATCH2	0.0324534	3.79e-05	1.5e-05
UTP20	0.0267016	3.8e-05	1.5e-05
VCL	-0.0188195	3.81e-05	1.5e-05
LNX2	-0.0180712	3.83e-05	1.51e-05
MT-CYB	0.028484	3.87e-05	1.52e-05
RPF2	0.0312054	4.03e-05	1.59e-05
CDK8	0.0310096	4.06e-05	1.6e-05
PLEKHA1	-0.0207096	4.17e-05	1.64e-05
SFMBT1	-0.0223023	4.29e-05	1.68e-05
MAGI3	0.0316164	4.3e-05	1.69e-05
MAF	0.0159931	4.34e-05	1.7e-05
UBTD2	0.0290855	4.39e-05	1.72e-05
RYK	-0.0166141	4.42e-05	1.73e-05
RALGPS2	0.0344758	4.43e-05	1.73e-05
CEACAM1	0.0251316	4.53e-05	1.77e-05
DCP1B	-0.0208224	4.56e-05	1.78e-05
ST3GAL5	0.0320784	4.63e-05	1.81e-05
NEU3	0.0247606	4.92e-05	1.92e-05
CNOT10	0.0306102	4.99e-05	1.95e-05
AZIN1	0.0271776	5.05e-05	1.97e-05
CDKL3	0.0237529	5.16e-05	2.01e-05
TESK2	0.0303503	5.25e-05	2.05e-05
ACVR1C	0.0257536	5.49e-05	2.14e-05
EPHB6	0.0354969	5.57e-05	2.16e-05
NSMCE2	-0.0245556	5.59e-05	2.17e-05
SHQ1	0.0315841	5.62e-05	2.18e-05
C9orf72	-0.0148491	5.7e-05	2.21e-05
AL110114.1	-0.022283	5.8e-05	2.25e-05
DIPK1A	-0.0196985	5.8e-05	2.25e-05
ZNF81	0.0284331	5.91e-05	2.29e-05
ARRDC3	0.0187797	6e-05	2.32e-05
WBP4	0.028856	6.02e-05	2.33e-05
EIF1B-AS1	-0.0222624	6.09e-05	2.35e-05
ZNF10	0.0286456	6.12e-05	2.36e-05
CD44	0.0282676	6.35e-05	2.45e-05
YARS	0.0322444	6.61e-05	2.55e-05
CHCHD6	0.02904	6.63e-05	2.55e-05
KLF7	-0.0207393	6.69e-05	2.58e-05
IL6ST	-0.0248067	6.72e-05	2.59e-05
ANO10	0.0268584	6.74e-05	2.59e-05
SIRT5	-0.0246186	6.77e-05	2.6e-05
MAPK6	0.0294627	7.37e-05	2.83e-05
ORC3	-0.0217878	7.54e-05	2.89e-05
ERP27	0.0268972	7.8e-05	2.99e-05
EEFSEC	0.027173	7.83e-05	3e-05
NUS1	0.0298963	7.85e-05	3.01e-05
ARID2	-0.0292115	8.07e-05	3.09e-05
TMCO4	-0.0189749	8.16e-05	3.12e-05
JMJD1C	-0.0189369	8.24e-05	3.15e-05
ERMAP	-0.0286835	8.27e-05	3.16e-05
SLC25A25	0.0275632	8.29e-05	3.16e-05
NSUN6	0.0184276	8.29e-05	3.16e-05
FNDC3A	0.017972	9.08e-05	3.46e-05
HAGH	-0.0178658	9.08e-05	3.46e-05
SPSB1	0.0217211	9.09e-05	3.46e-05
CHKA	0.0308972	9.25e-05	3.52e-05
PGM2	0.0326617	9.34e-05	3.55e-05
CBR3-AS1	-0.0175603	9.36e-05	3.56e-05
CCL28	-0.0225721	9.62e-05	3.65e-05
TMEM267	-0.0190318	9.74e-05	3.7e-05
MAGED1	-0.0205689	9.99e-05	3.79e-05
STXBP4	0.0336283	0.0001023	3.88e-05
ABL1	0.0307391	0.0001072	4.06e-05
ENOSF1	-0.0174835	0.0001081	4.09e-05
TCP11L1	0.0246662	0.0001092	4.13e-05
PITPNA	0.0283489	0.0001096	4.14e-05
TFCP2	0.0271073	0.0001206	4.56e-05
PLA2G12A	-0.0199715	0.0001208	4.56e-05
NNT	-0.0234006	0.0001229	4.64e-05
ATXN3	-0.0232569	0.0001236	4.66e-05
ALG8	0.0290346	0.0001251	4.71e-05
ZRANB3	-0.0180547	0.0001253	4.72e-05
C2orf27A	0.0271841	0.0001256	4.73e-05
NSL1	-0.0164236	0.0001258	4.73e-05
CD72	0.0198034	0.0001269	4.77e-05
ST8SIA4	0.02452	0.0001272	4.78e-05
CEP57L1	0.0269772	0.0001291	4.85e-05
FAM135A	0.0288692	0.0001296	4.86e-05
SLC39A9	0.0266545	0.0001351	5.07e-05
AFF1	-0.0239945	0.0001373	5.14e-05
LINC01137	0.0237748	0.0001382	5.17e-05
MNAT1	0.0185261	0.0001395	5.22e-05
TMEM135	-0.0196931	0.0001406	5.26e-05
AC078881.1	-0.023258	0.000142	5.31e-05
EFHC1	-0.0225911	0.0001438	5.37e-05
MYH10	0.0227379	0.0001443	5.39e-05
KLHL3	-0.0170286	0.0001458	5.44e-05
USP40	0.0256752	0.0001482	5.52e-05
TBK1	0.0220086	0.0001502	5.59e-05
ITGAL	-0.0275099	0.0001503	5.59e-05
CTNND1	0.0273611	0.0001541	5.73e-05
NUAK2	-0.0190028	0.0001551	5.77e-05
CHCHD3	-0.017823	0.0001576	5.86e-05
TBCE	-0.0211872	0.0001616	6e-05
EHBP1	-0.0194308	0.000163	6.05e-05
NPC1	-0.0210122	0.000165	6.12e-05
EPHA1-AS1	0.0231116	0.0001694	6.28e-05
PPA2	-0.0232372	0.0001721	6.37e-05
RIC3	-0.0139668	0.0001767	6.54e-05
PIK3R4	-0.0130343	0.0001768	6.54e-05
DENND5A	-0.0171785	0.0001773	6.55e-05
OSBPL8	-0.0173172	0.0001772	6.55e-05
TRIM66	-0.0250208	0.0001777	6.56e-05
C12orf42	-0.0191947	0.0001782	6.57e-05
LBH	0.0315404	0.000185	6.82e-05
CHKB-DT	-0.0250574	0.0001896	6.98e-05
PACSIN2	0.0350325	0.0001896	6.98e-05
PARP9	-0.0169767	0.0001958	7.2e-05
PHLPP2	0.0267187	0.0002039	7.5e-05
LINC01891	-0.0138892	0.0002042	7.5e-05
XRCC4	0.0259942	0.000207	7.6e-05
LACTB	0.0216363	0.0002091	7.67e-05
ANKMY2	0.0243109	0.0002096	7.69e-05
AMN1	-0.0214607	0.0002149	7.88e-05
AC092650.1	0.0270453	0.0002191	8.03e-05
PCGF5	-0.0183456	0.0002269	8.31e-05
KLHL15	0.0261008	0.0002457	8.99e-05
AGL	0.0249966	0.0002478	9.06e-05
OPRM1	-0.016505	0.0002484	9.08e-05
SPON1	-0.0154968	0.000253	9.24e-05
ANKRD55	-0.0227355	0.0002581	9.42e-05
MT-CO3	0.0309119	0.0002595	9.46e-05
SPAST	-0.0163314	0.0002639	9.62e-05
PUS10	0.0189883	0.0002681	9.76e-05
PPFIBP2	-0.0160078	0.0002689	9.79e-05
GBP5	-0.00824424	0.0002698	9.81e-05
DZIP3	0.0248823	0.0002735	9.94e-05
FAM168A	0.0257661	0.0002771	0.000100671
SAP130	0.0256156	0.0002861	0.000103875
COLQ	-0.0194916	0.0002872	0.000104208
CNNM2	-0.0197777	0.0002955	0.000107152
PTPRJ	0.0213046	0.0003053	0.000110636
ABHD5	0.0237556	0.0003172	0.000114876
MCF2L2	-0.0142358	0.000321	0.000116179
RAP2C-AS1	0.024913	0.0003315	0.000119904
GMNN	0.0268416	0.0003452	0.000124781
SLC8B1	-0.013797	0.0003534	0.000127664
GOT1	0.0263084	0.0003542	0.000127873
MFSD4B	-0.017698	0.000361	0.000130246
CEP63	0.0310482	0.0003636	0.000131102
FEM1C	0.0241333	0.0003671	0.000132281
FZD6	0.0211278	0.0003683	0.00013263
CHIC1	-0.0178885	0.0003712	0.000133591
CAB39L	0.0219225	0.0003717	0.000133687
IL10RB	0.0214487	0.000373	0.000134071
KANSL1L	-0.0172924	0.0003773	0.000135531
KIF9-AS1	0.0232144	0.0003824	0.000137278
AP4E1	0.0264671	0.0003841	0.000137802
PHTF2	0.00208479	0.0003892	0.000139544
XXYLT1	0.0236632	0.0003926	0.000140676
DNAJC25	0.0200324	0.0004022	0.000144026
TXNIP	-0.0273132	0.000403	0.000144222
CTR9	0.0232781	0.0004057	0.000145098
DDX58	-0.0157876	0.0004184	0.000149547
KLHDC1	-0.0175293	0.0004233	0.000151205
ZNF251	-0.0185018	0.000429	0.000153146
MCM9	-0.0218859	0.0004332	0.000154549
AC013652.1	-0.0235124	0.0004399	0.000156842
UBA6-AS1	-0.0160948	0.0004421	0.000157529
PEX7	-0.0143979	0.0004451	0.000158499
SSH2	-0.0157845	0.000446	0.000158721
TEX2	0.0250466	0.0004487	0.000159583
KYAT3	0.0224349	0.0004493	0.000159698
NUP107	0.026921	0.0004521	0.000160594
ZNF808	0.0226923	0.0004533	0.000160921
CEP120	-0.0175866	0.000463	0.000164263
TMTC2	-0.0112508	0.0004711	0.000167033
BACH1	0.023836	0.000475	0.000168312
MINDY2	0.0253482	0.0004779	0.000169236
MCPH1-AS1	0.0170674	0.0004786	0.000169379
WDR92	0.023616	0.0005199	0.000183882
CHD9	-0.0245768	0.000521	0.000184158
PRCP	0.023527	0.0005233	0.000184857
PREPL	-0.0179526	0.0005269	0.000186015
STXBP5-AS1	0.021892	0.0005307	0.000187241
WARS2	0.0301834	0.0005313	0.000187338
SHPRH	-0.0196537	0.0005345	0.000188351
SNX18	0.0184222	0.0005424	0.000191017
SLC25A40	0.0233673	0.0005433	0.000191217
MTHFS	-0.0182732	0.0005451	0.000191733
SETDB2	-0.0188168	0.0005596	0.000196713
SLC25A33	0.0266602	0.0005791	0.000203443
SLC12A6	0.0259923	0.0005797	0.00020353
SPOPL	0.0291242	0.0005902	0.00020709
UBN2	0.023801	0.0005924	0.000207735
CPQ	-0.0211867	0.0005983	0.000209676
BORCS5	0.0281348	0.0005993	0.000209898
DHRS7B	0.0310951	0.0006011	0.000210389
PUDP	-0.0158368	0.0006018	0.000210389
TTC27	0.0249651	0.0006018	0.000210389
OXNAD1	-0.0167081	0.0006085	0.000212602
STARD9	0.0173083	0.0006111	0.000213381
GPR132	0.0301883	0.0006154	0.000214752
2023-03-08	-0.0164072	0.0006169	0.000215145
GLO1	0.0249084	0.0006355	0.000221363
PRMT7	-0.0206523	0.0006355	0.000221363
ITFG2-AS1	-0.0219225	0.0006428	0.000223635
AL450992.2	-0.0190797	0.0006427	0.000223635
PXYLP1	0.0244692	0.0006476	0.000225168
RABGAP1	-0.0239549	0.0006905	0.000239939
STXBP1	0.0279269	0.0007143	0.00024806
LINC01252	-0.0199961	0.0007249	0.000251589
SCARB2	-0.0249699	0.0007542	0.0002616
PAAF1	-0.0188762	0.0007605	0.000263626
ARL13B	0.0257967	0.0007663	0.000265476
DERA	-0.0200979	0.000772	0.00026729
SIK2	0.02475	0.0007797	0.000269793
PRIM2	0.0259452	0.0007919	0.00027385
DHX57	0.0248731	0.0008069	0.000278869
DLG2	0.0234618	0.0008156	0.000281707
EAPP	-0.0183189	0.0008287	0.000286059
TRAF3IP2	0.0248671	0.0008345	0.000287889
SGF29	-0.0151734	0.0008375	0.00028875
TSEN2	-0.0186564	0.0008478	0.000292126
C21orf62-AS1	-0.0212577	0.0008532	0.000293811
KANSL1-AS1	-0.0193242	0.0008554	0.000294392
AL136038.5	-0.0163784	0.0008569	0.000294732
KATNAL1	0.01717	0.0008587	0.000295174
HIBCH	0.0230007	0.000863	0.000296475
GOT2	0.026044	0.0008697	0.000298598
LACTB2	0.0224857	0.0009031	0.000309881
HAUS2	0.0251573	0.0009088	0.00031165
Z94721.1	-0.019402	0.0009381	0.000321506
LARP1B	-0.0136186	0.000992	0.000339776
L2HGDH	0.0242076	0.0009929	0.000339882
MARK4	0.0277196	0.001036	0.000354424
MAPK1	0.0232575	0.001042	0.000356265
MGST3	-0.0140929	0.001054	0.000360154
DNASE1L1	-0.0185298	0.001058	0.000361306
UPRT	0.0243851	0.001072	0.000365869
LRSAM1	0.0284311	0.001102	0.000375885
AC022182.1	0.0285308	0.001105	0.000376685
KDM2B-DT	-0.0220935	0.001107	0.000377143
FLVCR1	-0.0144916	0.001115	0.000379643
RP2	0.0199184	0.00112	0.00038112
AC079142.1	-0.015498	0.001148	0.000390186
MAP3K9	0.0204054	0.001148	0.000390186
RABGEF1	0.0222234	0.001161	0.000394371
HSD17B4	-0.0161769	0.001212	0.000411452
ZNF846	-0.0156046	0.001214	0.000411887
LY96	0.0172616	0.001216	0.000412323
SNTB2	0.0185231	0.001221	0.000413774
ZNF169	-0.0160085	0.001266	0.000428771
CBL	0.0199969	0.001313	0.000444427
MIPEP	-0.0168821	0.001349	0.000456343
RHOQ	0.0220965	0.001362	0.00046047
RPGR	0.0231623	0.001386	0.000468309
KLHL2	-0.018709	0.001395	0.000471073
IFT88	0.0227684	0.001398	0.000471809
SEC24D	0.0203978	0.001405	0.000473893
RAB30	0.0261227	0.001423	0.000479401
CCPG1	-0.016663	0.001423	0.000479401
UBE2D1	0.0237494	0.001472	0.000495619
PPP2CB	0.0251681	0.001487	0.000500376
ZNF710	0.0230591	0.001514	0.000509163
SDCCAG8	-0.0198964	0.001517	0.000509874
ZNF777	0.0214456	0.001555	0.00052234
BRMS1L	0.0253531	0.001579	0.000530092
CLOCK	-0.0153973	0.001593	0.00053448
NEK4	0.0235453	0.001595	0.000534839
LRRC8C	-0.0152347	0.001616	0.000541565
MIA2	-0.0181053	0.001646	0.000551297
HIBADH	0.0222137	0.001672	0.000559679
THADA	-0.0244612	0.001678	0.000561361
NCEH1	0.0285387	0.001694	0.000566384
WDR36	0.0235647	0.001718	0.000574074
SLAMF6	-0.0246384	0.001744	0.000582423
MOSPD1	0.0210157	0.001779	0.000593767
TBC1D1	-0.00769167	0.001781	0.00059409
AC007216.4	0.0294969	0.001784	0.000594745
VPS50	-0.017986	0.001808	0.000602397
AC005224.2	0.0190949	0.001811	0.000603047
SCAPER	-0.0163407	0.001833	0.000609313
ENG	0.0215958	0.001833	0.000609313
RTCB	0.0248267	0.001833	0.000609313
PAK4	0.0210769	0.001843	0.000612283
ARSB	0.0210314	0.001852	0.000614918
BRCC3	-0.0153251	0.001889	0.000626841
WDR47	0.0252543	0.001926	0.00063875
FAM126A	0.018218	0.001941	0.000643354
ATP6V1E2	-0.0154689	0.002001	0.000662859
GCNA	0.0210276	0.00203	0.000672078
ZC4H2	0.0252012	0.002037	0.000674007
CPEB4	0.0229856	0.002068	0.000683871
SLC12A2	0.026345	0.002148	0.000709918
LMO4	0.00838509	0.0022	0.000726686
ST6GALNAC3	0.0203075	0.002209	0.000728732
GLCCI1	-0.0373179	0.002208	0.000728732
TPST1	0.0212033	0.00221	0.000728732
CUBN	-0.0118807	0.002215	0.000729962
RAB3GAP1	-0.0162444	0.002217	0.000730203
PIGL	-0.0128769	0.002267	0.000746243
AK3	-0.0185154	0.00228	0.000750093
IL6R	-0.0177006	0.002301	0.000756569
REEP3	0.0113896	0.002378	0.000781439
ZBTB2	0.0195181	0.002395	0.000786576
BBS7	0.0223227	0.002439	0.000800569
TRIM24	0.0227572	0.002502	0.000820779
IFIH1	0.0230732	0.002537	0.000831786
CDKN2B-AS1	0.0162616	0.002541	0.000832623
KIF27	0.0261184	0.002569	0.000841318
LIMK1	0.0261413	0.002637	0.000863096
WDFY2	-0.0162716	0.002651	0.000867184
PCGF6	0.0212828	0.002653	0.000867344
RMI1	0.0192989	0.002672	0.00087306
FOXN3	0.0248368	0.002682	0.000875829
BAZ2B	-0.0230776	0.002704	0.000882512
RPS28	-0.0204019	0.00271	0.000883968
CPNE8	0.0128086	0.002714	0.000884771
GALM	-0.00861933	0.002725	0.000887853
RPIA	0.0214041	0.00273	0.000888978
POLI	-0.012944	0.002784	0.000906049
AC087286.2	0.0189041	0.002806	0.000912692
QSER1	0.023866	0.002811	0.000913801
SNX8	0.0200624	0.002823	0.000917184
ZNF331	0.0191737	0.002829	0.000918614
RFX7	-0.0283926	0.00284	0.000921665
DCAF10	0.014478	0.00289	0.000937362
LPAR6	-0.0266773	0.002896	0.000938778
NEK1	-0.0220243	0.003066	0.000993326
PIGN	-0.011022	0.003079	0.000996976
KIZ	-0.0152778	0.003084	0.000998032
FAM222B	0.0283038	0.003104	0.00100394
USP13	-0.0152375	0.003109	0.00100499
BCKDHB	-0.00847102	0.003145	0.00101606
IPCEF1	-0.0144097	0.003153	0.00101807
PPCDC	0.0186933	0.003192	0.00103008
FOXO1	0.0267164	0.003224	0.00103983
RC3H1	-0.0214378	0.003227	0.00104021
WDR27	0.0233446	0.003262	0.0010509
SLC9B1	-0.0155209	0.003299	0.00106163
PTPN9	0.0210097	0.003299	0.00106163
ARFGAP3	0.0219222	0.003302	0.001062
GAB3	-0.0201119	0.003383	0.00108745
RPS29	0.0153411	0.003452	0.001109
GPRC5D-AS1	-0.0139512	0.003454	0.00110903
APBA2	-0.0153941	0.003483	0.00111772
IFT52	0.0213809	0.0035	0.00112254
AP002381.2	0.021136	0.003526	0.00113025
RRP15	0.021945	0.003529	0.00113058
LEKR1	0.0199712	0.003544	0.00113476
YEATS4	0.0179526	0.003559	0.00113892
CAAP1	0.0219588	0.003582	0.00114565
HHAT	-0.020699	0.003595	0.00114853
TIPARP	-0.0186604	0.003594	0.00114853
RAD18	0.0204965	0.003608	0.00115204
TATDN3	-0.0152176	0.003709	0.00118363
NMRK1	-0.014166	0.003732	0.00119031
PVT1	-0.0214389	0.003788	0.0012075
CEP128	0.0168956	0.003871	0.00123328
GCH1	0.0264242	0.003896	0.00124055
MBD5	-0.0257449	0.003962	0.00126087
GPHN	0.0168108	0.004101	0.00130421
SMAD5	0.0144915	0.004104	0.00130421
CMC1	0.0279947	0.004105	0.00130421
TENM1	-0.0140257	0.004122	0.00130889
CCDC112	-0.0161797	0.004145	0.00131547
ARHGEF3	-0.00267705	0.004165	0.00132108
SKA2	0.0226382	0.004295	0.00136157
AC006504.5	-0.0171296	0.004331	0.00137222
NOD1	-0.014009	0.00434	0.00137432
SPAG9	0.0134914	0.004375	0.00138463
SNX14	-0.017914	0.00443	0.00140127
PDE5A	-0.012516	0.004474	0.00141441
ABCD3	0.0197499	0.004496	0.00142058
CCL5	-0.0115275	0.004512	0.00142486
TMEM38B	-0.0112283	0.004547	0.00143512
AL049828.1	-0.0145324	0.004567	0.00144064
TMTC4	-0.0163584	0.004584	0.00144521
HELQ	-0.0129314	0.004654	0.00146648
GYG1	0.0187984	0.004663	0.00146851
UBE3D	0.0210592	0.004829	0.00151995
TAGAP	-0.0135819	0.004851	0.00152604
L3MBTL1	0.0216384	0.004864	0.00152929
BRWD3	0.0204464	0.004892	0.00153725
DPP4	-0.0170951	0.004922	0.00154584
BCL2L13	0.0192555	0.00511	0.001604
ELMOD3	-0.0122941	0.005144	0.0016138
B3GLCT	0.0208925	0.005188	0.00162671
ANKAR	-0.0121065	0.005258	0.00164776
TTC37	-0.0165336	0.0053	0.00166002
C1S	0.0123924	0.00535	0.00167477
ZFYVE28	-0.0177772	0.005368	0.00167949
RALGPS1	-0.014118	0.00541	0.00169079
TMED8	0.0224709	0.00541	0.00169079
COG6	-0.0128968	0.005416	0.00169174
IL9R	0.0114391	0.005429	0.00169488
EML2	0.0236131	0.005543	0.00172953
PLEKHA5	0.0194137	0.005623	0.00175354
TMEM169	-0.0122052	0.005752	0.0017928
CMSS1	0.0255727	0.005776	0.0017993
APC	0.0205209	0.005784	0.00180082
CERS6	-0.0162259	0.005792	0.00180233
POC1B-AS1	0.020232	0.005831	0.00181349
CISD1	0.0213684	0.005919	0.00183986
TSC22D1	-0.0115667	0.005976	0.00185657
AL390198.1	0.0198143	0.006023	0.00187016
NPRL3	-0.0114534	0.006045	0.00187598
STPG4	0.0160878	0.006071	0.00188303
TRERF1	-0.010025	0.00621	0.00192511
RB1	0.0134767	0.00626	0.00193956
NEK7	-0.0224399	0.006303	0.00195183
PECAM1	0.0231978	0.006313	0.00195283
AMPD3	0.0215337	0.006312	0.00195283
GALNT3	0.022867	0.006342	0.00195999
ABCB7	0.0210713	0.006343	0.00195999
PALB2	0.0212015	0.006361	0.0019645
ZKSCAN5	0.0156553	0.006454	0.00199215
AL162493.1	-0.0122033	0.006473	0.00199694
LINC01163	-0.0119668	0.006527	0.00201252
EIF4A3	0.0197323	0.006547	0.00201761
IFT74	0.0167319	0.006567	0.00202269
NUDT9	-0.0127823	0.006619	0.00203761
RFX3-AS1	-0.0285105	0.006649	0.00204575
NHEJ1	-0.0121539	0.006681	0.0020545
AL357153.2	-0.0110869	0.006728	0.00206784
ORC5	-0.0135736	0.00675	0.0020735
DHRS4-AS1	-0.0145675	0.006785	0.00208313
PCBP1-AS1	0.0153808	0.006849	0.00210166
ATXN10	-0.0149278	0.00688	0.00211005
DDX10	0.0245381	0.006945	0.00212885
TANGO6	0.025815	0.007036	0.00215559
ESF1	0.0243553	0.007165	0.00219394
IFT140	-0.0143549	0.007222	0.00221022
POP1	0.0239115	0.007247	0.00221669
MTERF1	-0.016895	0.00737	0.00225311
FAM118B	0.0209507	0.007418	0.00226658
TMEM192	-0.0150449	0.007475	0.00228278
AC008403.3	-0.0154057	0.007485	0.00228462
PDK3	-0.011151	0.007526	0.00229592
LIN9	0.0164295	0.007567	0.0023072
SPTLC2	0.0205606	0.007573	0.00230781
PRKAR1B	-0.0114538	0.00758	0.00230872
SLC25A26	0.0186935	0.007654	0.00233002
KIAA1841	-0.0130928	0.007661	0.00233092
COX10-AS1	0.0168682	0.007674	0.00233364
KAZN	-0.0119412	0.007715	0.00234486
C14orf93	0.0166621	0.007784	0.00236394
HACD2	0.0215696	0.007786	0.00236394
CAMK2D	0.0201151	0.007797	0.00236603
PPP1R12B	-0.011394	0.007847	0.00237869
POLB	0.0229674	0.007845	0.00237869
ASB7	0.0198543	0.008043	0.00243682
SQSTM1	0.0109473	0.008127	0.00246098
TSHZ1	-0.00959216	0.008177	0.00247481
RABEPK	-0.0111378	0.008243	0.00249348
ACBD6	-0.0134314	0.008313	0.00251291
ACAT1	0.0216609	0.008316	0.00251291
ENTPD5	-0.0117059	0.008321	0.0025131
NRF1	0.0131532	0.008342	0.00251812
ABHD8	0.020856	0.008549	0.00257925
ACAT2	0.0244963	0.008671	0.00261469
PLCL1	-0.014864	0.008778	0.00264556
LINC00886	-0.0219297	0.008831	0.00266014
VIM-AS1	0.0205938	0.00887	0.00267049
HLTF	0.0133329	0.008927	0.00268624
TET2	0.0139108	0.009035	0.00271732
RHOT1	-0.00950306	0.009063	0.00272432
SP4	0.0177247	0.009152	0.00274963
PBX3	0.0198056	0.009223	0.00276951
DCAF6	-0.015798	0.009292	0.00278878
ZNF487	-0.0126558	0.009343	0.00280262
GOLGA5	-0.00817473	0.009351	0.00280356
INTS12	0.0205511	0.009359	0.00280449
AC008014.1	0.0145022	0.009562	0.00286383
AK9	0.0131954	0.009727	0.00291021
PLEKHA8	0.0211617	0.009722	0.00291021
C2CD3	0.0196419	0.009963	0.00297927
MSH3	-0.00945659	0.01004	0.00300074
ANKH	-0.0182971	0.01009	0.00301411
BZW2	0.0223544	0.01012	0.0030215
RALA	-0.015205	0.01014	0.00302433
BIRC6	-0.0181513	0.01014	0.00302433
TDRD7	-0.0121253	0.01025	0.00305556
PRKX	-0.0183223	0.01049	0.00312548
NSMAF	-0.0170731	0.01052	0.00313279
PRIMPOL	-0.0140279	0.01057	0.00314605
GLUD1	0.0148643	0.01058	0.0031474
PRKCI	0.0271531	0.01072	0.0031874
GMPS	0.019418	0.01076	0.00319764
SCLY	0.0128872	0.01083	0.00321677
CBR4	-0.00992479	0.01087	0.00322699
HACL1	-0.0106195	0.01089	0.00323126
ARRDC3-AS1	0.00931913	0.01107	0.00328297
C2orf76	-0.0114631	0.01114	0.00330203
ERCC6L2	-0.0115476	0.01126	0.00333588
POLR3B	0.0160527	0.01138	0.00336969
MAP2K4	-0.0135237	0.0116	0.00343306
ICE2	-0.00808886	0.01163	0.00344017
ELOA-AS1	-0.0107115	0.01164	0.00344136
BORA	0.0163316	0.01169	0.00345436
PCCB	-0.00834225	0.01172	0.00346145
SGO1-AS1	-0.0132291	0.01191	0.00351576
KIF16B	0.0168251	0.01202	0.00354641
CWC27	0.0203704	0.01252	0.00369203
MIOS	0.0205695	0.01255	0.00369898
GALNT1	0.0163322	0.01256	0.00370003
PUS7L	0.0142954	0.01269	0.00373641
LIN54	-0.0101707	0.01274	0.00374922
MTBP	0.02064	0.01279	0.003762
HGSNAT	-0.00629134	0.01313	0.00386003
HCG25	-0.0151537	0.01315	0.00386394
TAF12	0.0210766	0.01317	0.00386784
ENTPD3-AS1	-0.0181148	0.01329	0.00390109
NOCT	0.0156592	0.01351	0.00396364
NCK1-DT	0.0155904	0.01367	0.00400853
IL27RA	0.025507	0.01371	0.00401821
CPEB3	0.0188638	0.01377	0.00403374
SLC26A2	0.0192104	0.01393	0.00407853
KLHL7	-0.0100289	0.01398	0.00409109
CCNT2-AS1	-0.0136061	0.014	0.00409486
CCDC57	0.0195607	0.01404	0.00410447
ZNF16	0.0211382	0.01409	0.00411699
MRE11	-0.00941581	0.01411	0.00412074
TTLL5	0.0271226	0.01416	0.00413324
AP003086.1	0.0157688	0.01425	0.0041574
HEATR5A	0.0163708	0.01453	0.00423694
ATPAF1	-0.0121074	0.01464	0.00426685
CLASP2	-0.0106721	0.0148	0.0043113
DLAT	0.0193789	0.01514	0.0044081
ATP2C1	0.0171145	0.01569	0.00456593
AC096677.1	-0.010169	0.01576	0.00458398
AL645465.1	0.0139094	0.01578	0.00458747
SMARCAL1	0.0158526	0.01588	0.00461188
CEP78	0.0195286	0.01588	0.00461188
BIRC3	-0.020292	0.01598	0.00463858
SGMS1	0.0126489	0.01611	0.00467159
ABCG1	-0.0103714	0.01611	0.00467159
UBE2R2	0.0194889	0.0162	0.00469532
TTI2	0.0141491	0.01635	0.00473641
ADCY9	-0.0140884	0.0164	0.0047485
ATF1	0.0252004	0.0165	0.00477505
SRP54	-0.013071	0.01659	0.00479868
LEPR	0.0129309	0.01666	0.0048165
DAG1	-0.0108818	0.01667	0.00481697
FAM234A	-0.0123467	0.01673	0.00483188
ZNF717	-0.0104357	0.01675	0.00483523
NAA35	0.0163457	0.01678	0.00484145
HERC5	-0.0117704	0.0168	0.00484479
HPCAL1	-0.0129304	0.01682	0.00484813
TMEM14B	-0.0139954	0.01684	0.00485146
MRPL48	-0.0126048	0.01727	0.00497285
SLC9B2	0.0162754	0.01765	0.00507972
[truncated: 1,003 more rows]

## Sheet: DATF
Table S8 Identification of cellular transcripts and DATFs that correlate with HIV RNA levels for donor 1 primary cells
Note: List of Spearman correlation coefficients, nominal P values from linear regression, and adjusted P values (P.adj) for TF and motifs that were associated with HIV RNA level.
TF	Motif	Mean.DMSO	Mean.SAHA	Mean.Prostratin	Mean.iBET151	SAHA.P	Prostratin.P	iBET151.P	SAHA.P.adj	Prostratin.P.adj	iBET151.P.adj	DATF.combined.P	DATF.combined.P.adj
FOXF2	MA0030.1	0.0639968	0.0717976	-0.326853	0.212187	0.855192	6.47224e-143	2.87822e-21	0.187652	6.36445e-144	2.91108e-20	1.94167e-142	7.54035e-142
FOXD1	MA0031.1	0.162134	0.0490028	-0.537556	0.353164	1.61423e-10	0	7.93516e-32	1.10432e-10	0	2.11665e-30	0	0
IRF2	MA0051.1	-0.0649012	-0.242244	0.217898	-0.0625972	3.80919e-22	2.81853e-66	0.970443	5.79746e-22	1.74462e-67	0.312674	8.45558e-66	2.1936e-65
MZF1(var.2)	MA0057.1	-0.0539839	0.287561	-0.156332	-0.0367064	1.92471e-92	4.93679e-12	0.195592	8.41006e-92	1.68181e-13	0.0981763	5.77414e-92	1.77429e-91
MAX::MYC	MA0059.1	0.0685903	0.0182688	-0.0656299	-0.0055783	0.00255315	2.47116e-17	2.42267e-06	0.000947499	9.54403e-19	4.90065e-06	7.41347e-17	1.19712e-16
PPARG	MA0066.1	0.0469605	-0.0223599	-0.0738556	0.0758175	4.02689e-05	3.35527e-15	0.0814003	1.8002e-05	1.22104e-16	0.0504631	1.00242e-14	1.5144e-14
PAX6	MA0069.1	0.00617642	-0.0267187	-0.0383282	0.0327418	0.170151	0.0112344	0.0641152	0.0454591	0.000293899	0.0415687	0.0272884	0.0289339
PBX1	MA0070.1	-0.0667275	-0.0785729	0.179758	-0.0708134	0.445571	2.38544e-57	0.744494	0.108747	1.40146e-58	0.262367	7.15631e-57	1.76951e-56
RORA	MA0071.1	-0.00763676	-0.0217227	0.0183888	0.0107738	0.414606	0.105943	0.24612	0.101556	0.0026091	0.116051	0.197707	0.201527
RORA(var.2)	MA0072.1	-0.0887629	-0.0922386	0.264255	-0.123746	0.745798	4.53227e-113	0.0266308	0.168933	3.90315e-114	0.0207191	1.35968e-112	4.6776e-112
RREB1	MA0073.1	-0.0531986	0.31004	-0.0680876	-0.089827	2.44344e-129	0.316789	0.00395047	1.22583e-128	0.00732057	0.00422812	7.33031e-129	2.68213e-128
RXRA::VDR	MA0074.1	-0.0344569	0.032002	-0.00190933	-0.00193718	0.000171077	0.0800262	0.0833995	7.21906e-05	0.00198849	0.0511313	0.000511136	0.000580879
SOX9	MA0077.1	-0.0162563	-0.020766	0.0176225	0.0159753	0.807242	0.0503158	0.0800884	0.180735	0.00126384	0.0498479	0.10548	0.108567
SRY	MA0084.1	0.0733974	0.0636494	-0.313282	0.20088	0.475921	1.80391e-147	1.45968e-16	0.113496	1.82566e-148	1.18108e-15	5.41174e-147	2.16812e-146
TAL1::TCF3	MA0091.1	0.059847	0.0370512	-0.132508	0.0673146	0.34051	1.93081e-34	0.660902	0.0846306	9.13685e-36	0.243514	5.79242e-34	1.14581e-33
REL	MA0101.1	-0.235481	-0.350982	0.823922	-0.414473	3.01307e-10	0	3.80502e-28	2.03052e-10	0	5.13128e-27	0	0
RELA	MA0107.1	-0.264056	-0.343265	0.865773	-0.44524	4.89007e-05	0	4.2249e-27	2.16465e-05	0	5.02721e-26	0	0
NR1H2::RXRA	MA0115.1	0.0121978	-0.0230177	-0.00170343	0.00913509	0.124789	0.422143	0.788903	0.0346379	0.00962679	0.270629	0.36204	0.364922
NFIC::TLX1	MA0119.1	0.082599	0.0769842	-0.155445	0.0491719	0.55147	8.87007e-54	0.014676	0.129457	5.08203e-55	0.0127412	2.66102e-53	6.3804e-53
ZNF354C	MA0130.1	-0.000883718	0.0708265	-0.0312856	-0.00054492	4.7043e-08	0.000950567	0.754733	2.62231e-08	2.57922e-05	0.263354	1.41122e-07	1.79019e-07
CTCF	MA0139.1	-0.10741	0.302414	-0.146013	-0.0418829	3.77606e-131	0.00767217	2.12555e-05	1.96725e-130	0.000201852	3.73881e-05	1.13282e-130	4.19341e-130
EWSR1-FLI1	MA0149.1	-0.0739054	0.199296	-0.0865919	0.00742697	2.8215e-79	0.242014	5.70323e-10	1.12408e-78	0.00570675	1.38996e-09	8.4645e-79	2.45781e-78
REST	MA0138.2	0.0313887	-0.0709469	0.0546366	-0.0205437	1.45974e-10	0.114065	0.000434549	1.014e-10	0.00277951	0.000586014	4.37923e-10	5.82364e-10
NFATC2	MA0152.1	-0.223231	-0.0958032	0.383943	-0.140289	9.85768e-15	0	4.7122e-08	9.60626e-15	0	1.04747e-07	0	0
INSM1	MA0155.1	-0.00687519	0.233382	-0.090966	-0.0285253	1.11954e-49	2.95445e-09	0.0820692	3.29667e-49	9.50443e-11	0.0506135	3.35862e-49	7.73093e-49
RARA::RXRA	MA0159.1	0.0313521	0.141313	-0.0917022	0.00236525	1.68253e-11	1.14705e-15	0.0834144	1.30981e-11	4.25241e-17	0.0511313	3.45083e-15	5.31478e-15
NR4A2	MA0160.1	-0.0332513	-0.0642547	0.138265	-0.0547864	0.155612	1.85901e-27	0.120832	0.0420728	8.05485e-29	0.0702084	5.57703e-27	1.02031e-26
PLAG1	MA0163.1	-0.0226212	0.188471	-0.0594922	-0.0355419	2.40022e-40	0.00292757	0.298136	5.51053e-40	7.83615e-05	0.134917	7.20065e-40	1.51429e-39
ARNT::HIF1A	MA0259.1	0.0425098	0.0223267	-0.0644535	0.0110522	0.320006	2.7043e-11	0.143621	0.0798275	8.99177e-13	0.0776796	8.11292e-11	1.09499e-10
DUX4	MA0468.1	-0.0763703	-0.106066	0.245468	-0.0954152	0.0351833	5.54213e-99	0.252815	0.0110063	4.41625e-100	0.11838	1.66264e-98	5.34239e-98
FOS	MA0476.1	-1.66551	-1.89216	4.57599	-1.81985	5.49184e-22	0	2.01062e-14	8.26552e-22	0	9.91986e-14	0	0
FOSL2	MA0478.1	-1.48424	-1.67706	4.10093	-1.64162	2.15826e-17	0	1.02369e-15	2.3768e-17	0	7.39553e-15	0	0
FOXH1	MA0479.1	0.00242433	-0.0380347	-0.00188013	0.0361204	0.0248131	0.839068	0.0283666	0.0080601	0.0184664	0.0218178	0.0427798	0.0449827
JUN	MA0488.1	-0.333836	-0.263156	0.811814	-0.356535	1.19145e-05	0	0.198469	5.58436e-06	0	0.0988843	0	0
JUN(var.2)	MA0489.1	-1.7265	-1.93805	4.71419	-1.87775	2.55591e-19	0	2.47256e-15	3.14737e-19	0	1.59779e-14	0	0
JUND(var.2)	MA0492.1	-0.304555	-0.266123	0.779356	-0.351589	0.0251986	0	0.00894162	0.00815309	0	0.00841275	0	0
MEF2C	MA0497.1	-0.0223846	-0.271538	0.261426	-0.0498365	2.93859e-63	2.10903e-94	0.0289218	9.95117e-63	1.61559e-95	0.0221606	6.3271e-94	1.96326e-93
MAF::NFE2	MA0501.1	-0.712663	-0.84414	2.00576	-0.773479	1.0402e-11	0	0.000199262	8.19188e-12	0	0.000296377	0	0
NR2C2	MA0504.1	-0.0665477	0.184815	-0.0282831	-0.0367732	3.03253e-57	0.0115938	0.0910925	9.78026e-57	0.000302731	0.0551692	9.09759e-57	2.24077e-56
NRF1	MA0506.1	-0.109399	-0.0286867	-0.0915383	0.0408631	0.00448211	0.248368	1.31472e-16	0.00160615	0.00582685	1.10811e-15	3.94416e-16	6.22606e-16
POU2F2	MA0507.1	-0.0386692	0.11052	0.0245619	-0.0685368	4.3459e-19	9.94774e-06	0.0778276	5.25601e-19	2.94716e-07	0.048892	1.30377e-18	2.1661e-18
SMAD2::SMAD3::SMAD4	MA0513.1	0.0790964	-0.0338221	-0.0641971	0.061496	3.1005e-10	5.93381e-21	0.276693	2.0791e-10	2.41981e-22	0.127208	1.78014e-20	3.07038e-20
STAT1::STAT2	MA0517.1	-0.0577641	-0.233683	0.177818	-0.0366845	5.71704e-29	2.57506e-58	0.135759	1.0907e-28	1.51931e-59	0.075238	7.72518e-58	1.91766e-57
TCF7L2	MA0523.1	0.145831	0.0792102	-0.334691	0.15572	0.000253858	6.07904e-188	0.455922	0.000105479	7.20403e-189	0.183351	1.82371e-187	8.42635e-187
ZBTB33	MA0527.1	-0.0596407	-0.0469477	0.0399372	-0.0189943	0.490997	4.19222e-11	0.00650051	0.116681	1.38725e-12	0.00650963	1.25767e-10	1.69384e-10
ELK4	MA0076.2	0.0337777	-0.0668029	-0.208042	0.135226	7.25548e-09	1.36737e-56	3.34762e-13	4.40713e-09	7.89951e-58	1.27767e-12	4.10211e-56	9.94879e-56
ESR2	MA0258.2	-0.00142547	-0.00446896	0.0515182	-0.0359966	0.947421	0.000285216	0.0507767	0.205332	7.95689e-06	0.0347003	0.00085548	0.00096014
IRF1	MA0050.2	-0.0240955	-0.22571	0.132157	-0.00889499	2.39619e-47	3.12408e-36	0.207203	6.76199e-47	1.50402e-37	0.102229	7.18857e-47	1.62513e-46
STAT1	MA0137.3	-0.201729	-0.0827758	0.353589	-0.14653	1.62956e-12	4.17293e-263	0.000405448	1.40593e-12	6.22134e-264	0.000557928	1.25188e-262	7.40597e-262
STAT3	MA0144.2	-0.152609	-0.132898	0.327256	-0.113952	0.200798	3.83043e-216	0.0088586	0.0529165	4.96352e-217	0.00837588	1.14913e-215	5.81919e-215
GATA1::TAL1	MA0140.2	0.028918	0.0730036	-0.157174	0.0933984	0.0137133	2.6238e-32	4.49936e-05	0.00459786	1.20462e-33	7.71309e-05	7.87141e-32	1.51447e-31
YY1	MA0095.2	0.00472813	-0.222484	-0.0744485	0.152741	1.93017e-41	8.30336e-08	1.29801e-21	4.50777e-41	2.55839e-09	1.38192e-20	5.79051e-41	1.22588e-40
FOXP2	MA0593.1	0.11493	0.0140341	-0.422997	0.304911	1.20407e-09	6.74767e-275	1.51512e-36	7.76652e-10	1.05121e-275	1.02161e-34	2.0243e-274	1.25626e-273
SREBF1	MA0595.1	0.0516893	-0.191623	0.119132	-0.0144285	6.44474e-43	2.27924e-06	0.000237263	1.58722e-42	6.87001e-08	0.000345283	1.93342e-42	4.19129e-42
SREBF2	MA0596.1	0.0339235	-0.150408	0.116142	-0.00854638	6.87454e-26	2.32658e-07	0.0168695	1.22525e-25	7.10538e-09	0.0143534	2.06236e-25	3.74061e-25
THAP1	MA0597.1	0.0188445	-0.0699895	0.0293942	-0.00202897	2.21104e-08	0.564724	0.130256	1.2799e-08	0.0127317	0.0733946	6.63313e-08	8.51677e-08
KLF5	MA0599.1	-0.0909772	0.382047	-0.0417488	-0.114498	0	3.60426e-05	0.00956699	0	1.03896e-06	0.00887726	0	0
DMRT3	MA0610.1	-0.0277772	-0.0208827	0.0601415	-0.00451765	0.643469	3.89595e-08	0.224069	0.148739	1.21117e-09	0.107662	1.16879e-07	1.48861e-07
FOXG1	MA0613.1	0.102587	0.0862673	-0.428705	0.283258	0.342921	3.58524e-264	8.37104e-32	0.0849858	5.40326e-265	2.11665e-30	1.07557e-263	6.48416e-263
LBX1	MA0618.1	0.011605	0.105228	-0.101564	0.0304026	9.4972e-08	3.4977e-13	0.311774	5.18726e-08	1.20938e-14	0.139528	1.04943e-12	1.48943e-12
NFATC3	MA0625.1	-0.204446	-0.153449	0.388606	-0.123665	0.0011955	1.68421e-299	5.94137e-07	0.000465332	2.88294e-300	1.22637e-06	5.05262e-299	3.40245e-298
POU6F1	MA0628.1	0.0544262	0.0110853	-0.100841	0.0662486	0.00593558	6.76547e-24	0.386019	0.00208291	2.8512e-25	0.164304	2.02964e-23	3.60888e-23
SHOX	MA0630.1	0.0309144	0.0734556	-0.0996866	0.0250325	0.00838826	1.38815e-16	0.755107	0.00286828	5.21599e-18	0.263354	4.16446e-16	6.54119e-16
ALX3	MA0634.1	0.0892002	0.0707115	-0.20256	0.080141	0.239107	2.33035e-78	0.591945	0.0613412	1.64851e-79	0.224941	6.99106e-78	2.0207e-77
BARHL2	MA0635.1	-0.012599	-0.0316608	0.0497847	-0.0124324	0.312811	5.8594e-05	0.974821	0.0783212	1.67509e-06	0.313498	0.00017617	0.000202387
BHLHE41	MA0636.1	0.207119	0.214665	-0.613857	0.236458	0.797245	0	0.0603414	0.179089	0	0.0393744	0	0
CENPB	MA0637.1	-0.0479168	0.0463126	-0.00668895	-0.0156035	5.38205e-08	0.0228946	0.0685903	2.97561e-08	0.000586761	0.0441869	1.61461e-07	2.04001e-07
CREB3	MA0638.1	-0.137596	-0.153433	0.344993	-0.146759	0.249157	2.37246e-200	0.528287	0.0636783	3.01785e-201	0.203711	7.11738e-200	3.54748e-199
DBP	MA0639.1	-0.0403691	0.0776293	-0.00683856	-0.0385308	1.19292e-10	0.0753695	0.840092	8.416e-11	0.00188291	0.284558	3.57877e-10	4.76918e-10
ELF4	MA0641.1	0.0261377	0.00741328	-0.24876	0.130608	0.255708	9.19535e-72	2.84939e-10	0.0652296	5.95772e-73	7.38954e-10	2.75861e-71	7.39914e-71
ELF5	MA0136.2	0.052992	-0.0694074	-0.223537	0.157043	3.92e-13	3.55092e-75	1.70415e-11	3.53989e-13	2.41344e-76	5.22305e-11	1.06527e-74	2.98371e-74
EN1	MA0027.2	-0.0175713	0.0359373	0.020694	-0.0335398	0.00124286	0.0211019	0.349704	0.000481005	0.000541819	0.152061	0.00351474	0.00383591
EN2	MA0642.1	-0.0258525	0.0167876	0.103475	-0.0817259	0.00450704	3.0656e-16	0.000450894	0.00161082	1.14879e-17	0.000604029	9.1968e-16	1.44098e-15
ESX1	MA0644.1	0.00176213	0.0862234	-0.08343	0.0237675	2.40785e-06	9.43211e-08	0.21213	1.15658e-06	2.89973e-09	0.10315	2.72297e-07	3.4064e-07
ETV6	MA0645.1	-3.58931e-05	-0.0955483	-0.116192	0.101658	2.71525e-08	2.19076e-15	2.6714e-11	1.55845e-08	8.01619e-17	7.94675e-11	6.63107e-15	1.00667e-14
FLI1	MA0475.2	-0.074983	-0.0579711	-0.0491276	0.0461256	0.262102	0.0903588	6.70132e-15	0.0666098	0.00223722	3.98696e-14	2.0202e-14	3.0303e-14
FOXI1	MA0042.2	0.163649	0.0490618	-0.539086	0.353559	9.73974e-11	0	1.79414e-31	6.90731e-11	0	2.59232e-30	0	0
FOXL1	MA0033.2	0.163649	0.0490618	-0.539086	0.353559	9.73974e-11	0	1.79414e-31	6.90731e-11	0	2.59232e-30	0	0
FOXO3	MA0157.2	0.162134	0.0490028	-0.537556	0.353164	1.61423e-10	0	7.93516e-32	1.10432e-10	0	2.11665e-30	0	0
GCM1	MA0646.1	0.00685884	0.0437298	-0.0424367	-0.00860448	0.0357285	0.00345757	0.410106	0.0111	9.2192e-05	0.169835	0.00943144	0.0101879
GRHL1	MA0647.1	0.0189867	-0.0971712	-0.0112545	0.0440677	5.23091e-11	0.0310903	0.13272	3.89314e-11	0.000792413	0.0744263	1.56927e-10	2.10902e-10
GSC	MA0648.1	0.00214952	0.128325	-0.142063	0.0412588	2.59353e-13	1.96601e-20	0.00812497	2.37369e-13	7.92417e-22	0.00793984	5.89804e-20	9.98252e-20
HEY2	MA0649.1	0.16774	0.03989	-0.289988	0.109385	1.92868e-12	1.97491e-182	0.000195782	1.65348e-12	2.30105e-183	0.000295025	5.92472e-182	2.69809e-181
HINFP	MA0131.2	-0.029939	-0.0971675	0.0377125	0.0139384	7.44603e-05	2.82344e-05	0.000952699	3.22237e-05	8.20704e-07	0.0011823	6.01234e-05	7.08717e-05
HNF1A	MA0046.2	-0.0244391	0.0070456	0.0383422	-0.0217	0.0493831	3.80496e-05	0.875451	0.014898	1.09227e-06	0.292709	0.000114095	0.000131792
HNF1B	MA0153.2	-0.0598382	-0.0508199	0.123175	-0.0448106	0.454358	8.17924e-34	0.189794	0.109706	3.8443e-35	0.0957412	2.45377e-33	4.82372e-33
HOXC11	MA0651.1	-0.073464	-0.0556386	0.138688	-0.0580126	0.14779	8.25007e-44	0.173304	0.0403607	4.33291e-45	0.0892021	2.47502e-43	5.40237e-43
HSF1	MA0486.2	-0.0280039	-0.0250655	-0.0276217	0.048096	0.994767	0.360526	6.21093e-06	0.212869	0.00826241	1.19654e-05	1.86548e-05	2.24069e-05
IRF8	MA0652.1	-0.124826	-0.458196	0.511121	-0.170774	2.56885e-69	1.83722e-277	0.0308956	9.15691e-69	2.89471e-278	0.0234877	5.51166e-277	3.45434e-276
IRF9	MA0653.1	-0.0600697	-0.441532	0.395841	-0.115278	4.91467e-100	9.99503e-160	0.00406182	2.21905e-99	1.0912e-160	0.00432441	2.99851e-159	1.29119e-158
ISX	MA0654.1	0.0309144	0.0734556	-0.0996866	0.0250325	0.00838826	1.38815e-16	0.755107	0.00286828	5.21599e-18	0.263354	4.16446e-16	6.54119e-16
JDP2	MA0655.1	-1.58344	-1.77376	4.31062	-1.72738	1.76039e-16	0	1.33602e-14	1.87758e-16	0	7.3042e-14	0	0
JDP2(var.2)	MA0656.1	-0.433022	-0.256609	0.969186	-0.45767	2.4134e-22	0	0.0837137	3.71484e-22	0	0.0511598	0	0
KLF13	MA0657.1	-0.164339	0.411372	0.0989044	-0.217236	1.90044e-244	6.11699e-69	0.00328123	1.6089e-243	3.8377e-70	0.00358778	5.70132e-244	3.19375e-243
LHX6	MA0658.1	0.0350041	0.0573687	-0.120163	0.0643963	0.272674	6.33837e-22	0.0339258	0.0691666	2.6078e-23	0.0252303	1.90151e-21	3.30675e-21
MEF2B	MA0660.1	0.0462643	-0.196551	0.128184	-0.0255665	3.09753e-48	1.04464e-08	2.80038e-06	8.92714e-48	3.32206e-10	5.60862e-06	9.29259e-48	2.10832e-47
MEOX1	MA0661.1	-0.00125764	0.0237959	-0.0318392	0.0109224	0.150598	0.0933245	0.340936	0.0410446	0.00230242	0.1496	0.151676	0.155358
MIXL1	MA0662.1	0.0339913	0.0845426	-0.11634	0.0282264	0.00189854	6.75103e-21	0.842631	0.000712374	2.74499e-22	0.284558	2.02531e-20	3.46492e-20
MLX	MA0663.1	0.114725	0.22176	-0.39306	0.0964448	1.43013e-08	2.28485e-228	0.184462	8.4225e-09	3.10587e-229	0.0937528	6.85454e-228	3.61577e-227
MLXIPL	MA0664.1	0.12126	0.217192	-0.439037	0.128075	1.31488e-07	4.44367e-267	0.652068	7.06775e-08	6.77059e-268	0.241138	1.3331e-266	8.11397e-266
MSC	MA0665.1	0.177207	0.0509513	-0.347547	0.186862	3.51399e-14	7.40324e-244	0.63139	3.35202e-14	1.04742e-244	0.235645	2.22097e-243	1.23322e-242
MSX1	MA0666.1	-0.0469504	0.029512	0.0690072	-0.0469173	1.17186e-05	7.15336e-14	0.942209	5.51159e-06	2.51095e-15	0.304949	2.1464e-13	3.11622e-13
MYF6	MA0667.1	0.0944929	0.0023953	-0.265067	0.189036	2.25857e-06	6.42243e-112	4.55871e-10	1.08873e-06	5.42977e-113	1.16728e-09	1.92673e-111	6.52203e-111
NEUROD2	MA0668.1	0.0211736	0.0722246	-0.0494263	0.00109022	0.00528246	4.37286e-06	0.113899	0.00186824	1.30669e-07	0.0669766	1.31072e-05	1.58338e-05
NEUROG2	MA0669.1	0.0471217	0.0396785	-0.142914	0.107937	0.679942	9.31898e-33	4.76752e-05	0.156034	4.29267e-34	8.10411e-05	2.79569e-32	5.39535e-32
NFIA	MA0670.1	0.101467	0.076548	-0.231129	0.0883893	0.119297	1.05138e-101	0.220293	0.0331813	8.57505e-103	0.106352	3.15414e-101	1.03449e-100
NFIX	MA0671.1	0.12609	0.134851	-0.315338	0.117529	0.510039	1.98452e-165	0.500884	0.120993	2.20126e-166	0.197515	5.95357e-165	2.59904e-164
NHLH1	MA0048.2	0.0502678	0.0174511	-0.142934	0.0877251	0.0491633	6.03213e-38	0.0260428	0.0148648	2.97639e-39	0.0203399	1.80964e-37	3.69517e-37
NKX2-3	MA0672.1	0.0168226	0.0400202	-0.0832153	0.0627727	0.293167	2.47299e-11	0.00305374	0.0739496	8.24243e-13	0.00335717	7.41899e-11	1.00347e-10
NKX2-8	MA0673.1	0.00810856	-0.0235162	-0.0198896	0.0442355	0.032394	0.06705	0.0259939	0.0102283	0.00168112	0.0203399	0.0356323	0.0375296
NKX6-1	MA0674.1	0.0469774	0.0155642	-0.12366	0.0722236	0.0566167	8.10787e-32	0.163881	0.0168921	3.71014e-33	0.086803	2.43236e-31	4.66571e-31
NKX6-2	MA0675.1	0.00612316	0.0896276	-0.0966981	0.0307991	3.1935e-06	1.07868e-11	0.222285	1.52853e-06	3.66572e-13	0.107058	3.23604e-11	4.45307e-11
OLIG2	MA0678.1	0.0296411	0.0948647	-0.0887942	0.0199724	0.000285283	1.38068e-14	0.345379	0.0001171	4.90857e-16	0.15057	4.16177e-14	6.16956e-14
PAX4	MA0068.2	0.0708871	0.0881323	-0.216082	0.0937639	0.284685	1.42644e-74	0.187806	0.0719439	9.60089e-76	0.0949752	4.27932e-74	1.18807e-73
PAX7	MA0680.1	0.00453073	0.0401821	-0.0122504	-0.0122203	0.0285004	0.378326	0.445079	0.009105	0.00865603	0.180787	0.0797983	0.0825365
POU4F2	MA0683.1	0.0277794	0.0182751	-0.0520696	0.0206053	0.665012	1.04755e-08	0.696852	0.153196	3.32369e-10	0.250821	3.14266e-08	4.05981e-08
SP4	MA0685.1	-0.14994	0.473701	0.0783223	-0.229874	0	2.69753e-78	9.54975e-13	0	1.89856e-79	3.44956e-12	0	0
SPDEF	MA0686.1	-0.0391588	0.0129269	-0.0489732	0.0164759	0.00283467	0.753154	0.000526535	0.00104624	0.0166284	0.00069614	0.00133406	0.00148411
SPIC	MA0687.1	0.00771181	-0.0117147	-0.141675	0.0979877	0.30074	7.92729e-24	5.49234e-10	0.0756626	3.33071e-25	1.35489e-09	2.37819e-23	4.21679e-23
SRF	MA0083.3	-0.105577	-0.0888985	0.252116	-0.118595	0.244308	3.47713e-112	0.386629	0.0625572	2.95773e-113	0.164304	1.04314e-111	3.55003e-111
TBXT	MA0009.2	-0.00720232	-0.0437273	0.0549773	0.0001355	0.0538715	2.69546e-05	0.48523	0.0161085	7.8515e-07	0.194364	8.08236e-05	9.42198e-05
TBX2	MA0688.1	0.0132808	0.00963927	0.0369723	-0.0304928	0.846312	0.1377	0.00370626	0.186705	0.00332041	0.00398785	0.0110815	0.0119093
TBX20	MA0689.1	-0.008831	-0.0338462	0.0823026	-0.0258903	0.214947	4.29846e-09	0.411981	0.0559914	1.37642e-10	0.170046	1.28954e-08	1.68305e-08
TBX21	MA0690.1	0.0719863	-0.0297683	-0.0441282	0.0394723	3.75688e-09	3.76441e-15	0.027865	2.3451e-09	1.36634e-16	0.0215138	1.12964e-14	1.70253e-14
TFAP4	MA0691.1	0.0210143	-0.0107786	-0.0208433	0.0411634	0.118231	0.0262974	0.145822	0.0329527	0.000672729	0.0786596	0.0566712	0.0590986
TFCP2	MA0145.3	0.0789647	-0.0316912	-0.128372	0.0686863	2.03709e-09	1.90665e-39	0.771272	1.28941e-09	9.50939e-41	0.26715	5.71996e-39	1.17939e-38
TFEB	MA0692.1	0.12073	0.224032	-0.441654	0.150294	3.31927e-08	3.86124e-271	0.0371639	1.88912e-08	5.94853e-272	0.0271395	1.15837e-270	7.11893e-270
ZBTB7B	MA0694.1	0.0128393	0.109627	-0.197637	0.0767695	5.83823e-09	2.92887e-42	5.35583e-05	3.57756e-09	1.52095e-43	9.0283e-05	8.78661e-42	1.89181e-41
ZBTB7C	MA0695.1	0.0137069	0.072474	-0.168516	0.0654477	0.00179656	1.97948e-36	0.0012225	0.000681659	9.56304e-38	0.00148971	5.93845e-36	1.19335e-35
ZIC1	MA0696.1	-0.00117542	0.0973143	-0.0649396	0.00602298	7.34915e-09	1.44852e-05	0.95755	4.4441e-09	4.25508e-07	0.309419	2.20363e-08	2.87016e-08
ZIC3	MA0697.1	0.0169554	0.0774861	-0.125429	0.0415537	0.000122805	8.81485e-22	0.125958	5.21459e-05	3.61597e-23	0.0722143	2.64446e-21	4.58614e-21
ZBTB18	MA0698.1	0.0729017	0.0719598	-0.161118	0.0828634	0.835032	1.04718e-53	0.528705	0.184819	5.97506e-55	0.203711	3.14155e-53	7.50415e-53
LBX2	MA0699.1	-0.0174097	0.036734	0.0146122	-0.0189215	0.00253695	0.0421992	0.740879	0.000944073	0.00106576	0.261549	0.00723191	0.0078387
MEOX2	MA0706.1	-0.0166513	0.0431222	0.00301249	-0.00963486	0.000694225	0.318218	0.528029	0.00027496	0.00734136	0.203711	0.00208013	0.00228598
MNX1	MA0707.1	0.093217	0.0915985	-0.230818	0.0839814	0.807154	2.43928e-99	0.763826	0.180735	1.95498e-100	0.26548	7.31785e-99	2.36337e-98
MSX2	MA0708.1	-0.046785	0.0339723	0.0504125	-0.0386152	5.48624e-06	1.92162e-11	0.684439	2.61668e-06	6.45123e-13	0.248565	5.76485e-11	7.84763e-11
NOTO	MA0710.1	0.0754076	0.0560073	-0.18452	0.0842733	0.450428	1.23644e-60	0.575616	0.109613	7.42141e-62	0.21928	3.70932e-60	9.35457e-60
OTX1	MA0711.1	-0.0302459	0.0242064	-0.0340965	0.0147785	0.00143539	0.656903	0.00980292	0.00055236	0.0146905	0.00901349	0.00376413	0.00410102
PDX1	MA0132.2	-0.0178414	0.00964589	0.051679	-0.0463229	0.0702605	6.04437e-06	0.0969732	0.0203793	1.79842e-07	0.0582079	1.81305e-05	2.18186e-05
PHOX2A	MA0713.1	-0.0179241	0.0134459	0.038551	-0.0364738	0.0483724	0.000167467	0.365114	0.0146912	4.72905e-06	0.157476	0.000500563	0.000569886
PITX3	MA0714.1	-0.0363692	0.112045	-0.0615295	0.00119913	1.77817e-17	0.11213	0.0189762	1.97428e-17	0.00273716	0.0158618	5.33451e-17	8.63618e-17
PROP1	MA0715.1	0.0303717	0.0220059	-0.0717895	0.0312866	0.673866	3.38753e-13	0.680764	0.154972	1.17422e-14	0.247675	1.01614e-12	1.44543e-12
PRRX1	MA0716.1	0.0178201	0.0483699	-0.0806909	0.037781	0.0356632	1.61534e-09	0.1731	0.0111	5.2452e-11	0.0892021	4.84602e-09	6.38206e-09
RAX2	MA0717.1	0.0178201	0.0483699	-0.0806909	0.037781	0.0356632	1.61534e-09	0.1731	0.0111	5.2452e-11	0.0892021	4.84602e-09	6.38206e-09
RAX	MA0718.1	-0.0129687	0.0494816	-0.0406217	0.013287	0.000218233	0.0810137	0.0815759	9.09559e-05	0.00200943	0.0504631	0.000651277	0.000734881
RHOXF1	MA0719.1	-0.015125	0.0574504	-0.00835936	-0.00626514	2.60672e-05	0.738288	0.525938	1.18487e-05	0.0163523	0.203711	7.8208e-05	9.13388e-05
UNCX	MA0721.1	0.0144838	0.0329869	-0.0523254	0.0179194	0.113487	4.56222e-05	0.774189	0.0319593	1.30694e-06	0.267701	0.000136837	0.000157774
VAX1	MA0722.1	0.0641461	0.00573122	-0.130888	0.0793697	0.000654818	9.28546e-38	0.230877	0.000260112	4.56541e-39	0.109888	2.78564e-37	5.6698e-37
VAX2	MA0723.1	0.00274657	0.00142163	-0.00619999	0.0100767	0.991716	0.666244	0.4514	0.212768	0.0148754	0.182327	0.97546	0.978552
VENTX	MA0724.1	0.0235504	0.112094	-0.0915334	-0.000540219	4.47135e-07	2.82062e-14	0.209784	2.29688e-07	9.95125e-16	0.102999	8.46612e-14	1.24629e-13
VSX1	MA0725.1	0.0555488	0.085519	-0.188194	0.0901686	0.152687	1.28989e-56	0.040975	0.0413643	7.48306e-58	0.0293783	3.86966e-56	9.42113e-56
VSX2	MA0726.1	0.0555488	0.085519	-0.188194	0.0901686	0.152687	1.28989e-56	0.040975	0.0413643	7.48306e-58	0.0293783	3.86966e-56	9.42113e-56
ESR1	MA0112.3	0.0541103	-0.104166	-0.0109218	0.025423	6.23322e-21	1.20439e-05	0.0504287	8.795e-21	3.55299e-07	0.0346969	1.86997e-20	3.21655e-20
ESRRB	MA0141.3	-0.0218842	-0.105803	0.175205	-0.0812802	5.22762e-07	7.00761e-36	8.08627e-05	2.6721e-07	3.35041e-37	0.000132985	2.10228e-35	4.19794e-35
NR2F1	MA0017.2	0.156704	-0.0829893	-0.223327	0.159273	2.60542e-44	1.20789e-133	0.909895	6.65881e-44	1.13929e-134	0.298624	3.62367e-133	1.35727e-132
NR3C1	MA0113.3	0.00328706	-0.0420546	0.0262311	0.00729835	0.0140837	0.06929	0.600429	0.00471037	0.00173415	0.226598	0.0355086	0.0374615
NR3C2	MA0727.1	0.0217221	-0.0395421	-0.0276907	0.0391062	0.000266329	0.00458468	0.285669	0.000109986	0.000121544	0.129857	0.000754647	0.000848475
RARA	MA0729.1	0.149834	-0.100067	-0.104221	0.0630279	7.11929e-47	1.01569e-60	3.1729e-07	1.96805e-46	6.12291e-62	6.90133e-07	3.04706e-60	7.71516e-60
RARA(var.2)	MA0730.1	0.059412	-0.0251126	-0.0461498	0.052361	1.09688e-06	1.5678e-11	0.692571	5.54395e-07	5.30192e-13	0.250618	4.70334e-11	6.44419e-11
BCL6B	MA0731.1	-0.101004	-0.06434	0.195824	-0.0615226	0.0757237	9.80758e-82	0.0200651	0.0217312	7.0458e-83	0.0164325	2.94227e-81	8.70308e-81
EGR2	MA0472.2	-0.128693	0.16034	0.0915823	-0.104588	3.8283e-71	8.28394e-53	0.126733	1.44045e-70	4.66904e-54	0.0722143	1.14849e-70	3.06749e-70
EGR3	MA0732.1	-0.148948	0.198687	0.121472	-0.143571	1.20906e-120	3.45816e-94	0.712135	5.84902e-120	2.6345e-95	0.254062	3.62717e-120	1.28989e-119
EGR4	MA0733.1	-0.141661	0.242392	0.095113	-0.158674	4.9648e-140	3.65218e-69	0.273579	2.80211e-139	2.32285e-70	0.126828	1.48944e-139	5.67961e-139
GLIS1	MA0735.1	0.0105569	0.118071	-0.161274	0.0442299	8.40339e-11	1.29132e-27	0.0256077	6.15286e-11	5.64807e-29	0.0202344	3.87395e-27	7.14931e-27
GLIS2	MA0736.1	0.0175005	0.212889	-0.187839	0.010472	1.69828e-30	7.54866e-44	0.695185	3.2863e-30	3.9796e-45	0.250821	2.2646e-43	4.96017e-43
GLIS3	MA0737.1	0.051786	0.167433	-0.219382	0.0478032	2.50898e-11	5.09162e-70	0.636219	1.90929e-11	3.28355e-71	0.236574	1.52748e-69	4.0626e-69
HIC2	MA0738.1	0.121658	-0.04682	-0.150154	0.0952834	5.92749e-24	8.73481e-72	0.0880443	1.02937e-23	5.68591e-73	0.0534832	2.62044e-71	7.05847e-71
KLF14	MA0740.1	-0.180012	0.48622	0.118139	-0.257015	0	5.91882e-116	4.84226e-10	0	5.19402e-117	1.22438e-09	0	0
KLF16	MA0741.1	-0.146109	0.481284	0.00454299	-0.177961	0	7.68484e-37	0.00459186	0	3.72559e-38	0.00481273	0	0
SP8	MA0747.1	-0.159585	0.443499	0.0789138	-0.200141	0	2.23158e-84	0.00135247	0	1.61996e-85	0.00163822	0	0
ZBED1	MA0749.1	-0.0399985	-0.132538	0.172562	-0.0608795	2.22427e-06	4.37221e-40	0.161557	1.07603e-06	2.20442e-41	0.0860009	1.31166e-39	2.7312e-39
ZIC4	MA0751.1	-0.00931674	0.126236	-0.0917706	0.0120933	1.75464e-17	2.12541e-08	0.234311	1.96425e-17	6.68236e-10	0.111252	5.26393e-17	8.54376e-17
ZNF143	MA0088.2	-0.0397523	-0.0198972	0.0749976	-0.0252803	0.234281	1.70465e-14	0.392124	0.0603818	6.04484e-16	0.16525	5.11594e-14	7.56633e-14
ZNF410	MA0752.1	-0.0204662	0.0788303	0.0130974	-0.0306878	4.07034e-08	0.038196	0.514635	2.2783e-08	0.000969953	0.201358	1.2211e-07	1.55212e-07
CUX1	MA0754.1	-0.0643661	-0.0389611	0.14524	-0.0578974	0.114409	4.3412e-40	0.678852	0.0320855	2.19677e-41	0.247424	1.30236e-39	2.72077e-39
CUX2	MA0755.1	-0.11693	-0.0717102	0.259613	-0.113144	0.0069811	6.33141e-120	0.70389	0.00243091	5.66363e-121	0.252085	1.89942e-119	6.71696e-119
ONECUT2	MA0756.1	-0.0377003	0.0510066	-0.0637168	0.0284723	1.25006e-06	0.122902	0.000114344	6.27138e-07	0.00297913	0.000180703	3.7096e-06	4.53316e-06
ONECUT3	MA0757.1	-0.0284736	-0.00439672	-0.0248303	0.0244978	0.111361	0.742302	0.000596327	0.0314257	0.0164149	0.000783292	0.00178299	0.00196626
E2F7	MA0758.1	-0.0379608	0.0420165	-0.0170498	-0.000442742	9.58743e-06	0.19674	0.0238154	4.52496e-06	0.004687	0.0191169	2.87495e-05	3.43367e-05
ELK3	MA0759.1	-0.108256	-0.0351808	0.00777173	-0.00412503	1.40087e-05	1.36912e-13	1.31951e-10	6.54325e-06	4.79372e-15	3.55886e-10	4.10348e-13	5.93038e-13
ERF	MA0760.1	-0.0611168	-0.0569968	-0.0539699	0.0503418	0.784474	0.668571	1.99403e-12	0.176513	0.0149033	6.50578e-12	5.98205e-12	8.34061e-12
ERG	MA0474.2	-0.0809189	-0.0634907	-0.0323176	0.0381363	0.238256	0.00254601	3.74009e-14	0.0612389	6.82803e-05	1.75944e-13	1.12226e-13	1.64063e-13
ETS1	MA0098.3	-0.0528462	-0.0700426	-0.0733775	0.0632334	0.402693	0.245568	1.83141e-13	0.0993377	0.00577091	7.40927e-13	5.49446e-13	7.86877e-13
ETV2	MA0762.1	0.0650986	0.00336746	-0.308423	0.173818	0.00204229	1.26429e-115	1.25158e-12	0.000764194	1.10249e-116	4.36505e-12	3.79286e-115	1.31917e-114
ETV3	MA0763.1	-0.126697	-0.059612	0.076902	-0.0365754	6.00843e-05	1.5441e-37	1.14816e-08	2.63389e-05	7.56512e-39	2.63925e-08	4.63231e-37	9.39825e-37
FEV	MA0156.2	-0.116604	-0.0368117	0.0223162	-0.0132227	8.84881e-06	6.54988e-18	2.22647e-10	4.19096e-06	2.55818e-19	5.84907e-10	1.96496e-17	3.22234e-17
GCM2	MA0767.1	0.0331053	0.0400143	-0.0813495	0.00506514	0.427135	1.87381e-11	0.132823	0.104436	6.306e-13	0.0744263	5.62142e-11	7.66888e-11
LEF1	MA0768.1	0.0977156	0.158575	-0.307066	0.12463	0.000190395	5.09562e-147	0.0411011	7.98449e-05	5.08285e-148	0.0293783	1.52868e-146	6.04786e-146
HSF2	MA0770.1	-0.0565177	-0.0534425	0.0622853	0.0047732	0.826204	1.84318e-11	0.000242996	0.183464	6.21803e-13	0.0003511	5.52957e-11	7.55986e-11
HSF4	MA0771.1	-0.0411485	-0.0682759	0.0524802	0.0149623	0.116113	3.2468e-08	0.00178095	0.0324291	1.01391e-09	0.00205861	9.74021e-08	1.24809e-07
IRF7	MA0772.1	-0.0713137	-0.284549	0.245688	-0.0623094	1.8665e-34	8.83806e-91	0.668683	3.8307e-34	6.58824e-92	0.245487	2.65142e-90	8.06898e-90
MEF2D	MA0773.1	0.0556977	-0.164137	0.0743798	-0.00374721	4.00936e-45	0.243306	3.57294e-05	1.08617e-44	0.00572748	6.17731e-05	1.20281e-44	2.6809e-44
MEIS1	MA0498.2	-0.0128278	-0.0106805	0.00807673	0.0137709	0.823733	0.21126	0.139195	0.183216	0.00501569	0.0762833	0.327942	0.332139
MEIS2	MA0774.1	-0.0475612	-0.101942	0.159759	-0.0362976	0.00151936	3.43732e-42	0.368633	0.000581369	1.77171e-43	0.157984	1.03119e-41	2.20522e-41
MEIS3	MA0775.1	-0.0167528	-0.1038	0.114462	-0.0218738	2.78225e-07	1.02848e-17	0.499212	1.45509e-07	3.99442e-19	0.197515	3.08544e-17	5.03372e-17
MYBL1	MA0776.1	-0.0448038	-0.0675686	0.0990319	-0.033976	0.227429	6.69715e-19	0.619958	0.0587908	2.6455e-20	0.232666	2.00914e-18	3.32929e-18
MYBL2	MA0777.1	0.000968267	-0.0412319	0.0177655	-0.0161703	0.0159273	0.327485	0.283731	0.00526203	0.00753009	0.129266	0.0443784	0.0465863
NFKB1	MA0105.4	0.00780037	-0.137022	0.209674	-0.116603	1.11726e-16	5.79416e-37	7.2501e-14	1.20109e-16	2.82877e-38	3.12037e-13	1.73825e-36	3.51537e-36
NFKB2	MA0778.1	-0.0823294	-0.0505331	0.29711	-0.196069	0.0722908	1.83797e-112	1.52024e-11	0.0208788	1.57307e-113	4.73107e-11	5.5139e-112	1.88665e-111
PAX1	MA0779.1	-0.0105751	-0.00822393	0.0202615	-0.0146196	0.813446	0.0269368	0.904004	0.181524	0.000687816	0.298624	0.127776	0.131089
PAX3	MA0780.1	-0.0227943	0.0667185	-0.000657291	-0.0277491	4.47658e-07	0.0771418	0.900205	2.29688e-07	0.00192371	0.298624	1.34297e-06	1.64749e-06
PAX9	MA0781.1	0.0104858	-0.0701737	0.00988647	0.0272513	2.24548e-05	0.727683	0.202902	1.03105e-05	0.0161431	0.100597	6.7362e-05	7.91097e-05
PKNOX2	MA0783.1	0.113257	-0.0496065	-0.106875	0.0780318	4.74888e-21	2.10845e-46	0.0191232	6.84318e-21	1.12873e-47	0.0158853	6.32535e-46	1.41482e-45
POU1F1	MA0784.1	-0.13857	0.0445636	0.229292	-0.162258	2.79091e-28	3.96382e-138	0.0585162	5.25059e-28	3.79028e-139	0.0386825	1.18915e-137	4.48053e-137
POU2F1	MA0785.1	-0.00605324	0.0690888	0.0143361	-0.0630413	1.6536e-05	0.2265	0.000108588	7.6972e-06	0.00535002	0.000172957	4.30498e-05	5.12228e-05
POU3F1	MA0786.1	-0.0953829	0.00312663	0.198165	-0.126857	5.86335e-09	1.73899e-88	0.0241118	3.57756e-09	1.28938e-89	0.0192783	5.21697e-88	1.58007e-87
POU3F2	MA0787.1	-0.067505	0.0344493	0.148983	-0.123544	1.4134e-10	1.02279e-49	0.000210351	9.86866e-11	5.60522e-51	0.000308336	3.06838e-49	7.08862e-49
POU3F3	MA0788.1	-0.0755978	0.0720401	0.093252	-0.0933174	5.62239e-20	3.65247e-31	0.112352	7.25314e-20	1.6604e-32	0.0664528	1.09574e-30	2.08917e-30
POU3F4	MA0789.1	-0.0523734	0.114523	0.0515118	-0.105954	4.33572e-23	5.60945e-13	0.000739709	7.25055e-23	1.93473e-14	0.000953063	1.30072e-22	2.28709e-22
POU4F1	MA0790.1	-0.00531548	-0.00240427	0.0463693	-0.0246413	0.857067	0.000447185	0.268179	0.187652	1.24006e-05	0.124996	0.00134378	0.0014923
POU4F3	MA0791.1	-0.0474193	-0.0404702	0.130459	-0.0553483	0.536853	4.37387e-36	0.62303	0.126249	2.09843e-37	0.233386	1.31216e-35	2.62847e-35
POU5F1B	MA0792.1	-0.00187368	0.135349	-0.0789615	-0.0320174	7.81256e-16	9.73148e-07	0.0603355	7.95676e-16	2.94604e-08	0.0393744	2.34377e-15	3.61855e-15
POU6F2	MA0793.1	-0.05669	-0.00141562	0.133796	-0.0778843	0.00182282	1.81317e-33	0.19758	0.000689693	8.49227e-35	0.0988843	5.43951e-33	1.06601e-32
PROX1	MA0794.1	-0.0461167	-0.0933124	0.16403	-0.0625487	0.00454565	3.33649e-40	0.502861	0.00162034	1.69454e-41	0.197515	1.00095e-39	2.09801e-39
RFX2	MA0600.2	-0.176917	0.0725486	0.303198	-0.203826	1.86431e-43	3.54147e-174	0.0475548	4.67647e-43	4.09193e-175	0.0331708	1.06244e-173	4.80375e-173
SMAD3	MA0795.1	-0.00561961	-0.0405544	0.04261	-0.0120947	0.0861993	0.000726773	0.927582	0.0245813	1.97973e-05	0.302508	0.00218387	0.00238754
TGIF1	MA0796.1	0.0608803	-0.0553879	-0.0219213	0.0482185	7.13922e-12	1.12443e-08	0.302385	5.82555e-12	3.55946e-10	0.136534	2.14041e-11	2.95181e-11
TGIF2	MA0797.1	0.0356829	-0.0940755	0.0602269	0.00101386	2.87047e-12	0.108161	0.0510897	2.40012e-12	0.002659	0.0347966	8.61152e-12	1.19541e-11
RFX4	MA0799.1	-0.137405	0.0302994	0.235319	-0.149828	3.06045e-20	1.43761e-107	0.393612	4.02478e-20	1.20077e-108	0.165532	4.31284e-107	1.44446e-106
RFX5	MA0510.2	-0.0966614	0.0765736	0.154584	-0.132589	4.33353e-23	5.16565e-50	0.0145494	7.25055e-23	2.84217e-51	0.0127407	1.54969e-49	3.59325e-49
RUNX2	MA0511.2	0.122194	0.070429	-0.32962	0.169707	0.00120437	2.84418e-171	0.0036572	0.000467445	3.20611e-172	0.0039561	8.53255e-171	3.777e-170
EOMES	MA0800.1	0.00483187	-0.0509377	0.124324	-0.0669034	0.00236374	2.1912e-15	1.68925e-05	0.000882039	8.01619e-17	3.02395e-05	6.63162e-15	1.00667e-14
MGA	MA0801.1	0.021438	0.00322548	0.0453234	-0.0209484	0.410939	0.111893	0.0178175	0.10084	0.00273619	0.0149551	0.0454657	0.0475699
TBR1	MA0802.1	0.111669	0.0258681	-0.159602	0.085141	3.59159e-07	5.95782e-69	0.0415705	1.86398e-07	3.75483e-70	0.0295053	1.78735e-68	4.69457e-68
TBX15	MA0803.1	0.021438	0.00322548	0.0453234	-0.0209484	0.410939	0.111893	0.0178175	0.10084	0.00273619	0.0149551	0.0454657	0.0475699
TBX19	MA0804.1	0.00681869	0.00488385	-0.0178549	0.00798169	0.992726	0.153523	0.886289	0.212768	0.00368523	0.295844	0.978583	0.980132
TBX1	MA0805.1	0.0250285	-0.044533	0.0686587	-0.0260104	0.000199345	0.00342275	0.00220125	8.33402e-05	9.14394e-05	0.00250155	0.000520574	0.000590543
TBX4	MA0806.1	0.138872	0.051806	-0.202548	0.0941317	2.17091e-06	4.46817e-98	0.00658956	1.05398e-06	3.52e-99	0.00652237	1.34045e-97	4.26385e-97
TBX5	MA0807.1	0.138872	0.051806	-0.202548	0.0941317	2.17091e-06	4.46817e-98	0.00658956	1.05398e-06	3.52e-99	0.00652237	1.34045e-97	4.26385e-97
TEAD3	MA0808.1	-0.0978641	0.0136439	0.131534	-0.04586	1.72083e-11	8.67625e-51	0.000417813	1.33197e-11	4.79274e-52	0.000567993	2.60288e-50	6.05743e-50
TFAP2A(var.2)	MA0810.1	-0.0459523	0.0623989	0.0154432	-0.0216369	2.43e-12	1.23611e-05	0.0556407	2.07016e-12	3.63882e-07	0.0373927	7.2901e-12	1.01421e-11
TFAP2B	MA0811.1	-0.0418094	0.0805096	0.0564773	-0.0580643	3.59326e-14	3.82397e-11	0.363017	3.40367e-14	1.26842e-12	0.157229	1.07672e-13	1.58136e-13
TFAP2B(var.2)	MA0812.1	0.00835107	0.046944	-0.080974	0.0455599	0.022986	1.13652e-09	0.00846566	0.00753889	3.70776e-11	0.00815459	3.40954e-09	4.51515e-09
TFAP2B(var.3)	MA0813.1	0.0068099	-0.00574007	-0.0342291	0.0344985	0.47549	0.00636915	0.0522202	0.113496	0.000167889	0.0354472	0.0170093	0.0182181
TFAP2C	MA0524.2	-0.040401	0.0790263	0.0587126	-0.0634126	1.16606e-13	1.92916e-11	0.186872	1.08183e-13	6.4609e-13	0.0947394	3.47817e-13	5.03817e-13
TFAP2C(var.3)	MA0815.1	0.0198215	0.0543685	-0.103453	0.0480666	0.0376397	9.66917e-18	0.0745921	0.0116139	3.76587e-19	0.0475985	2.90075e-17	4.74464e-17
BHLHE40	MA0464.2	0.195288	0.235982	-0.606768	0.224844	0.0514234	0	0.123889	0.015479	0	0.0713979	0	0
BHLHE23	MA0817.1	-0.0148605	0.0749208	-0.0170384	0.0024877	1.56847e-07	0.694591	0.514428	8.33162e-08	0.0154337	0.201358	4.7054e-07	5.81742e-07
BHLHE22	MA0818.1	0.0148294	0.0563544	-0.0350822	0.00590846	0.00704553	0.00078771	0.501953	0.00244705	2.14152e-05	0.197515	0.00212553	0.00232779
CLOCK	MA0819.1	0.0811567	-0.0366943	-0.0538699	0.0216441	4.48756e-10	3.40489e-17	0.000308909	2.97971e-10	1.30774e-18	0.000433939	1.02147e-16	1.64109e-16
FIGLA	MA0820.1	0.14802	0.140946	-0.3145	0.112641	0.898511	3.6461e-186	0.0573391	0.195671	4.28422e-187	0.0381538	1.09383e-185	5.01735e-185
HES5	MA0821.1	0.155406	-0.06174	-0.194648	0.0972035	1.67283e-32	1.18639e-105	0.000794812	3.38198e-32	9.85005e-107	0.00100486	3.55918e-105	1.18577e-104
HES7	MA0822.1	0.210688	-0.0246102	-0.295766	0.142863	1.13499e-38	2.97205e-218	2.34926e-05	2.47968e-38	3.92457e-219	4.09669e-05	8.91614e-218	4.58855e-217
HEY1	MA0823.1	0.130035	0.0237266	-0.210266	0.071591	2.34454e-09	2.04926e-103	0.000287879	1.47711e-09	1.69127e-104	0.000407225	6.14779e-103	2.03746e-102
MAX	MA0058.3	0.109325	0.0740946	-0.17796	0.0354539	0.0231974	5.29202e-74	5.06272e-07	0.00757155	3.51076e-75	1.05578e-06	1.58761e-73	4.35045e-73
MNT	MA0825.1	0.131166	0.104143	-0.252942	0.0708174	0.221655	1.57242e-132	0.00016194	0.0576281	1.4731e-133	0.000250059	4.71725e-132	1.75648e-131
OLIG1	MA0826.1	-0.0043925	0.055492	0.0135538	-0.0250618	0.000353928	0.259869	0.113238	0.000144401	0.00607612	0.0667816	0.00105751	0.00118269
OLIG3	MA0827.1	0.0162354	0.0902884	-0.0641024	0.0130453	6.22537e-05	7.97146e-08	0.72421	2.72018e-05	2.4616e-09	0.257462	2.38838e-07	2.99969e-07
SREBF2(var.2)	MA0828.1	0.0700197	0.0935721	-0.263721	0.0960464	0.333203	1.7902e-100	0.276699	0.0829668	1.44311e-101	0.127208	5.37061e-100	1.74338e-99
ATF7	MA0834.1	-0.379617	-0.225759	0.829142	-0.389327	5.90966e-17	0	0.36803	6.40394e-17	0	0.157984	0	0
CEBPB	MA0466.2	-0.070987	-0.0316286	0.10547	-0.0642405	0.0190774	3.76288e-28	0.593813	0.00628741	1.66156e-29	0.224941	1.12886e-27	2.10168e-27
CEBPE	MA0837.1	-0.0539159	-0.029255	0.0768896	-0.052713	0.129912	4.83982e-16	0.861401	0.0359861	1.8039e-17	0.289929	1.45195e-15	2.25819e-15
CEBPG	MA0838.1	-0.0529158	-0.0499276	0.0919409	-0.0477743	0.761198	3.63979e-19	0.754972	0.172133	1.44603e-20	0.263354	1.09194e-18	1.82374e-18
CREB3L1	MA0839.1	-0.0701381	-0.125708	0.238884	-0.0962072	0.00275601	8.0132e-86	0.119963	0.00101999	5.8476e-87	0.0699321	2.40396e-85	7.17786e-85
NFE2	MA0841.1	-1.28196	-1.42555	3.48531	-1.39562	5.075e-11	0	1.21466e-10	3.79797e-11	0	3.32034e-10	0	0
TEF	MA0843.1	-0.00131777	0.125597	-0.107229	0.00326152	4.27846e-13	1.43294e-12	0.789343	3.838e-13	4.90569e-14	0.270629	9.8841e-13	1.40915e-12
XBP1	MA0844.1	-0.251132	-0.217586	0.655057	-0.292968	0.0640143	0	0.00914882	0.018728	0	0.00856784	0	0
FOXB1	MA0845.1	0.0860061	0.113076	-0.338924	0.185784	0.0574322	3.18176e-192	9.19218e-13	0.0170977	3.8698e-193	3.38077e-12	9.54527e-192	4.54298e-191
FOXC1	MA0032.2	0.0394397	0.0572404	-0.221941	0.14231	0.158067	2.48517e-75	6.24675e-14	0.0425666	1.70581e-76	2.74699e-13	7.4555e-75	2.10685e-74
FOXC2	MA0846.1	0.151688	0.0587429	-0.43516	0.253083	1.13694e-09	0	4.83174e-13	7.36858e-10	0	1.80996e-12	0	0
FOXO4	MA0848.1	0.163649	0.0490618	-0.539086	0.353559	9.73974e-11	0	1.79414e-31	6.90731e-11	0	2.59232e-30	0	0
FOXO6	MA0849.1	0.163649	0.0490618	-0.539086	0.353559	9.73974e-11	0	1.79414e-31	6.90731e-11	0	2.59232e-30	0	0
FOXP3	MA0850.1	0.163649	0.0490618	-0.539086	0.353559	9.73974e-11	0	1.79414e-31	6.90731e-11	0	2.59232e-30	0	0
RXRB	MA0855.1	-0.0854907	-0.00313857	0.119401	-0.0371206	6.11023e-07	4.06853e-42	0.00105103	3.1115e-07	2.08159e-43	0.00128851	1.22056e-41	2.59267e-41
RXRG	MA0856.1	-0.0678539	-0.0359789	0.128561	-0.0413536	0.0339934	1.99689e-38	0.0872347	0.0107083	9.92375e-40	0.053151	5.99067e-38	1.2312e-37
TP63	MA0525.2	0.0315109	-0.0524875	-0.011393	0.027794	1.58369e-06	0.00469188	0.791626	7.85784e-07	0.000123912	0.270952	4.74951e-06	5.78162e-06
TP53	MA0106.3	0.0190588	-0.0373479	0.0455066	-0.0545711	0.00309437	0.153627	9.03614e-06	0.00113899	0.00368523	1.69246e-05	2.7028e-05	3.23417e-05
TP73	MA0861.1	0.0933203	-0.0267831	-0.118386	0.0629951	9.48881e-12	3.3646e-42	0.0433825	7.56062e-12	1.7407e-43	0.0305107	1.00938e-41	2.16589e-41
GMEB2	MA0862.1	-0.164555	-0.111512	0.342441	-0.153595	0.00387471	7.06524e-212	0.54106	0.0013996	9.07045e-213	0.20768	2.11957e-211	1.06483e-210
MTF1	MA0863.1	-0.0874751	-0.0860289	0.205533	-0.0773555	0.818303	6.41733e-78	0.452728	0.182308	4.47123e-79	0.182429	1.9252e-77	5.51426e-77
E2F1	MA0024.3	0.0106937	-0.0277601	-0.0285946	0.00145214	0.0366268	0.00412368	0.489497	0.011353	0.000109532	0.1953	0.0111159	0.0119261
E2F8	MA0865.1	-0.0268106	0.0217766	-0.0114086	0.007139	0.00802449	0.261328	0.0542951	0.00276966	0.00609994	0.03661	0.0205536	0.0219771
SOX21	MA0866.1	0.0328861	0.0462315	-0.119514	0.0515835	0.530192	7.32051e-25	0.410559	0.125117	3.1135e-26	0.169835	2.19615e-24	3.93814e-24
TFAP2A(var.3)	MA0872.1	0.0209596	0.0341076	-0.099466	0.0487182	0.468822	4.07717e-17	0.0750781	0.112198	1.55304e-18	0.047758	1.22315e-16	1.95026e-16
ELK1	MA0028.2	-0.107295	-0.0558475	0.00489072	0.011643	0.00605474	3.35792e-12	2.26844e-13	0.00211923	1.14675e-13	8.82438e-13	6.37427e-13	9.10816e-13
HOXD12	MA0873.1	-0.0244215	-0.00162943	0.00819273	0.0125985	0.201261	0.0442653	0.0145081	0.0529354	0.0011159	0.0127407	0.0312756	0.0331061
BARX1	MA0875.1	-0.0250452	0.034199	-0.00359816	-0.0166971	0.000381686	0.119653	0.751913	0.000155259	0.00291054	0.263354	0.00114297	0.00127377
BSX	MA0876.1	-0.0572449	-0.0112883	0.13622	-0.0683293	0.00464005	3.88536e-35	0.596604	0.00164965	1.8449e-36	0.225576	1.16561e-34	2.31294e-34
DLX6	MA0882.1	0.0214013	0.0508279	-0.0954791	0.0348446	0.140455	2.54948e-15	0.431214	0.0385128	9.30238e-17	0.176217	7.6918e-15	1.16481e-14
DUXA	MA0884.1	-0.0965465	-0.0658072	0.254695	-0.112479	0.0587845	1.95619e-116	0.396436	0.0173857	1.72758e-117	0.16603	5.86858e-116	2.05238e-115
EMX2	MA0886.1	-0.00737047	0.0781871	-0.0625321	0.0148817	2.01003e-06	0.000256652	0.310043	9.90065e-07	7.18894e-06	0.139061	5.9832e-06	7.26941e-06
EVX1	MA0887.1	0.0273922	0.0251897	-0.0369013	-0.0137224	0.778434	0.000162061	0.0216879	0.175738	4.58572e-06	0.0175484	0.000482873	0.000550737
EVX2	MA0888.1	0.0275478	0.0884328	-0.0818945	-0.00103013	0.000274984	1.56168e-11	0.0967895	0.000113215	5.29413e-13	0.0582079	4.68505e-11	6.43305e-11
GBX1	MA0889.1	-0.0132324	-0.0420336	0.0531408	-0.0166907	0.164318	3.36708e-05	0.812528	0.0440745	9.7464e-07	0.277168	0.00010101	0.000117105
GBX2	MA0890.1	0.00637084	0.0492147	-0.064612	0.0131935	0.00338313	1.68268e-05	0.407131	0.0012352	4.9221e-07	0.169108	5.02299e-05	5.932e-05
GSC2	MA0891.1	-0.0122088	0.0784622	-0.0908418	0.0361211	7.05271e-07	1.75109e-07	0.00280458	3.57799e-07	5.35964e-09	0.00315178	4.20817e-07	5.22308e-07
GSX1	MA0892.1	-0.000262226	0.0561544	-0.06604	0.0339749	0.00154613	2.63786e-05	0.0569731	0.000589947	7.69988e-07	0.0380353	7.77733e-05	9.09991e-05
HESX1	MA0894.1	-0.00526305	0.0276887	-0.0122195	-0.00586919	0.0445197	0.778139	0.928685	0.0136434	0.0171527	0.302508	0.350707	0.354629
HMBOX1	MA0895.1	-0.0380423	-0.060698	0.110682	-0.0336149	0.17114	3.36581e-23	0.909354	0.0456334	1.40143e-24	0.298624	1.00974e-22	1.78539e-22
HOXA10	MA0899.1	0.0179698	0.0235024	-0.076214	0.037207	0.828789	1.10506e-10	0.210854	0.183737	3.62219e-12	0.103025	3.31518e-10	4.42723e-10
HOXB3	MA0903.1	0.0140076	0.0338482	-0.0249476	-0.0127242	0.188283	0.0200667	0.121478	0.0499096	0.000516194	0.0702084	0.0478122	0.0499424
HOXC10	MA0905.1	-0.10254	-0.0793504	0.225819	-0.0936683	0.157607	1.31479e-95	0.363764	0.042527	1.02414e-96	0.157229	3.94436e-95	1.24218e-94
HOXC12	MA0906.1	-0.033765	-0.00108666	0.0271898	-0.0173843	0.0576374	3.69853e-05	0.182177	0.0171212	1.06392e-06	0.0930589	0.000110866	0.000128296
HOXC13	MA0907.1	-0.0380416	-0.0137017	0.0974786	-0.0783091	0.139494	1.26494e-19	0.0121772	0.0383269	5.06895e-21	0.0110407	3.79481e-19	6.3886e-19
HOXD11	MA0908.1	-0.0996113	-0.0641275	0.191907	-0.0820736	0.0470037	2.21228e-77	0.210784	0.0143398	1.53369e-78	0.103025	6.63685e-77	1.8924e-76
ISL2	MA0914.1	-0.0419991	-0.0426704	0.0698542	-0.0268719	0.960375	1.66239e-13	0.280919	0.207807	5.7913e-15	0.128274	4.98769e-13	7.17548e-13
FOXK1	MA0852.2	0.157982	0.0632877	-0.530048	0.354288	3.75102e-08	0	1.60856e-31	2.11705e-08	0	2.59232e-30	0	0
GATA2	MA0036.3	-0.036419	0.000153948	0.0768751	-0.0322673	0.0231807	1.72728e-13	0.84261	0.00757155	6.00226e-15	0.284558	5.18277e-13	7.43921e-13
HIF1A	MA1106.1	0.0359763	-0.00682246	-0.024768	-0.0062213	0.0126883	3.0062e-05	0.0216541	0.00426474	8.71997e-07	0.0175484	8.98486e-05	0.000104548
MYC	MA0147.3	0.0758023	0.0856378	-0.118178	0.00402195	0.601042	6.39544e-37	4.58091e-06	0.139887	3.11137e-38	8.99652e-06	1.91863e-36	3.86782e-36
MYB	MA0100.3	-0.00414558	0.0158941	-0.0292561	0.00346398	0.138727	0.219799	0.3674	0.0381936	0.00520061	0.157984	0.212716	0.216478
MYCN	MA0104.4	0.0860463	0.0188429	-0.112229	0.027389	0.000399336	2.43933e-38	0.000185583	0.000160988	1.20792e-39	0.000282258	7.318e-38	1.49912e-37
NEUROD1	MA1109.1	0.0366979	-0.0651573	0.0457487	-0.0103417	1.20156e-07	0.415342	0.00578865	6.51029e-08	0.0094873	0.00588416	3.60461e-07	4.50042e-07
NFIC	MA0161.2	0.0580359	0.0768249	-0.176287	0.0902987	0.4641	1.13301e-53	0.0977819	0.11166	6.43829e-55	0.0585197	3.39904e-53	8.08868e-53
NFYA	MA0060.3	0.0400165	0.00558851	0.00429329	-0.0135873	0.0154233	0.00817258	0.000203083	0.00510796	0.000214611	0.000299857	0.000586945	0.000664645
NR1H4	MA1110.1	-0.0845405	-0.0908699	0.242599	-0.103843	0.663485	1.21818e-92	0.278228	0.153104	9.22969e-94	0.127569	3.65455e-92	1.12845e-91
NR2F2	MA1111.1	-0.000670616	-0.103049	0.12866	-0.0434732	4.47152e-09	4.87787e-16	0.00697256	2.77839e-09	1.81321e-17	0.00684676	1.46336e-15	2.27036e-15
PAX5	MA0014.3	-0.0346086	-0.0132824	0.049575	-0.0260132	0.158673	7.44119e-09	0.657167	0.0426448	2.37727e-10	0.24258	2.23236e-08	2.90161e-08
PBX3	MA1114.1	-0.00357819	-0.194082	0.269651	-0.0743766	2.92114e-31	9.48322e-74	3.26056e-07	5.73453e-31	6.26127e-75	7.01657e-07	2.84497e-73	7.76235e-73
POU5F1	MA1115.1	0.0317186	0.147712	-0.103444	-0.023352	6.29407e-11	3.07773e-21	0.000131279	4.65881e-11	1.2588e-22	0.000205858	9.23318e-21	1.59689e-20
RBPJ	MA1116.1	-0.120772	0.100485	0.0999555	-0.0583553	9.84293e-42	3.01975e-51	5.83824e-05	2.33908e-41	1.67477e-52	9.76015e-05	9.05924e-51	2.12389e-50
RELB	MA1117.1	-0.188159	-0.028191	0.379061	-0.226035	8.64122e-20	1.10598e-262	0.0259875	1.10424e-19	1.63135e-263	0.0203399	3.31795e-262	1.94469e-261
SIX1	MA1118.1	4.78157e-05	0.00346333	-0.00764439	-0.0015376	0.716398	0.895606	0.993776	0.163528	0.0196483	0.318077	0.982618	0.982618
SIX2	MA1119.1	0.0115719	-0.0595714	0.0269766	0.0190573	3.07645e-05	0.193383	0.704101	1.37987e-05	0.00461497	0.252085	9.22874e-05	0.000107189
SOX10	MA0442.2	0.0780231	0.149391	-0.309741	0.131642	6.69858e-05	1.12759e-149	0.00155918	2.91754e-05	1.16674e-150	0.00183906	3.38278e-149	1.37263e-148
SOX13	MA1120.1	0.0632864	0.0288353	-0.174855	0.106542	0.0629461	5.1102e-52	0.0081942	0.0184553	2.84554e-53	0.00796899	1.53306e-51	3.60754e-51
TEAD2	MA1121.1	-0.0887075	0.0682434	0.050796	-0.025295	8.74792e-21	1.58702e-18	1.95866e-05	1.18495e-20	6.23354e-20	3.47548e-05	2.60999e-20	4.44119e-20
TFDP1	MA1122.1	-0.141656	0.0124252	0.180618	-0.0944875	6.37704e-23	9.27424e-114	0.00076789	1.04072e-22	8.03681e-115	0.00098311	2.78227e-113	9.62392e-113
ZBTB7A	MA0750.2	0.0234169	-0.0801496	-0.141303	0.10303	7.73851e-10	6.34755e-29	7.47441e-09	5.08844e-10	2.83903e-30	1.75808e-08	1.90426e-28	3.57685e-28
ZEB1	MA0103.3	0.172491	0.224541	-0.432124	0.149409	0.000580029	0	0.257517	0.000231081	0	0.120303	0	0
ZNF24	MA1124.1	-0.207401	-0.100438	0.454936	-0.185641	2.41373e-10	0	0.110514	1.63476e-10	0	0.0655574	0	0
ZNF384	MA1125.1	0.107265	-0.0753066	-0.234963	0.144151	4.54217e-38	1.69598e-157	0.00359584	9.766e-38	1.83711e-158	0.00391064	5.08793e-157	2.17612e-156
ZNF282	MA1154.1	-0.0727985	0.00136077	0.043315	0.0144999	1.69129e-05	6.61949e-14	7.48736e-08	7.84566e-06	2.32945e-15	1.64627e-07	1.98525e-13	2.88888e-13
ZSCAN4	MA1155.1	-0.00389204	0.113157	-0.0542949	-0.0351606	6.67849e-12	0.00071883	0.0378044	5.51606e-12	1.96195e-05	0.0275079	2.00354e-11	2.77515e-11
GATA3	MA0037.3	-0.00923911	0.0677405	-0.0696864	0.0228432	1.29054e-06	0.000182822	0.0199108	6.42681e-07	5.15216e-06	0.0163724	3.84422e-06	4.68862e-06
FOS::JUN	MA0099.3	-1.67842	-1.88767	4.58117	-1.8308	1.95896e-16	0	5.52974e-14	2.05699e-16	0	2.48572e-13	0	0
FOS::JUN(var.2)	MA1126.1	-0.377545	-0.27067	0.853899	-0.370891	1.01927e-09	0	0.775511	6.63772e-10	0	0.267701	0	0
FOSB::JUN	MA1127.1	-0.429805	-0.276443	0.967017	-0.445622	8.31066e-18	0	0.169666	9.45983e-18	0	0.088238	0	0
FOSL1::JUN	MA1128.1	-1.67608	-1.89588	4.56781	-1.80719	4.0935e-19	0	4.51185e-11	4.99536e-19	0	1.32271e-10	0	0
FOSL1::JUN(var.2)	MA1129.1	-0.359818	-0.210918	0.790533	-0.378445	1.8935e-16	0	0.342061	2.00378e-16	0	0.149701	0	0
FOSL2::JUN	MA1130.1	-1.66351	-1.92353	4.5846	-1.82343	2.79601e-24	0	3.12979e-14	4.91861e-24	0	1.50739e-13	0	0
FOSL2::JUN(var.2)	MA1131.1	-0.440515	-0.28372	0.998544	-0.462397	8.04166e-18	0	0.094281	9.2312e-18	0	0.0569298	0	0
JUN::JUNB	MA1132.1	-1.42076	-1.55649	3.82522	-1.53162	2.36449e-10	0	5.14508e-10	1.60946e-10	0	1.28489e-09	0	0
JUN::JUNB(var.2)	MA1133.1	-0.357693	-0.214475	0.799752	-0.378485	6.38196e-15	0	0.129218	6.26425e-15	0	0.0732101	0	0
FOS::JUNB	MA1134.1	-1.67425	-1.92375	4.62293	-1.83939	1.30249e-23	0	3.63316e-16	2.23327e-23	0	2.82664e-15	0	0
FOSB::JUNB	MA1135.1	-1.7082	-1.89052	4.65054	-1.86145	2.21835e-13	0	4.42663e-14	2.04412e-13	0	2.03508e-13	0	0
FOSB::JUNB(var.2)	MA1136.1	-0.383733	-0.217576	0.83813	-0.397744	3.30013e-20	0	0.338074	4.29826e-20	0	0.148667	0	0
FOSL1::JUNB	MA1137.1	-1.68263	-1.90181	4.59888	-1.83057	5.294e-18	0	1.0764e-12	6.12905e-18	0	3.81996e-12	0	0
FOSL2::JUNB	MA1138.1	-1.71798	-1.91856	4.6979	-1.87804	1.2523e-15	0	3.26421e-15	1.25652e-15	0	2.0009e-14	0	0
FOSL2::JUNB(var.2)	MA1139.1	-0.439611	-0.245902	0.968301	-0.460615	3.92494e-26	0	0.16977	7.08869e-26	0	0.088238	0	0
FOS::JUND	MA1141.1	-1.66206	-1.89607	4.53815	-1.79349	2.23109e-21	0	7.84145e-11	3.24959e-21	0	2.20305e-10	0	0
FOSL1::JUND	MA1142.1	-1.69475	-1.91611	4.63039	-1.84831	2.51577e-20	0	1.46307e-14	3.34091e-20	0	7.78831e-14	0	0
FOSL1::JUND(var.2)	MA1143.1	-0.377127	-0.251429	0.814167	-0.365161	1.59298e-11	0	0.700376	1.24727e-11	0	0.251642	0	0
FOSL2::JUND	MA1144.1	-1.692	-1.8705	4.59345	-1.83902	1.5193e-12	0	1.9836e-13	1.33634e-12	0	7.86763e-13	0	0
FOSL2::JUND(var.2)	MA1145.1	-0.415551	-0.191305	0.882565	-0.437478	7.26893e-37	0	0.170122	1.51479e-36	0	0.088238	0	0
NR1H4::RXRA	MA1146.1	0.110503	0.0167765	-0.246371	0.158827	2.18653e-07	7.63142e-111	0.00601653	1.15211e-07	6.41279e-112	0.00608522	2.28943e-110	7.70855e-110
NR4A2::RXRA	MA1147.1	0.127516	-0.00549969	-0.283639	0.193923	5.89889e-15	3.24673e-150	0.000196894	5.83236e-15	3.41034e-151	0.000295025	9.74019e-150	4.0036e-149
PPARA::RXRA	MA1148.1	0.00366934	0.0202431	-0.0418821	0.0377499	0.210546	0.00464907	0.0168657	0.0549509	0.000123016	0.0143534	0.0107735	0.011598
RARA::RXRG	MA1149.1	-0.0136925	0.139202	0.000958858	-0.0441077	1.13913e-20	0.441467	0.0353012	1.52773e-20	0.0100509	0.0259667	3.41739e-20	5.79949e-20
RORB	MA1150.1	0.000891701	0.00214297	0.0155532	-0.0254488	0.847955	0.275868	0.17006	0.186764	0.00641773	0.088238	0.43638	0.439155
RORC	MA1151.1	0.0660234	0.00875834	-0.104459	0.0452082	0.000833282	5.41536e-29	0.12899	0.000328117	2.42994e-30	0.0732101	1.62461e-28	3.06065e-28
SOX15	MA1152.1	0.0648113	-0.0163401	-0.174158	0.125145	2.02219e-06	2.36607e-58	7.30997e-05	9.92448e-07	1.40196e-59	0.000121204	7.0982e-58	1.76896e-57
TFE3	MA0831.2	0.113483	0.242491	-0.479741	0.158901	2.62495e-12	2.22728e-290	0.00660997	2.20846e-12	3.72067e-291	0.00652237	6.68183e-290	4.40583e-289
VDR	MA0693.2	0.166231	-0.105617	-0.184499	0.126234	1.1946e-55	1.7876e-116	0.00971949	3.76312e-55	1.58881e-117	0.00897759	5.36281e-116	1.88592e-115
IRF3	MA1418.1	-0.11458	-0.232157	0.256313	-0.0747235	7.90905e-12	3.04487e-121	0.00886103	6.3769e-12	2.74141e-122	0.00837588	9.13461e-121	3.26679e-120
IRF4	MA1419.1	-0.109772	-0.426423	0.469321	-0.159416	4.01873e-61	9.15182e-233	0.0143719	1.3277e-60	1.26892e-233	0.0126951	2.74555e-232	1.47282e-231
IRF5	MA1420.1	-0.0041907	-0.165979	0.0702958	0.00376074	1.25658e-19	4.05035e-06	0.615759	1.59074e-19	1.21293e-07	0.23152	3.76973e-19	6.36331e-19
TCF7L1	MA1421.1	0.153932	0.121274	-0.414244	0.191633	0.0402221	1.41056e-288	0.0142428	0.0123544	2.24801e-289	0.0126363	4.23168e-288	2.67865e-287
ARGFX	MA1463.1	0.116998	0.100731	-0.2845	0.119854	0.521575	3.79649e-147	0.696602	0.123514	3.81443e-148	0.250821	1.13895e-146	4.5343e-146
ARNT2	MA1464.1	0.173335	0.225837	-0.539934	0.187671	0.00847906	0	0.502198	0.00288575	0	0.197515	0	0
ATF6	MA1466.1	-0.12419	-0.122993	0.344376	-0.159161	0.973393	1.41669e-193	0.0310021	0.210288	1.73829e-194	0.0234877	4.25007e-193	2.05366e-192
ATOH1(var.2)	MA1467.1	0.086883	-0.0320405	-0.169613	0.140532	8.21747e-11	4.30303e-62	0.00028191	6.04943e-11	2.61677e-63	0.00040159	1.29091e-61	3.29494e-61
ATOH7	MA1468.1	0.0155739	0.00302707	-0.000468076	0.0186292	0.943141	0.617347	0.675955	0.204732	0.013873	0.246813	0.863136	0.867246
BACH2	MA1101.2	-1.32622	-1.44563	3.61697	-1.46453	1.75032e-08	0	9.48164e-14	1.02636e-08	0	3.99579e-13	0	0
BACH2(var.2)	MA1470.1	-0.266546	-0.220589	0.649937	-0.282822	0.00383244	0	0.313039	0.00139549	0	0.139785	0	0
BARX2	MA1471.1	0.038059	0.0125372	-0.112851	0.0633644	0.0767758	6.60395e-26	0.117583	0.0219866	2.84363e-27	0.0687433	1.98119e-25	3.60371e-25
BHLHA15(var.2)	MA1472.1	0.0734283	-0.0123754	-0.143763	0.118476	2.19441e-07	4.31793e-44	0.00298415	1.15211e-07	2.29383e-45	0.0032986	1.29538e-43	2.85705e-43
CDX4	MA1473.1	-0.0136654	0.0111372	-0.00970508	0.00154325	0.0734347	0.875211	0.274618	0.021164	0.0192313	0.126828	0.267041	0.270893
CREB3L4	MA1474.1	-0.102121	-0.144504	0.309435	-0.141252	0.0252198	1.01707e-154	0.0388068	0.00815309	1.09316e-155	0.0280356	3.0512e-154	1.27908e-153
CREB3L4(var.2)	MA1475.1	-0.270361	-0.13546	0.551677	-0.283229	2.8266e-14	0	0.428562	2.71543e-14	0	0.175488	0	0
DLX5	MA1476.1	-0.015797	0.0103458	-0.0381211	0.0274779	0.184266	0.180209	0.012226	0.0489406	0.00430799	0.0110407	0.0326708	0.0345252
DMRTA2	MA1478.1	-0.0631873	-0.0215795	0.11092	-0.0462141	0.0451218	1.45984e-27	0.322693	0.0137968	6.3651e-29	0.142835	4.37953e-27	8.05885e-27
DMRTC2	MA1479.1	-0.0356671	-0.0767784	0.121197	-0.0325423	0.0349706	2.1751e-25	0.995842	0.0109651	9.27942e-27	0.318234	6.52529e-25	1.17344e-24
DPRX	MA1480.1	-0.00740767	0.0300132	-0.0375131	0.00887531	0.0313671	0.077623	0.333507	0.00997378	0.00193224	0.146978	0.0640357	0.0666687
DRGX	MA1481.1	0.0489827	0.0516684	-0.15676	0.0823291	0.81285	1.16604e-39	0.0487885	0.181524	5.83659e-41	0.0337983	3.49811e-39	7.2363e-39
ELF2	MA1483.1	-0.0217916	-0.02987	-0.147613	0.0978231	0.633364	8.43597e-17	1.0105e-13	0.146653	3.1958e-18	4.17159e-13	2.52868e-16	4.01166e-16
ETS2	MA1484.1	-0.0919073	-0.0470156	-0.0197885	0.0227739	0.0104162	7.32472e-06	1.95771e-12	0.00351852	2.1747e-07	6.49199e-12	5.87327e-12	8.20702e-12
FERD3L	MA1485.1	0.0149608	-0.113145	0.0606975	0.0180217	4.10701e-14	0.00252045	0.666176	3.83665e-14	6.77257e-05	0.245012	1.23252e-13	1.79766e-13
FOXE1	MA1487.1	0.0930981	0.0369192	-0.293703	0.193179	0.00162661	8.01591e-143	4.97251e-11	0.000618909	7.82691e-144	1.43694e-10	2.40477e-142	9.28184e-142
FOXN3	MA1489.1	0.235214	0.110843	-0.699107	0.429078	1.22077e-10	0	1.89582e-32	8.56784e-11	0	9.16995e-31	0	0
GLI3	MA1491.1	-0.0375196	0.0122313	0.0827547	-0.0723921	0.00129899	3.10651e-16	0.0140889	0.000501295	1.16098e-17	0.0125549	9.31954e-16	1.45661e-15
HES6	MA1493.1	0.121274	0.0942281	-0.295558	0.126645	0.0992717	1.13679e-150	0.722821	0.0280727	1.2032e-151	0.25742	3.41038e-150	1.41096e-149
HNF4A(var.2)	MA1494.1	-0.0273171	0.00727565	0.0284765	-0.0205898	0.0316871	0.000319348	0.9092	0.0100284	8.89121e-06	0.298624	0.000951738	0.00106628
HOXA1	MA1495.1	0.0264853	0.0197025	-0.0742547	0.0413156	0.859487	8.10635e-11	0.449066	0.187777	2.66974e-12	0.182041	2.43191e-10	3.26144e-10
HOXA4	MA1496.1	-0.0751705	-0.132839	0.304515	-0.141557	0.0011265	2.32548e-124	0.000103798	0.00043974	2.13532e-125	0.000166639	6.97645e-124	2.53798e-123
HOXA6	MA1497.1	-0.0037067	0.0324838	-0.0612839	0.0257591	0.021251	0.000499053	0.0369108	0.00698676	1.37019e-05	0.0270523	0.00144386	0.00159505
HOXA7	MA1498.1	-0.0827718	-0.134031	0.204	-0.068025	0.00385945	1.59199e-74	0.521031	0.00139781	1.06122e-75	0.202684	4.77598e-74	1.31443e-73
HOXB4	MA1499.1	-0.0234884	-0.0262509	0.105583	-0.0605144	0.611348	3.20411e-17	0.0171051	0.141798	1.23404e-18	0.0144773	9.61233e-17	1.54825e-16
HOXB6	MA1500.1	-0.000799301	0.0690054	-0.0871983	0.0168843	0.000955907	2.09103e-09	0.423008	0.000375311	6.75815e-11	0.173565	6.27306e-09	8.22122e-09
HOXB7	MA1501.1	-0.0233821	0.0217979	-0.00639237	-0.00630253	0.00864859	0.111359	0.269307	0.00293607	0.00273277	0.125233	0.0235807	0.0250446
HOXB8	MA1502.1	-0.0775917	-0.108876	0.158942	-0.052766	0.0621932	1.27689e-52	0.289796	0.0182741	7.13884e-54	0.131437	3.83067e-52	9.04781e-52
HOXB9	MA1503.1	-0.0841915	-0.0855776	0.188565	-0.0670436	0.857528	5.95951e-67	0.198354	0.187652	3.70537e-68	0.0988843	1.78785e-66	4.65724e-66
HOXC4	MA1504.1	-0.00160748	-0.0269109	0.0787517	-0.0452808	0.176597	1.27449e-07	0.0103832	0.0469959	3.90953e-09	0.0095038	3.82343e-07	4.75488e-07
HOXC8	MA1505.1	0.0280302	-0.00378418	-0.096691	0.0540349	0.0771783	8.43003e-15	0.126161	0.0220552	3.02026e-16	0.0722143	2.52909e-14	3.77574e-14
HOXD10	MA1506.1	-0.103298	-0.069851	0.204509	-0.0804062	0.0921423	2.85458e-86	0.107233	0.0262208	2.09414e-87	0.0637986	8.56374e-86	2.56912e-85
HOXD4	MA1507.1	0.00402175	0.0090739	0.0374164	-0.0386303	0.836677	0.0398342	0.00854665	0.184881	0.00100786	0.00815493	0.0219634	0.0234055
IKZF1	MA1508.1	0.173465	0.0144924	-0.388745	0.228223	2.34785e-22	2.36483e-289	0.000630847	3.65549e-22	3.81265e-290	0.000823289	7.09448e-289	4.53617e-288
IRF6	MA1509.1	-0.0657986	-0.187916	0.1975	-0.0570844	8.98089e-12	5.32528e-62	0.691488	7.19826e-12	3.22428e-63	0.250618	1.59758e-61	4.06133e-61
KLF10	MA1511.1	-0.122024	0.522024	0.0161377	-0.213292	0	1.38285e-23	1.11234e-11	0	5.7926e-25	3.51575e-11	0	0
KLF11	MA1512.1	-0.193083	0.47824	0.138589	-0.252826	0	7.55532e-149	9.8582e-07	0	7.7597e-150	2.01429e-06	0	0
KLF15	MA1513.1	-0.136408	0.294067	0.0643013	-0.148226	0	1.07279e-91	0.1352	0	8.0839e-93	0.075238	0	0
KLF17	MA1514.1	-0.0376261	0.243661	-0.102161	-0.0321268	1.03409e-74	3.39461e-06	0.475322	4.00208e-74	1.02097e-07	0.190773	3.10227e-74	8.65084e-74
KLF2	MA1515.1	-0.0262044	0.402845	-0.0973428	-0.122498	8.77492e-240	6.98358e-10	2.79302e-18	6.99179e-239	2.28369e-11	2.5681e-17	2.63247e-239	1.43651e-238
KLF3	MA1516.1	-0.0801099	0.374857	0.00986026	-0.17102	1.936e-188	4.87038e-11	6.4728e-11	1.3112e-187	1.60783e-12	1.84414e-10	5.808e-188	2.70328e-187
KLF6	MA1517.1	-0.0584106	0.440791	-0.0259096	-0.165144	1.58575e-236	0.0140113	1.32547e-15	1.19332e-235	0.000363801	9.24555e-15	4.75725e-236	2.57379e-235
LHX1	MA1518.1	-0.0297658	-0.0236377	0.0386536	-0.0144022	0.737442	1.09552e-05	0.374763	0.16732	3.23873e-07	0.160271	3.28663e-05	3.91796e-05
LHX5	MA1519.1	0.0739834	0.0915421	-0.227694	0.103221	0.319064	3.38758e-83	0.135476	0.0797394	2.44632e-84	0.075238	1.01627e-82	3.02019e-82
MAF	MA1520.1	-0.0182148	-0.0879724	0.121575	-0.0304916	8.08231e-05	2.10374e-19	0.492552	3.46452e-05	8.40599e-21	0.196132	6.31123e-19	1.05968e-18
MAFA	MA1521.1	-0.0119302	-0.145138	0.119536	-0.00496157	4.29122e-16	8.11622e-17	0.817941	4.47128e-16	3.08309e-18	0.278545	2.04759e-16	3.2566e-16
MAZ	MA1522.1	-0.0660362	0.333364	-0.160271	-0.0128515	1.00446e-192	5.45301e-15	3.78401e-06	7.16102e-192	1.97407e-16	7.50433e-06	3.01339e-192	1.44506e-191
MSANTD3	MA1523.1	-0.0219353	-0.0018087	0.0335268	-0.0115331	0.380865	0.000450546	0.609574	0.0941425	1.24689e-05	0.229621	0.00135157	0.00149832
MSGN1	MA1524.1	0.09597	0.0492037	-0.187	0.0978172	0.0065043	5.32453e-73	0.930275	0.00227072	3.49884e-74	0.302539	1.59736e-72	4.3396e-72
NFATC4	MA1525.1	-0.164875	-0.199509	0.411689	-0.148052	0.0683016	3.59004e-290	0.206544	0.0199392	5.92578e-291	0.102152	1.07701e-289	7.02833e-289
NFIC(var.2)	MA1527.1	0.0921955	0.073483	-0.147267	0.0249148	0.568611	3.579e-49	9.08429e-05	0.133024	1.95368e-50	0.000148194	1.0737e-48	2.46251e-48
NFIX(var.2)	MA1528.1	0.0473848	0.102547	-0.128843	0.0166857	0.00416508	3.21689e-29	0.0725047	0.00150048	1.45286e-30	0.0465603	9.65068e-29	1.82901e-28
NHLH2	MA1529.1	0.037688	0.0376916	-0.105436	0.0661263	0.990742	3.36726e-22	0.117063	0.212768	1.38951e-23	0.0686376	1.01018e-21	1.76155e-21
NKX6-3	MA1530.1	-0.0582357	-0.0625099	0.202261	-0.102242	0.572255	1.15094e-62	0.00211276	0.133646	7.02997e-64	0.00241455	3.45283e-62	8.84875e-62
NR1D1	MA1531.1	0.0795117	0.0209956	-0.0874992	0.0378896	0.00038287	1.77121e-27	0.00826477	0.000155274	7.6985e-29	0.00799917	5.31364e-27	9.74938e-27
NR1D2	MA1532.1	0.00248919	0.100231	0.0151047	-0.061507	9.5409e-10	0.348272	0.000152027	6.24329e-10	0.00799479	0.000236558	2.86225e-09	3.79834e-09
NR1I2	MA1533.1	0.0339005	-0.0429338	-0.0432266	0.0490529	2.98943e-05	3.76255e-07	0.322688	1.34978e-05	1.14405e-08	0.142835	1.11473e-06	1.37015e-06
NR1I3	MA1534.1	-0.00320549	-0.0522598	0.00574981	0.0160363	0.00755872	0.462718	0.214674	0.00261858	0.0105175	0.104137	0.0219317	0.0234055
NR2C1	MA1535.1	-0.015498	0.120425	-0.0171113	-0.0515857	4.98453e-16	0.63777	0.0672827	5.11499e-16	0.0143087	0.043483	1.49536e-15	2.31434e-15
NR2C2(var.2)	MA1536.1	0.00132385	0.0298752	0.0170962	-0.0359122	0.0533662	0.217394	0.0578412	0.0159927	0.0051525	0.0383617	0.0745153	0.0773249
NR2F1(var.2)	MA1537.1	-0.0144112	0.00425398	0.013271	0.000237389	0.189492	0.0387063	0.252303	0.050132	0.000981115	0.11838	0.0874367	0.0902894
NR2F1(var.3)	MA1538.1	0.0401759	0.000674945	-0.0808805	0.0719978	0.0302216	2.5714e-14	0.0600802	0.00963216	9.09515e-16	0.0393744	7.72399e-14	1.13969e-13
NR2F6(var.3)	MA1539.1	0.101784	0.00365525	-0.190126	0.130366	2.48831e-08	5.6958e-78	0.0785112	1.43427e-08	3.98855e-79	0.0491688	1.70874e-77	4.91651e-77
NR5A1	MA1540.1	0.0528245	-0.182781	0.116582	-0.0270477	9.53546e-45	3.52354e-05	4.56834e-08	2.48389e-44	1.0178e-06	1.02678e-07	2.86064e-44	6.35363e-44
NR6A1	MA1541.1	0.0461943	-0.0777453	0.0102569	-0.0286662	1.59065e-12	0.0155709	4.95313e-07	1.38116e-12	0.000403538	1.04368e-06	4.77215e-12	6.68312e-12
OSR1	MA1542.1	0.00803877	-0.0121462	-0.0234949	0.0213417	0.223361	0.0338102	0.524531	0.0579603	0.000860156	0.203654	0.0887051	0.0914501
OVOL1	MA1544.1	-0.114094	-0.0196541	0.140467	-0.0624166	1.41046e-08	1.87548e-58	0.00031319	8.34295e-09	1.11605e-59	0.000436918	5.62644e-58	1.40772e-57
OVOL2	MA1545.1	-0.0658577	-0.0305885	0.0713869	-0.0232941	0.0343175	4.8495e-18	0.00620769	0.0107853	1.89941e-19	0.00624733	1.45485e-17	2.392e-17
PAX3(var.2)	MA1546.1	-0.0615263	-0.143618	0.216896	-0.0853824	2.03562e-05	8.16961e-70	0.168285	9.41073e-06	5.24413e-71	0.088238	2.45088e-69	6.49125e-69
PITX2	MA1547.1	0.0238401	0.121387	-0.167433	0.0504288	3.73266e-09	1.81909e-33	0.0478488	2.34077e-09	8.49227e-35	0.0332612	5.45727e-33	1.06619e-32
PLAGL2	MA1548.1	0.0306242	-0.0203366	-0.0846876	0.0684667	0.0049095	1.7488e-15	0.0327735	0.00174088	6.43166e-17	0.0244632	5.3594e-15	8.17469e-15
POU6F1(var.2)	MA1549.1	-0.0606816	-0.0440743	0.194612	-0.0928955	0.225636	6.62812e-59	0.0506619	0.0584389	3.96121e-60	0.0347003	1.98844e-58	4.99476e-58
PPARD	MA1550.1	-0.0538992	0.00140384	0.0715205	-0.019252	0.000492856	1.20815e-15	0.0325484	0.000197514	4.46699e-17	0.0243852	3.6631e-15	5.61439e-15
RARB(var.3)	MA1552.1	-0.0412623	0.0404275	0.0890951	-0.0570383	2.15084e-06	4.05618e-17	0.249565	1.05178e-06	1.5493e-18	0.117402	1.21685e-16	1.94512e-16
RARG(var.3)	MA1553.1	-0.0701303	-0.000909108	0.146054	-0.0639307	9.48499e-05	2.56663e-42	0.781531	4.04021e-05	1.33785e-43	0.26932	7.69988e-42	1.66349e-41
RFX7	MA1554.1	-0.0160314	-0.00102268	-0.00722273	0.00751087	0.468459	0.652465	0.157814	0.112198	0.0146148	0.0844526	0.358495	0.361925
RXRB(var.2)	MA1555.1	-0.012413	0.0622423	0.0321304	-0.0485679	2.07869e-05	0.0164635	0.0134797	9.57715e-06	0.000425084	0.0121188	6.21863e-05	7.31672e-05
RXRG(var.2)	MA1556.1	-0.0424945	-0.00468195	0.117573	-0.0601422	0.0237101	9.26751e-25	0.227425	0.00772031	3.92953e-26	0.108501	2.78025e-24	4.97147e-24
SMAD5	MA1557.1	-0.00274576	-0.0446188	0.0110429	0.0149949	0.0315793	0.200883	0.191843	0.0100177	0.0047775	0.096534	0.0729059	0.0757791
SNAI1	MA1558.1	0.243231	0.162459	-0.467183	0.194945	3.04619e-05	0	0.00563088	1.37083e-05	0	0.00578189	0	0
SNAI3	MA1559.1	0.247794	0.0882686	-0.428809	0.194148	2.9253e-17	0	0.00156277	3.19554e-17	0	0.00183906	0	0
SOHLH2	MA1560.1	0.129894	0.111854	-0.276056	0.0907324	0.604669	1.25279e-139	0.0198294	0.140489	1.20626e-140	0.016372	3.75838e-139	1.42458e-138
SOX12	MA1561.1	-0.0173812	-0.0796346	0.0650456	-0.0100759	0.00033686	5.39471e-07	0.633019	0.000137853	1.63673e-08	0.235818	1.61583e-06	1.97837e-06
SOX14	MA1562.1	0.0201312	-0.00712065	-0.0446566	0.0301006	0.0688634	3.40758e-06	0.643603	0.02006	1.02266e-07	0.238881	1.02223e-05	1.23723e-05
SOX18	MA1563.1	-0.0846527	-0.091424	0.189033	-0.0467072	0.97745	1.89731e-69	0.00956299	0.210493	1.21228e-70	0.00887726	5.69192e-69	1.50124e-68
SP9	MA1564.1	-0.168553	0.384015	0.101596	-0.192572	0	1.44304e-125	0.024242	0	1.33386e-126	0.0193061	0	0
TBX18	MA1565.1	0.0468497	0.00187374	-0.00401052	-0.0123623	0.0142788	0.00136032	9.55115e-05	0.00476388	3.67663e-05	0.000154563	0.000266074	0.000304016
TBX3	MA1566.1	0.0857146	0.105579	-0.15545	0.0495736	0.202445	4.869e-53	0.0489719	0.0531437	2.7555e-54	0.0338096	1.4607e-52	3.46301e-52
TBX6	MA1567.1	0.108836	0.0506438	-0.169918	0.0808907	0.00188768	2.78368e-72	0.0431129	0.000711036	1.82058e-73	0.0304931	8.35104e-72	2.25906e-71
TCF21(var.2)	MA1568.1	0.0320166	0.0934671	-0.0871832	-0.00362956	0.000545444	1.56457e-13	0.0220844	0.000217944	5.46423e-15	0.017798	4.69296e-13	6.76685e-13
TFAP2E	MA1569.1	-0.0272158	0.0562407	-0.0369102	0.00560571	1.54166e-07	0.688827	0.0117567	8.22145e-08	0.0153302	0.0107126	4.62491e-07	5.7291e-07
TFAP4(var.2)	MA1570.1	0.00592689	-0.0103043	0.0583472	-0.04115	0.531324	0.000264224	0.00445765	0.125166	7.38613e-06	0.0046964	0.000748377	0.000842922
TGIF2LX	MA1571.1	0.0286791	-0.0712412	0.045704	0.00358483	1.25243e-07	0.127997	0.274253	6.75888e-08	0.00309721	0.126828	3.75729e-07	4.68182e-07
TGIF2LY	MA1572.1	0.0331573	-0.116923	0.0549797	0.0148415	4.79074e-16	0.0919365	0.406629	4.95366e-16	0.00227222	0.169108	1.43722e-15	2.24079e-15
THAP11	MA1573.1	-0.0258402	-0.010159	0.0157069	0.0212157	0.40335	0.00107096	0.00156374	0.0993377	2.9002e-05	0.00183906	0.00190569	0.00209792
THRB	MA1574.1	0.00621657	0.132675	-0.112594	0.0233858	1.96557e-14	1.71295e-15	0.487495	1.90176e-14	6.31659e-17	0.194886	4.73435e-15	7.23876e-15
THRB(var.2)	MA1575.1	0.0150259	0.0302972	-0.0383971	0.0153042	0.309753	0.000363421	0.934313	0.0776992	1.0098e-05	0.303364	0.00109538	0.00122289
THRB(var.3)	MA1576.1	-0.0156396	0.00762917	0.0637166	-0.0488722	0.147117	6.45583e-08	0.0524416	0.040258	1.99802e-09	0.0354785	1.93674e-07	2.43729e-07
TLX2	MA1577.1	0.0379892	0.0887142	-0.125041	0.027539	0.000712496	2.18538e-24	0.631245	0.000281373	9.23804e-26	0.235645	6.55615e-24	1.16903e-23
VEZF1	MA1578.1	0.0349105	0.288274	-0.304842	0.0394211	5.44544e-45	7.60044e-103	0.811749	1.4463e-44	6.23559e-104	0.277168	2.28013e-102	7.51731e-102
ZBTB26	MA1579.1	-0.0550745	0.000143427	0.0661531	-0.0141082	0.0003942	3.75054e-17	0.00540497	0.000159392	1.43652e-18	0.00560685	1.12516e-16	1.80311e-16
ZBTB32	MA1580.1	-0.0540948	-0.164668	0.232004	-0.075713	9.21711e-11	3.45892e-75	0.160519	6.71238e-11	2.36249e-76	0.0856735	1.03768e-74	2.91933e-74
ZBTB6	MA1581.1	0.035005	0.0259558	-0.0554267	0.017545	0.680787	1.95857e-11	0.2081	0.156034	6.54358e-13	0.102421	5.8757e-11	7.98137e-11
ZFP57	MA1583.1	-0.00286189	0.0790509	-0.0697522	-0.0126942	3.06515e-07	6.90144e-05	0.844581	1.59688e-07	1.96488e-06	0.284741	9.15481e-07	1.12743e-06
ZIC5	MA1584.1	-0.00787486	0.0889105	-0.116484	0.0470251	8.80438e-09	1.06015e-16	0.00160539	5.25373e-09	4.00524e-18	0.00187713	3.18046e-16	5.03308e-16
ZKSCAN1	MA1585.1	-0.0426809	0.0435943	0.103053	-0.0781905	1.81648e-07	8.26168e-21	0.027155	9.61137e-08	3.34941e-22	0.021046	2.4785e-20	4.22882e-20
ZNF135	MA1587.1	0.199072	-0.101363	-0.224555	0.129974	9.25456e-81	3.26042e-195	4.32124e-07	3.79871e-80	4.03629e-196	9.20121e-07	9.78127e-195	4.76273e-194
ZNF136	MA1588.1	-0.087415	-0.0961858	0.205071	-0.0741834	0.692095	1.03896e-80	0.38837	0.158357	7.38735e-82	0.164575	3.11687e-80	9.09207e-80
ZNF140	MA1589.1	0.0397538	0.0523032	-0.132082	0.0603991	0.234475	4.68019e-29	0.101138	0.0603818	2.10688e-30	0.0603495	1.40406e-28	2.65304e-28
ZNF274	MA1592.1	0.00776581	-0.0268342	-0.00454117	0.00853311	0.0479451	0.509838	0.837512	0.0145941	0.0115507	0.284558	0.178644	0.182684
ZNF317	MA1593.1	0.0401405	-0.0525041	-0.0148122	0.0459093	5.33849e-08	0.000612024	0.540009	2.96363e-08	1.67704e-05	0.207671	1.60141e-07	2.02738e-07
ZNF382	MA1594.1	0.0352912	-0.00124438	-0.00710391	0.00893087	0.0612945	0.0039622	0.0413637	0.0180492	0.000105445	0.029462	0.010252	0.0110554
ZNF460	MA1596.1	0.0945568	-0.0510604	-0.129758	0.0832158	4.39825e-32	6.39881e-95	0.385943	8.76124e-32	4.92893e-96	0.164304	1.91964e-94	5.98588e-94
ZNF528	MA1597.1	-0.0982487	-0.142765	0.209264	-0.0352851	0.0151972	2.77271e-95	1.02008e-05	0.00504543	2.14771e-96	1.89308e-05	8.31812e-95	2.60662e-94
ZNF682	MA1599.1	-0.0840684	0.211207	0.154658	-0.175022	2.61123e-81	5.64734e-66	8.36599e-11	1.10532e-80	3.48007e-67	2.31822e-10	7.83369e-81	2.30638e-80
ZNF684	MA1600.1	0.0474119	0.134852	-0.118441	0.0151802	3.26843e-08	4.79992e-28	0.0737086	1.86804e-08	2.11275e-29	0.0471836	1.43998e-27	2.67303e-27
ZNF75D	MA1601.1	-0.152603	0.00121138	0.278423	-0.130187	5.37957e-21	1.08287e-173	0.175203	7.67041e-21	1.23068e-174	0.089951	3.24862e-173	1.44815e-172
ZSCAN29	MA1602.1	-0.00433405	-0.0421827	0.0599176	-0.0281311	0.0516947	5.65712e-06	0.217792	0.0155262	1.68682e-07	0.105397	1.69691e-05	2.04599e-05
ASCL1	MA1100.2	0.134342	0.0196207	-0.269688	0.159201	3.61238e-12	1.26667e-154	0.137212	3.00193e-12	1.35097e-155	0.0754232	3.8e-154	1.5825e-153
ATF3	MA0605.2	-0.440356	-0.196352	0.935371	-0.45824	9.45014e-42	0	0.212023	2.28583e-41	0	0.10315	0	0
BARHL1	MA0877.2	-0.038163	0.000236597	0.0512294	-0.0459407	0.0275773	2.17299e-08	0.350303	0.00885183	6.81649e-10	0.152061	6.51896e-08	8.3872e-08
BATF::JUN	MA0462.2	-1.67813	-1.9099	4.62344	-1.8357	1.35262e-22	0	1.86009e-14	2.15551e-22	0	9.64782e-14	0	0
BCL6	MA0463.2	-0.0505248	-0.124884	0.133713	-0.0170782	8.82987e-05	5.27624e-33	0.0457438	3.77302e-05	2.44669e-34	0.032018	1.58287e-32	3.07349e-32
CDX1	MA0878.2	-0.00903554	0.0315731	-0.0231718	0.0022527	0.00803573	0.279235	0.399033	0.00276966	0.00647432	0.166628	0.0233842	0.0248777
E2F2	MA0864.2	0.0478405	0.00213762	-0.131913	0.0395364	0.0103918	2.00273e-31	0.730609	0.00351852	9.13429e-33	0.258374	6.00819e-31	1.149e-30
E2F3	MA0469.3	0.0425642	-0.0284789	-0.0801011	0.0349491	7.73654e-05	1.37022e-14	0.389707	3.32683e-05	4.88388e-16	0.164575	4.11936e-14	6.12103e-14
E2F4	MA0470.2	0.00940749	0.00383137	-0.0542711	-0.00206508	0.723905	7.52306e-05	0.561889	0.164801	2.1331e-06	0.21486	0.000225747	0.000258405
EMX1	MA0612.2	0.057438	0.0669681	-0.159817	0.0616179	0.450785	5.53245e-44	0.910856	0.109613	2.92781e-45	0.298624	1.65974e-43	3.64796e-43
FOXD2	MA0847.2	0.100248	0.0774896	-0.342465	0.199984	0.166181	6.28612e-192	1.81954e-12	0.0444862	7.57898e-193	6.23835e-12	1.88584e-191	8.90847e-191
GATA5	MA0766.2	0.00508075	0.0607603	-0.0856452	0.0329013	0.00188973	3.4747e-09	0.166409	0.000711036	1.11522e-10	0.0878899	1.04241e-08	1.36331e-08
GFI1	MA0038.2	0.0320307	-0.0495833	-0.0537261	0.083721	2.70652e-05	3.80583e-08	0.000738954	1.22612e-05	1.18581e-09	0.000953063	1.14009e-07	1.45499e-07
GLI2	MA0734.2	-0.0413349	-0.0445748	0.143885	-0.0831575	0.915321	1.72322e-35	0.00285504	0.199012	8.21058e-37	0.00319076	5.16966e-35	1.02906e-34
GSX2	MA0893.2	0.024084	0.0136191	-0.0303882	0.00974563	0.717107	0.000477643	0.593269	0.163528	1.31662e-05	0.224941	0.00143532	0.00158839
HES1	MA1099.2	0.0471217	-0.0654478	-0.0992217	0.0502268	3.98139e-11	4.23027e-23	0.71028	2.9961e-11	1.75609e-24	0.253848	1.26908e-22	2.23768e-22
HES2	MA0616.2	0.123668	0.021396	-0.251805	0.100589	1.82268e-09	2.82868e-123	0.136291	1.16458e-09	2.56341e-124	0.0753263	8.48604e-123	3.05208e-122
HOXA13	MA0650.2	0.0466087	0.0547125	-0.122781	0.0261383	0.452459	1.90886e-27	0.394912	0.109613	8.24509e-29	0.165735	5.72659e-27	1.04465e-26
HOXA2	MA0900.2	-0.00469506	-0.0237047	0.0509093	-0.0281528	0.583081	0.000217159	0.309708	0.13594	6.10741e-06	0.139061	0.000651293	0.000734881
HOXA5	MA0158.2	-0.0668963	-0.0785476	0.162617	-0.0765084	0.343193	8.09174e-47	0.321132	0.0849858	4.34858e-48	0.142769	2.42752e-46	5.44901e-46
HOXA9	MA0594.2	-0.0356091	-0.0149849	0.0458786	-0.0266062	0.114392	6.15688e-08	0.451573	0.0320855	1.90976e-09	0.182327	1.84706e-07	2.32906e-07
HOXB2	MA0902.2	-0.019006	0.0265272	0.0229133	-0.0320688	0.00316692	0.0120274	0.389397	0.00116253	0.000312876	0.164575	0.0074987	0.00811397
HOXB5	MA0904.2	-0.0748009	-0.088761	0.209656	-0.0907984	0.453165	5.59736e-68	0.168209	0.109613	3.49588e-69	0.088238	1.67921e-67	4.39231e-67
HOXC9	MA0485.2	-0.10024	-0.0856124	0.22455	-0.0872773	0.20443	6.88586e-96	0.226708	0.0535609	5.39399e-97	0.108414	2.06576e-95	6.53812e-95
HOXD13	MA0909.2	0.0480989	-0.0104248	-0.0769551	0.026197	0.000409418	6.14835e-15	0.278744	0.000164563	2.22e-16	0.127569	1.85057e-14	2.78245e-14
HOXD3	MA0912.2	0.00177415	0.0359676	-0.0152211	-0.00865029	0.0277337	0.266657	0.556796	0.00888101	0.00621385	0.213316	0.0769417	0.0797121
HOXD8	MA0910.2	-0.0827718	-0.134031	0.204	-0.068025	0.00385945	1.59199e-74	0.521031	0.00139781	1.06122e-75	0.202684	4.77598e-74	1.31443e-73
HOXD9	MA0913.2	-0.000378898	0.0301725	-0.0205737	0.00216958	0.0709081	0.135037	0.906074	0.0205232	0.00326186	0.298624	0.233012	0.236752
JUNB(var.2)	MA1140.2	-0.383892	-0.230478	0.830678	-0.384846	1.46072e-17	0	0.866338	1.64884e-17	0	0.290773	0	0
LHX9	MA0701.2	0.0311214	0.102207	-0.123373	0.0281344	5.67849e-05	6.11767e-23	0.866783	2.49734e-05	2.53202e-24	0.290773	1.8353e-22	3.20924e-22
LMX1A	MA0702.2	0.13004	0.0781641	-0.307995	0.151506	0.00330266	5.59737e-174	0.182943	0.00120908	6.41393e-175	0.093215	1.67921e-173	7.53859e-173
LMX1B	MA0703.2	0.132044	0.0898993	-0.325948	0.158426	0.0144647	1.82671e-196	0.121359	0.00481403	2.28178e-197	0.0702084	5.48014e-196	2.68909e-195
NEUROG1	MA0623.2	0.0214281	0.0425624	-0.0325128	0.0199685	0.205312	0.000702529	0.787316	0.0536881	1.92124e-05	0.270629	0.00210727	0.00231179
NRL	MA0842.2	-0.13968	-0.152348	0.380226	-0.14587	0.779833	6.18081e-240	0.769364	0.175761	8.65637e-241	0.266946	1.85424e-239	1.02064e-238
PITX1	MA0682.2	-0.0166535	0.101895	-0.10105	0.0283295	7.00246e-12	3.08582e-08	0.00494675	5.74859e-12	9.65813e-10	0.00515796	2.10026e-11	2.90277e-11
PRRX2	MA0075.3	0.046162	0.0688204	-0.142034	0.0596544	0.13154	4.73587e-33	0.438037	0.0362885	2.20348e-34	0.17855	1.42076e-32	2.76721e-32
SOX4	MA0867.2	0.0453605	0.067878	-0.17321	0.0843121	0.0607006	4.06251e-47	0.0057347	0.0179133	2.19173e-48	0.00585876	1.21875e-46	2.74545e-46
SOX8	MA0868.2	0.017283	-0.0193673	-0.0373848	0.0335995	0.0486336	6.84821e-05	0.438688	0.0147375	1.95374e-06	0.17855	0.000205151	0.000235255
SP1	MA0079.4	-0.129868	0.477965	0.0619156	-0.220716	0	1.14421e-52	9.5163e-15	0	6.42297e-54	5.34719e-14	0	0
SP2	MA0516.2	-0.157933	0.444903	0.105912	-0.237115	0	3.85552e-101	1.85767e-12	0	3.12617e-102	6.26293e-12	0	0
SP3	MA0746.2	-0.139733	0.425178	0.073869	-0.205908	0	4.2645e-75	4.86707e-09	0	2.8843e-76	1.17206e-08	0	0
TCFL5	MA0632.2	-0.0378715	-0.087778	-0.0191474	0.0267645	0.00150474	0.25562	8.39829e-06	0.000577408	0.00598685	1.5877e-05	2.50544e-05	3.00368e-05
TFEC	MA0871.2	0.12452	0.246417	-0.462792	0.13477	2.1435e-11	1.97466e-296	0.518182	1.64038e-11	3.33891e-297	0.202355	5.92398e-296	3.94724e-295
ZNF740	MA0753.2	-0.0178773	0.422666	-0.274501	-0.0284238	1.91195e-157	5.19548e-69	0.417827	1.23325e-156	3.28933e-70	0.171787	5.73584e-157	2.43677e-156
ASCL1(var.2)	MA1631.1	0.229584	0.150057	-0.454195	0.195399	6.98757e-05	0	0.077023	3.03366e-05	0	0.0485373	0	0
ATF2	MA1632.1	-0.360048	-0.336389	0.950529	-0.416078	0.13025	0	0.000775662	0.0360062	0	0.000986815	0	0
BACH1	MA1633.1	-1.03293	-1.29723	2.9611	-1.1358	1.51169e-37	0	7.79421e-09	3.19947e-37	0	1.81223e-08	0	0
BATF	MA1634.1	-1.67783	-1.9094	4.62595	-1.83786	1.17892e-22	0	7.39388e-15	1.90108e-22	0	4.27331e-14	0	0
BHLHE22(var.2)	MA1635.1	0.0454103	-0.0641721	-0.045063	0.0672215	2.14306e-11	2.34805e-09	0.136714	1.64038e-11	7.57121e-11	0.0753541	6.37105e-11	8.63571e-11
CEBPG(var.2)	MA1636.1	-0.0232988	0.0198677	0.0398815	-0.0352636	0.00447115	1.61994e-05	0.497041	0.00160615	4.74859e-07	0.197515	4.84228e-05	5.72928e-05
EBF3	MA1637.1	-0.0398226	0.0457577	0.0768052	-0.0413821	1.15688e-07	8.09579e-15	0.869648	6.29339e-08	2.90802e-16	0.291251	2.44427e-14	3.65774e-14
HAND2	MA1638.1	0.0278769	0.0351845	-0.0596162	0.0339135	0.523082	1.55915e-08	0.573162	0.123654	4.91316e-10	0.218757	4.67745e-08	6.0302e-08
MEIS1(var.2)	MA1639.1	-0.181686	-0.204457	0.491452	-0.193898	0.301075	0	0.674388	0.0756626	0	0.246813	0	0
MEIS2(var.2)	MA1640.1	-0.166837	-0.00912654	0.288673	-0.132298	8.34209e-21	2.16641e-189	0.024833	1.14139e-20	2.58946e-190	0.0196992	6.49924e-189	3.04742e-188
MYF5	MA1641.1	0.0700339	-0.0225229	-0.123116	0.112916	4.00895e-07	4.47548e-34	0.00854337	2.07264e-07	2.11066e-35	0.00815493	1.34264e-33	2.64764e-33
NEUROG2(var.2)	MA1642.1	0.04832	-0.0310631	0.00497858	-0.00485814	5.1906e-05	0.00890846	0.000830463	2.2902e-05	0.000233492	0.00104341	0.000145759	0.000167755
NFIB	MA1643.1	0.011823	0.103353	-0.00575667	-0.0350235	3.6476e-08	0.304379	0.002431	2.0673e-08	0.00704553	0.00274721	1.09426e-07	1.39933e-07
NFYC	MA1644.1	0.0420306	0.00668234	0.0103659	-0.0171942	0.011135	0.0162398	1.56829e-05	0.00375198	0.000420088	2.85802e-05	4.69375e-05	5.57437e-05
NKX2-2	MA1645.1	-0.0208191	-7.50492e-05	0.0548422	-0.00732037	0.280783	2.11732e-06	0.304317	0.0710905	6.39586e-08	0.137101	6.35189e-06	7.70258e-06
OSR2	MA1646.1	0.0450415	0.00301938	-0.0864027	0.0587683	0.0254494	2.75415e-19	0.234842	0.00820774	1.09732e-20	0.111252	8.26245e-19	1.38363e-18
PRDM4	MA1647.1	-0.03053	-0.123411	0.134077	-0.0332634	8.43313e-09	7.15571e-29	0.500143	5.07693e-09	3.1902e-30	0.197515	2.14671e-28	4.02032e-28
TCF12(var.2)	MA1648.1	0.212258	0.214161	-0.474859	0.175128	0.465822	0	0.0632728	0.111876	0	0.0411545	0	0
ZBTB12	MA1649.1	-0.0378253	0.0503067	0.048727	-0.0435738	2.11765e-08	1.75011e-09	0.913764	1.2364e-08	5.66955e-11	0.299093	4.84956e-09	6.38206e-09
ZBTB14	MA1650.1	-0.0505909	0.0493123	-0.0127501	-0.0293232	9.35005e-13	0.00160385	0.0598154	8.27784e-13	4.3264e-05	0.0393744	2.8051e-12	3.94583e-12
ZFP42	MA1651.1	0.0379458	-0.257284	-0.101233	0.170269	1.44789e-64	1.28138e-20	8.91716e-18	5.0288e-64	5.17974e-22	7.84258e-17	4.34366e-64	1.1177e-63
ZKSCAN5	MA1652.1	-0.0864492	0.0533055	0.109267	-0.0671313	6.23215e-22	8.6935e-49	0.169536	9.27664e-22	4.70848e-50	0.088238	2.60805e-48	5.93847e-48
ZNF148	MA1653.1	-0.0869812	0.339832	-0.0907	-0.0644689	0	0.984298	0.021606	0	0.02156	0.0175484	0	0
ZNF16	MA1654.1	-0.117334	0.0602967	0.158724	-0.084062	1.82487e-27	9.87049e-81	0.0149978	3.38612e-27	7.05444e-82	0.012965	2.96115e-80	8.6778e-80
ZNF341	MA1655.1	-0.0343507	-0.0523914	0.148883	-0.0623957	0.256537	5.80611e-33	0.038652	0.0653181	2.68343e-34	0.0280239	1.74183e-32	3.37181e-32
ZNF449	MA1656.1	0.0441584	0.0483531	-0.0292561	-0.00124808	0.852113	2.42813e-07	0.000854218	0.187375	7.39921e-09	0.00106663	7.28232e-07	8.98578e-07
ZNF652	MA1657.1	-0.0208503	0.0695189	-0.0308483	-0.00601173	8.02899e-08	0.521339	0.243429	4.4031e-08	0.0117919	0.11505	2.4087e-07	3.01922e-07
FOXA3	MA1683.1	0.183626	0.080828	-0.593186	0.374053	4.60867e-09	0	2.26661e-32	2.85053e-09	0	9.16995e-31	0	0
ATF4	MA0833.2	-0.133376	-0.0659885	0.267493	-0.105826	4.42991e-05	8.55183e-142	0.140018	1.96739e-05	8.2918e-143	0.0762833	2.56555e-141	9.84238e-141
BATF3	MA0835.2	-1.67659	-1.89146	4.60723	-1.83801	1.4749e-19	0	2.52761e-15	1.84983e-19	0	1.59779e-14	0	0
CDX2	MA0465.2	0.0230839	0.0548343	-0.0815863	0.0101541	0.0698467	9.25511e-13	0.32852	0.0203027	3.17633e-14	0.145097	2.77668e-12	3.91457e-12
CEBPA	MA0102.4	0.0876451	0.0342885	-0.160916	0.0744519	0.00833562	8.75172e-57	0.939486	0.00286573	5.12001e-58	0.304555	2.62552e-56	6.44167e-56
CEBPD	MA0836.2	0.0762996	0.00173415	-0.137556	0.0658832	7.47663e-05	3.88345e-41	0.728265	3.2253e-05	1.97959e-42	0.258374	1.16504e-40	2.45822e-40
CREB1	MA0018.4	-0.441342	-0.330726	1.10911	-0.514931	1.56309e-10	0	6.47637e-06	1.08025e-10	0	1.23591e-05	0	0
CTCFL	MA1102.2	-0.120378	0.253266	0.00302542	-0.0930038	5.25982e-156	1.90647e-23	0.0168878	3.23849e-155	7.96194e-25	0.0143534	1.57795e-155	6.65893e-155
E2F6	MA0471.2	-0.157685	0.0770684	0.142334	-0.089279	5.15099e-71	1.35632e-143	4.97446e-09	1.88575e-70	1.34326e-144	1.18382e-08	4.06896e-143	1.58991e-142
EBF1	MA0154.4	-0.0660215	0.100429	0.050708	-0.0321307	4.40764e-23	7.28155e-15	0.0564132	7.28093e-23	2.62234e-16	0.0377863	1.32229e-22	2.31859e-22
EGR1	MA0162.4	-0.148791	0.177221	0.136811	-0.14821	6.4954e-147	4.32382e-135	0.970713	3.82536e-146	4.1062e-136	0.312674	1.94862e-146	7.66135e-146
EHF	MA0598.3	0.105265	-0.0181203	-0.296257	0.189057	4.4171e-15	5.87657e-148	2.00741e-08	4.39939e-15	5.99116e-149	4.56253e-08	1.76297e-147	7.10803e-147
ELF1	MA0473.3	0.15768	0.0528508	-0.33924	0.158751	2.58004e-12	5.42891e-217	0.899511	2.18425e-12	7.10122e-218	0.298624	1.62867e-216	8.31412e-216
ELF3	MA0640.2	0.176066	0.0638704	-0.408264	0.203821	6.0811e-13	2.54921e-303	0.0434394	5.41918e-13	4.41817e-304	0.0305107	7.64764e-303	5.20533e-302
ESRRA	MA0592.3	0.0326972	-0.0694535	0.0736098	-0.0235191	8.5081e-09	0.0118405	0.000395218	5.0994e-09	0.000308592	0.000547575	2.55237e-08	3.30399e-08
ETV1	MA0761.2	0.190551	0.0174925	-0.379018	0.203937	3.23358e-27	1.4618e-254	0.342646	5.91897e-27	2.11126e-255	0.149701	4.3854e-254	2.50086e-253
ETV4	MA0764.2	0.18321	0.119212	-0.411025	0.190999	0.000136424	2.73126e-305	0.761645	5.77477e-05	4.79361e-306	0.265178	8.19379e-305	5.63769e-304
ETV5	MA0765.2	0.0197326	-0.0550394	-0.191276	0.116704	2.35817e-05	5.58201e-43	1.95701e-10	1.07914e-05	2.92059e-44	5.20884e-10	1.6746e-42	3.64269e-42
FOSL1	MA0477.2	-1.69917	-1.92938	4.66312	-1.8567	6.55134e-21	0	1.9454e-14	9.14857e-21	0	9.83805e-14	0	0
FOXA1	MA0148.4	0.123315	0.0287959	-0.391937	0.267205	4.03375e-08	1.27416e-248	1.11097e-21	2.26718e-08	1.82129e-249	1.24851e-20	3.82248e-248	2.16038e-247
FOXA2	MA0047.3	0.176593	0.0652637	-0.545153	0.349864	2.58145e-11	0	3.97134e-27	1.95347e-11	0	5.02085e-26	0	0
FOXK2	MA1103.2	0.152346	0.0597756	-0.53235	0.354567	2.17402e-08	0	1.07057e-37	1.26387e-08	0	1.08279e-35	0	0
FOXP1	MA0481.3	0.164214	0.0701316	-0.563706	0.364346	1.42805e-07	0	3.24127e-38	7.64571e-08	0	6.55656e-36	0	0
GABPA	MA0062.3	0.162459	0.0516601	-0.334409	0.159427	7.64546e-12	2.82543e-200	0.89187	6.20129e-12	3.56138e-201	0.297217	8.4763e-200	4.19179e-199
GATA1	MA0035.4	-0.0544812	0.0643696	0.0314842	-0.042292	3.68564e-13	1.20984e-08	0.399512	3.35059e-13	3.8211e-10	0.166628	1.10559e-12	1.56563e-12
GATA4	MA0482.2	-0.0458998	0.0162617	0.073033	-0.0464207	0.000262866	9.30503e-15	0.984106	0.000108888	3.32516e-16	0.31548	2.80474e-14	4.17741e-14
GATA6	MA1104.2	-0.0270045	0.104325	-0.0404506	-0.00367095	3.73835e-14	0.276634	0.163922	3.51651e-14	0.00642476	0.086803	1.12226e-13	1.64063e-13
GRHL2	MA1105.2	0.0180486	-0.048802	0.00474045	0.0124215	2.44621e-05	0.319871	0.41275	1.11566e-05	0.00736723	0.170046	7.3381e-05	8.60188e-05
HLF	MA0043.3	0.01472	0.0962182	-0.0989443	0.00676291	1.23022e-06	8.89877e-13	0.674997	6.19478e-07	3.06161e-14	0.246813	2.66981e-12	3.7723e-12
HNF4A	MA0114.4	-0.0448464	-0.107215	0.13231	-0.0179461	4.11313e-05	8.52817e-31	0.154447	1.83271e-05	3.8642e-32	0.08287	2.55845e-30	4.86336e-30
HNF4G	MA0484.2	-0.0480176	-0.0718893	0.118432	-0.0222578	0.0980684	1.03161e-27	0.149942	0.0278242	4.52642e-29	0.0806668	3.09484e-27	5.72816e-27
HOXB13	MA0901.2	0.0969303	0.0230866	-0.179345	0.0613572	1.2684e-06	2.87421e-91	0.0161927	6.33991e-07	2.15414e-92	0.0139384	8.62264e-91	2.63678e-90
JUNB	MA0490.2	-1.73631	-1.97081	4.76262	-1.89868	1.30017e-21	0	1.70975e-15	1.91428e-21	0	1.15285e-14	0	0
JUND	MA0491.2	-1.71668	-1.93094	4.70016	-1.88145	3.09452e-18	0	8.05159e-16	3.64494e-18	0	6.03223e-15	0	0
KLF4	MA0039.4	-0.0624148	0.350912	-0.0644798	-0.0996088	2.87986e-263	0.54137	0.000418378	2.78636e-262	0.0122251	0.000567993	8.63957e-263	5.15929e-262
KLF9	MA1107.2	-0.052557	0.454236	-0.0796902	-0.139948	1.19803e-259	0.0168847	2.11495e-12	1.08186e-258	0.000435149	6.79078e-12	3.59408e-259	2.08721e-258
LHX2	MA0700.2	-0.0211632	-0.0166257	0.0273963	0.00493585	0.889298	0.00178094	0.0794333	0.193977	4.79476e-05	0.0495927	0.00530777	0.00576298
MAFF	MA0495.3	-0.116059	-0.126687	0.306453	-0.117999	0.727994	4.65472e-168	0.983067	0.165454	5.20473e-169	0.31548	1.39642e-167	6.13841e-167
MAFG	MA0659.2	-0.13126	-0.123736	0.36891	-0.158615	0.462167	1.23272e-227	0.129567	0.111393	1.64345e-228	0.0732101	3.69815e-227	1.91879e-226
MAFK	MA0496.3	-0.346374	-0.787898	1.36905	-0.490136	8.76899e-133	0	1.80518e-18	4.75121e-132	0	1.73885e-17	0	0
MEF2A	MA0052.4	0.00844645	-0.214832	0.156307	-0.0192585	4.06038e-51	1.49701e-28	0.0318272	1.22222e-50	6.65268e-30	0.0240228	1.21811e-50	2.84526e-50
MITF	MA0620.3	0.0887672	0.181702	-0.347651	0.112791	6.30588e-08	2.89317e-163	0.0763212	3.4722e-08	3.18368e-164	0.0482453	8.67951e-163	3.7631e-162
MXI1	MA1108.2	0.0226977	-0.144209	0.163905	-0.0369021	7.30397e-21	6.55378e-20	0.00100082	1.00955e-20	2.6339e-21	0.00123444	1.97148e-20	3.38196e-20
MYOD1	MA0499.2	0.149687	0.147769	-0.367852	0.170407	0.977386	4.94682e-229	0.140638	0.210493	6.79095e-230	0.0762833	1.48405e-228	7.89412e-228
MYOG	MA0500.2	0.115122	-0.000619451	-0.249633	0.172737	3.33098e-10	1.45102e-123	0.000168662	2.22265e-10	1.3236e-124	0.000258466	4.35306e-123	1.57456e-122
MZF1	MA0056.2	-0.0673823	-0.0391133	0.169215	-0.0696206	0.0981876	2.83656e-54	0.730229	0.0278242	1.63193e-55	0.258374	8.50969e-54	2.04815e-53
NFE2L1	MA0089.2	-0.873773	-1.05682	2.45728	-0.939584	2.38391e-19	0	0.000273115	2.9625e-19	0	0.00039182	0	0
NFIL3	MA0025.2	-0.0344505	0.116447	-0.0208112	-0.0303289	9.42139e-19	0.490887	0.909882	1.12936e-18	0.0111395	0.298624	2.82642e-18	4.67134e-18
NFYB	MA0502.2	0.0768373	-0.00257222	-0.0744281	0.0343502	1.69355e-06	1.99663e-25	0.00153263	8.37223e-07	8.54432e-27	0.00183447	5.98988e-25	1.08023e-24
NKX2-5	MA0063.2	0.00772306	0.0109661	-0.0186028	0.0232692	0.552407	0.121267	0.140663	0.129457	0.00294464	0.0762833	0.189006	0.192969
NR4A1	MA1112.2	-0.0405708	-0.0667055	0.0969832	-0.0339464	0.152088	4.15314e-19	0.649336	0.0413643	1.64526e-20	0.240568	1.24594e-18	2.07548e-18
ONECUT1	MA0679.2	0.00957377	0.0332329	-0.0753989	0.0397114	0.193357	8.3436e-09	0.0344211	0.0510547	2.65944e-10	0.0255048	2.50308e-08	3.24682e-08
OTX2	MA0712.2	0.0339725	0.128198	-0.178894	0.0527607	4.85441e-09	3.99501e-42	0.140351	2.98888e-09	2.05154e-43	0.0762833	1.1985e-41	2.55438e-41
PBX2	MA1113.2	-0.183551	-0.0824504	0.385514	-0.165008	4.51633e-10	7.00195e-290	0.133898	2.98419e-10	1.14216e-290	0.0748213	2.10059e-289	1.35681e-288
PHOX2B	MA0681.2	0.0915174	0.0300108	-0.23514	0.122134	0.000176577	9.14087e-130	0.0146171	7.42801e-05	8.50603e-131	0.0127412	2.74226e-129	1.00922e-128
PKNOX1	MA0782.2	-0.013631	-0.233055	0.269812	-0.0482382	2.96694e-40	2.19915e-76	0.031968	6.6981e-40	1.51699e-77	0.0240394	6.59744e-76	1.87273e-75
POU2F3	MA0627.2	0.00383388	0.101866	-0.0453328	-0.0299322	2.02013e-09	0.000480128	0.0191613	1.28468e-09	1.32085e-05	0.0158853	6.06035e-09	7.95893e-09
PRDM1	MA0508.3	-0.0552218	0.0747583	-0.0335316	0.00899193	1.2084e-15	0.154715	1.2237e-05	1.22152e-15	0.00370492	2.25031e-05	3.6631e-15	5.61439e-15
RFX1	MA0509.2	-0.0205913	0.0920743	0.0414775	-0.0770813	1.58587e-12	0.000218781	0.00169081	1.38116e-12	6.14057e-06	0.00196564	4.75774e-12	6.67772e-12
RFX3	MA0798.2	-0.0431671	0.050142	0.0975658	-0.0904803	1.40792e-08	1.49191e-17	0.00546528	8.34295e-09	5.7781e-19	0.00564049	4.47573e-17	7.28313e-17
RUNX3	MA0684.2	0.146769	0.00266254	-0.251961	0.146778	5.21088e-18	7.88969e-150	0.923233	6.08482e-18	8.22497e-151	0.301704	2.36691e-149	9.66615e-149
SCRT1	MA0743.2	0.113819	0.0643414	-0.198463	0.0789059	0.00576527	1.43248e-87	0.0309812	0.0020284	1.05647e-88	0.0234877	4.29743e-87	1.29537e-86
SCRT2	MA0744.2	0.0936725	0.0131849	-0.122416	0.0534551	7.33284e-06	3.68081e-44	0.0140581	3.48515e-06	1.96289e-45	0.0125549	1.10424e-43	2.444e-43
SNAI2	MA0745.2	0.320081	0.146562	-0.582293	0.241865	1.88494e-22	0	4.8335e-06	2.96888e-22	0	9.40132e-06	0	0
SOX2	MA0143.4	0.0354841	-0.000133874	-0.105088	0.0831599	0.0582641	1.43087e-18	0.00289344	0.0172695	5.63618e-20	0.00321591	4.29262e-18	7.07612e-18
SPI1	MA0080.5	-0.0224209	0.00339123	-0.0390116	0.0338903	0.115827	0.147426	1.58759e-05	0.0324158	0.00354877	2.86735e-05	4.76167e-05	5.64445e-05
SPIB	MA0081.2	-0.0265252	-0.0510148	0.00642496	0.0194609	0.0392773	0.0480905	0.00192294	0.0120916	0.00121013	0.00221011	0.00529989	0.00576298
SREBF1(var.2)	MA0829.2	0.206922	-0.0126712	-0.33317	0.165359	2.31038e-39	2.76289e-259	0.00419555	5.13036e-39	4.03243e-260	0.0044434	8.28868e-259	4.76976e-258
TCF3	MA0522.3	0.205814	0.23224	-0.480141	0.171642	0.0263678	0	0.126536	0.00848371	0	0.0722143	0	0
TCF4	MA0830.2	0.209723	0.143825	-0.420524	0.185461	0.00110298	0	0.200129	0.000431802	0	0.0994663	0	0
TCF7	MA0769.2	0.153802	0.137223	-0.373217	0.15092	0.485795	1.0415e-227	0.907816	0.115647	1.402e-228	0.298624	3.1245e-227	1.63455e-226
TEAD1	MA0090.3	-0.00406721	0.0211532	-0.0155726	0.0181605	0.0756952	0.601019	0.0754237	0.0217312	0.013528	0.0478275	0.115015	0.118189
TEAD4	MA0809.2	-0.0934889	0.00749871	0.129639	-0.0487096	1.27252e-09	6.03642e-49	0.00150881	8.16913e-10	3.2822e-50	0.00181671	1.81093e-48	4.13833e-48
TFAP2A	MA0003.4	-0.055959	-0.00965228	0.0981964	-0.034981	0.00542687	1.54507e-28	0.225038	0.00191431	6.8443e-30	0.107871	4.63521e-28	8.65512e-28
TFAP2C(var.2)	MA0814.2	-0.0584054	-0.0950657	0.163788	-0.0418609	0.0370429	1.94662e-65	0.18209	0.0114558	1.19426e-66	0.0930589	5.83986e-65	1.50883e-64
TWIST1	MA1123.2	0.0253258	0.141971	-0.137738	0.0356276	1.00776e-11	1.09886e-25	0.318038	7.9828e-12	4.71698e-27	0.141704	3.29657e-25	5.96207e-25
USF1	MA0093.3	0.0320699	0.0411188	-0.0729938	0.0191501	0.452314	9.21037e-11	0.839601	0.109613	3.02615e-12	0.284558	2.76311e-10	3.69778e-10
USF2	MA0526.3	0.0517943	0.0926567	-0.158767	0.0459538	0.00840654	1.14612e-39	0.75025	0.00286828	5.75767e-41	0.263354	3.43836e-39	7.13601e-39
YY2	MA0748.2	0.0196044	-0.239559	-0.0304065	0.122599	1.75705e-55	0.000459621	2.28517e-11	5.4091e-55	1.26947e-05	6.89928e-11	5.27114e-55	1.27352e-54
ZNF263	MA0528.2	-0.0830111	0.223746	-0.0290957	-0.0506811	1.28308e-101	7.41191e-05	0.0349326	5.99308e-101	2.10589e-06	0.0257894	3.84924e-101	1.25596e-100
CREM	MA0609.2	-0.340177	-0.183801	0.772089	-0.394064	2.48253e-18	0	0.000524671	2.94974e-18	0	0.00069614	0	0

## Sheet: peaks
Table S8 Identification of cellular transcripts and DATFs that correlate with HIV RNA levels for donor 1 primary cells
Note: List of ATAC-peaks that were correlated with HIV RNA level.
Peak	Correlation coefficients	P
chrM-2432-4147	-0.0205773	0.001478
chr1-30717982-30718913	-0.00259891	0.5842
chr1-15524341-15525294	0.00142486	0.4039
chr2-219387831-219388693	0.0069001	0.3696
chr9-93095451-93096366	-0.00843541	0.2092
chr19-10870750-10871663	0.000651854	0.7355
chr19-54136931-54137856	-0.0254304	7.566e-06
chr10-132537115-132538019	-0.0147602	0.01339
chr19-5904181-5905030	-0.0156215	0.002407
chr19-9818905-9819826	-0.00994979	0.1827
chr2-676635-677638	-0.0115441	0.04206
chr19-38849896-38850789	-0.00641675	0.2413
chr21-36156115-36157022	-0.0152043	0.006917
chr18-80033597-80034586	-0.0103253	0.01811
chr21-42973951-42974838	-0.0156438	0.01174
chr14-105490590-105491495	-0.0105006	0.03098
chr2-112053941-112055640	-0.0078227	0.1171
chr1-53945523-53946366	0.00118629	0.9804
chr1-228165427-228166358	-0.0207613	0.0008293
chr18-12947642-12948594	-0.0259202	7.979e-05
chr19-44890350-44891366	0.00388335	0.4434
chrX-1452691-1453618	-0.00607753	0.4641
chr4-3073885-3074762	-0.00595767	0.4176
chr9-136790634-136791554	0.00541167	0.4632
chr16-22190313-22191214	0.00850152	0.1136
chr19-18521874-18522803	-0.0130654	0.06441
chr2-239400857-239401841	-0.0224137	1.356e-05
chr14-104752432-104753356	0.000836432	0.8139
chr1-9910001-9910909	-0.0199957	0.001073
chr3-125915834-125916704	0.00756107	0.5181
chr3-120094312-120095266	-0.00851094	0.4738
chr19-54189552-54190316	0.0053421	0.7382
chr2-30146245-30147167	-0.00455091	0.3601
chr19-7920125-7921142	-0.0308964	3.73e-07
chr2-64750755-64751655	0.00327249	0.6213
chr6-151390007-151390927	0.00390304	0.9552
chr19-49766249-49767175	-0.0128719	0.01351
chr19-1863481-1864424	-0.00273915	0.3396
chr11-6234397-6235318	-0.0135211	0.04344
chr3-93470137-93471048	0.00511344	0.4752
chr12-122225759-122226675	0.00645557	0.7916
chr19-6424680-6425574	-0.0129822	0.0009201
chr19-55339153-55340054	-0.013279	0.009853
chr16-30657864-30658661	-0.00337395	0.3896
chr8-25458270-25459150	-0.000863006	0.6884
chr7-152463506-152464400	-0.0065625	0.3868
chr8-100721930-100722811	-0.0119313	0.0293
chr6-41072264-41073216	-0.01192	0.02375
chr19-4968423-4969344	-0.019359	0.007834
chr19-18636065-18637158	0.0116514	0.2569
chr11-59615603-59616532	-0.0145576	0.01177
chr19-39341740-39342658	0.00262464	0.7656
chr18-12376929-12377825	-0.00828016	0.2372
chr15-31326161-31327084	-0.0149888	0.003873
chr19-680234-681237	0.0118136	0.1394
chr12-6851900-6852802	-0.0194081	0.0006732
chr10-74826038-74826815	-0.00734204	0.2498
chr19-2096276-2097143	-0.0196192	0.0006083
chr14-99480659-99481594	-0.0154403	0.003881
chr19-16111178-16112102	-0.00609276	0.3306
chr11-64240913-64241742	-0.0143848	0.0235
chr17-58517604-58518504	0.0017054	0.9435
chr9-137604977-137605890	-0.0139319	0.001515
chr8-56211108-56212018	-0.0232627	0.0001548
chr1-228139664-228140557	-0.00152549	0.5963
chr14-74084219-74085150	-0.0192167	0.0007224
chr16-352437-353344	-0.0133657	0.04293
chr19-52189489-52190351	-0.0202228	0.0006485
chr11-695001-695847	-0.0255579	4.528e-05
chr22-46035460-46036373	-0.0136665	0.003166
chr5-151771223-151772165	-0.00859941	0.01222
chr12-53379387-53380257	-0.0038375	0.4345
chr2-48313988-48314900	-0.00472257	0.04231
chr22-40950903-40951852	0.00047558	0.9182
chr19-7829455-7830379	0.00814751	0.3673
chr19-4471492-4472410	-0.0265579	0.001123
chr11-64778424-64779346	-0.00569483	0.4581
chr19-14136442-14137356	-0.0211302	0.0004033
chr16-30370345-30371298	-0.0131441	0.007148
chr3-132722236-132723139	-0.00926064	0.06437
chr7-149028237-149029154	-0.00263323	0.4668
chr19-47514838-47515761	-0.0117362	0.07698
chr4-3955263-3956186	-0.000397393	0.8515
chr1-173867881-173868843	-0.00299285	0.6486
chr1-65419959-65420875	-0.00386374	0.8862
chr1-172532330-172533331	-0.0154354	0.0008462
chr17-81860412-81861326	-0.0147502	0.02787
chr12-120686301-120687222	-0.01318	0.004589
chr9-136482939-136483753	0.0016731	0.8493
chr7-100585934-100586844	-0.0156841	0.006995
chr11-123061929-123062864	0.00149096	0.8267
chr10-3172478-3173408	-0.0135335	0.01156
chr4-2261905-2262816	-0.0139396	0.02737
chr3-130111329-130112252	-0.00458516	0.2088
chr11-67805210-67806067	-0.0121647	0.06395
chr4-98995093-98995976	-0.00888261	0.2219
chr4-37686126-37687035	0.00532862	0.6336
chr12-8242851-8243742	-0.00268995	0.5216
chr2-11154869-11155759	-0.0179547	0.002178
chr19-45178035-45178936	-0.00943428	0.2404
chr19-49877318-49878170	0.0092454	0.3035
chr14-24114406-24115309	-0.00858898	0.0305
chr11-64304890-64305798	-0.00767312	0.08539
chr19-54190445-54191202	0.00689588	0.4575
chr3-36992871-36993915	-0.000546927	0.6366
chr6-32195352-32196278	-0.0184848	0.001866
chr19-29844331-29845290	-0.0121661	0.009756
chr11-64185503-64186423	-0.0119507	0.02888
chr16-67561871-67562717	-0.00358566	0.533
chr12-119988533-119989439	0.019515	0.01723
chr2-24076141-24077056	-0.00423706	0.03418
chr19-36114785-36115808	-0.00770898	0.1067
chr8-123416140-123417032	0.00642184	0.6481
chr11-57667279-57668269	-0.0113383	0.005931
chr11-65918788-65919693	0.00441943	0.737
chr17-21042862-21043751	-0.00506648	0.4631
chr1-6784759-6785570	-0.00845513	0.1754
chr17-44199736-44200598	-0.0185918	0.002068
chr2-36966275-36967181	-0.0161878	0.005886
chr14-23320771-23321696	-0.0137435	0.01111
chr19-18281296-18282223	0.0157986	0.1229
chr16-31459273-31460120	-0.0113358	0.02589
chr19-36054049-36054933	-0.00933127	0.1034
chr6-33410117-33410990	-0.0165009	0.000636
chr19-42268544-42269241	-0.0144725	0.01297
chr19-47256556-47257414	0.0343285	2.36e-07
chr17-47895666-47896538	-0.0173099	0.004215
chr17-8156144-8157064	-0.0235637	0.0004424
chr17-1715960-1716860	-0.00958448	0.1261
chr19-8832240-8833090	0.0244878	0.0003953
chr19-10717347-10718288	-0.0144845	0.002569
chr10-15168411-15169278	-0.0052343	0.4036
chr16-53502973-53503881	-0.0110206	0.008971
chr3-75435006-75435818	-0.013821	0.04114
chr12-50111519-50112428	-0.0211974	0.0003169
chr5-138542870-138543790	-0.0122917	0.007937
chr3-50299040-50299887	-0.00963323	0.1555
chr12-55973413-55974325	-0.008614	0.3449
chr6-85642830-85643880	0.00605183	0.4558
chr17-83051415-83052301	-0.00672077	0.2362
chr9-120868451-120869376	-0.00195511	0.4326
chr11-3797275-3798183	-0.0110302	0.0306
chr16-50741483-50742392	-0.00853467	0.05483
chr14-96391480-96392383	-0.0144069	0.04127
chr21-33641674-33642464	-0.0174021	0.001695
chr7-138459719-138460613	-0.0134196	0.003053
chr3-49673636-49674571	0.00889524	0.3105
chr2-207529390-207530306	-0.00876533	0.02992
chr1-244652511-244653407	-0.0145354	0.001368
chr2-44168185-44168987	-0.0135633	0.005265
chr17-82022623-82023537	-0.0104805	0.02017
chr6-18154864-18155774	-0.0255558	1.58e-05
chr17-17972179-17973099	-0.0206846	0.003987
chr22-50507509-50508450	0.00828239	0.2147
chr1-160098422-160099324	-0.0096477	0.06139
chr19-47274153-47274986	-0.00797091	0.06714
chr7-36152571-36153485	-0.00677846	0.05006
chr3-33440174-33441069	-0.0194989	0.0008072
chr19-6372997-6373709	0.0105809	0.1354
chr6-31619906-31620937	-0.00284662	0.2678
chr7-44999525-45000432	0.00556634	0.6107
chr18-11980728-11981652	0.00874084	0.3345
chr19-48468698-48469568	-0.0158748	0.02154
chr11-63838437-63839337	-0.018303	0.001937
chr19-19063337-19064235	-0.0224329	8.63e-05
chr2-197499658-197500562	-0.00485005	0.1193
chr3-133573033-133573928	-0.0161428	0.006598
chr4-128287555-128288478	-0.0137629	0.002258
chr14-20461226-20462143	-0.0262853	4.839e-06
chr20-35615945-35616840	-0.0110703	0.06928
chr13-49443716-49444640	-0.020361	0.0002013
chr14-91060407-91061288	-0.00243601	0.7866
chr19-48637227-48638058	-0.0475321	1.608e-15
chr19-43668184-43669107	0.0323196	8.07e-06
chr8-109539353-109540200	-0.00751554	0.0779
chr7-108525806-108526711	-0.0100988	0.1149
chr16-9090972-9091893	-0.0160913	0.0008464
chr19-10653650-10654566	-0.013341	0.01045
chr19-49639891-49640818	0.00388109	0.6791
chr14-101760266-101761146	0.00389738	0.7854
chr22-38705235-38706150	-0.0180243	0.0008619
chr17-59154992-59155888	-0.0123102	0.01807
chr19-42075576-42076486	-0.0211996	0.0004627
chr9-137240597-137241497	0.00288213	0.9705
chr8-42152451-42153334	-0.00266692	0.8472
chr21-37267103-37268010	-0.0128775	0.01934
chr9-79571239-79572165	-0.0177708	0.001587
chr1-36223877-36224772	0.00117519	0.8378
chr19-1490282-1491270	-0.00752471	0.1845
chr6-37169501-37170421	-0.0197341	0.00308
chr17-45316805-45317715	-0.0205593	0.001332
chr18-79679006-79679892	-0.0135556	0.0004909
chr19-41263610-41264537	-0.023726	9.03e-05
chr2-121736577-121737483	0.00201006	0.9549
chr4-102827605-102828463	-0.0152937	0.006366
chr3-129439720-129440653	0.00983127	0.03492
chr20-62121780-62122675	-0.00971129	0.0637
chr17-4710030-4710907	-0.0322968	2.52e-08
chr5-57173296-57174191	0.0185441	0.002434
chr1-244451630-244452529	-0.00996862	0.04505
chr1-212284807-212285729	-0.000884376	0.658
chr11-575681-576565	-0.0115112	0.01068
chr19-40798543-40799450	-0.0168626	0.0004323
chr19-45584256-45585147	0.00074651	0.8299
chr3-38024633-38025445	-0.0146462	0.003588
chr9-137086414-137087325	0.0141656	0.06796
chr3-115147078-115147984	-0.0129387	0.02458
chr19-42283594-42284620	-0.0223197	0.0001224
chr2-175167913-175168813	-0.0135073	0.01456
chr11-506714-507639	-0.00755126	0.3174
chr2-134918150-134919028	-0.0114754	0.009522
chr4-781547-782459	-0.00801405	0.4055
chr11-13668053-13668952	0.00669184	0.7317
chr1-62436069-62436989	-0.0282421	2.546e-06
chr19-796813-797628	-0.00954137	0.04629
chr20-5126331-5127254	-0.00573676	0.2577
chr16-21519925-21520864	-0.00259838	0.646
chr3-50235560-50236482	-0.0160112	0.02682
chr16-4253510-4254396	-0.0119381	0.0433
chr7-44082179-44083099	-0.00480423	0.1174
chr14-105020802-105021693	-0.00562618	0.322
chr19-40750336-40751316	-0.00954913	0.09912
chr1-27725395-27726289	-0.0140705	0.005888
chr1-44673953-44674871	-0.00315133	0.2409
chr14-23301249-23302173	0.0127215	0.06392
chr1-171780954-171781872	-0.0179642	0.00478
chr14-99683692-99684597	0.00139416	0.9461
chr2-10448069-10448938	-0.00727304	0.6815
chr17-63621726-63622638	-0.00146576	0.7108
chr16-88452617-88453498	-0.0047961	0.204
chr18-51197368-51198267	-0.0187734	0.0002536
chr4-56435455-56436319	-0.0197953	0.0001813
chr2-214809456-214810350	0.0208552	0.01108
chr19-56140535-56141458	-0.00877007	0.1018
chr3-49469849-49470692	-0.00485206	0.1102
chr10-130110373-130111362	0.0011281	0.863
chr2-65129835-65130756	-0.00367749	0.3437
chr19-42242435-42243370	-0.0133615	0.002697
chr17-4967171-4968015	-0.0178537	0.002366
chr1-174999337-175000230	-0.00532627	0.4823
chr15-90387717-90388605	0.0036308	0.4747
chr6-110815252-110816192	-0.00917401	0.04358
chrX-318607-319351	-0.0133419	0.01277
chr5-179698319-179699210	-0.0111038	0.02447
chr11-71786768-71787625	-0.00162948	0.2667
chr13-23375152-23376043	-0.0300131	1.209e-07
chr5-177425997-177426853	-0.00607933	0.1861
chr1-3900145-3901008	-0.0142656	0.005134
chr22-41589532-41590432	-0.0161908	0.00774
chr1-110338813-110339536	-0.0187943	0.0008062
chr5-32312624-32313515	-0.0120741	0.08388
chr19-4791047-4791966	-0.0075367	0.07979
chr16-89701494-89702399	-0.00500386	0.2046
chr19-45691821-45692817	-0.007295	0.1538
chr13-51452811-51453676	-0.0156391	0.002736
chr8-102238708-102239589	0.0490149	2.379e-15
chr15-64162731-64163654	0.00588655	0.3275
chr13-45340903-45341774	-0.012997	0.02685
chr9-129080594-129081463	-0.0150797	0.01472
chr15-75451588-75452406	-0.0168352	0.001738
chr10-97498210-97499113	-0.0104561	0.01269
chr19-18203749-18204657	0.00641435	0.961
chr7-73578296-73579211	-0.00653964	0.2249
chr9-132240784-132241700	0.0187218	0.006157
chr11-83156454-83157382	-0.00731497	0.188
chr19-19385193-19386089	0.00123699	0.9827
chr4-1712123-1712974	-0.0162875	0.01179
chr8-144465389-144466254	-0.0131748	0.004367
chr13-110715152-110716075	-0.0147894	0.003904
chr9-36487368-36488266	-0.00999775	0.07718
chr4-1346625-1347523	-0.00146157	0.6292
chr19-48993103-48993982	-0.000458079	0.7873
chr8-144826912-144827777	-0.00582198	0.3131
chr7-21426923-21427635	-0.0179503	0.001986
chr1-244047898-244048770	-0.0392442	4.832e-12
chr7-44847726-44848593	-0.00311748	0.1737
chr10-99620258-99621144	-0.0100452	0.02161
chr19-11434887-11435816	-0.00775113	0.2421
chr7-30284117-30284983	-0.0181968	0.0007327
chr1-147599468-147600402	-0.011723	0.005715
chr19-11374475-11375396	-0.0147157	0.004399
chr13-97432805-97433609	0.00656398	0.2724
chr17-76737186-76738144	-0.00898368	0.04364
chr17-7306768-7307800	-0.0210442	0.0004836
chr7-75738762-75739651	0.0150248	0.00752
chr20-33993002-33993812	-0.00517025	0.3521
chr17-74872726-74873643	-0.000707724	0.4555
chr9-97633056-97633941	-0.0209721	0.0003794
chr14-74493099-74494005	-0.0127404	0.004598
chr7-106284709-106285608	0.00161341	0.6341
chr2-241701762-241702710	0.000781138	0.6412
chr14-77097629-77098544	-0.0114709	0.2161
chr16-87950776-87951705	-0.0055175	0.2042
chr9-37465182-37466075	-0.00940644	0.01168
chr7-44606306-44607213	-0.00384135	0.1753
chr16-589462-590247	-0.00687691	0.04131
chr18-79068749-79069660	0.0279039	0.0001375
chr8-28622103-28623020	0.0298168	2.794e-07
chr1-154558405-154559320	-0.0281835	2.456e-07
chr3-52409890-52410788	0.00787366	0.3296
chr9-35731917-35732824	-0.0112762	0.02073
chr7-107168270-107169137	-0.0146703	0.002809
chr7-100538599-100539505	0.0035105	0.3263
chr5-151252446-151253370	-0.017445	0.001725
chr19-48713835-48714752	0.0082577	0.2711
chr14-77320734-77321592	-0.00483425	0.3092
chr4-9152521-9153402	0.00942538	0.5415
chr2-218269868-218270775	-0.0160332	0.01161
chr17-47649204-47650061	0.00614408	0.4534
chr13-51583825-51584720	-0.00596607	0.2076
chr1-2227385-2228687	-0.000351168	0.8141
chr16-18801213-18802111	-0.00469104	0.2331
chr1-44799727-44800616	-0.00579097	0.3092
chr11-9460460-9461339	-0.00756853	0.2465
chr19-14529041-14529939	-0.0101937	0.05447
chr19-58380626-58381496	0.00470449	0.9111
chr17-7014379-7015251	-0.00458043	0.1875
chr22-21735461-21736355	-0.0112828	0.01982
chr4-183504168-183505087	-0.00636882	0.1164
chr9-89310507-89311419	0.000340636	0.9267
chr15-75453747-75454619	-0.00576892	0.216
chr5-109409680-109410590	-0.0141426	0.006764
chr6-166627017-166627918	0.00675079	0.493
chr14-21269208-21270132	-0.0186458	0.002171
chr11-73760789-73761688	-0.0103288	0.07925
chr19-49676457-49677382	-0.000153257	0.7007
chr22-50582497-50583373	-0.00603143	0.1603
chr2-237691618-237692528	-0.00287066	0.8689
chr20-53594008-53594891	-0.00925593	0.1092
chr12-53500666-53501430	-0.0180077	0.0002261
chr3-31532014-31532928	0.00230764	0.9358
chr8-143246248-143247166	0.00214578	0.6821
chr17-81222708-81223631	-0.00373829	0.5739
chr19-49641610-49642499	-0.00701286	0.7639
chr2-224585121-224586022	-0.00489982	0.3991
chr4-48340929-48341838	-0.0111378	0.01496
chr19-58543871-58544734	0.00197376	0.5841
chr20-50730823-50731723	-0.022126	2.196e-05
chr2-61538077-61539018	0.00567306	0.2329
chr7-6104327-6105238	-0.00620051	0.1435
chr19-43463194-43463996	0.000302766	0.36
chr11-2400066-2400976	0.00421504	0.9311
chr5-140401187-140402012	-0.0188908	0.0003965
chr14-95534373-95535297	-0.0288715	8.627e-09
chr3-167734560-167735471	0.000829441	0.8188
chr14-103715152-103716061	0.00195975	0.85
chr4-17576804-17577737	0.00141759	0.4136
chr17-7614609-7615490	0.00369135	0.5588
chr21-33479568-33480486	0.00744641	0.3942
chr12-132489519-132490416	-0.0234009	2.135e-05
chr19-55407655-55408507	-0.0139937	0.01063
chr4-158671681-158672603	-0.0162944	0.002836
chr10-35126493-35127402	-0.0103974	0.08618
chr1-52365871-52366749	-0.0163364	0.002349
chr18-47930599-47931452	0.00306307	0.9579
chr1-54052955-54053857	-0.0131084	0.03703
chr7-44748171-44749064	-0.00760383	0.05721
chr17-39952607-39953506	-0.024679	3.12e-06
chr7-158704487-158705397	-0.00808807	0.104
chr19-9834694-9835600	-0.0051926	0.3959
chr9-4792364-4793267	-0.00877682	0.1652
chr1-182029378-182030305	-0.0155277	0.003987
chr12-57752048-57752952	-0.00627529	0.2278
chr12-103929776-103930623	-0.00337952	0.6698
chr1-207321060-207321975	-0.0159529	0.002714
chr10-16817102-16818023	-0.000533113	0.6709
chr9-127771003-127771871	0.00101936	0.8036
chr17-42388231-42389107	-0.00982814	0.05753
chr5-34929107-34929955	-0.0144237	0.004686
chr19-14117505-14118413	0.00183713	0.8384
chr19-17075140-17076026	0.00524536	0.6138
chr19-1812133-1813058	-0.00569537	0.1813
chr5-154754698-154755598	-0.0175982	0.0004277
chr11-64878288-64879205	-0.003026	0.2069
chrX-15854469-15855381	-0.00248457	0.6227
chr1-226939670-226940538	-0.00857705	0.03629
chr12-67268656-67269606	-0.00130943	0.4868
chr16-46688902-46689812	-0.00386359	0.4093
chr6-33391151-33392067	-0.00968339	0.0557
chr19-54159430-54160319	-0.0166325	0.0002192
chr6-24720800-24721707	0.00219182	0.882
chr19-10568576-10569458	-0.0203098	9.107e-05
chr16-5097647-5098513	0.0200419	0.001501
chr17-44186392-44187290	-0.0038492	0.7292
chr22-36775867-36776773	-0.0053126	0.4426
chr12-89709137-89709951	-0.0105557	0.01434
chr3-150762929-150763827	-0.0164799	0.007834
chr3-38164816-38165674	-0.00713608	0.1155
chr5-138464721-138465653	0.0346904	1.158e-06
chr13-33542256-33543192	0.0176065	0.008476
chr4-107719896-107720797	-0.00137786	0.4194
chr2-99489773-99490689	-0.0321776	2.795e-09
chr3-51941652-51942560	0.000254289	0.9617
chrM-7730-8821	-0.0225539	7.711e-06
chr1-24642656-24643578	-0.013336	0.03026
chr20-17682036-17682929	-0.00794654	0.02866
chr15-90233653-90234528	-0.00862653	0.1438
chr2-241881252-241882146	0.0202667	0.02353
chr11-65615100-65615961	-0.00564437	0.2659
chr20-23361586-23362505	-0.00248006	0.4984
chr8-30082730-30083619	0.00759235	0.2588
chr6-136288650-136290323	0.00412556	0.6154
chr15-72272272-72273178	-0.0152072	0.07416
chr19-46600613-46601509	0.00518579	0.5037
chr22-49853225-49854146	-0.00627736	0.239
chr1-10032418-10033297	-0.00891903	0.2803
chr4-7067778-7068684	-0.0104039	0.01897
chr19-38899321-38900229	-0.00483474	0.1736
chr10-104121511-104122419	-0.00648707	0.3421
chr9-92764636-92765473	-0.00514231	0.1352
chr10-73811445-73812291	-0.0217279	4.214e-05
chr16-67806308-67807195	-3.94379e-05	0.6815
chr11-44565026-44565930	0.0303145	1.87e-06
chr1-1115799-1116713	-0.019155	0.0007745
chr17-48892125-48893050	-0.0107695	0.02011
chr2-152717249-152718053	-0.023445	1.364e-06
chr3-136752100-136753015	-0.0051662	0.1299
chr7-129224428-129225330	-0.00605559	0.1059
chr16-57735070-57735985	-0.00482133	0.2893
chr10-12129087-12130005	-0.00816298	0.08122
chr9-75087895-75088817	-0.00776383	0.02944
chr7-76358759-76359648	0.00230073	0.7282
chr7-65872679-65873568	-0.0117286	0.01642
chr2-231707911-231708802	-0.00819524	0.09488
chrM-6066-7044	-0.0196308	6.769e-05
chr11-125592224-125593124	-0.00207891	0.2933
chr18-32092081-32092905	-0.00382274	0.3702
chr17-63773366-63774208	-0.0103065	0.06616
chr11-67507941-67508865	-0.000451475	0.2944
chr17-78840501-78841407	-0.0138196	0.01237
chr7-25125007-25125929	-0.0080173	0.06105
chr12-123972557-123973469	-0.0324622	3.338e-12
chr2-63588259-63589162	-0.0121641	0.005097
chr16-1611774-1612670	-0.00356869	0.3672
chr19-40465485-40466384	-0.00358291	0.4244
chr19-4638891-4639802	-0.00492256	0.3007
chr20-49277887-49278818	0.00230273	0.855
chr1-24744746-24745640	0.0234489	0.0008972
chr5-180809715-180810673	-0.00457814	0.2423
chr12-111405274-111406172	0.00805509	0.1075
chrX-47217635-47218470	0.00501333	0.9717
chr19-15418705-15419600	-0.0184469	0.004306
chr6-2764850-2765749	-0.021454	8.983e-05
chr6-155314208-155315255	-0.0128613	0.05039
chr9-62838069-62838974	-0.0209132	0.001342
chr22-20858395-20859263	0.0004522	0.7327
chr1-45303385-45304253	-0.000569844	0.9784
chr6-32177707-32178592	-0.0229719	3.144e-06
chr11-95230909-95231812	-0.0151544	0.001435
chr4-2535972-2536871	-0.00772977	0.2359
chr14-75660628-75661530	-0.037751	4.429e-11
chr19-18192584-18193502	-0.0167231	0.0008267
chr4-2241788-2242670	-0.00418391	0.5271
chr6-32971554-32972493	-0.00173989	0.8966
chr4-165327098-165327995	-0.0107127	0.02096
chr1-153922648-153923533	-0.0101786	0.2174
chr16-1782305-1783206	-0.0142363	0.00947
chr19-3505684-3506600	-0.00582742	0.1546
chr1-150628991-150629930	-0.00370109	0.4065
chr1-185156693-185157623	-0.00451525	0.1935
chr11-77994436-77995355	-0.0237895	0.0002048
chr19-29811361-29812268	-0.0162123	0.001319
chr11-95789410-95790230	0.00280602	0.7103
chr2-96857684-96858603	-0.0091081	0.1249
chr19-14518126-14518966	-0.0058475	0.08002
chr3-57597103-57598015	-0.0117504	0.1113
chr10-103917892-103918798	-0.00842288	0.06766
chr10-931400-932301	-0.00619785	0.137
chr8-124474360-124475247	0.005772	0.241
chr6-12011029-12011931	0.0363493	3.295e-08
chr22-29603063-29603953	-0.0127331	0.0126
chr19-1652519-1653389	-0.0105828	0.07029
chr2-69914448-69915349	-0.00198773	0.2981
chr11-106077041-106077937	-0.00183717	0.4486
chr9-40991730-40992637	-0.0129364	0.02809
chr2-26033510-26034423	-0.00359217	0.1515
chr1-184754542-184755438	-0.00983747	0.1074
chr2-231464148-231465005	-0.0114038	0.008836
chr8-140464236-140465118	0.011633	0.09517
chr7-120950427-120951256	0.000714207	0.6263
chr14-23094836-23095712	-0.00702961	0.07147
chr3-15601322-15602251	-0.0092874	0.07929
chr1-151281732-151282522	-0.010558	0.03816
chr15-43510397-43511315	-0.0129893	0.04831
chr19-48618884-48619798	-0.0039937	0.6299
chr20-62237905-62238805	-0.00968545	0.05213
chr14-52552242-52553148	-0.0088215	0.1446
chr16-89490304-89491195	-0.00119928	0.7234
chr21-45642914-45643857	0.102091	1.383e-59
chr13-110914828-110915740	0.0232425	0.0006935
chr5-137754150-137755038	1.0128e-05	0.5137
chr19-12937977-12938894	-0.013996	0.01585
chr10-102917717-102918621	-0.00677864	0.03657
chr1-26233704-26234571	-0.0183862	0.0005308
chr6-30717022-30717929	-0.00594676	0.2973
chr10-1048692-1049597	0.00574342	0.3661
chr6-4135394-4136293	0.01833	0.001124
chr11-62753689-62754581	-0.0101513	0.01163
chr19-1406955-1407873	-0.0137084	0.006192
chr20-35771636-35772560	-0.00301585	0.3557
chr19-5680300-5681189	-0.0016451	0.4323
chr7-66628335-66629250	0.00307205	0.8691
chr18-50287441-50288359	-0.00327358	0.5083
chr19-2151273-2152182	-0.00721733	0.1271
chr1-2586209-2587068	-0.000604385	0.5005
chr8-101205290-101206205	-0.00779161	0.1791
chr2-170928675-170929576	-0.00384704	0.56
chr9-85940580-85941456	-0.00425343	0.1606
chr20-45971754-45972693	-0.00526985	0.209
chr22-37608259-37609164	-0.00810044	0.07159
chr14-39432055-39432985	0.000984373	0.5158
chr14-64503392-64504315	-0.00676603	0.104
chr17-82098115-82098948	-0.0184841	0.0008203
chr16-81006944-81007743	-0.00962625	0.03216
chr10-69123580-69124478	-0.0128056	0.02303
chr17-77140286-77141182	-0.00130513	0.9305
chr12-53005856-53006737	-0.0196846	0.000165
chr17-2401086-2401774	-0.00235705	0.6936
chr20-35741967-35742853	-0.00720174	0.3193
chr1-58783727-58784634	0.0215807	0.004906
chr8-133296953-133297836	-0.030081	1.514e-06
chr4-82900351-82901262	-0.00407547	0.3864
chr14-105300759-105301662	0.0122169	0.2088
chr7-123534434-123535311	-0.000717276	0.6467
chr14-92793738-92794646	0.00387248	0.7398
chr1-235504139-235505047	0.00756586	0.628
chr19-16659714-16660590	-0.0218798	0.0005704
chr17-28040997-28042011	-0.00330161	0.1939
chr3-88058613-88059467	-0.0137791	0.01189
chr1-235328111-235329060	-0.000701193	0.3947
chr22-24554948-24555733	-0.00633571	0.02871
chr19-3572293-3573211	-0.0141474	0.01297
chr19-2041731-2042649	-0.00871032	0.1547
chr22-41381211-41382058	-0.0226059	1.096e-05
chr11-119056837-119057740	-0.00875757	0.1438
chr21-39183160-39184060	-0.0133708	0.002789
chr7-65037727-65038625	-0.00740594	0.1062
chr8-73971889-73972790	-0.00954535	0.006362
chr19-40777771-40778642	-0.00494333	0.143
chr3-42600152-42601015	-0.0198498	0.0009117
chr12-6470419-6471334	-0.00615769	0.7049
chr18-62522521-62523449	0.0117372	0.2766
chr10-119725523-119726436	-0.00299616	0.1543
chr12-31728626-31729540	0.0211342	0.0008274
chr19-45994825-45995748	-0.0176538	0.001242
chr12-95217156-95218071	-0.00705404	0.08563
chr5-181223033-181223968	0.00333794	0.9841
chr1-43649683-43650517	-0.0139672	0.003182
chr5-81750807-81751690	-0.011504	0.0331
chr11-43680205-43681094	-0.00707404	0.2134
chr1-1307780-1308708	-0.00295051	0.516
chr3-155870071-155870958	-0.00704762	0.0517
chr11-74170682-74171604	0.00314599	0.9032
chr2-100562505-100563422	-0.00860213	0.02743
chr20-62793905-62794801	0.00833772	0.1484
chr5-119070617-119071500	-0.00115992	0.2542
chr12-113220839-113221748	-0.0051957	0.3857
chr19-50510891-50511816	0.00395264	0.5644
chr17-59106497-59107352	-0.0107423	0.02569
chr1-1918999-1919913	0.00699212	0.3922
chr6-116570886-116571800	0.000339383	0.8782
chr16-2882540-2883429	-0.00835147	0.05202
chrX-154378517-154379450	0.0177077	0.007054
chr5-271061-271979	-0.0153788	0.003195
chr1-227787762-227788641	-0.0233907	1.043e-05
chr2-88627250-88628173	-0.0133812	0.01798
chr3-49411715-49412610	-0.00428113	0.1821
chr15-65791861-65792776	0.00265801	0.9868
chr19-50025220-50026211	-0.0033116	0.1575
chr3-186570087-186570981	-0.0116415	0.04853
chr9-94165766-94166486	-0.00942701	0.009356
chr5-41903765-41904678	0.004597	0.7121
chr20-18507213-18508142	0.00251918	0.9673
chr9-128723824-128724722	-0.0162322	0.008769
chr14-63641605-63642614	-0.000358394	0.3972
chr3-48556567-48557478	-0.00601552	0.3999
chr9-96418281-96419098	-0.0189564	0.001615
chr16-4802197-4803185	-0.0294354	1.589e-09
chr18-36828563-36829492	-0.0115471	0.004286
chr1-16913629-16914513	-0.0137911	0.005778
chr2-27369972-27370875	0.00772618	0.276
chr2-144332042-144332928	0.0191899	0.004353
chr11-86068790-86069694	-0.0129527	0.05121
chr22-41091151-41092063	-0.00929724	0.03533
chr11-66958063-66958958	-0.00761478	0.1497
chr19-38374199-38375096	-0.0113914	0.05698
chr19-14689494-14690425	0.0114577	0.2198
chr5-61331612-61332495	-0.0207067	0.00021
chr17-63842566-63843459	-0.00366047	0.5405
chr11-66288841-66289853	-0.00504447	0.4553
chr1-85276234-85277136	-0.019844	0.000267
chr19-41859497-41860322	-0.0101594	0.01685
chr3-150546178-150547081	-0.00497051	0.1295
chr8-140511509-140512270	0.00321439	0.7969
chr16-31141998-31142898	0.0151475	0.01136
chr9-128275624-128276521	-0.0117402	0.01564
chr4-83034582-83035494	0.00997264	0.3131
chr19-5719948-5720815	-0.0068617	0.08281
chr19-1275212-1276147	-0.00937117	0.1807
chr19-50383791-50384687	-0.00796439	0.01589
chr3-9730905-9731819	-0.0229852	7.915e-06
chr16-4615948-4616853	-0.00279866	0.4252
chr3-48088606-48089530	0.00457812	0.6972
chr17-77958066-77958952	-0.0150308	0.0006646
chr8-141128016-141128908	0.00131307	0.9597
chr16-23557054-23557988	0.0233923	0.0008737
chr9-33264380-33265293	-0.00058091	0.8051
chr2-96265680-96266593	0.0101462	0.3415
chr18-9913409-9914340	-0.00682391	0.1689
chr9-33167003-33167908	-0.00768543	0.07635
chr19-4065471-4066319	0.000578187	0.9429
chr14-58297819-58298678	-0.00910972	0.1104
chr7-39949263-39950064	0.00532962	0.7801
chr17-7572170-7573041	-0.0156742	0.006831
chr16-30697877-30698719	-0.00459664	0.2621
chr4-173334100-173335007	-0.0144638	0.004226
chr17-68457248-68458151	0.00142405	0.6699
chr2-86440619-86441520	0.00619571	0.5113
chr6-5003420-5004307	-0.0120076	0.0156
chr6-30066573-30067495	-0.000201355	0.8344
chr11-75814555-75815482	-0.0287649	3.561e-07
chr6-109482934-109483861	0.0114531	0.0716
chr16-57185743-57186653	-0.0120233	0.003471
chr14-101947783-101948677	-0.000214834	0.6164
chr19-49495753-49496660	0.0123578	0.1049
chr19-45001666-45002380	-0.00533831	0.1925
chr15-92882124-92883046	-0.0108701	0.01543
chr12-118372553-118373449	0.00456137	0.7584
chr5-168579235-168580111	-1.2645e-05	0.4814
chr9-34328931-34329844	-0.012431	0.01706
chr9-113400932-113401830	-0.00692761	0.2666
chr2-71226846-71227744	-0.00174457	0.2692
chr19-35717258-35718131	0.00488548	0.6007
chr19-45717045-45717965	0.0066019	0.4701
chr17-56833539-56834377	-0.00638106	0.2075
chr7-151519646-151520549	-0.000752126	0.6556
chr19-35931187-35932099	-0.00205818	0.5539
chr11-67118644-67119546	-0.01165	0.06586
chr7-73738517-73739417	-0.00704924	0.06277
chr10-110918958-110919855	-0.00394163	0.5173
chr1-186375001-186375898	-0.0042934	0.161
chr7-158829145-158830061	0.00145491	0.8343
chr8-124372262-124373172	-0.00213321	0.8795
chr1-117605472-117606385	-0.0166677	0.001922
chr10-26860624-26861494	-0.0197571	0.0003883
chr17-31487495-31488383	-0.0391218	1.242e-13
chr4-151099047-151099956	0.0159657	0.003773
chr7-77536557-77537472	0.00336822	0.6071
chr7-135211158-135212052	-0.00494474	0.7485
chr3-51499690-51500488	-0.0189036	4.092e-05
chr2-24971443-24972353	-0.00746061	0.1606
chr16-2537427-2538349	-0.00948479	0.05981
chr10-101818128-101819046	-0.0108921	0.02017
chr12-57520216-57521125	-0.000426138	0.9727
chr11-207065-207953	-0.00677272	0.1274
chr13-30617270-30618163	0.0123152	0.2046
chr1-40040179-40041019	0.00368469	0.3487
chr1-1908755-1909649	0.00208393	0.813
chr3-27484067-27484971	-2.26503e-05	0.7558
chr17-57084733-57085592	-0.0114028	0.0368
chr7-127651549-127652462	-0.00693832	0.08904
chr19-46660853-46661758	-0.000885888	0.275
chr1-32817035-32817940	0.000230517	0.645
chr17-28335148-28336066	-0.00335106	0.1644
chr8-143609239-143610131	0.0120531	0.02699
chr2-218406039-218406944	-0.02094	9.275e-05
chr1-42766700-42767623	0.000748316	0.9574
chr21-39348836-39349736	-0.00656514	0.1808
chr1-36385626-36386462	-0.00396346	0.1369
chr19-7943394-7944281	-0.00577659	0.3142
chr12-56103934-56104838	-0.00403355	0.4092
chr9-129110684-129111426	-0.00374113	0.09645
chr19-48363774-48364677	-0.0122155	0.00381
chr12-108731342-108732267	0.0302153	5.421e-06
chr3-126475509-126476406	-0.00409654	0.215
chr13-49792450-49793339	-0.0163198	0.001179
chr17-60391802-60392715	-0.0135248	0.005698
chr20-33731731-33732614	-0.0366658	2.253e-10
chr14-100238302-100239183	-0.00558085	0.1846
chr11-20387052-20387977	0.00350427	0.7546
chrX-1391802-1392658	-0.000247883	0.969
chr22-39152262-39153185	0.00090471	0.8202
chr7-77798143-77799062	0.00605915	0.4704
chr15-89334428-89335322	0.0196287	0.005278
chr16-2155102-2156023	-0.0140076	0.01139
chr2-177212243-177213040	0.000255597	0.9121
chr3-112561587-112562514	-0.00396347	0.242
chr19-50328853-50329779	0.0478093	2.026e-11
chr15-75450494-75451289	0.0118396	0.1096
chr16-2673060-2673974	-0.00751865	0.2707
chr18-9474946-9475836	0.0125776	0.1072
chr17-76264655-76265572	-0.00306351	0.6304
chr12-56359826-56360734	-0.0303778	2.078e-08
chr1-2391250-2392164	-0.00750007	0.2607
chr2-88691204-88692113	0.0098238	0.4304
chr6-43013596-43014503	-0.003289	0.1576
chr5-160119145-160120036	-0.000239921	0.4334
chr19-53867264-53868175	-0.011718	0.004078
chr2-178450677-178451492	-0.00815752	0.04629
chr5-5422008-5422932	-0.00440013	0.3155
chr18-9136292-9137102	0.00499636	0.6109
chr14-21455780-21456698	-0.0122886	0.0006621
chr11-72080230-72081131	-0.0153161	0.002742
chr9-34376598-34377489	0.00403057	0.4971
chr7-1459221-1460126	0.0290033	7.634e-05
chr7-33062471-33063410	0.00771208	0.1496
chr2-174248182-174249081	0.00645508	0.3656
chr2-73385462-73386395	-0.00749181	0.03702
chr3-52536095-52536988	-0.00693708	0.2587
chr6-5260658-5261660	-0.00756124	0.115
chr7-100673094-100673995	0.00878823	0.6094
chr8-124997937-124998854	0.00943186	0.1734
chr17-69326779-69327694	0.00120588	0.6332
chr6-151451825-151452740	-0.00632704	0.1249
chr17-81238728-81239644	-0.0106521	0.4595
chr2-55050105-55051019	0.0025959	0.5436
chr11-108222396-108223319	-0.00575222	0.43
chr1-211578882-211579788	0.0121839	0.3488
chr15-89087823-89088743	0.000736675	0.9832
chr2-218568031-218568924	-0.0263552	5.271e-07
chr11-67401479-67402372	-0.00872714	0.05976
chr11-568178-569092	-0.00716215	0.1193
chr3-195442730-195443623	0.00778201	0.3131
chr17-82698377-82699282	-0.0104438	0.02962
chr10-5889589-5890496	0.00838958	0.6198
chr12-116737694-116738614	-0.0110936	0.05469
chr9-6412638-6413545	-0.00655541	0.2035
chr12-55817490-55818363	-0.0221824	5.991e-05
chr18-58670976-58671854	-0.00816562	0.1119
chr16-75464273-75465122	0.00157281	0.9206
chr15-72117745-72118608	-0.0144767	0.0039
chr2-62705113-62706035	0.00771041	0.2614
chr10-95693607-95694513	-0.0118997	0.02418
chr1-230066634-230067557	-0.00516177	0.2078
chr12-98644636-98645534	-0.00239029	0.4372
chr6-30617130-30617971	-0.00072665	0.6648
chr17-18183006-18183924	0.00375542	0.7646
chr2-191677569-191678473	-0.0138078	0.003188
chr1-11805667-11806589	-0.0220966	5.722e-05
chr1-225999077-225999956	-0.00960015	0.009663
chr1-2204720-2205654	-0.0078404	0.06263
chr20-17968427-17969298	-0.00253506	0.2364
chr2-32063245-32064113	-0.00412691	0.1664
chr12-109573170-109574067	-0.0179984	0.0001925
chr21-14382848-14383768	-0.00393837	0.1082
chr9-83980019-83980962	-0.00182911	0.3493
chr1-94417845-94418760	0.00232775	0.8783
chr11-67629895-67630813	0.0138842	0.2568
chr11-47767019-47767888	-0.0139663	0.00977
chr1-226062143-226063027	-0.0046483	0.2146
chr2-238060446-238061357	0.00338943	0.8372
chr3-184298674-184299567	-0.0151525	0.005068
chr12-123232735-123233651	-0.00852713	0.1198
chr1-45490843-45491735	-0.0137026	0.001828
chr17-5485990-5486991	-0.0112395	0.01043
chr2-200811222-200812103	-0.00130054	0.4037
chr11-809261-810200	-0.00360635	0.3341
chr11-111926621-111927540	-0.0126808	0.011
chr5-176388546-176389423	-0.000372069	0.7617
chr17-19377821-19378667	0.0181611	0.003143
chr19-40425517-40426389	-0.0116483	0.01739
chr1-193121538-193122432	0.00244917	0.8692
chr17-18038865-18039750	-0.023747	5.596e-05
chr4-39181914-39182819	-0.0124049	0.01219
chr22-45309350-45310265	0.00838626	0.1188
chr11-62727108-62727984	-0.010092	0.02178
chr7-7182065-7182960	-0.00155744	0.9098
chr11-126268551-126269466	-0.00486322	0.3771
chr5-80654410-80655332	-0.0133693	0.002343
chr22-37658135-37659034	-0.0101358	0.006891
chr22-42079332-42080252	-0.0116081	0.02175
chr9-128552034-128552913	-0.00168064	0.505
chr22-36387723-36388626	0.017029	0.04004
chr6-33248961-33249859	-0.0108886	0.04496
chr19-13951894-13952802	-0.000596816	0.706
chr5-173887702-173888585	0.0152915	0.01067
chr1-16206366-16207269	0.00735259	0.4544
chr1-86914031-86914922	-0.0192424	0.0001149
chr16-4307316-4308208	0.0200715	0.01543
chr17-79796761-79797667	-0.00224457	0.893
chr14-81220684-81221561	-0.0111405	0.003727
chr2-197453010-197453851	-0.00327561	0.1909
chr3-45688790-45689717	-0.00119979	0.6306
chr14-99603940-99604824	-0.00231113	0.222
chr6-33417783-33418702	-0.0206166	0.002187
chr2-112645347-112646264	0.00162562	0.5584
chr1-113904652-113905538	0.0161837	0.04409
chr5-62305641-62306553	0.00308662	0.6958
chr8-38996188-38997098	-0.00328077	0.1914
chr7-2631345-2632252	-0.00160906	0.5943
chr7-5529503-5530286	-0.020693	0.00012
chr4-127964866-127965745	-0.0133795	0.003625
chr2-128027025-128027781	-0.00686959	0.06496
chr19-4007095-4008003	-0.0195647	5.006e-05
chr11-18012672-18013573	-0.0134605	0.01132
chr13-31161739-31162643	-0.00503913	0.05411
chr17-4939671-4940584	-0.0118471	0.015
chr19-55599017-55599793	0.0200631	0.1293
chr2-25878125-25879032	-0.0118511	0.006337
chr8-42842784-42843611	-0.00904105	0.06012
chr19-7068991-7069848	-0.0215536	0.0002914
chr14-102592033-102592918	0.0040286	0.9544
chr19-58475611-58476501	0.0130245	0.1513
chr8-28889743-28890651	0.00701255	0.4192
chr2-20350521-20351444	-0.0249051	7.974e-09
chr17-48047719-48048610	-0.00578449	0.1637
chr9-85741616-85742512	8.81759e-05	0.2745
chr17-64506145-64506966	0.0129843	0.01098
chr5-43120964-43121774	-0.00272428	0.2952
chr2-135530826-135531596	-0.0118337	0.005696
chr22-41285929-41286829	-0.0152568	0.0007242
chr6-152982874-152983715	-0.00455298	0.09826
chr7-92528187-92529087	0.0108861	0.07139
chr6-3118148-3119061	0.0219483	0.0003034
chr13-21603635-21604529	-0.014896	0.003074
chr3-66500702-66501595	-0.00143389	0.4662
chr2-74457853-74458645	0.00223518	0.9922
chr2-48440232-48441145	0.00149053	0.7951
chr12-50167029-50167906	-0.00919071	0.04688
chr16-13919569-13920487	-0.0118711	0.00758
chr19-18152600-18153366	-0.0120886	0.002074
chr17-1648743-1649573	0.00673232	0.1004
chr1-221741799-221742653	-0.00827003	0.2062
chr19-39411804-39412825	0.0286517	5.471e-05
chr4-152535862-152536704	0.00970181	0.1032
chr12-30754508-30755403	-0.0118841	0.02076
chr1-167935898-167936738	-0.0113148	0.04644
chr21-42892791-42893690	0.00887443	0.421
chr7-98281041-98281961	-0.00678075	0.4773
chr4-83484697-83485582	4.84945e-05	0.9218
chr7-105012410-105013289	-0.00547341	0.1729
chr4-139453407-139454272	-0.00423994	0.1009
chr13-27171525-27172421	-0.0135922	0.002178
chr9-129027923-129028791	-0.00781729	0.2191
chr1-6613093-6613968	0.0138437	0.04243
chr2-207711114-207711989	0.000242249	0.8745
chr2-231661940-231662828	-0.000134025	0.9479
chr2-54723084-54723981	0.00370694	0.9848
chr20-35954067-35954924	-0.0175211	0.001577
chr2-203238624-203239505	-0.000687575	0.7712
chr14-103333671-103334543	0.000605044	0.5017
chr16-81096052-81096929	0.00371005	0.8957
chr5-75336638-75337554	0.012415	0.302
chr7-35800600-35801502	0.00668593	0.2833
chr1-19485282-19486161	-0.00316614	0.4657
chr14-81533506-81534403	-0.00188861	0.5262
chr3-155854153-155855064	-0.0113681	0.08064
chr2-70142294-70143188	-0.00522514	0.387
chr1-179954249-179955138	-0.0140345	0.004344
chr17-64129786-64130704	0.00297813	0.6134
chr9-132354638-132355536	0.0129295	0.02586
chr3-52057012-52057899	-0.0140643	0.004774
chr16-1308863-1309786	0.00440299	0.545
chr10-78302947-78303839	0.00853535	0.305
chr1-2412224-2413134	-0.00597275	0.3543
chr2-241508268-241509151	-0.0159752	0.002773
chr6-73520813-73521698	0.00636537	0.4007
chr2-61470756-61471630	-0.0194076	0.0007394
chr15-92808871-92809798	-0.00235823	0.8173
chr14-24242143-24243071	0.00289238	0.5536
chr19-47600052-47600966	-0.00673941	0.2411
chr12-130871518-130872384	-0.00440757	0.1361
chr2-86194875-86195771	-0.0126759	0.0003004
chr9-123268284-123269204	-0.0170711	0.0004162
chrX-153927951-153928870	0.00328924	0.922
chr14-22918885-22919769	0.006836	0.4727
chr17-82458084-82458958	0.00758751	0.2041
chr9-75028007-75028876	-0.0172289	0.0004181
chr8-66666900-66667817	-0.0110319	0.04084
chr9-35603749-35604626	-0.00339436	0.2945
chr2-42361018-42361914	0.00272033	0.9708
chr7-21427755-21428436	-0.0108913	0.04551
chr20-62861508-62862380	-0.00724108	0.0887
chr14-100192630-100193545	-0.000305477	0.956
chr13-72727299-72728189	0.00228957	0.9136
chr9-112333334-112334165	0.00552789	0.7258
chr14-65102163-65103044	-0.0127663	0.006606
chr3-170356966-170357838	0.0112418	0.4195
chr5-139403628-139404544	-0.00906689	0.05772
chr8-144147458-144148331	-0.0157602	0.006315
chr17-60677220-60678103	-0.00571011	0.2144
chr8-143828964-143829847	-0.00122016	0.7339
chr19-58573076-58573694	-0.0135065	0.002565
chr17-75904559-75905462	0.00819874	0.2894
chr1-32072565-32073465	-0.000803575	0.6124
chr11-76380720-76381608	-0.0229982	3.745e-05
chr19-1268884-1269844	0.00562394	0.8735
chr1-77682533-77683778	0.00903354	0.1669
chr16-46830905-46831803	-0.00383405	0.4317
chr16-81076498-81077485	0.00393777	0.4401
chr17-47970492-47971394	0.00379869	0.7072
chr5-179732289-179733161	-0.00766941	0.09565
chr7-27662542-27663440	-0.004964	0.3295
chr3-128051864-128052776	-0.00717146	0.144
chr8-70401967-70402839	0.00801136	0.7965
chr10-79445364-79446256	0.0138969	0.009103
chr17-45060817-45061710	0.00207552	0.9377
chr22-42090464-42091361	0.00370403	0.8254
chr12-57941033-57941923	-0.00642738	0.07135
chr22-36528892-36529794	-0.0254888	1.169e-05
chr5-96934710-96935567	-0.00129773	0.5111
chr9-71910928-71911832	0.00727506	0.5738
chr17-39980207-39981126	-0.00345111	0.371
chr7-876071-876989	-0.0148806	0.006232
chr19-58400943-58401843	0.00192354	0.8455
chr7-156892864-156893738	0.0163275	0.01282
chr13-52652270-52653136	-0.0164345	0.0009393
chr4-8158469-8159373	-0.00194234	0.3093
chr12-112012833-112013733	-0.0107639	0.0748
chr11-406742-407657	-0.0115879	0.01344
chr17-1516331-1517246	-0.0062666	0.06741
chr3-43621669-43622590	0.0105075	0.02206
chr7-112206072-112206982	0.00530608	0.616
chr16-30922384-30923029	-0.0141659	0.005092
chr20-44210460-44211359	-0.0206982	0.0001905
chr17-7251668-7252544	-0.00145565	0.7213
chr2-28751277-28752178	-0.0113422	0.03143
chr16-53130306-53131236	-0.00769865	0.03901
chr10-129466684-129467595	-0.0129033	0.001598
chr10-12068406-12069295	0.00962655	0.173
chr3-42590280-42591189	-0.0130654	0.02104
chr16-679608-680451	-0.00338814	0.3924
chr3-141737771-141738652	-0.0154428	0.009736
chr19-32580701-32581593	-0.00876333	0.08946
chr4-51842611-51843486	0.00875403	0.612
chr12-48716416-48717337	0.00175415	0.5968
chr16-78099124-78099973	-0.017046	5.352e-05
chr12-49741073-49741879	-0.00169705	0.9478
chr22-40044072-40044993	-0.0111439	0.04203
chr7-108569308-108570224	0.00123106	0.9332
chr1-113811955-113812834	-0.00491327	0.08224
chr1-7961134-7962040	0.00332769	0.9159
chr17-39754001-39754875	0.00818322	0.1416
chr9-134067882-134068701	-0.00746298	0.06424
chr19-6737253-6738148	0.0171292	0.04765
chr18-9334183-9335098	-0.000222624	0.8654
chr15-42574980-42575905	0.0117495	0.08756
chr22-49918034-49918919	0.00106721	0.7901
chr13-110705776-110706688	-0.0121511	0.01134
chr17-42609056-42609948	-0.000480532	0.386
chr11-66051758-66052676	-0.00085075	0.5708
chr11-13277187-13278077	-0.00127592	0.4244
chr16-30065116-30065958	0.0233751	0.0001598
chr1-54764210-54765123	-0.0115041	0.002449
chr1-1615084-1615878	-0.00700701	0.08996
chr10-28302625-28303481	-0.0120377	0.006603
chr10-3784969-3785882	-0.00395703	0.5195
chr14-35045847-35046702	0.0141767	0.07423
chr1-169893527-169894426	-0.00424926	0.4837
chr19-55654355-55655096	0.000478002	0.3859
chr7-23013764-23014650	-0.0184639	0.0005787
chr5-176646853-176647766	0.0125658	0.02238
chr5-140564174-140565084	-0.00713003	0.0498
chr1-161225431-161226346	-0.0125737	0.01045
chr15-100601955-100602840	-0.00274268	0.5857
chr1-27234048-27234958	0.00132906	0.7353
chr1-248905986-248906962	0.0111854	0.2859
chr19-10960424-10961322	-0.00660287	0.1206
chr10-75209974-75210966	-0.0038035	0.4687
chr12-53180250-53181088	-0.00751915	0.08499
chr7-99504406-99505346	0.00563475	0.8382
chr17-50866011-50866908	-0.0164735	0.0004421
chr7-100611829-100612743	0.00460019	0.3972
chr3-143971348-143972218	-0.00152155	0.06926
chr1-66924624-66925494	0.00329906	0.5948
chr12-53625793-53626699	0.00949707	0.5173
chr19-39970540-39971436	0.00146588	0.3395
chr2-119759324-119760212	-0.0041742	0.1669
chr12-7018219-7019144	-0.0153905	0.0007966
chr1-43946271-43947170	0.00492492	0.9563
chr19-19663395-19664312	-0.00157762	0.6879
chr17-4366236-4367147	-0.0126417	0.02138
chr18-59139255-59140187	0.00390818	0.6683
chr4-83012564-83013476	-0.00421938	0.1122
chr11-126062637-126063549	0.0173608	0.12
chr10-73495347-73496255	-0.0159723	0.00482
chr11-73597858-73598730	0.000772725	0.8748
chr19-6110199-6111115	-0.00595851	0.2662
chr19-40444154-40445024	0.00653397	0.4921
chr4-101347266-101348123	-0.00365821	0.153
chr11-64317427-64318308	-0.0175096	0.0002943
chr1-154974132-154975024	-0.00486436	0.5955
chr11-119095125-119095993	-0.00675577	0.1659
chr6-166998803-166999705	0.00773522	0.3741
chr5-138575176-138576065	0.0014459	0.7466
chr17-75289062-75289972	0.00275056	0.9816
chr8-123274166-123275037	0.0169819	0.05521
chr2-219206356-219207252	-0.00612428	0.2247
chr7-151057625-151058534	-0.00103293	0.4177
chr16-30377867-30378763	0.000127811	0.3769
chr5-138331517-138332424	-0.00938215	0.0603
chr6-20401223-20402127	-0.0018178	0.7389
chr12-123364663-123365538	-0.0105724	0.01336
chr17-17751881-17752796	-0.000169107	0.8417
chr19-49118684-49119551	0.0054661	0.7999
chr9-128067723-128068381	0.00803172	0.603
chr10-118754700-118755601	-0.0113327	0.03594
chr1-244834847-244835786	-0.00363094	0.1549
chr12-120086747-120087651	0.00291966	0.9581
chr3-185585753-185586654	-0.00898358	0.01845
chr17-35808925-35809838	-0.000601811	0.598
chr9-134164493-134165409	-0.00343523	0.6005
chr21-44817475-44818312	0.00532042	0.7644
chr9-35814775-35815727	0.00601364	0.4507
chr6-33322719-33323602	0.00416736	0.9796
chr19-55258710-55259639	-0.00207722	0.6009
chr2-61176883-61177783	0.00385533	0.6928
chr21-36319771-36320636	0.00699364	0.3523
chr16-28950415-28951302	-0.00378703	0.1539
chr9-99104507-99105402	-0.00608517	0.1877
chr15-43791733-43792647	-0.002831	0.3146
chr19-17225916-17226842	-0.00228616	0.6965
chr7-73521958-73522888	0.00620089	0.5445
chr8-134831973-134832875	-0.0218534	0.0003071
chr11-10808569-10809442	0.00176518	0.6414
chr8-26382770-26383753	-0.00351496	0.5623
chr19-35744899-35745713	-0.00991124	0.01319
chr20-38747825-38748677	0.00320215	0.9333
chr3-19946656-19947541	9.52291e-05	0.3663
chr19-55461369-55462277	-0.0177602	0.00333
chrX-3814550-3815466	0.00537716	0.8066
chr16-56931609-56932503	-0.00678056	0.1298
chr22-40636378-40637292	-0.00151371	0.4084
chr12-92145549-92146478	-0.00481379	0.2499
chr15-99733091-99733975	-0.00840498	0.0926
chr19-38315550-38316472	0.00435649	0.9421
chr16-970571-971447	-0.000431571	0.3421
chr19-2950346-2951263	-0.00815392	0.01612
chr12-121466992-121467904	-0.015006	0.0007566
chr3-156673961-156674848	0.000987494	0.8104
chr1-42958551-42959378	0.000462174	0.3323
chr11-535190-536086	-0.00142107	0.69
chr10-102393850-102394792	0.031354	1.793e-05
chr16-77190457-77191364	-0.0201898	0.00012
chr11-125111322-125112234	-0.0150379	0.004822
chr11-62831614-62832485	-0.0149992	0.0003508
chr6-137866671-137867578	0.0263858	0.002239
chr19-58558425-58559307	0.00686999	0.8738
chr9-34048684-34049634	0.00139589	0.7504
chr2-171433825-171434647	0.0024708	0.8882
chr9-27573248-27574145	-0.00876541	0.03924
chr19-1020960-1021790	0.00594625	0.2391
chr20-33489590-33490458	-0.00736561	0.2785
chr7-151027985-151028863	0.0067207	0.6843
chr6-158869396-158870315	0.043358	8.618e-11
chr7-2843985-2844875	-0.00186777	0.3557
chr12-57088395-57089318	-0.0345747	3.484e-10
chr11-61160980-61161913	-0.0108943	0.05238
chr11-47269540-47270327	-0.000437334	0.5051
chr11-74492926-74493747	0.00200149	0.9321
chr19-506645-507495	-0.00342572	0.4912
chr1-151790147-151791070	-0.00461243	0.2853
chr6-31971797-31972698	0.0220475	0.0002796
chr6-37818875-37819760	-0.00707365	0.07729
chrX-15737708-15738600	0.00329873	0.5562
chr14-44961647-44962555	-0.00087949	0.2658
chr9-107282695-107283572	0.00559259	0.6023
chr1-159780421-159781308	0.0132092	0.07481
chr19-39390770-39391673	-0.00881764	0.09908
chr8-89983940-89984813	0.00387664	0.5095
chrX-15674947-15675788	0.00640156	0.6279
chr7-143287827-143288717	0.0042833	0.9691
chr2-68252270-68253169	-0.0127201	0.03283
chrX-317774-318482	0.0257543	0.01607
chr2-26345540-26346446	0.0046907	0.7339
chr17-82418068-82418985	0.00442215	0.6485
chr8-143597152-143598019	-0.00609108	0.1256
chr9-134024892-134025783	0.0271733	0.00107
chr16-2214530-2215433	0.00215356	0.8716
chr16-11915631-11916511	-0.0105576	0.0284
chr21-37366129-37367009	-0.00128745	0.3815
chr10-28532365-28533297	-0.00156653	0.6208
chr2-55617312-55618206	-0.007368	0.1418
chr3-23945587-23946415	-0.0235462	1.976e-05
chr12-57693513-57694415	-0.0132828	0.001965
chr2-172555542-172556417	0.0108408	0.1387
chr12-57078462-57079356	-0.0170423	0.002196
chr3-51384695-51385602	-0.0105242	0.1182
chr19-8412729-8413624	0.00148989	0.5767
chr17-75855078-75855982	-0.0134117	0.005968
chr19-7903377-7904222	-0.00363228	0.277
chr2-240560721-240561480	0.00421778	0.672
chr9-135907206-135908132	-0.0200666	0.0004127
chr7-134646289-134647191	-0.00176369	0.5354
chr7-7640200-7641101	-0.00139522	0.3867
chr8-66774802-66775718	-0.00052938	0.568
chr9-121201546-121202410	-0.0062006	0.1536
chr12-64403945-64404817	-0.000258126	0.4168
chr16-788056-788961	-0.0154203	0.008336
chr19-8513573-8514497	0.00434943	0.5886
chr1-156338018-156338907	0.0104078	0.2134
chr3-20185890-20186798	-0.00694368	0.01146
chr7-148924-149823	-0.00926514	0.07363
chr12-82358177-82359098	0.00136759	0.4581
chr6-159761707-159762628	-0.00492073	0.3872
chr16-58629691-58630475	-0.00608603	0.04587
chr16-89171086-89171992	0.0313628	9.555e-06
chr20-21125529-21126423	-0.00529406	0.2496
chr14-61694901-61695803	-0.00722877	0.1005
chr11-59668735-59669656	-0.0181878	0.0002417
chr4-82373703-82374619	-0.00125638	0.4369
chr6-31157923-31158843	-0.00727298	0.08909
chr1-153727446-153728360	-0.0209125	0.001176
chr10-37976168-37977077	0.0122804	0.322
chr17-64975251-64976107	0.0197991	0.003233
chr9-125241023-125241931	0.00968344	0.1868
chr2-219278931-219279772	0.0425888	5.368e-12
chr9-137223092-137224009	0.00612925	0.272
chr4-112636770-112637668	-0.0140511	0.005003
chr8-66612977-66613886	-0.000666491	0.473
chr8-41528661-41529561	0.00466868	0.6727
chr17-76726293-76727187	-0.0105951	0.03667
chr19-48321663-48322387	-0.0183146	0.004531
chr1-1374933-1375839	-0.00294819	0.4368
chr19-1205210-1206119	-0.00225133	0.3285
chr18-23502948-23503867	-0.00130079	0.7958
chr11-77820467-77821387	-0.00627049	0.1221
chr5-134225789-134226685	-0.0160184	0.001869
chr11-3422381-3423333	0.0633865	1.131e-24
chr17-65056381-65057280	-0.00702724	0.02871
chr12-6689024-6689878	-0.0109994	0.1116
chr3-49093849-49094697	0.0117857	0.1751
chr15-79923404-79924248	0.00342862	0.8987
chr19-40285068-40285919	-0.00653145	0.2481
chr1-1231677-1232585	-0.00717661	0.02531
chr1-2194587-2195450	-0.00623221	0.1659
chr12-122526599-122527494	-0.00451904	0.3668
chr1-162561074-162561952	0.00749659	0.2378
chr9-136363071-136363961	0.0218638	0.0002635
chr11-6389886-6390797	0.0117753	0.2333
chr5-131634945-131635836	-0.00478621	0.2633
chr17-82751356-82752213	-0.0165615	0.0004703
chr14-49867855-49868759	-0.00566879	0.2056
chr20-25390468-25391343	0.00371324	0.8439
chr17-28902609-28903474	-0.00160227	0.4042
chr17-41688540-41689104	-0.00164957	0.7465
chr3-13479745-13480640	-0.0044531	0.1642
chr5-171387220-171388129	-0.00421255	0.2042
chr12-12725175-12726078	-0.00110817	0.3851
chr19-4246845-4247689	0.0157761	0.1102
chr19-4342577-4343286	-0.0132344	0.00488
chr5-6712756-6713666	-0.0122506	0.01555
chr2-68467018-68467934	-0.00246551	0.6593
chr12-45990291-45991151	0.000202137	0.7947
chr4-143513068-143513956	0.00284255	0.9644
chr19-1249268-1250067	-0.00079154	0.2713
chr15-44536574-44537488	0.00439066	0.9023
chr22-20116865-20117773	-0.0133479	0.01743
chr13-95676589-95677487	-0.00314465	0.4255
chr15-58933247-58934162	0.00762146	0.4491
chr12-6890791-6891692	0.00381249	0.4856
chr16-3003598-3004481	0.00160989	0.5679
chr16-11742445-11743309	-0.0197585	0.004045
chr2-74958302-74959239	-0.0100139	0.05531
chr5-146182284-146183205	-0.00118974	0.4128
chr4-42656790-42657665	-0.00318026	0.1047
chr5-115625729-115626629	-0.00217958	0.5002
chr18-62186725-62187645	0.000147596	0.3772
chr2-99140902-99141811	-0.0151877	0.001341
chr16-87391708-87392628	0.00187329	0.7047
chr6-13711525-13712411	-0.00474393	0.1263
chr12-131949407-131950287	0.00302747	0.7342
chr1-109041674-109042553	-0.00692163	0.1763
chr4-75724083-75724996	0.00758104	0.2481
chr1-179882156-179883072	-0.00200694	0.6635
chr4-99950047-99950940	-0.00506944	0.09562
chr17-3892759-3893674	0.00774256	0.1925
chr17-14300516-14301422	0.000531402	0.9916
chr19-32674850-32675749	0.00515796	0.6145
chr3-5187132-5188000	-0.0103882	0.01856
chr11-68460072-68461003	0.00017424	0.7807
chr12-92928940-92929808	-0.00731742	0.07154
chr2-47906256-47907168	-0.00161175	0.6691
chr8-109333815-109334723	0.00279648	0.9517
chr20-58388723-58389594	-0.0065882	0.06829
chr8-41489982-41490882	0.00103905	0.6017
chr17-7857077-7857972	-0.0124787	0.007884
chr22-35299488-35300418	-0.000174006	0.4024
chr16-50152627-50153521	-0.0014507	0.6719
chr22-30423638-30424528	-0.0112477	0.05803
chr11-45917574-45918490	-0.00664886	0.09963
chr4-1870681-1871494	0.00267481	0.5929
chr8-103414682-103415570	0.0131803	0.2751
chr19-8389897-8390553	-0.0100838	0.02043
chr14-63543035-63543944	-0.0036056	0.1999
chr12-119667404-119668300	-0.0151909	0.0009894
chr6-42928965-42929828	-0.028362	5.695e-07
chr11-10857655-10858554	0.00934537	0.291
chr12-49707126-49707994	0.0173778	0.00911
chr1-16366825-16367640	-0.0134306	0.01224
chr11-106021916-106022809	0.00144282	0.3158
chr19-9785291-9786171	0.0311531	7.374e-05
chr2-241686476-241687379	-0.0175379	0.001104
chr13-19958210-19959098	-0.0136362	0.001882
chr15-101723969-101724854	-0.0154865	0.002537
chr5-43313138-43314010	0.00187061	0.9524
chr17-51259898-51260768	-0.000428777	0.3563
chr16-72008225-72009123	-0.00265664	0.2953
chr1-183635423-183636340	0.00524136	0.7307
chr20-49046078-49046990	0.00508668	0.9486
chr2-9630681-9631506	-0.00821661	0.08766
chr9-128688664-128689580	0.0100562	0.1073
chr3-123584735-123585646	0.0184674	0.01036
chrX-48801426-48802341	-0.00768572	0.0757
chr8-102810410-102811313	-0.0155297	0.003234
chr2-113889467-113890355	-0.0138386	0.003012
chr1-166875914-166876774	-4.72025e-05	0.6081
chr10-31759812-31760726	-0.0133637	0.0334
chr17-3636016-3636902	-0.0116441	0.03458
chr14-39174644-39175549	-0.0107273	0.07133
chr19-38930297-38931175	-0.00293515	0.2517
chr20-34876003-34876925	0.0377151	8.994e-09
chr15-48810748-48811637	-0.00984452	0.01689
chr7-44885188-44886104	0.025674	0.0006094
chr13-27449893-27450842	-0.0116823	0.006163
chr1-42816791-42817681	-0.00596934	0.2625
chr16-84116452-84117339	0.00112782	0.6645
chr14-50311915-50312803	-0.00404952	0.3078
chr12-104137783-104138658	-0.0162819	0.0006945
chr4-26319062-26319931	0.0336341	2.47e-07
chr3-49939692-49940540	0.0024143	0.8865
chr3-160755038-160755957	0.0137854	0.1361
chr10-12042694-12043572	0.00409796	0.7506
chr2-219229243-219230146	-0.00672003	0.0545
chrX-20141498-20142383	-0.00092178	0.4397
chr11-64916922-64917820	-0.00903591	0.1291
chr19-36214354-36215258	-0.00501856	0.3033
chr1-36149147-36150021	0.00190954	0.5848
chr17-28951245-28952017	-0.0119394	0.001127
chr16-2428863-2429783	-0.000560706	0.5774
chr9-112717706-112718570	-0.0117974	0.01615
chr20-41028230-41029130	-0.0110467	0.03238
chr3-9792325-9793254	-0.00126721	0.9927
chr3-32684726-32685634	-0.00649774	0.03454
chr12-101830505-101831390	-0.0141164	0.01356
chr3-197736554-197737445	0.00588084	0.9987
chr3-9396549-9397091	-0.00639491	0.2145
chr15-41773987-41774901	-0.00944367	0.04748
chr10-6163335-6164237	-0.0254866	6.687e-06
chr16-28211606-28212500	0.00839215	0.4064
chr4-13484071-13484975	0.00673891	0.4885
chr12-949324-950258	0.00735576	0.3155
chr15-88546137-88547048	-0.00431684	0.1123
chr19-17859331-17860227	-0.00314988	0.4553
chr1-167220288-167221126	-0.00543987	0.1734
chr1-185317035-185317870	-0.0030027	0.1694
chr3-14402126-14402970	-0.0097616	0.0198
chr22-19122072-19122952	-0.00805111	0.126
chr21-46228546-46229437	-0.0201221	0.00027
chr16-2223058-2223940	0.00813215	0.2908
chr17-8435456-8436311	0.00719916	0.5355
chr6-85678415-85679319	0.00102347	0.7356
chr10-21533651-21534568	-0.0202054	5.49e-05
chr5-132490423-132491282	-0.00244363	0.1764
chr11-57711946-57712804	-0.00335988	0.3448
chr9-128250098-128250977	0.00301676	0.4634
chr5-154858006-154858807	0.00363468	0.7479
chr7-55365613-55366547	1.08394e-06	0.7665
chr16-3400684-3401597	0.000292723	0.5717
chr3-49021346-49022260	0.00699588	0.7383
chr2-241355729-241356635	0.0229095	0.0003015
chr7-140176708-140177605	0.00061839	0.29
chr1-27321756-27322653	-0.0105771	0.01089
chr21-46458355-46459262	-0.00284564	0.5818
chr1-156766919-156767822	0.000153654	0.7921
chr1-110209755-110210640	-0.0201948	2.427e-05
chr17-68247494-68248371	0.0112602	0.7198
chr16-29805261-29806060	-0.0221882	4.451e-05
chr17-1455891-1456771	0.00672511	0.8702
chr1-11059667-11060562	-0.0010794	0.5759
chr1-6393150-6394007	0.00897524	0.2323
chr1-40979345-40980276	0.00862649	0.3068
chr5-140107364-140108281	-0.00275909	0.4828
chr4-2963051-2963941	0.000432511	0.3267
chr14-54396440-54397322	-0.0165193	0.001904
chr13-48037420-48038352	0.0002766	0.8988
chr19-15379408-15380260	-0.00134602	0.5861
chr11-83285782-83286656	-0.0108779	0.002509
chr17-21213871-21214761	0.00342764	0.4847
chr10-70170154-70171064	0.0100006	0.06803
chr7-142808589-142809470	-0.00874406	0.05442
chr9-6681075-6681972	-0.00509075	0.1923
chr17-63549819-63550736	0.0153739	0.03249
chr6-43170816-43171709	-0.00183319	0.3712
chr19-18919086-18919976	-0.00354342	0.1674
chr16-31117334-31118251	0.000864259	0.7416
chr3-14178234-14179123	-0.000300728	0.7069
chr5-6632824-6633766	-0.00366299	0.3763
chr8-134712504-134713410	-0.00447677	0.1892
chr12-76763735-76764616	0.00784979	0.5894
chr10-23438544-23439440	-0.00880678	0.04478
chr1-204411475-204412367	-0.0019567	0.3311
chr17-2593242-2594087	-0.00167045	0.6389
chr14-52729634-52730519	0.00366147	0.6414
chr5-129094211-129095104	-0.00370629	0.0915
chr16-68084892-68085731	0.00160418	0.9074
chr2-218395793-218396644	-0.00386927	0.393
chr2-97663683-97664593	-0.00440842	0.4135
chr22-40856408-40857316	-0.00325902	0.5133
chr11-119121027-119121913	-0.00484941	0.1265
chr19-49452953-49453873	0.0101484	0.1353
chr14-73458231-73459127	-0.00602454	0.09241
chr16-67183403-67184259	0.0162892	0.0657
chr1-244970331-244971265	-0.00169173	0.6892
chr7-155297325-155298050	0.000964711	0.7823
chr1-180631600-180632451	-0.000980382	0.4413
chr6-34248724-34249627	-0.0129425	0.002213
chr2-42809825-42810721	0.0235111	0.0007162
chr11-62601462-62602376	0.0024706	0.9354
chr2-130181495-130182327	0.000287814	0.6502
chr6-89829282-89830174	-0.00382169	0.1336
chr11-62573575-62574491	-0.00691287	0.03228
chr1-7783607-7784522	-0.00793482	0.04684
chr12-121888347-121889215	0.0103691	0.1173
chr1-5992069-5992925	0.00099654	0.6149
chr19-10333089-10333949	-0.00851547	0.04496
chr6-109094632-109095639	0.0136935	0.05731
chr19-32971654-32972559	-0.00996375	0.07037
chr16-4693178-4694033	-0.00420705	0.204
chr10-101353553-101354438	-0.00239004	0.3891
chr1-156504720-156505656	-0.0165689	0.001566
chr11-47642143-47643027	-0.00744923	0.1015
chr20-59031968-59032863	-0.00509704	0.2499
chr1-32394084-32395005	0.0067489	0.3226
chr6-69796575-69797456	0.00677912	0.6363
chr12-133129994-133130901	0.0262277	1.898e-05
chr8-91069754-91070659	0.000135508	0.9264
chr9-34458178-34459067	-0.0116591	0.00892
chr10-48306205-48307053	-0.00665508	0.04392
chr6-109382306-109383152	0.00290684	0.8597
chr1-38859390-38860272	-0.0146371	0.001605
chr12-132687010-132687926	-0.00858451	0.03266
chr12-56127636-56128550	0.00132984	0.9023
chr22-41620718-41621618	-0.00777513	0.04361
chr3-66997773-66998636	0.00175512	0.5121
chr2-96815894-96816719	0.00196965	0.6603
chr2-219160079-219161014	0.00901457	0.3152
chr8-144373501-144374387	-0.0117937	0.003718
chr19-56121091-56121912	0.0149134	0.01393
chr17-28719387-28720292	-0.00100277	0.5013
chr14-23285776-23286688	-0.00414504	0.2181
chr14-21476584-21477478	-0.00215625	0.2055
chr7-32495028-32495895	-0.0117098	0.07511
chr8-51898742-51899623	0.0130545	0.03873
chr19-49500599-49501495	-0.0773545	2.459e-40
chr8-60516508-60517364	-0.00756724	0.01452
chr9-101398287-101399205	-0.00851729	0.04681
chr19-55476297-55477176	-0.00977245	0.0308
chr14-77616400-77617291	0.00701666	0.3311
chr12-100266600-100267534	0.00346345	0.7394
chr18-3012920-3013772	-0.00415582	0.1704
chr2-231514006-231514912	-0.0190298	0.000385
chr17-17591282-17592184	0.0089935	0.6283
chr6-31862499-31863387	0.0052101	0.7104
chr17-45147956-45148839	-0.00171618	0.4271
chr18-32018198-32019088	-0.0245555	1.16e-06
chr1-29181547-29182383	-0.00182736	0.1976
chr10-43455275-43456184	0.00305056	0.8038
chr1-84690087-84690972	0.00434378	0.6874
chr16-19067272-19068168	0.00066056	0.5922
chr20-23357796-23358689	-0.00408913	0.2564
chr2-20650714-20651607	-0.0115954	0.01688
chr22-20702762-20703544	-0.0266359	2.476e-07
chr3-190513385-190514294	-0.00388304	0.1855
chr19-53103092-53103989	-0.00144728	0.3064
chr11-62591295-62592170	-0.013346	0.003443
chr17-38799293-38800216	-0.00382305	0.07341
chr9-130712402-130713292	0.0088633	0.2212
chr12-56687940-56688848	0.0194388	0.05195
chr20-56391957-56392873	-0.00184118	0.21
chr7-112939532-112940443	0.0106397	0.2401
chr18-12883693-12884560	0.00573034	0.685
chr19-4723495-4724371	0.00174203	0.5602
chr20-34676724-34677614	-0.00370334	0.2455
chr16-69310827-69311690	-0.00427073	0.3551
chr7-48088683-48089568	-0.0092196	0.0393
chr8-143568890-143569717	-0.00316449	0.3965
chr22-30326593-30327494	-0.0123318	0.002544
chr5-141968698-141969599	0.0113744	0.1518
chr9-36400570-36401431	0.0106269	0.1723
chr1-1399012-1399919	0.00144397	0.8612
chr10-102714001-102714894	-0.00800752	0.0191
chr1-3624459-3625355	-0.00410816	0.2913
chr16-2905306-2906207	0.0211871	0.008879
chr19-16627937-16628793	-0.00988089	0.03153
chr16-67846388-67847299	-6.80784e-05	0.5776
chr11-66001995-66002862	-0.00881528	0.04069
chr4-82284642-82285559	0.0298442	3.064e-05
chr5-72307986-72308855	0.0165906	0.064
chr19-40348073-40348986	-0.00541058	0.1606
chr4-6909157-6910100	0.00354181	0.9374
chr5-68215182-68216108	0.0081555	0.9086
chr9-2014735-2015631	0.00661764	0.7014
chr8-38105194-38106113	0.0175905	0.00948
chr14-72925943-72926810	-0.00835213	0.1601
chr2-238288438-238289350	0.00274304	0.8714
chr11-65711770-65712756	0.0173093	0.101
chr13-97433737-97434494	0.00178006	0.2995
chr10-87094732-87095514	-0.00747913	0.05404
chr17-8382999-8383914	0.00146272	0.9284
chr19-10565644-10566522	-0.00962317	0.02312
chr10-97640169-97641066	0.00511708	0.9635
chr1-42035510-42036375	0.00503302	0.6763
chr16-29790150-29791067	-0.00323357	0.4536
chr3-121834692-121835590	0.00640212	0.4996
chr2-201451184-201452082	0.0201622	0.01567
chr16-28846037-28846938	-0.0081603	0.1267
chr1-33126937-33127844	0.0158339	0.009617
chr13-110712735-110713407	0.00550278	0.6157
chr17-67717382-67718269	-0.0129875	0.002008
chr10-73096531-73097401	0.0193974	0.03291
chr17-32876793-32877649	0.0139393	0.1134
chr1-32650660-32651450	-0.0106088	0.02712
chr17-82037164-82038059	-0.00517314	0.1842
chr12-132189316-132190236	0.0189477	0.01313
chr13-97976052-97976959	-0.0131508	0.004855
chrX-16870038-16870918	-0.00353119	0.2339
chr3-113696346-113697098	-0.0152074	0.0005621
chr1-174159033-174159894	-0.00328223	0.2958
chr17-42154661-42155565	-0.00448707	0.2505
chr5-75511301-75512200	-0.00134655	0.7926
chr10-69408430-69409356	-0.00597769	0.03331
chr3-44338025-44338918	-0.00663324	0.1894
chr16-67480793-67481689	0.000765447	0.7834
chr16-527141-528035	-0.00309664	0.1589
chr9-99819461-99820256	0.0450211	1.679e-11
chr3-39406222-39407093	0.0019299	0.5665
chr10-74150653-74151567	-0.00695015	0.04954
chr1-40862050-40862949	-0.00801253	0.02532
chr7-44581897-44582773	0.000831744	0.8035
chr1-228082147-228083043	-0.00269286	0.2065
chr10-38010404-38011290	-0.00556545	0.07465
chr12-4320667-4321569	0.00962494	0.3427
chr7-43582541-43583415	0.016787	0.01832
chr19-14418991-14419910	-0.018446	0.0001997
chr5-176447775-176448694	-0.00973053	0.01036
chr1-8878446-8879300	0.00732878	0.5603
chr19-14006128-14006819	-0.0138611	0.002823
chr4-184649095-184649992	-0.00988821	0.04876
chr12-122974464-122975314	-0.0120498	0.01112
chr19-50804482-50805356	0.00384695	0.7092
chr17-49763865-49764735	0.00629422	0.941
chr6-118893541-118894430	-0.0147424	0.0001598
chr2-26785470-26786374	-0.0131095	0.01051
chr3-81760942-81761887	0.0220129	0.006784
chr5-131796679-131797597	0.00210785	0.6315
chr10-131900298-131901197	-0.0152145	0.001088
chr11-65652324-65653182	0.00917244	0.1945
chr12-121296371-121297290	-0.0166227	0.001205
chr14-90382865-90383741	-0.00468644	0.2372
chr19-36013927-36014841	-0.0139587	0.001026
chr1-112714965-112715850	0.0147867	0.0204
chr7-135509732-135510654	0.00332331	0.9651
chr15-34367008-34367881	-0.0119013	0.03443
chrX-386789-387636	-0.0134108	0.008587
chr12-56299916-56300780	-0.0174027	0.001142
chr1-46718786-46719692	-0.014921	0.01353
chr12-54324532-54325453	0.000558782	0.9754
chr19-13747379-13748276	-0.00848759	0.0908
chr6-43369217-43370093	-0.00763928	0.1104
chr1-154936546-154937464	-0.00208336	0.1886
chr11-47407948-47408860	0.0198794	0.001465
chr1-246931609-246932479	-0.00174645	0.3867
chr2-203014283-203015185	0.0187926	0.001688
chr4-17810393-17811313	-0.0047416	0.1195
chr9-34989108-34990021	0.00435577	0.8685
chr3-136861676-136862584	-0.0156656	0.000822
chr1-1890827-1891761	-0.00910173	0.0262
chr14-102139308-102140193	-0.00235629	0.2707
chr15-58770743-58771650	-0.00835987	0.06544
chr7-87876018-87876906	-0.000400663	0.1908
chr19-4328035-4328948	0.0297488	0.0001719
chr2-159711920-159712836	0.00651171	0.3957
chr1-37691911-37692814	-0.0151432	0.0004279
chr7-100428841-100429566	-0.0166944	0.001974
chr14-24141233-24142131	0.00231938	0.8316
chr19-12890555-12891474	-0.0126249	0.03017
chr7-67302171-67303075	-0.00924546	0.03298
chr1-46247086-46247978	0.00983552	0.2795
chr1-17053699-17054614	-0.00181726	0.2917
chr10-104268622-104269517	-0.00423932	0.1754
chr10-74176196-74177092	-0.00183617	0.8613
chr14-22929074-22929982	-0.00091271	0.6419
chr1-35930681-35931601	0.00343344	0.4551
chr6-52284459-52285377	-0.00717441	0.2213
chr18-50878561-50879457	0.0179294	0.00574
chr1-11979837-11980756	0.000216794	0.4068
chr2-130342415-130343187	-0.00596299	0.1881
chr16-19555064-19555979	0.00199517	0.8965
chr17-7484112-7484856	0.00268763	0.944
chr8-85220078-85220986	-0.00751551	0.1257
chr16-74367778-74368643	0.000281297	0.8956
chr11-72112205-72113094	0.00101714	0.848
chr10-132307674-132308551	-0.00645164	0.09837
chr6-159726782-159727604	0.00398873	0.9635
chr19-40570299-40571224	0.021552	0.001519
chr1-53837946-53838875	-0.0174468	0.0002679
chr5-177497199-177498119	0.0119873	0.1424
chr16-21501886-21502630	0.0137568	0.349
chr2-207624981-207625870	0.0164158	0.02295
chr19-42325050-42325923	0.0104611	0.2472
chr19-6767192-6768119	0.0176704	0.07163
chr20-35277540-35278411	-0.0123445	0.005835
chr2-189783955-189784844	0.00161072	0.6146
chr11-65040687-65041553	-0.00219893	0.6076
chr16-53287-54170	-0.000355025	0.3114
chr10-102151835-102152736	-0.0032984	0.2001
chr1-28736428-28737327	0.0133117	0.0383
chr17-81911073-81911961	-0.0146738	0.0009434
chr19-49127729-49128622	0.0180566	0.03525
chr1-20661082-20661997	-0.00928883	0.06489
chr8-142726763-142727597	0.00494803	0.3553
chr20-36460894-36461802	-0.0192168	0.0001982
chr21-32771502-32772362	-0.00558748	0.04901
chr12-48681839-48682710	-0.0087338	0.07757
chr12-68807592-68808507	-0.022004	0.0005021
chr7-4641478-4642391	-0.00803883	0.1026
chr19-4402063-4402956	-0.00591045	0.1074
chr19-35140924-35141835	0.0270712	0.0002843
chr16-72093316-72094212	-0.00551629	0.1207
chr1-154220314-154221199	0.00878447	0.3773
chr3-15205744-15206620	-0.00566161	0.107
chr1-91021731-91022533	0.0141494	0.06568
chr20-62302429-62303295	-0.00709964	0.08899
chr20-49187975-49188855	-0.00399431	0.1892
chr3-47513129-47514053	0.000120647	0.649
chr4-1683963-1684852	0.0102342	0.4872
chr4-15001786-15002702	-0.00122764	0.5335
chr4-1720873-1721768	-0.0188633	0.001329
chr17-50345657-50346519	-0.0164472	0.001269
chr6-13813994-13814877	-0.00352129	0.4472
chr17-78781998-78782907	-0.0197864	0.00209
chr16-89873704-89874503	0.0399691	6.307e-08
chr21-42495947-42496860	-0.00132583	0.7852
chr8-73008403-73009265	-0.00066719	0.7014
chr7-75914597-75915502	0.00180467	0.7038
chr17-68035160-68036033	-0.00413239	0.5276
chr13-114281341-114282263	0.0107541	0.07353
chr1-3856865-3857766	-0.00637317	0.08938
chr14-20454683-20455549	-0.00397275	0.1614
chr1-32013263-32014165	-0.00149457	0.2738
chr11-64269594-64270497	-0.00277669	0.4506
chr13-19863225-19864140	0.0148404	0.019
chr15-97960056-97960957	0.0132966	0.2721
chr9-120714154-120715072	0.00160862	0.4033
chr7-35037281-35038214	0.0183244	0.01569
chr19-2944631-2945530	0.000118471	0.3173
chr4-38663418-38664332	-0.0794572	1.449e-40
chr8-19816832-19817721	-0.0165239	0.0002151
chr1-18956353-18957240	0.00378315	0.9544
chr15-41332208-41333115	-0.0044413	0.22
chr2-27086189-27087059	0.0107907	0.3448
chr7-138001804-138002651	0.00566949	0.8565
chr10-89701076-89701973	0.0016975	0.4566
chr22-23838749-23839666	-0.0168477	0.000502
chr6-108557916-108558760	-0.0201687	2.127e-05
chr16-10743620-10744513	-0.00550668	0.2155
chr3-196568280-196569146	-0.00744893	0.009715
chr12-49322645-49323554	-0.00706256	0.08169
chr17-49677664-49678490	0.00470508	0.951
chr16-27203315-27204217	-0.0143596	0.00375
chr11-68030159-68031043	0.00188192	0.3743
chr10-133308676-133309557	0.0102803	0.1061
chr3-196711811-196712711	0.0318686	9.881e-06
chr1-155084695-155085570	0.000894051	0.5002
chr13-76991633-76992516	-0.0118441	0.008202
chr17-47188977-47189864	-0.00279332	0.1008
chr1-88683710-88684598	-1.43506e-05	0.6509
chr11-76444372-76445272	-0.00975881	0.01211
chr17-75784428-75785370	-0.00283538	0.4175
chr1-225777324-225778177	-0.00183157	0.1884
chr15-77419870-77420782	-0.00588758	0.08246
chr2-46698549-46699443	0.0155869	0.01325
chr2-219543425-219544263	0.0150196	0.3873
chr10-62816230-62817153	-0.0125832	0.006174
chr17-2303368-2304255	-0.00350894	0.5724
chr11-46346944-46347845	-0.00226249	0.1509
chr20-32357812-32358634	-0.00659921	0.03634
chr14-45134095-45134975	-0.0137102	0.04685
chr8-100951694-100952575	0.00499081	0.9024
chr17-28644785-28645701	-0.00765715	0.08857
chr10-99430340-99431259	-0.00352388	0.1288
chr9-124861596-124862495	0.00443714	0.6437
chr1-51878445-51879343	-0.00393188	0.5001
chr14-67359588-67360428	-0.0187985	0.0005373
chr3-9749566-9750486	-0.00564962	0.2824
chr19-47112920-47113724	0.00390951	0.5839
chr4-140523649-140524533	0.00336654	0.9542
chr4-89110957-89111844	-0.00175152	0.709
chr16-4846982-4847856	-0.00292018	0.2975
chr1-119140080-119140997	0.00233585	0.8722
chr4-6986670-6987592	0.0110692	0.2388
chr9-136885997-136886872	0.0128923	0.1883
chr5-90529283-90530152	-0.00277347	0.202
chr1-181104966-181105869	-0.00544384	0.1076
chr3-50292075-50292975	-0.00536754	0.1637
chr2-127387678-127388451	0.0043439	0.9901
chr1-161389697-161390610	-0.00873145	0.0366
chr11-75525553-75526446	-0.00728927	0.1176
chr21-25734695-25735484	0.0176329	0.06041
chr1-110963600-110964458	0.0317399	9.798e-07
chr1-241639957-241640830	0.00797528	0.5618
chr19-5977762-5978659	0.00971315	0.1288
chr17-42997879-42998771	-0.00938028	0.04376
chr12-98593169-98594070	-0.00181703	0.5259
chr15-73632981-73633873	-0.0114711	0.03855
chr20-45934719-45935501	0.0136498	0.06694
chr11-65569838-65570699	0.0131935	0.05881
chr19-35775022-35775910	0.00316303	0.4211
chr1-12018937-12019842	-0.00945362	0.04565
chr1-156282328-156283232	-0.00473999	0.1718
chr15-66386387-66387243	0.0121918	0.1347
chr10-25016138-25016987	-0.0130223	0.003956
chr11-18634068-18634961	0.0052769	0.9933
chr9-77176936-77177837	0.0253041	0.003023
chr16-1991866-1992777	0.0287808	4.16e-05
chr3-142578409-142579308	0.0040214	0.5498
chr2-240586146-240587049	-0.00315828	0.6612
chr8-61714175-61715041	-0.00316867	0.3264
chr1-229558530-229559422	-0.0150353	0.003896
chr20-38961850-38962726	-0.00422191	0.3722
chr1-179025567-179026422	-0.00917593	0.003325
chr2-226835632-226836510	-0.00286044	0.2551
chr3-14431828-14432703	0.0242009	0.0001374
chr1-150235767-150236655	-0.0134937	0.0007732
chr12-88141707-88142610	0.00074543	0.6997
chr13-109786258-109787168	0.0203741	0.002697
chr12-53727164-53728067	-0.0116476	0.01356
chr6-96924156-96925064	-0.0320851	3.871e-10
chr1-88992435-88993301	0.0075361	0.7795
chr3-184174335-184175219	-0.000764625	0.4361
chr4-183444123-183445037	-0.00259121	0.2458
chr22-39532426-39533301	-0.0141695	0.003951
chr11-9573072-9573980	-0.0051558	0.654
chr8-6708019-6708916	0.000180092	0.3273
chr4-52711986-52712815	-0.00290283	0.411
chr1-156500622-156501415	0.00366081	0.9021
chr3-160565161-160566034	-0.00525788	0.1325
chr7-16645514-16646371	0.00633529	0.4859
chr11-57530480-57531380	-0.00794847	0.04083
chr19-2268967-2269857	-0.000327396	0.2532
chr14-103384936-103385829	0.0063893	0.3686
chr18-5295845-5296718	0.0187962	0.02162
chr4-25913752-25914663	0.00860509	0.4025
chr8-28401657-28402500	-0.00912098	0.1234
chr12-110280702-110281604	-0.0115449	0.059
chr20-5119646-5120377	0.0190321	0.0176
chr8-26291070-26291939	0.00396625	0.8304
chr16-87383392-87384291	0.0112502	0.273
chr4-25376711-25377623	-0.0080307	0.134
chr7-6081062-6081952	0.00901787	0.3903
chr19-47608339-47609266	-0.0150643	0.005694
chr9-133030204-133031099	-0.0126613	0.0006762
chr14-60248776-60249573	-0.00113621	0.4452
chr12-109880098-109881003	-0.00901621	0.06437
chr1-16644267-16645174	0.00919811	0.06229
chr16-15642524-15643490	-0.000431154	0.5704
chr17-45161229-45162109	-0.00488836	0.1596
chr19-19618330-19619226	-0.00777424	0.09876
chr21-33542525-33543399	-0.000590071	0.2777
chr2-128027905-128028681	0.0114963	0.3894
chr4-705269-706157	-0.00573918	0.09149
chr9-96449632-96450528	-0.0011063	0.4743
chr15-82540105-82541003	-0.00582764	0.2781
chr12-6753034-6753913	0.0149038	0.1162
chr20-63626599-63627541	-0.00671992	0.03267
chr3-132416954-132417853	0.00653324	0.355
chr9-35111210-35112105	0.0201336	0.001047
chr4-122732134-122733015	0.00884152	0.2946
chr2-106193914-106194804	-0.00692517	0.03201
chr5-115544424-115545287	-0.00572846	0.1941
chr2-148020447-148021336	-0.0102136	0.06185
chr1-26620275-26621104	-0.0119476	0.003042
chr7-6503492-6504350	-0.0106602	0.01069
chr5-163505244-163506095	-0.000926768	0.6401
chr10-72273393-72274270	0.0209478	0.005721
chr15-74540652-74541554	-7.86211e-05	0.629
chr1-2132984-2133902	0.0386004	1.137e-07
chr1-117059692-117060559	-0.0257825	1.523e-07
chr16-14974579-14975483	-0.00915024	0.05135
chr3-4492853-4493758	-0.0118648	0.0143
chr6-75284445-75285355	0.00332517	0.7977
chr4-145180196-145181067	0.0206995	0.00259
chr17-18314676-18315598	-0.0158978	0.000299
chr17-21284077-21284990	0.0119735	0.1679
chr17-81891289-81892207	0.00546758	0.5746
chr19-16495814-16496728	0.0038646	0.7628
chr2-9951087-9951981	-0.00613507	0.1143
chr1-15526324-15527209	-0.00142406	0.4148
chr15-78148869-78149761	0.00230283	0.677
chr18-158057-158928	0.00147465	0.5323
chr15-99250931-99251837	0.0161796	0.01411
chr17-7214192-7215000	0.0189582	0.002471
chr14-23469048-23469973	-0.00256709	0.0457
chr13-74133707-74134692	0.00522996	0.6897
chr6-87154977-87155843	0.0193566	0.02006
chr12-49188721-49189566	-0.014838	0.01027
chr1-113072608-113073543	0.00249118	0.8788
chr4-88284358-88285239	-0.00637664	0.5987
chr17-7931617-7932531	-0.00377799	0.08742
chr2-97995670-97996530	0.013645	0.04611
chr11-67482669-67483601	0.00137982	0.8532
chr8-143942004-143942811	-0.0168514	0.002262
chr4-1855830-1856743	-0.00155195	0.3466
chr17-75154186-75155065	0.00756582	0.5878
chr12-2812267-2813161	-0.00349509	0.3851
chr18-21111439-21112347	0.00835911	0.5847
chr16-1826390-1827338	-0.00460245	0.1689
chr10-125719124-125720004	-0.00209014	0.2259
chr11-67239503-67240391	-0.0051045	0.08844
chr11-236148-237072	-0.0100355	0.03101
chr19-2061128-2062021	-0.00494344	0.1314
chr19-38402659-38403524	-0.00828203	0.1007
chr1-244862737-244863648	0.00570405	0.4441
chr20-2101978-2102931	-0.0165154	0.000585
chr20-36605215-36606128	-0.00225641	0.3046
chr20-3767480-3768328	-0.0184403	0.000126
chr2-65055832-65056747	0.000857786	0.5915
chr8-102655463-102656314	-0.0109467	0.02656
chr10-43408693-43409594	0.0177947	0.01196
chr9-37485438-37486340	0.00864864	0.4548
chr18-12990866-12991738	0.0137108	0.03609
chr22-49960036-49960947	-0.000238417	0.9907
chr22-37843966-37844826	-0.0048467	0.319
chr17-29293762-29294654	-0.00107144	0.305
chr9-137200445-137201333	-0.00466446	0.1656
chr1-182839035-182839908	0.00336591	0.6149
chr7-76317760-76318619	0.000620552	0.4224
chr6-63571959-63572821	0.00889407	0.4791
chr13-100674539-100675440	-0.0104165	0.008016
chr19-18322751-18323663	0.000286423	0.6648
chr10-102244963-102245869	-0.00344492	0.1873
chr19-40442796-40443629	0.000160612	0.5529
chr2-20051364-20052260	-0.0057535	0.2192
chr1-53325845-53326760	0.0212131	0.0008875
chr11-9314252-9315155	0.0132845	0.1442
chr5-56909408-56910296	0.0361847	9.244e-09
chr1-230978528-230979443	-0.00588804	0.01651
chr11-2991943-2992846	-0.00296647	0.1795
chr5-128082921-128083857	0.00971511	0.2984
chr9-127980658-127981521	0.00487922	0.4697
chr17-7403938-7404763	0.00394153	0.6769
chr22-21001548-21002473	0.00683661	0.4292
chr19-2163428-2164320	-0.00148424	0.1861
chr11-47176662-47177459	-0.00588907	0.4062
chr9-129834918-129835794	-0.0121657	0.01727
chr17-50094784-50095636	-0.00374761	0.3628
chr19-6459958-6460882	0.014651	0.05223
chr20-41618105-41618994	-0.00727658	0.03374
chr5-149551101-149552021	0.00583135	0.3659
chr3-53891523-53892420	0.00394816	0.9187
chr8-11802177-11803059	-0.00496191	0.06215
chr4-112231268-112232105	0.0105464	0.141
chr2-101252354-101253187	0.00538549	0.7713
chr20-50509796-50510707	0.0309911	6.458e-07
chr6-132813977-132814870	-0.00605779	0.05996
chr19-41363639-41364537	-0.0157438	0.006198
chr1-10398483-10399370	0.00345679	0.9416
chr10-102132471-102133389	0.00530863	0.4135
chr10-91220213-91221097	-0.00485227	0.1851
chr12-120200827-120201724	-0.00385221	0.3295
chr5-123423058-123423956	-0.00585073	0.1114
chr1-161165846-161166728	-0.0105031	0.01588
chr5-150758363-150759258	0.00336049	0.6961
chr7-107743342-107744161	0.00478324	0.856
chr16-22296863-22297773	0.0112268	0.1972
chr1-173476583-173477584	0.00900486	0.5063
chr9-113410075-113411002	-0.00321679	0.2013
chr20-5610587-5611474	0.00200577	0.704
chrX-16785934-16786811	-0.00495779	0.2813
chr7-100148393-100149300	0.00364158	0.9452
chr22-41468473-41469398	-0.0030516	0.3316
chr12-56645670-56646584	-0.0174455	0.0003774
chr1-64966111-64966928	-0.000806728	0.4677
chr19-2784964-2785861	-0.0083333	0.1088
chr5-146446751-146447641	-0.00322627	0.1159
chr15-59688960-59689877	-0.0220984	2.196e-05
chr17-51120455-51121312	-0.0146923	0.0005067
chr9-5628527-5629433	0.000444645	0.9457
chr14-34982249-34983126	-0.000763374	0.9998
chr3-134485539-134486457	-0.0125691	0.01147
chr16-30429729-30430633	-0.0201866	3.47e-05
chr12-69738390-69739250	-0.000498239	0.3239
chr14-93184551-93185385	-0.00224668	0.3808
chr9-89318237-89319145	0.0046765	0.9251
chr3-66220456-66221360	-0.00898156	0.04459
chr12-6873030-6873890	0.0103816	0.4103
chr19-11380832-11381698	-0.0038291	0.135
chrX-44872571-44873455	0.00861292	0.2849
chr4-185396086-185396932	0.0170457	0.01072
chr12-6723664-6724561	-0.00122879	0.7805
chr9-35072274-35073076	-0.012329	0.001807
chr16-2513366-2514256	0.00710654	0.4437
chr1-150876243-150877123	0.00251094	0.8397
chr2-47782620-47783494	0.00435865	0.9719
chr3-131381207-131382101	-0.0103257	0.06151
chr20-63215790-63216693	-0.0105823	0.02126
chr8-144103910-144104748	-0.00278224	0.1445
chr10-114173870-114174765	-0.0119151	0.001943
chr15-76931221-76932114	0.0119533	0.0986
chr12-71663597-71664492	-0.0103962	0.04229
chr19-45862791-45863645	0.00352233	0.9241
chr1-45339631-45340556	0.0195212	0.03388
chr22-39319255-39320160	-0.00792943	0.0594
chr14-60091536-60092447	-0.00982235	0.01241
chr17-81034586-81035471	-0.000742378	0.3412
chr19-3557223-3558128	-0.00278755	0.414
chr14-91510030-91510927	0.0166268	0.05757
chr19-1904924-1905792	0.00539158	0.73
chr17-40139989-40140877	0.00923195	0.5632
chr7-72827830-72828679	0.00153983	0.5785
chr11-118435869-118436757	0.00248918	0.9665
chr5-134904429-134905263	0.0155386	0.04456
chr12-53441158-53442055	-0.00482623	0.04577
chr5-10760844-10761749	-0.00613528	0.1004
chr10-132331610-132332510	-0.00818386	0.01984
chr19-55385267-55386169	-0.0112184	0.04866
chr17-15999308-16000189	-0.000956859	0.9441
chr19-35757654-35758519	-0.00549838	0.0984
chr4-48779991-48780852	-0.0101646	0.02644
chr10-14837701-14838609	-0.0141144	0.0003923
chr3-172750206-172751100	-0.00274148	0.1175
chr3-42581662-42582562	0.00663357	0.5243
chr11-70270162-70271058	-0.00172942	0.5137
chr7-1159864-1160771	0.000438575	0.8323
chr5-180493900-180494762	0.00134874	0.9587
chr11-130002585-130003288	-0.0192117	0.0002651
chr10-123008454-123009351	0.00232656	0.9622
chr10-59906228-59907112	-0.00772412	0.0164
chr14-59188114-59189028	-0.0101204	0.01299
chr5-172188055-172188934	0.00325218	0.8379
chr17-64919072-64919941	0.0100546	0.1897
chr1-11262224-11263128	-0.00326936	0.4698
chr19-4400138-4401020	0.00295194	0.6992
chr3-16264572-16265444	0.00174957	0.9086
chr6-107957825-107958715	0.00738724	0.6055
chr14-92106159-92107022	-0.0036797	0.3571
chr21-28992476-28993371	0.00354294	0.7473
chrX-153972056-153972825	0.0138948	0.09231
chr1-23368062-23368798	0.00298646	0.9783
chr2-64523880-64524747	-0.0121146	0.01288
chr1-47313862-47314776	-0.0045738	0.165
chr8-144094519-144095434	-0.00254995	0.2247
chr18-9102178-9103076	-0.0126413	0.01029
chr19-39833548-39834419	-0.00846771	0.04169
chr4-39977447-39978311	-0.00156191	0.1635
chr9-35115745-35116645	0.00867045	0.7408
chr14-31207554-31208446	0.0112724	0.2121
chr7-74083280-74084165	0.000886311	0.6165
chr8-42051804-42052707	-0.0200934	0.0001584
chr22-44701683-44702561	-0.00598602	0.08219
chr6-2999343-3000246	0.0170599	0.01036
chr19-49084883-49085765	-0.00335727	0.2646
chr22-42614470-42615360	0.00371544	0.9149
chr4-75673051-75673928	0.0033968	0.8065
chr20-2652116-2653008	-0.00943616	0.01846
chr7-73556969-73557773	0.00628794	0.8306
chr1-67684729-67685608	-0.00729836	0.181
chr19-5790465-5791391	0.00778047	0.4299
chr15-80059208-80060082	-0.00720721	0.0488
chr3-50350444-50351361	0.00351245	0.7564
chr9-129036104-129036996	-0.00766706	0.2142
chr12-12999895-13000806	0.0177593	0.06781
chr3-121749392-121750275	-0.000321815	0.3858
chr16-28924789-28925640	-0.00900784	0.03414
chr2-23926794-23927676	0.00450596	0.6824
chr1-31296440-31297356	0.0033684	0.4612
chr11-96389488-96390403	-0.00222387	0.5272
chr19-572030-572920	-0.00111586	0.6492
chr2-173963674-173964567	-0.00924598	0.1018
chr22-37199081-37199960	0.00726496	0.1173
chr4-10116486-10117378	0.0197869	0.01325
chr3-101675923-101676737	0.0100859	0.3469
chr11-66466394-66467282	0.00485802	0.79
chr16-57244630-57245512	-0.00459958	0.2813
chr1-77978800-77979712	0.00278131	0.9368
chr11-560421-561319	-0.00340951	0.2968
chr11-45846961-45847814	0.0059498	0.6714
chr2-135741296-135742154	0.0142756	0.1957
chr20-31723275-31724196	-0.00275644	0.4668
chr3-46976347-46977219	0.00515201	0.652
chr17-32443986-32444868	0.00130015	0.9129
chr8-93916333-93917213	-0.0462435	1.919e-16
chr15-58749485-58750363	0.0137637	0.08129
chr17-44218253-44219103	0.000270428	0.6637
chr8-17922367-17923235	0.0119604	0.2342
chr19-3626587-3627447	0.00159217	0.8257
chr14-71319939-71320780	0.00550588	0.7144
chr19-1103531-1104368	-0.00418549	0.05149
chr4-99563356-99564301	0.0196751	0.00475
chr17-63741394-63742291	-0.0204016	0.0001222
chr14-96362989-96363883	0.00981044	0.2763
chr5-139560832-139561700	-8.93235e-05	0.4952
chr9-137590139-137591035	0.0045794	0.8438
chr14-22556130-22556952	0.00415654	0.5502
chr3-12663734-12664623	-0.0103211	0.006646
chr16-1677767-1678644	-0.00947674	0.02739
chr16-15055661-15056546	-0.00221697	0.5299
chr5-91379861-91380659	0.000191232	0.6981
chr1-15847234-15848124	-0.00283976	0.3412
chr22-38506041-38506951	0.00426148	0.9842
chr1-176206975-176207857	-0.0108291	0.003714
chr11-73375867-73376750	-0.00315696	0.3952
chr7-30504476-30505372	0.0132993	0.08321
chr16-70381049-70381953	-0.00266234	0.6492
chr1-109483482-109484410	-0.0130127	0.02068
chr3-197554452-197555365	0.011698	0.3747
chr16-1420492-1421404	0.00520743	0.656
chr21-44338838-44339718	0.0260489	8.432e-05
chr19-5686656-5687503	0.0325932	3.945e-06
chr15-90716801-90717718	-0.0185346	0.002294
chr20-44885199-44886070	-0.00582758	0.3413
chr3-128617298-128618211	-0.000786061	0.235
chr9-93566220-93567105	-0.00254045	0.6128
chr1-153633654-153634625	0.0108718	0.2812
chr16-4416277-4417156	-0.00110281	0.6852
chr1-93180139-93181026	0.00282494	0.8329
chr20-62142980-62143889	-0.0128266	0.003137
chr14-90757992-90758902	0.0119629	0.01878
chr17-76515131-76516077	0.0191637	0.003341
chr19-19192243-19193035	-0.00862274	0.01525
chr8-27773993-27774888	-0.00862635	0.09225
chr9-71768424-71769368	-0.000556976	0.5026
chr22-41832559-41833449	0.00607331	0.994
chr18-57621485-57622396	-0.00638613	0.1194
chr1-235866548-235867394	-0.00852905	0.0373
chr12-121839216-121840119	-0.000635639	0.7286
chr7-2314066-2314975	-0.00587732	0.2265
chr5-142769895-142770779	-0.00254496	0.2777
chr15-85380036-85380920	0.0121675	0.09045
chr1-211258842-211259751	-0.0184062	0.004121
chr15-63503998-63504868	-0.0022253	0.2146
chr9-128159767-128160621	-0.0115162	0.0616
chr2-159286301-159287217	0.00513464	0.9635
chr1-147172138-147173045	0.00495436	0.8047
chr12-19439119-19439998	-0.0311501	6.951e-10
chr17-75779436-75780273	0.0189869	0.006433
chr16-57535731-57536601	-0.000477619	0.8787
chr12-39442839-39443733	0.0220454	0.0004908
chr12-110501715-110502607	-0.000602353	0.6187
chr12-122752320-122753207	0.0158738	0.05355
chr11-111601865-111602765	0.00656273	0.5116
chr22-42856811-42857652	-0.010757	0.01845
chr3-129893295-129894164	-0.00795255	0.02491
chr5-69093524-69094384	0.00286847	0.6469
chr19-37370612-37371530	-0.00469098	0.4058
chr3-126982332-126983252	0.00252712	0.8392
chr17-18225104-18225985	-0.0215904	5.098e-05
chr16-18926080-18926891	0.0128727	0.268
chr17-2399306-2400207	0.00183947	0.2948
chr15-67254249-67255142	0.00703211	0.3568
chr14-73949766-73950680	-0.00863924	0.03434
chr10-84138987-84139903	0.000963635	0.542
chr12-62259756-62260667	-0.00107049	0.3565
chr14-24146967-24147687	-0.00501545	0.03591
chr1-9128831-9129762	0.00922756	0.6007
chr3-12967404-12968297	-0.00425863	0.2833
chr20-3888783-3889684	-0.012451	0.02981
chr10-27503769-27504663	0.00450122	0.9881
chr7-155298725-155299541	-0.00130183	0.2117
chr17-49192460-49193270	0.000696444	0.621
chr19-2236093-2236999	0.00119076	0.8416
chr19-7868982-7869895	0.00855034	0.6955
chr2-241315550-241315993	-0.00955251	0.009723
chr8-29350418-29351318	0.0300204	2.759e-05
chr2-70190444-70191318	0.014626	0.05254
chr17-7239215-7240133	-0.00907605	0.109
chr5-55534506-55535355	0.0115252	0.2099
chr19-49869210-49870099	0.0025504	0.5483
chr11-119018099-119018995	-0.00564635	0.1286
chr20-63520267-63521295	0.00390215	0.9696
chr22-50469589-50470471	-0.00843216	0.009216
chr3-52685380-52686314	0.0148143	0.06995
chr11-95089314-95090224	-0.00588512	0.1388
chr6-33317408-33318349	-0.00241903	0.2615
chr10-68900744-68901660	0.00808655	0.6303
chr2-121755107-121756005	-3.16493e-05	0.4559
chr12-53380372-53380923	0.0002094	0.4003
chr14-24442352-24443157	0.000290537	0.4025
chr11-74398180-74399112	0.00605475	0.8563
chr19-3762441-3763359	-0.00558574	0.2452
chr21-31659220-31660065	0.00287765	0.9948
chr17-49788851-49789476	-0.00162528	0.323
chr9-114397897-114398790	0.00472216	0.8936
chr17-7035455-7036326	0.00298432	0.7378
chr3-14948020-14948904	0.0135439	0.2435
chr20-32819550-32820416	0.00823669	0.3077
chr3-114056161-114057073	0.00169286	0.7213
chr19-49486987-49487894	0.00447944	0.5781
chr16-89247116-89248031	-0.00182366	0.103
chr8-95133293-95134161	0.0148853	0.3246
chr14-24135664-24136568	0.0098417	0.2434
chr14-35825959-35826787	0.0178348	0.01036
chr16-15888241-15889118	-0.00632762	0.2092
chr2-27211715-27212647	0.00216452	0.8925
chr22-36481476-36482318	-0.0134667	0.009325
chr10-102503546-102504355	0.00213603	0.9697
[truncated: 18,003 more rows]
