# Supplementary material for: Integrated Single-cell Multiomic Analysis of HIV Latency Reversal Reveals Novel Regulators of Viral Reactivation
Source: Genomics Proteomics Bioinformatics. 2024 Jun 20;22(1):qzae003. doi: 10.1093/gpbjnl/qzae003 (PMC11189801; doi:10.1093/gpbjnl/qzae003)
Supplement: qzae003_Supplementary_Data [file qzae003_supplementary_data.zip › Table S9.xlsx]

## Sheet: linked.gene
Table S9 Identification of cellular transcripts and DATFs that correlate with HIV RNA levels for donor 2 primary cells
Note: List of Spearman correlation coefficients, nominal P values from linear regression, and adjusted P values (P.adj) for transcripts/genes that were associated with HIV RNA level.
Gene	Correlation coefficients	P	P.adj
HIV	0.989344	0	0
MALAT1	-0.0822517	1.097e-162	6.98993e-160
CENPF	0.102647	1.669e-110	7.08975e-108
MKI67	0.101953	1.283e-81	4.08755e-79
MT-ATP6	-0.0608029	3.255e-59	8.29616e-57
SATB1-AS1	0.080192	3.036e-47	6.44832e-45
LTB	-0.0889449	1.922e-43	3.49906e-41
TSPOAP1	0.0970187	6.43e-42	1.02428e-39
ASPM	0.071302	2.605e-37	3.6886e-35
AF165147.1	-0.0708608	1.495e-34	1.90518e-32
BACH2	0.0852336	2.88e-32	3.33654e-30
MT-ND3	-0.0436911	5.005e-32	5.31519e-30
CENPE	0.0603603	5.244e-31	5.14062e-29
WWOX	-0.0606183	7.919e-31	7.20839e-29
SYTL2	0.0584515	5.738e-30	4.87489e-28
CD38	0.0747071	1.028e-29	8.18783e-28
TOP2A	0.0466129	3.813e-26	2.69954e-24
H1FX	0.0501232	3.673e-26	2.69954e-24
LEF1-AS1	0.0601532	1.932e-25	1.29583e-23
MT-ND1	-0.04618	3.998e-25	2.54747e-23
RNF213	-0.0666339	9.426e-25	5.72011e-23
CD69	0.0667337	1.649e-23	9.55199e-22
LINC01934	0.045262	2.04e-23	1.13031e-21
LINC00861	-0.0594647	2.872e-23	1.525e-21
APOLD1	0.0388917	8.614e-23	4.39097e-21
TPX2	0.0549187	1.46e-22	7.15608e-21
TC2N	-0.070728	3.077e-22	1.45231e-20
MIR181A1HG	0.0461725	3.482e-21	1.58477e-19
PCAT1	-0.0582857	6.822e-21	2.99785e-19
AC119396.1	-0.0587942	1.049e-19	4.45605e-18
LINC01588	0.0631561	2.668e-19	1.09678e-17
MT-CO3	-0.0231273	3.294e-18	1.31181e-16
FLOT1	0.064362	7.269e-18	2.80709e-16
MEAK7	0.0497192	8.717e-18	3.26726e-16
S100A4	-0.0521759	9.245e-18	3.36616e-16
CDK6	0.0555776	2.594e-17	9.18255e-16
HMGB2	0.0350611	2.895e-17	9.97109e-16
MT-ND2	-0.0403995	6.011e-17	2.01585e-15
RIPOR2	-0.0627277	7.526e-17	2.45921e-15
PTMA	-0.0392365	3.26e-16	1.03861e-14
SLF1	-0.044268	4.386e-16	1.36327e-14
SMYD3	-0.0373472	5.485e-16	1.66427e-14
PPP3CA	0.0382447	7.078e-16	2.09767e-14
STK38	-0.056307	9.032e-16	2.61594e-14
CD96	0.0408089	1.381e-15	3.9109e-14
NEAT1	-0.0365474	1.692e-15	4.68747e-14
HIF1A	0.0602438	2.259e-15	6.12512e-14
RPL41	-0.0544158	2.4e-15	6.37186e-14
ZNF609	0.0429253	2.777e-15	7.2223e-14
TANK	0.0391842	3.631e-15	9.25448e-14
ACTB	0.0612044	7.915e-15	1.97777e-13
SPEF2	0.0406339	9.314e-15	2.28259e-13
SNED1	-0.0472903	1.135e-14	2.72908e-13
SPIDR	-0.0395418	1.76e-14	4.15351e-13
PHIP	-0.0417024	2.224e-14	5.15309e-13
LDLRAD4	0.0487213	2.56e-14	5.8257e-13
MSH3	-0.0373441	3.748e-14	8.37955e-13
MYO1F	-0.0563554	3.831e-14	8.41744e-13
IRF4	0.0655921	1.185e-13	2.54662e-12
SMCHD1	-0.0524666	1.199e-13	2.54662e-12
SRPK2	-0.0453323	1.717e-13	3.58704e-12
EPHA4	-0.0435428	1.853e-13	3.80873e-12
PDE4D	0.0460978	2.055e-13	4.15688e-12
AHRR	0.0495685	2.574e-13	5.12536e-12
LRP5	0.0353721	3.932e-13	7.70896e-12
MAML2	0.0431557	4.195e-13	8.09998e-12
PCED1B-AS1	-0.0495984	6.061e-13	1.15283e-11
TNFAIP3	0.0391582	7.295e-13	1.36714e-11
BCL2	0.0518528	9.101e-13	1.68088e-11
TMEM63A	-0.0439035	1.451e-12	2.64159e-11
MIR155HG	0.0579947	1.532e-12	2.74977e-11
TMEM71	0.040933	1.845e-12	3.26558e-11
JAK2	-0.0327175	2.27e-12	3.96277e-11
LGALS1	0.0413024	2.65e-12	4.56363e-11
AC025164.1	0.0368732	3.219e-12	5.4696e-11
ARRDC3-AS1	0.0301479	4.762e-12	7.98494e-11
PLAC8	0.0363167	5.022e-12	8.31155e-11
TNFSF10	0.0600181	5.133e-12	8.38634e-11
AHR	0.0436647	5.838e-12	9.41744e-11
SAMHD1	-0.0440496	1.164e-11	1.85421e-10
ZBTB20	-0.0508086	1.247e-11	1.9619e-10
PPFIBP1	0.0633463	1.315e-11	2.04366e-10
LCP2	0.044527	1.377e-11	2.11423e-10
PPP1R13B	-0.0328256	1.495e-11	2.26808e-10
FYN	0.0283031	1.602e-11	2.40181e-10
KANK1	-0.0366187	2.013e-11	2.98292e-10
ARHGAP15	-0.049812	2.512e-11	3.67956e-10
PRMT2	-0.0424116	2.811e-11	4.07075e-10
GM2A	0.0350338	3.301e-11	4.72663e-10
FES	0.0496434	4.966e-11	7.0317e-10
ETV6	0.0503179	5.081e-11	7.03813e-10
MMS22L	-0.0279201	5.063e-11	7.03813e-10
STAT4	0.0380523	5.767e-11	7.90247e-10
PRKCB	0.0332919	5.893e-11	7.98922e-10
HIST1H2AC	0.0474156	6.366e-11	8.53963e-10
INPP4B	0.0360969	6.44e-11	8.54891e-10
FAM13A	-0.0314398	1.024e-10	1.34532e-09
ALMS1	-0.0302925	1.145e-10	1.48893e-09
MAST4	0.0362316	1.564e-10	2.01325e-09
TNF	0.0364447	2.011e-10	2.56276e-09
MICAL2	0.0595829	2.126e-10	2.68249e-09
LPCAT2	0.0356754	2.29e-10	2.86109e-09
TPK1	-0.0413282	2.38e-10	2.94466e-09
NECTIN3	0.0319094	2.591e-10	3.1749e-09
TXNIP	-0.038897	2.806e-10	3.40561e-09
XAF1	-0.0311038	3.147e-10	3.78344e-09
JARID2	0.0488257	3.832e-10	4.56392e-09
HIVEP1	0.0398205	3.87e-10	4.5665e-09
NFKB1	0.0458614	4.026e-10	4.70699e-09
DHRS3	0.053394	4.173e-10	4.8345e-09
ZNF586	0.0344304	4.266e-10	4.89772e-09
PATL2	0.0355279	4.72e-10	5.37056e-09
AC008014.1	0.0279742	5.468e-10	6.1666e-09
MT-CO2	-0.0143987	5.701e-10	6.37297e-09
SENP7	0.0247256	6.011e-10	6.66108e-09
AC007384.1	0.0483004	6.224e-10	6.83766e-09
PLCG2	-0.0430504	7.943e-10	8.65156e-09
RAP1A	0.0537266	8.273e-10	8.93464e-09
MAML3	0.0514851	1.022e-09	1.09446e-08
GBP5	-0.0325101	1.076e-09	1.14269e-08
TRDMT1	0.0308786	1.317e-09	1.38706e-08
PTTG1	0.0360615	1.537e-09	1.6055e-08
KLF2	-0.0315244	1.914e-09	1.98305e-08
HDGFL3	0.0378185	2.45e-09	2.51791e-08
TIAM1	0.0439799	3.265e-09	3.32866e-08
SGO2	0.0379461	3.399e-09	3.43777e-08
RUNX2	0.0239051	4.587e-09	4.56683e-08
LINC01550	0.0305264	4.566e-09	4.56683e-08
ZNF594	0.0336291	5.685e-09	5.61612e-08
SMARCA2	0.0266828	5.73e-09	5.61704e-08
AC083798.2	0.0279711	6.187e-09	6.01873e-08
GZMB	0.0484274	6.47e-09	6.19938e-08
GNG2	0.0351368	6.445e-09	6.19938e-08
FHIT	-0.0246399	7.64e-09	7.26582e-08
SLC39A10	0.0328895	8.187e-09	7.72835e-08
TNFRSF18	0.0425762	9.421e-09	8.82783e-08
NUF2	0.0350604	9.682e-09	9.00618e-08
CHD7	0.0517322	1.059e-08	9.77941e-08
UBE2Q2	-0.030569	1.491e-08	1.36697e-07
FRY	-0.0436141	1.71e-08	1.55655e-07
CAMK1D	-0.0376143	1.891e-08	1.7091e-07
RGS16	0.0595332	1.965e-08	1.76273e-07
CMSS1	-0.0229006	1.978e-08	1.76273e-07
LINC02340	0.0260028	2.265e-08	2.00448e-07
ULK4	-0.0300601	2.896e-08	2.54523e-07
PRKAG2	-0.0280723	2.987e-08	2.60722e-07
KLF3	-0.0313749	3.152e-08	2.73253e-07
SPRED2	0.0339168	3.374e-08	2.88572e-07
STAP1	0.0312626	3.374e-08	2.88572e-07
PIK3CB	-0.0288824	3.475e-08	2.95229e-07
PYHIN1	-0.0436327	3.736e-08	3.13227e-07
WDR76	-0.0206727	3.722e-08	3.13227e-07
KDM7A	-0.0346648	3.847e-08	3.20425e-07
GIMAP7	-0.0366719	4.529e-08	3.74781e-07
RTTN	-0.0187749	5.033e-08	4.13801e-07
LUCAT1	0.0241199	5.355e-08	4.37452e-07
DNMT1	-0.0219768	5.554e-08	4.50819e-07
DOCK3	0.0357763	6.267e-08	5.05474e-07
KIF11	0.0360352	7.843e-08	6.2861e-07
DTL	-0.01958	8.158e-08	6.4977e-07
SFMBT2	0.0312137	8.259e-08	6.53729e-07
CCND2	-0.0196262	9.374e-08	7.32881e-07
SBF2	0.0273263	9.32e-08	7.32881e-07
SLC14A1	0.0233631	9.872e-08	7.6246e-07
ARHGAP18	0.0347261	9.825e-08	7.6246e-07
HMGN2	0.0217464	1.009e-07	7.74603e-07
YES1	0.0406799	1.125e-07	8.58484e-07
AC137810.1	0.0262575	1.401e-07	1.06273e-06
EPB41	-0.0419076	1.468e-07	1.10697e-06
ICOS	0.0282359	1.599e-07	1.19866e-06
RFX3	0.0342702	1.617e-07	1.2025e-06
RAD51-AS1	-0.0283991	1.623e-07	1.2025e-06
HELLS	-0.0195796	1.681e-07	1.23828e-06
EPSTI1	-0.0288987	1.693e-07	1.23995e-06
P2RY8	-0.0392589	1.727e-07	1.25762e-06
CENPP	-0.0174985	1.777e-07	1.28668e-06
PPARD	0.0313954	1.821e-07	1.31109e-06
ZFP36L2	-0.0201067	2.09e-07	1.49631e-06
RUNX3	0.0378006	2.118e-07	1.50789e-06
ITK	0.0472494	2.388e-07	1.69067e-06
RASA3	-0.0322812	2.532e-07	1.78271e-06
FLNB	-0.0273119	2.587e-07	1.81143e-06
MAGI3	0.0292789	2.633e-07	1.83356e-06
CHAF1A	-0.0212395	2.664e-07	1.84507e-06
EXOC6	-0.0223831	2.703e-07	1.86196e-06
PPP3CB-AS1	-0.0285582	2.738e-07	1.87593e-06
SAMSN1	0.0247288	2.99e-07	2.0356e-06
PCNX2	0.0183627	3.003e-07	2.0356e-06
DIP2A	-0.0311682	3.219e-07	2.17048e-06
DZIP3	0.0254708	3.442e-07	2.30862e-06
ARRDC3	0.0280149	3.658e-07	2.44065e-06
GBP2	-0.0252462	3.969e-07	2.63436e-06
RPRD2	-0.0305595	4.131e-07	2.72768e-06
NMT2	-0.0349476	4.894e-07	3.21483e-06
SVIL	-0.0258932	5.059e-07	3.30618e-06
GJB2	0.0468598	5.32e-07	3.45901e-06
RNF19A	0.0389762	5.489e-07	3.53348e-06
MB21D2	0.0336778	5.49e-07	3.53348e-06
LINC01891	0.0250445	5.987e-07	3.834e-06
RRAS2	0.0268723	6.294e-07	4.01045e-06
MSH2	-0.017402	6.704e-07	4.25044e-06
TLE4	0.0213422	7.008e-07	4.42118e-06
STMN1	0.0275619	7.098e-07	4.4559e-06
RNF216	-0.0255621	7.352e-07	4.59273e-06
NFKBIZ	0.0363503	7.571e-07	4.70647e-06
BIRC3	0.0249087	7.89e-07	4.88097e-06
C5orf56	-0.0213009	7.992e-07	4.92018e-06
METTL15	-0.0229335	8.179e-07	5.0111e-06
DHRSX	-0.0251996	8.468e-07	5.12164e-06
LARP1B	-0.021299	8.48e-07	5.12164e-06
ERP27	0.0290896	8.44e-07	5.12164e-06
ITGAL	-0.0215157	8.552e-07	5.14076e-06
KNL1	0.0270583	8.957e-07	5.35894e-06
NELL2	0.0272442	9.119e-07	5.43037e-06
IMPG2	0.029204	9.306e-07	5.51595e-06
LPAR6	0.016425	9.555e-07	5.63732e-06
AC018816.1	0.027642	9.645e-07	5.6642e-06
THOC3	-0.0266821	1.004e-06	5.86912e-06
GALNT6	0.031638	1.035e-06	6.02271e-06
PVT1	0.0212715	1.156e-06	6.66594e-06
LCORL	-0.0196861	1.153e-06	6.66594e-06
ZFP36L1	0.0266714	1.179e-06	6.76794e-06
IL6ST	0.0267741	1.256e-06	7.17762e-06
TUBGCP5	-0.0219341	1.292e-06	7.35039e-06
UGP2	0.0230848	1.326e-06	7.51029e-06
MCM4	-0.0175372	1.36e-06	7.66878e-06
ZNF551	0.03099	1.383e-06	7.76412e-06
RAD51B	-0.024102	1.404e-06	7.84744e-06
RBL1	-0.018471	1.435e-06	7.98569e-06
MBD5	0.0181268	1.463e-06	8.10611e-06
IGF1R	-0.020624	1.51e-06	8.3303e-06
PITPNM2	-0.0227806	1.524e-06	8.3713e-06
DPEP2	-0.0279726	1.596e-06	8.72917e-06
TP53BP1	0.0262299	1.634e-06	8.89881e-06
ENOSF1	-0.0194187	1.682e-06	9.12124e-06
CYP20A1	-0.0227098	1.764e-06	9.52538e-06
KAT6B	-0.0214178	1.936e-06	1.04101e-05
LEKR1	0.0230065	1.995e-06	1.06822e-05
BCL6	0.0387193	2.1e-06	1.11974e-05
2023-12-01	0.0239976	2.371e-06	1.25897e-05
LMF1	-0.0219894	2.423e-06	1.28125e-05
ECT2	0.0310655	2.452e-06	1.29122e-05
MORC3	-0.0284903	2.465e-06	1.29273e-05
SLC9B2	-0.0206262	2.861e-06	1.49425e-05
DTNB	-0.0263021	2.911e-06	1.51416e-05
UBE2S	0.0318301	2.964e-06	1.53546e-05
NIBAN1	-0.0401307	2.985e-06	1.54008e-05
IFI44L	-0.0240651	3.011e-06	1.54665e-05
UBA3	0.0208796	3.022e-06	1.54665e-05
RHOH	0.027791	3.105e-06	1.58277e-05
GMDS-DT	-0.0248657	3.429e-06	1.74096e-05
POC1B-AS1	0.0287564	3.462e-06	1.75074e-05
UHRF1	-0.0186115	3.754e-06	1.8909e-05
PRIM2	-0.013867	3.775e-06	1.894e-05
NDC80	0.0295474	3.815e-06	1.90656e-05
B3GLCT	-0.0189293	3.955e-06	1.9688e-05
ERN1	-0.0276618	4.049e-06	2.00775e-05
SATB1	0.0450664	4.223e-06	2.08592e-05
TMTC2	-0.02823	4.338e-06	2.11585e-05
TSPOAP1-AS1	-0.0254577	4.35e-06	2.11585e-05
UMAD1	-0.023676	4.326e-06	2.11585e-05
AC011476.3	0.0254913	4.337e-06	2.11585e-05
POLA1	-0.014275	4.427e-06	2.14511e-05
DPF3	0.0282774	4.684e-06	2.26104e-05
LINC00886	0.0199812	4.781e-06	2.29916e-05
RAP2C-AS1	0.0205858	4.82e-06	2.30055e-05
PIK3IP1-AS1	0.0278794	4.81e-06	2.30055e-05
USP37	-0.0190618	4.936e-06	2.34713e-05
AC027097.2	-0.0260351	5.25e-06	2.48716e-05
ABHD18	-0.0258116	5.34e-06	2.52042e-05
RFC3	-0.0181791	6.022e-06	2.83183e-05
LRMP	0.0247181	7.027e-06	3.29228e-05
TBC1D19	0.0257891	7.148e-06	3.3367e-05
RCAN3	-0.0310146	7.326e-06	3.40731e-05
BHLHE40	0.0313908	7.712e-06	3.5738e-05
ARHGEF18	-0.026107	7.833e-06	3.61672e-05
ANTXR2	0.0218251	7.914e-06	3.64093e-05
MYEF2	0.0322188	8.147e-06	3.73464e-05
MT-CO1	-0.0163248	9.091e-06	4.14398e-05
IL27RA	-0.0113224	9.105e-06	4.14398e-05
SLX4IP	0.0240184	9.228e-06	4.18502e-05
PRDM1	0.0285179	9.309e-06	4.20678e-05
GDAP1	-0.0187029	9.523e-06	4.28828e-05
PACRGL	-0.0210322	9.911e-06	4.43705e-05
ZNF439	0.0239125	9.923e-06	4.43705e-05
IER3	0.0462344	1.017e-05	4.53159e-05
SH3KBP1	0.0282742	1.048e-05	4.65345e-05
TOGARAM1	0.02423	1.064e-05	4.70809e-05
AHCYL2	-0.0209145	1.081e-05	4.76677e-05
ANKRD55	0.0272646	1.105e-05	4.85579e-05
DUSP6	0.0409256	1.142e-05	5.00114e-05
CSGALNACT1	0.0141589	1.166e-05	5.08015e-05
POLA2	-0.0186736	1.169e-05	5.08015e-05
NMRK1	0.0148567	1.172e-05	5.08015e-05
TMEM241	0.0286806	1.178e-05	5.08884e-05
NCOA1	-0.0202373	1.197e-05	5.15345e-05
ISG20	-0.0237356	1.232e-05	5.28628e-05
NUP107	-0.0148204	1.258e-05	5.37973e-05
DPP4	0.0187394	1.274e-05	5.42993e-05
ZNF33A	-0.026017	1.305e-05	5.54351e-05
MROH1	-0.0185947	1.35e-05	5.71562e-05
SLC25A37	-0.0223112	1.39e-05	5.86548e-05
CRTC1	-0.0243172	1.406e-05	5.91342e-05
PKD2	-0.0211806	1.42e-05	5.95265e-05
ESR1	-0.0246726	1.522e-05	6.35932e-05
PRC1	0.0274457	1.545e-05	6.43432e-05
ZNF429	0.024029	1.568e-05	6.50884e-05
ARID3B	0.0308415	1.592e-05	6.58701e-05
MNAT1	0.0210557	1.601e-05	6.60281e-05
ANKRD6	0.025086	1.612e-05	6.62673e-05
MBNL2	0.0145412	1.641e-05	6.72425e-05
LINC02341	0.0317348	1.728e-05	7.05806e-05
ZNF831	0.0152266	1.738e-05	7.0618e-05
ZNF529-AS1	0.0256231	1.74e-05	7.0618e-05
LIG1	-0.0183258	1.748e-05	7.07175e-05
AC022916.1	0.0214613	1.766e-05	7.12196e-05
RTN3	-0.0144898	1.809e-05	7.27236e-05
NUSAP1	0.0204885	1.851e-05	7.4178e-05
WRN	-0.0163709	1.871e-05	7.43582e-05
TMEM200A	0.0245356	1.864e-05	7.43582e-05
STAT5B	-0.0248453	1.873e-05	7.43582e-05
RESF1	-0.0281976	1.894e-05	7.49583e-05
STK24	0.0306573	2.004e-05	7.90662e-05
EXOC6B	-0.0258842	2.024e-05	7.96089e-05
POLD3	-0.0191261	2.038e-05	7.99129e-05
ALPK1	0.0203387	2.086e-05	8.15441e-05
SCAPER	-0.0222779	2.108e-05	8.21521e-05
HIVEP2	-0.023198	2.134e-05	8.29118e-05
SUMF1	-0.0242867	2.188e-05	8.47515e-05
MSI2	0.025908	2.321e-05	8.96308e-05
ZMAT3	0.0133006	2.38e-05	9.16315e-05
GPHN	-0.0230016	2.423e-05	9.27268e-05
SMG6	0.0239362	2.421e-05	9.27268e-05
LAIR1	0.0228224	2.496e-05	9.52344e-05
ERCC6L2	0.026575	2.51e-05	9.54827e-05
BTBD11	0.0236898	2.638e-05	0.000100053
NCAPD3	-0.0166888	2.698e-05	0.000102025
FURIN	0.0311769	2.788e-05	0.000105117
STAT2	-0.0167468	2.808e-05	0.000105559
CLIP4	-0.0221319	2.846e-05	0.000106672
SHISAL2A	-0.021478	2.906e-05	0.000108284
NAAA	-0.0241735	2.902e-05	0.000108284
BRIP1	-0.0145183	2.925e-05	0.000108675
SLC4A8	0.0215493	2.971e-05	0.000110063
SPON1	0.0226905	3.041e-05	0.000112329
TSHZ2	-0.0189883	3.089e-05	0.000113665
DOCK10	0.0148626	3.095e-05	0.000113665
PEX6	0.0226097	3.14e-05	0.000114986
MIR34AHG	0.021944	3.296e-05	0.000120353
GRAMD2B	0.0310113	3.317e-05	0.000120774
ZNF790	0.0250057	3.423e-05	0.000124278
DNM3	0.0229092	3.448e-05	0.00012483
RUFY3	0.0309597	3.633e-05	0.000130785
CDR2	-0.0215967	3.625e-05	0.000130785
NCALD	-0.0306339	3.793e-05	0.00013616
HSPBAP1	-0.0256019	3.811e-05	0.000136422
AC092944.1	0.0202989	3.911e-05	0.00013961
TOX	0.0202137	3.966e-05	0.000141178
COMMD10	-0.0209101	3.979e-05	0.000141246
BCAS3	-0.0259609	4.057e-05	0.000143217
ARHGAP25	-0.0210681	4.047e-05	0.000143217
IMMP2L	-0.0175414	4.251e-05	0.000149651
RASGRP2	-0.0240203	4.396e-05	0.000154329
GPR155	-0.0247969	4.446e-05	0.000155655
ANXA1	0.0200627	4.532e-05	0.000158232
SYNJ2	0.0340162	4.557e-05	0.00015867
LIMA1	0.0399044	4.571e-05	0.000158723
RNF157	0.0166946	4.652e-05	0.000161097
CLSPN	-0.013601	4.873e-05	0.000168293
TAGAP	0.0213183	4.982e-05	0.000171592
CREM	0.0316403	5.067e-05	0.00017405
MMP25-AS1	0.0219349	5.095e-05	0.000174541
MEF2A	-0.0176131	5.124e-05	0.000175064
CTNND1	0.0256299	5.162e-05	0.00017589
ADAMTS6	0.0231206	5.324e-05	0.000180927
IL32	-0.0129974	5.412e-05	0.000183428
DOK6	0.0211864	5.54e-05	0.000187268
IL2RA	0.0440298	5.753e-05	0.000193954
KCNQ1OT1	-0.0188657	5.828e-05	0.000195448
AC008892.1	0.0245774	5.825e-05	0.000195448
MAP3K1	-0.0168101	5.873e-05	0.00019644
YAF2	-0.0235021	6.098e-05	0.000203432
HMGA1P4	0.0151612	6.245e-05	0.000207792
POLE	-0.0131256	6.603e-05	0.000219132
ABHD3	-0.0229444	6.655e-05	0.000220284
ATAD2	-0.0166703	6.74e-05	0.000221373
JAML	0.029078	6.737e-05	0.000221373
PPP1R3E	-0.0196274	6.718e-05	0.000221373
DNASE1L1	-0.0179544	6.898e-05	0.00022598
MX2	-0.018536	7.073e-05	0.000231119
AC008443.1	0.0207043	7.863e-05	0.000256276
PSMA1	0.0247751	7.958e-05	0.000258052
VOPP1	-0.0210911	7.95e-05	0.000258052
SSBP3	0.0324435	8.243e-05	0.000266615
ZSCAN16-AS1	0.025071	8.314e-05	0.000268231
RASSF3	-0.0281842	8.559e-05	0.000275438
TBC1D5	-0.0267045	9.022e-05	0.000289606
SRGN	0.0422368	9.21e-05	0.000294159
WDR63	0.0249935	9.204e-05	0.000294159
TNFRSF10D	0.0206819	9.406e-05	0.000299668
NRF1	0.0255976	9.621e-05	0.000305754
GRK5	-0.0180932	9.766e-05	0.00030959
SLCO3A1	-0.0290506	9.916e-05	0.000313565
ZNF827	0.0321078	0.0001045	0.000329633
PDE7B	-0.0122292	0.0001072	0.000337315
LPGAT1	0.015231	0.0001077	0.000338054
MKRN1	-0.0170969	0.0001099	0.000344112
TP53	-0.0175743	0.000111	0.000346704
PCBP3	-0.0139929	0.0001119	0.000347584
HBEGF	0.0363107	0.0001121	0.000347584
LINC01619	-0.0206513	0.000112	0.000347584
IGFBP4	0.0277703	0.0001149	0.000355401
MAL	-0.0220723	0.0001171	0.000361329
KIF3B	0.0296895	0.0001196	0.000368152
OSBPL3	0.0269245	0.000121	0.000371564
KLF12	0.0131785	0.0001228	0.000376185
ZNF585A	0.0219449	0.0001241	0.000379255
CENPK	-0.013755	0.0001249	0.000380787
AC079781.5	-0.0199445	0.0001274	0.000387482
C20orf194	0.0205754	0.0001308	0.000396876
KDM2B	-0.016323	0.0001322	0.000400171
ADGRE5	0.0323282	0.0001366	0.00041251
AVEN	-0.0145015	0.0001416	0.000426598
ZNF433-AS1	0.0241938	0.0001453	0.000436713
BTG2	0.0251203	0.000149	0.00044678
TLE3	0.0291446	0.0001513	0.000452611
RASGRF2	0.0154073	0.0001543	0.000460505
IL4I1	0.0354545	0.0001582	0.000471041
NAPEPLD	-0.0164728	0.0001607	0.000477369
ZFP64	-0.0174118	0.0001613	0.000478037
ODF2L	-0.0274041	0.0001617	0.000478111
PRKD3	0.029879	0.0001647	0.000485854
ABCA7	-0.0224764	0.0001693	0.00049827
ARHGAP12	0.0122986	0.0001697	0.000498297
KIAA1328	-0.0148528	0.0001721	0.000504182
EXT1	0.0256708	0.0001741	0.000508872
NF1	0.0252571	0.000177	0.000516164
DIAPH3	0.0283079	0.0001832	0.000533025
ABCB10	-0.015049	0.0001837	0.000533262
POLE2	-0.0149041	0.0001846	0.000534657
CD247	-0.0264525	0.000189	0.000546159
ZC3H12B	0.0243709	0.0001932	0.000557033
MT2A	0.0446961	0.0001988	0.000571885
MAN1A1	0.0340859	0.0002012	0.000576188
RAB11FIP3	-0.0159007	0.0002011	0.000576188
CLIP1	-0.0144981	0.0002117	0.000604898
RAB30-DT	0.0159298	0.0002162	0.000616374
ADK	-0.017891	0.0002208	0.000628083
BMPR1A	-0.0180654	0.0002234	0.000634063
NSMCE2	-0.0136084	0.0002262	0.000640584
ATAD5	-0.015819	0.0002318	0.000654102
AC093157.1	0.0178375	0.000232	0.000654102
BHLHE40-AS1	0.0237999	0.0002424	0.000681915
KPNA2	0.0221886	0.000243	0.000682097
CRIP1	-0.0174657	0.0002447	0.00068536
GNA15	0.0338224	0.000247	0.000690284
CRYBG1	0.0157841	0.0002483	0.000692399
RABGAP1L	-0.0289991	0.0002493	0.00069367
ZNF562	0.0263418	0.0002537	0.000704375
AC005037.1	0.018528	0.0002567	0.000711154
PLCXD2	0.0222801	0.0002579	0.000712929
CBLB	0.014919	0.0002762	0.000761864
NT5DC1	-0.0225456	0.0002812	0.000773981
PECAM1	0.0326705	0.0002882	0.000789836
COX10-AS1	-0.0169504	0.000288	0.000789836
RBBP8	-0.0136394	0.0002911	0.000796072
NCAPD2	0.0214975	0.0002989	0.000815652
JUN	0.0111594	0.000301	0.000816953
ATP1A1-AS1	0.0162961	0.0003003	0.000816953
ETV3	0.0317392	0.0003013	0.000816953
TPM4	0.0246239	0.0003051	0.0008255
KAT2B	-0.0291231	0.0003101	0.000837251
CAB39	0.0373002	0.0003131	0.000843564
DPH5	0.0182348	0.0003151	0.000847161
CEACAM21	0.0174345	0.0003227	0.000865767
ATP8B1	-0.0198973	0.0003278	0.000877603
H2AFV	0.0154167	0.0003292	0.000879503
PACS1	-0.0168544	0.0003323	0.000885928
NR3C1	0.0348126	0.000334	0.000887829
MCC	0.0158083	0.0003358	0.000887829
AC096677.1	-0.0227034	0.0003355	0.000887829
UBAP1	-0.0157048	0.0003355	0.000887829
UVRAG	-0.0185907	0.000344	0.000907627
VIM	0.00772654	0.0003482	0.00091681
AC090125.1	0.0249673	0.000367	0.000964318
MRPL1	0.0185589	0.0003688	0.000967054
ZMYND11	-0.0187604	0.0003721	0.000973703
SPTBN1	0.0188263	0.0003774	0.000985548
AC009126.1	0.0188912	0.0003782	0.000985618
SERTAD2	0.0215885	0.0003808	0.000990368
CD6	0.0409341	0.0004006	0.00103974
IL10RB	0.0201921	0.0004097	0.0010612
LRIG1	0.01716	0.0004129	0.00106732
STAU2	-0.0213595	0.0004149	0.00107032
HUWE1	0.0334546	0.0004195	0.00108
NOL4L	-0.00954949	0.0004266	0.00109606
ZNF251	-0.0138167	0.0004389	0.0011254
MICU2	-0.0169965	0.0004398	0.00112544
SLC2A3	0.0225867	0.0004434	0.00113238
LTA	0.0392623	0.0004451	0.00113445
LINC00299	0.0113095	0.0004481	0.00113981
PSTPIP2	0.0240349	0.0004536	0.0011515
PARPBP	0.0242475	0.0004547	0.001152
UFL1-AS1	0.0177183	0.0004596	0.0011598
EPB41L5	0.0179562	0.0004596	0.0011598
AL365295.1	-0.0143359	0.0004626	0.00116507
IL7R	-0.0261739	0.000465	0.0011688
TNFRSF4	0.0301754	0.000475	0.00118925
NBPF15	-0.0257596	0.0004741	0.00118925
ATR	-0.0188902	0.0004807	0.00120116
NME7	0.0168259	0.0004824	0.00120305
PIBF1	0.016255	0.0004863	0.0012104
FAM107B	-0.0172766	0.0004883	0.00121301
KIAA0355	-0.0214003	0.0005019	0.00124437
ZNRF2	-0.0209787	0.0005108	0.00126398
LIN54	-0.0188344	0.0005126	0.00126597
ITPR1	0.0266216	0.0005245	0.00129286
AC079793.1	-0.0270531	0.000526	0.00129405
LINC02694	-0.0280364	0.0005291	0.00129741
SAMD3	-0.0244832	0.0005294	0.00129741
ARHGAP31	0.0271456	0.0005421	0.00132598
CALD1	0.0270572	0.0005451	0.00133041
WDHD1	-0.00944324	0.000546	0.00133041
SDCBP2-AS1	0.0193287	0.0005482	0.00133323
DENND3	0.0165639	0.000555	0.00134719
ARHGAP11A	0.0215301	0.0005603	0.00135747
GLIPR2	-0.0161445	0.0005637	0.00136312
CEP295	-0.0127987	0.0005715	0.00137936
SMC4	0.0139676	0.0005895	0.00142012
CD109	0.0234894	0.0006067	0.00145879
FGGY	0.0200102	0.0006114	0.00146733
PLAUR	0.0277253	0.0006254	0.00149529
KYAT3	0.0205625	0.0006247	0.00149529
CCDC138	-0.0116108	0.0006295	0.00150228
TRBC2	-0.01542	0.0006326	0.00150685
TIGAR	0.0218063	0.000635	0.00150975
AL683807.1	0.0217869	0.0006417	0.00152284
CDCA7	-0.0140598	0.0006469	0.00153232
DISC1	0.0181579	0.0006567	0.00155233
ABCA5	-0.0162151	0.0006582	0.00155233
PLAA	0.0253403	0.000659	0.00155233
MPP7	0.0160265	0.0006664	0.00156687
AC013652.1	-0.0335787	0.00068	0.0015959
TNFRSF10B	0.0148817	0.000684	0.0016015
CPB2-AS1	0.0221695	0.0006849	0.0016015
AC073332.1	-0.018594	0.0006874	0.0016044
BRWD3	0.0197367	0.0006964	0.00162244
AC026979.2	0.0190556	0.000706	0.0016418
VCL	-0.0197942	0.0007297	0.00169382
WDR35	0.0206924	0.0007457	0.00172782
TTC21B	-0.0168216	0.0007664	0.00177256
MPZL3	0.0218655	0.0007678	0.00177258
URGCP	-0.0152218	0.0007763	0.00178573
GPR171	0.0225313	0.0007763	0.00178573
PIGK	-0.0184784	0.000788	0.00180938
DENND5A	0.0188978	0.0008122	0.00186099
ECPAS	-0.00661081	0.0008134	0.00186099
ARRDC5	-0.0131124	0.0008373	0.00191224
LINC01237	-0.018604	0.0008451	0.0019266
TARSL2	-0.0171099	0.000861	0.00195935
TGFBR1	0.0155344	0.0008648	0.00196449
PDE7A	0.0113625	0.0008706	0.00197414
ZNF600	0.0195306	0.0008745	0.00197595
UBQLN2	-0.0172867	0.0008737	0.00197595
KNTC1	-0.014018	0.0008764	0.00197674
ELP4	-0.0182051	0.0008803	0.00198203
ARL15	-0.0213602	0.0008897	0.00199966
BABAM2	-0.0164771	0.000907	0.00203496
MTMR2	0.022694	0.0009124	0.00204347
CDC42SE2	0.00370297	0.000925	0.00206806
TTC33	0.0116324	0.0009328	0.00208184
INTS9	0.0206959	0.0009435	0.00210204
JAZF1	-0.0117945	0.0009478	0.00210794
BRCA1	-0.00770956	0.0009677	0.00214845
TNFSF14	0.0169636	0.0009768	0.00216488
KIF21A	-0.0166912	0.0009811	0.00217063
GBP1	-0.0177221	0.000998	0.0022042
NFIL3	0.0323419	0.001011	0.00222905
SHLD2	-0.010615	0.001016	0.0022362
BLM	-0.00858848	0.001026	0.00225432
NLRP1	-0.0287979	0.001035	0.00226239
LGALS3	-0.0234054	0.001035	0.00226239
CTSH	0.014727	0.001033	0.00226239
SYNE2	-0.0263771	0.00104	0.00226773
DPH6	-0.0174534	0.001041	0.00226773
AC083870.1	0.0206029	0.001051	0.00228171
FAF1	-0.0111717	0.00105	0.00228171
RNF144A	-0.0137987	0.001055	0.0022865
BCL2L1	0.0317455	0.001072	0.0023194
ADAM19	0.035353	0.001086	0.00233814
KIAA0586	-0.0160998	0.001085	0.00233814
TPT1-AS1	0.0198743	0.001088	0.00233814
AL031428.1	0.0177631	0.001088	0.00233814
SLC44A2	-0.0194227	0.001122	0.00240715
HCG17	-0.0197326	0.00114	0.00244165
MAP2K6	0.0132979	0.001155	0.00246963
THEM4	-0.0164348	0.001157	0.00246976
CCDC77	-0.0155829	0.00116	0.00247202
ARL3	0.0211655	0.001208	0.00257002
MIR222HG	0.0328026	0.001218	0.00258267
BMP2K	0.0250649	0.001218	0.00258267
CDKL3	0.0182297	0.001228	0.00259955
MAPK6	0.0211691	0.001231	0.00260158
ASCC3	0.0147313	0.001235	0.00260571
MCU	-0.0144534	0.001243	0.00261825
MPZL1	0.0225137	0.001251	0.00262852
IMMP1L	-0.0160356	0.001252	0.00262852
AP002495.1	-0.0135491	0.001274	0.00267031
ABCA3	-0.0126956	0.001287	0.00269313
RABEP1	-0.0202228	0.001297	0.00270961
SH3BP5	-0.0226547	0.001302	0.00271533
INTS12	0.0192628	0.001304	0.00271533
FBXL17	-0.0172862	0.001336	0.00277742
BTLA	0.0227337	0.001352	0.00280611
AP4E1	0.0200915	0.001359	0.00281605
PDE9A	0.0222001	0.001365	0.00282389
SUCLG2-AS1	0.021798	0.001375	0.00283997
ZBED2	0.0285895	0.001416	0.00291992
ADD3	-0.0277618	0.001419	0.00292138
IL1RAP	0.0266027	0.001429	0.00292778
AMPD3	0.022668	0.001428	0.00292778
FAM102A	-0.0210442	0.001428	0.00292778
UBAC2	0.0131076	0.001447	0.0029599
AC012291.3	0.0204814	0.001455	0.00297149
CPLANE1	-0.0138605	0.00147	0.00299253
VRK2	-0.0114948	0.00147	0.00299253
PIM2	-0.014527	0.001477	0.00300199
INPP5B	-0.0134621	0.001526	0.00309664
STAT1	-0.0146166	0.001544	0.00312819
SLC35F3	0.0324211	0.001558	0.00314157
TOM1L2	-0.022775	0.001557	0.00314157
ADARB1	0.0315379	0.001555	0.00314157
KLHL5	0.0176304	0.001574	0.00316882
AEBP2	0.0175111	0.001577	0.00316985
SERINC5	-0.025081	0.001592	0.00318994
MRPS6	0.0326451	0.00159	0.00318994
TYW1	-0.011515	0.001624	0.00324895
SEMA6A-AS1	-0.0130871	0.00164	0.00327581
GTDC1	-0.0132247	0.001654	0.00329345
ZNF345	0.0182752	0.001653	0.00329345
HIST1H4C	0.0222857	0.00166	0.00330024
LINC01572	0.0127882	0.001709	0.00339237
NUMB	0.0229806	0.001733	0.00343466
SIPA1L1	0.0337416	0.001754	0.00346747
CD7	0.0326997	0.001755	0.00346747
CASP8AP2	-0.0183669	0.001761	0.00347394
ZNF626	0.0156494	0.001764	0.00347448
DUSP18	-0.0165827	0.001811	0.00356155
PRKCQ-AS1	0.0170369	0.001937	0.00380348
PHACTR2	-0.0113456	0.001957	0.00383684
TFDP2	-0.0154479	0.001964	0.00384465
RRM2	0.0245584	0.001968	0.00384657
GPATCH1	-0.0120549	0.001983	0.00386995
SCLT1	-0.0166573	0.00202	0.00393613
NOD1	-0.0189196	0.002027	0.00394374
ZNF43	-0.00857083	0.002087	0.00405429
DNA2	-0.010412	0.002101	0.00407527
REL	0.0237658	0.002116	0.00409813
BIN2	-0.0191525	0.002128	0.00411512
MIS18BP1	-0.016263	0.002162	0.00417453
POC1B	0.0277896	0.002218	0.00427618
PPME1	0.0230499	0.00225	0.00433132
CCDC18	0.0209314	0.00229	0.00440167
SLC16A1-AS1	-0.0141989	0.002309	0.00443151
SH2D3A	-0.0175396	0.002365	0.00451857
KDM5B	0.0252388	0.002363	0.00451857
FAM122C	-0.0129562	0.002361	0.00451857
STX5	-0.0165218	0.002371	0.00452325
ARL13B	-0.0114737	0.002383	0.00453935
NIBAN2	0.0297343	0.002445	0.0046505
CCR1	0.0265353	0.002461	0.004667
AHNAK	-0.0224482	0.002458	0.004667
IDNK	0.0127512	0.002468	0.00467333
SRGAP3	0.0232171	0.002488	0.00469277
RPS6KA2	-0.0195824	0.002492	0.00469277
TTC28-AS1	-0.0198375	0.002489	0.00469277
GSDMB	0.0139043	0.002493	0.00469277
KIAA0825	-0.0235251	0.002518	0.00472587
PBX4	0.0133565	0.002516	0.00472587
AK5	-0.0166456	0.002539	0.00475828
AC092821.3	0.0127741	0.002556	0.0047831
PTPRE	0.0232178	0.002565	0.00479291
SRGAP2	0.0205854	0.002591	0.0048344
DGCR2	-0.0161884	0.002599	0.00484224
GLCCI1	0.00515227	0.002664	0.00493448
KLHL24	-0.0210579	0.002662	0.00493448
RHBDF2	0.025556	0.002657	0.00493448
GALNT3	-0.0115413	0.002658	0.00493448
ZNF367	-0.0110584	0.002729	0.00504755
TATDN3	0.0164998	0.002766	0.00510857
CAMKMT	-0.0163378	0.002801	0.00515826
IFT88	0.0197562	0.002798	0.00515826
TRIM66	0.0140593	0.002806	0.00516001
ID2	0.0252479	0.002892	0.00528006
CDC14A	-0.0284036	0.002888	0.00528006
TNFSF13B	-0.0197528	0.002876	0.00528006
TMEM267	-0.0102632	0.002888	0.00528006
MTERF4	-0.013848	0.002889	0.00528006
ZNF490	0.0134303	0.002901	0.00528891
GALM	-0.0166257	0.002938	0.00534872
DUT	-0.0105151	0.002959	0.00537926
SYNE1	-0.0199759	0.002974	0.00539883
MCOLN2	0.0195957	0.002983	0.00540747
RPLP1	-0.0186258	0.002988	0.00540884
C1orf56	-0.0158622	0.003016	0.00545178
COMMD1	-0.0105391	0.003024	0.0054585
FANCM	-0.0109299	0.003052	0.00550125
FANCI	-0.00964561	0.003063	0.00551269
ABI2	0.0274966	0.003067	0.00551269
SESN3	-0.0146198	0.003073	0.00551569
TMEM156	0.0221541	0.003099	0.00555454
TANGO6	-0.00760772	0.00322	0.00576331
TMCO4	-0.0155133	0.003239	0.00578108
AP001011.1	-0.0151094	0.003238	0.00578108
IFIH1	0.0168131	0.003247	0.00578725
GTF2IRD2B	-0.0163186	0.003272	0.00582366
BICD1	0.0175398	0.003277	0.00582443
KDM2B-DT	0.0103339	0.003393	0.0060222
PHLDA1	0.0321908	0.003431	0.00607273
CCND3	-0.0116864	0.003429	0.00607273
BCL2A1	0.0360594	0.003436	0.00607315
ACTG1	0.0289263	0.003466	0.00611769
RACGAP1	0.0215863	0.003481	0.00613567
AARS	-0.012284	0.003557	0.00626096
SKAP2	0.0181416	0.003609	0.00633499
MALT1	0.0140999	0.003608	0.00633499
NIFK-AS1	0.0178595	0.003637	0.00637536
FANCC	-0.00694377	0.003657	0.00640161
UBE4B	-0.0157612	0.00367	0.00640677
HEXD	-0.0134283	0.003668	0.00640677
CFAP97	-0.0135549	0.003714	0.00647471
ITFG2	-0.0149933	0.003769	0.00656162
ZNF544	0.0210923	0.003794	0.00659613
B3GALNT2	-0.0152486	0.003817	0.00662708
ANKRD23	0.0149285	0.003843	0.00666314
SLC5A3	0.0335552	0.00387	0.00670084
ERC1	-0.0159082	0.003945	0.00682143
AC124248.1	0.0229906	0.004048	0.00699005
SCML1	0.021791	0.004114	0.0070944
ZNF75D	0.0113657	0.004154	0.0071537
LINC00243	0.019085	0.004172	0.007175
MOB1B	0.0242782	0.00418	0.00717627
PIK3IP1	-0.0180926	0.004184	0.00717627
SMYD2	-0.0153808	0.004277	0.00732592
LITAF	-0.0104334	0.004307	0.0073674
IL17RA	-0.0199444	0.004365	0.00745661
TMEM65	0.00818911	0.004396	0.00749951
ZBTB16	0.0154122	0.00448	0.0076326
EZH1	-0.0143955	0.004497	0.00765133
PFKFB3	0.0285753	0.004629	0.00786542
SUFU	-0.0146779	0.004661	0.00790925
FOXK1	-0.00978399	0.004714	0.00798854
NIN	0.00897459	0.004726	0.00799824
STXBP1	0.0198076	0.004845	0.00818876
FTL	-0.0136535	0.004866	0.00821336
POU2F2	0.0188009	0.00494	0.00832724
MT1X	0.0360205	0.005013	0.00843913
TIPARP	0.0155376	0.005037	0.00846055
MOSMO	-0.0121261	0.005039	0.00846055
SLC38A6	0.0184782	0.00505	0.00846786
CAMK2G	-0.015194	0.005121	0.00857563
SCARB2	-0.0204614	0.005197	0.00869148
TMEM131L	0.0136093	0.005211	0.00870347
ITGA4	-0.0261672	0.005256	0.00876588
CMIP	0.0141026	0.005269	0.00876588
TMED3	-0.00970836	0.005269	0.00876588
SERAC1	0.0198785	0.005279	0.00877106
SLC27A2	0.0248703	0.005303	0.00877661
MRPS28	0.0141317	0.00529	0.00877661
GNAQ	0.0240335	0.005303	0.00877661
MHENCR	-0.0152927	0.005329	0.0088082
CHEK1	-0.00571317	0.00537	0.00886447
LARS2	0.0177063	0.005412	0.00892225
TPRG1	0.0287656	0.005473	0.00901115
MT-ND5	-0.000272563	0.005611	0.00922645
ZER1	-0.0174749	0.005687	0.00932355
CHIC1	-0.0122315	0.005682	0.00932355
SLC25A26	0.0175551	0.005692	0.00932355
FCHSD2	-0.0130352	0.005704	0.00933121
OXNAD1	0.0123527	0.005882	0.00961007
MAK	0.0192522	0.005997	0.00978541
RBPJ	0.0265107	0.00603	0.00981412
KLHL7	-0.0125814	0.00603	0.00981412
STIL	0.021804	0.006058	0.00983457
SH3BGRL	-0.0179522	0.006052	0.00983457
PLEKHA1	-0.0145328	0.006074	0.009848
RAP1GAP2	-0.0184358	0.006241	0.0101059
MCUB	-0.0183377	0.006282	0.0101594
SPSB1	0.0156764	0.006315	0.0101998
RNF19B	0.0218151	0.006356	0.0102401
DNAJC9	-0.0101666	0.006351	0.0102401
TSTD3	0.0159509	0.00644	0.0103623
SLC36A4	-0.00820747	0.006467	0.0103926
IL18R1	0.0259294	0.006492	0.0104114
P2RX4	-0.0142133	0.006495	0.0104114
FBXO32	0.0224702	0.00655	0.0104661
RFX3-AS1	0.0095347	0.006562	0.0104661
FXN	-0.0171936	0.006547	0.0104661
JPT2	-0.00794298	0.006557	0.0104661
ARHGAP32	0.0155526	0.006599	0.010512
AP001347.1	-0.00810658	0.006645	0.010572
FAM222B	-0.0111364	0.006695	0.0106383
AC025171.1	0.0129509	0.006878	0.0109155
RERE	0.025623	0.006906	0.0109463
APBA2	0.0169528	0.006923	0.0109596
DDIT4	0.0286528	0.007048	0.0111436
PUDP	-0.00767248	0.007118	0.0112404
PWWP2A	-0.0102187	0.007244	0.0114252
AC025159.1	0.0149363	0.007362	0.0115969
ANK3	0.032787	0.00738	0.0116109
DAB1	-0.0172226	0.007439	0.0116893
MYO19	-0.00385673	0.007451	0.0116938
RECK	0.0186426	0.007468	0.011706
ATP10D	0.0076664	0.007485	0.0117183
FAM120AOS	0.0196651	0.00753	0.0117743
GAPDH	0.0412367	0.007589	0.011852
FBXO34	0.013127	0.007658	0.0119294
LINC01684	0.0214664	0.007657	0.0119294
GNB5	-0.0146663	0.007676	0.0119294
QRSL1	0.0172575	0.007675	0.0119294
CLCN3	0.010519	0.007715	0.0119754
HRH2	0.0420582	0.007809	0.0121065
ADCY3	-0.00847406	0.008016	0.0123379
AC022210.2	0.0144251	0.008026	0.0123379
ASAP1	0.0290373	0.008012	0.0123379
NEK6	0.0300715	0.00802	0.0123379
PUS10	0.0187527	0.007979	0.0123379
KSR1	0.0247461	0.008011	0.0123379
ODF2	-0.0107033	0.007992	0.0123379
DMXL1	0.0163943	0.008076	0.0123998
TMEM178B	-0.0162328	0.008086	0.0124002
ZNF814	0.0157561	0.008284	0.0126886
TMEM44-AS1	0.0106412	0.008327	0.0127238
SH2B3	0.0144386	0.008321	0.0127238
CHSY1	0.0311675	0.008393	0.0128093
GPR174	0.0204489	0.008416	0.0128291
HIPK2	0.0267771	0.00844	0.0128503
PDLIM5	-0.0151129	0.008472	0.0128836
MAP3K13	0.0190125	0.008605	0.0130703
ITM2A	0.019804	0.008673	0.0131579
TNFRSF10A	-0.0097209	0.00872	0.0132084
STRN3	0.0195772	0.008727	0.0132084
CNNM2	-0.0162418	0.008845	0.0133394
WARS2-AS1	-0.0127678	0.008834	0.0133394
MBOAT1	-0.015882	0.008838	0.0133394
MDM2	0.0111245	0.008875	0.0133688
DDI2	-0.00845603	0.008891	0.0133771
R3HDM1	0.0130786	0.008933	0.0134245
GLE1	-0.0121376	0.009056	0.0135933
TBC1D14	-0.014019	0.009078	0.0136103
AGBL3	0.0102912	0.009096	0.0136212
RPS6KA5	0.00540639	0.009209	0.0137743
RGS9	0.012977	0.009237	0.0138
ZSWIM6	-0.00994553	0.009273	0.0138375
LRRC23	0.0204897	0.009314	0.0138824
TYW1B	-0.0155395	0.009354	0.0138964
MPHOSPH9	-0.01056	0.009366	0.0138964
TNRC6B	-0.0273462	0.009345	0.0138964
RDH13	0.012789	0.009367	0.0138964
ATP1B1	0.0228597	0.009439	0.013987
MTHFD1L	-0.0029542	0.00955	0.014135
NQO2	-0.0133772	0.009685	0.0143182
AC116348.3	-0.0115976	0.009742	0.0143858
SOS2	0.0153183	0.009773	0.0144148
AGTPBP1	-0.0144439	0.009888	0.0145676
NDFIP2	0.0296211	0.009948	0.0146222
PMS1	-0.0113309	0.009937	0.0146222
HSPE1	0.0236508	0.01	0.0146817
TRIM37	-0.00824053	0.01004	0.0146897
RRM1	-0.00857429	0.01002	0.0146897
ZNF274	0.0216538	0.01004	0.0146897
AC009120.2	-0.0114302	0.01009	0.0147436
AC010609.1	0.0269176	0.0101	0.0147436
ZNF652	-0.0203	0.01017	0.0148288
LINC00649	0.00886149	0.01023	0.0148992
FKBP5	-0.00507423	0.01034	0.0150422
ATP8B2	-0.0186008	0.01039	0.0150977
ARHGAP35	-0.0146506	0.01041	0.0151096
SUPT3H	0.0190176	0.01045	0.0151504
PATJ	-0.0153264	0.01053	0.015249
FNDC3B	-0.0222202	0.01058	0.015304
PRKAR1B	-0.00681044	0.01068	0.0154312
CBY1	-0.0116209	0.01082	0.0155981
CDKN1A	0.0210489	0.01081	0.0155981
CCDC7	-0.0112136	0.01091	0.0156923
ZNF44	-0.00971136	0.01091	0.0156923
KANTR	-0.013224	0.01095	0.0157321
ARHGEF6	0.0102712	0.01107	0.0158866
CLIC5	0.0172422	0.01112	0.0159404
FANCA	-0.00505712	0.01115	0.0159475
LLGL2	-0.00662658	0.01114	0.0159475
UBAP2	-0.00677359	0.0112	0.0159832
BBS2	-0.014654	0.0112	0.0159832
SLAMF1	0.0158913	0.01131	0.0161221
SH3YL1	-0.00864696	0.01135	0.016161
LIN9	-0.00771284	0.01139	0.0161999
GMDS	-0.00829335	0.01147	0.0162955
ANKUB1	0.0142532	0.0115	0.0163199
ENO1	0.0316246	0.01152	0.0163261
NFIC	-0.0121545	0.01153	0.0163261
FILIP1L	-0.0101297	0.01161	0.0164211
TNFRSF1B	-0.00718534	0.01164	0.0164271
ZNF565	0.0147535	0.01164	0.0164271
AC243960.1	0.0111289	0.01188	0.0167473
AQP3	-0.0119255	0.01198	0.0168696
ANXA2R	0.0111455	0.01204	0.0169354
LYRM4	0.0163746	0.01208	0.0169729
MDC1	0.0183217	0.01228	0.0172349
GCH1	-0.00642557	0.01235	0.0173141
PTPN7	0.0333873	0.0124	0.01736
AC009093.2	-0.00124243	0.01241	0.01736
IKZF3	0.00856524	0.01246	0.0174108
GCNA	0.0169124	0.01249	0.0174336
SORL1	-0.0177986	0.01253	0.0174703
SLC41A2	0.0156934	0.01256	0.017493
LHPP	-0.0134533	0.01274	0.0177243
HS3ST3B1	-0.0146806	0.01276	0.0177328
MCF2L2	-0.0147938	0.01289	0.0178939
PTPRK	0.0205399	0.01312	0.0181934
ASH2L	-0.00906202	0.0132	0.0182845
SLC25A16	-0.0112791	0.01329	0.0183891
PRPF40B	0.015306	0.01343	0.0185627
ABHD12	-0.00408124	0.01381	0.0190672
HIF1A-AS3	0.0207003	0.01384	0.019088
CKLF	0.0260441	0.01429	0.0196873
EVI5	0.0302149	0.01435	0.0197486
FOXO3	-0.0144679	0.01449	0.0199198
EVA1C	-0.00766104	0.01466	0.0201318
FKTN	0.0161595	0.01473	0.0202061
ITGAM	-0.0086435	0.01494	0.0204722
SAMD8	0.0183226	0.01502	0.0205597
ZNF737	0.0169852	0.0151	0.0206385
AGBL5	0.0151386	0.01511	0.0206385
MAST2	-0.0061853	0.01515	0.020671
LINC01135	0.0120926	0.01533	0.0208855
S100PBP	-0.0123281	0.01534	0.0208855
PGM2L1	-0.0154817	0.01545	0.0210128
PISD	-0.0108362	0.01564	0.0212486
AAMDC	0.0135427	0.01569	0.0212712
KCTD21	0.0144049	0.01568	0.0212712
PPP1R21	-0.0172623	0.01573	0.0212936
NTPCR	0.0141867	0.01574	0.0212936
RBM47	0.0373985	0.01579	0.0213386
AOAH	0.0294003	0.01587	0.0214013
RNF125	-0.00864278	0.01587	0.0214013
SYNJ2BP	-0.0125099	0.01591	0.0214326
SLC20A2	0.00948631	0.01595	0.0214638
P2RX5	-0.0044223	0.01598	0.0214815
2023-03-03	-0.0112609	0.01612	0.0216241
MRNIP	-0.0146711	0.01611	0.0216241
SLC25A51	-0.0085965	0.01632	0.0218693
CUBN	0.0126889	0.01637	0.0219133
TMTC4	-0.0102218	0.01648	0.0220374
ITGA2	0.017442	0.01654	0.0220944
SKAP1	0.00259005	0.01669	0.0222715
AC015849.3	-0.013599	0.01671	0.0222748
SEC31A	0.0146086	0.01677	0.0223315
ZNF397	0.00885959	0.01706	0.0226939
CDK8	0.0113452	0.01715	0.0227898
GPD2	0.011751	0.01718	0.0228059
BICDL1	0.0223309	0.01731	0.0229546
FLI1	0.0132218	0.01747	0.0231427
MGAT4A	0.0056993	0.01752	0.0231848
AFG1L	0.0108465	0.01774	0.0234516
CEMIP2	0.0169779	0.01779	0.023469
EFL1	0.014113	0.01778	0.023469
MTA3	0.0142059	0.01783	0.0234975
CCSER2	-0.0220261	0.01805	0.0237628
DGKE	-0.00774583	0.01814	0.0238566
MCEE	-0.0110655	0.01825	0.0239766
CMTM7	0.0140358	0.01828	0.0239912
FNDC3A	0.0213989	0.01861	0.0243992
DIS3L	-0.0141272	0.01875	0.0245575
NSUN6	-0.0116091	0.01913	0.0250295
AC074032.1	0.017295	0.01918	0.0250692
CCNH	0.0114045	0.01927	0.025161
PCSK5	0.015187	0.0194	0.0253048
NCAPG2	-0.00827117	0.01947	0.0253701
EML2	-0.00748683	0.01958	0.0254874
ZNF438	0.00900948	0.01978	0.0257215
PTPN14	0.0244652	0.01982	0.0257472
ZNF713	-0.00947507	0.01987	0.0257859
INTS2	0.015337	0.01991	0.0258115
RAPGEF1	0.0202431	0.02005	0.0259666
GANC	0.016832	0.02018	0.0261084
RNF168	-0.0080847	0.02039	0.0263534
PTGIR	0.0298398	0.02052	0.0264538
MTFMT	-0.0128444	0.02052	0.0264538
MAN2A1	-0.00848767	0.02053	0.0264538
METTL25	-0.0109076	0.02085	0.0268119
ETFRF1	0.0138938	0.02085	0.0268119
DDB2	-0.0141981	0.02098	0.0269248
MTRF1	0.015142	0.02096	0.0269248
FOCAD	0.012874	0.02109	0.0270387
ZNF680	-0.0111734	0.02116	0.0271012
PRKD2	-0.00616415	0.02126	0.0272019
PACSIN2	-0.00223574	0.02132	0.0272513
SPAST	-0.0125356	0.02143	0.0273645
CMTM8	-0.0144397	0.0217	0.0276815
NEDD4	0.0200798	0.02195	0.0279724
MTBP	-0.00406881	0.02198	0.0279827
ZNF585B	0.0164441	0.02211	0.0281201
WDR27	0.0108507	0.02241	0.0284449
LINC01004	0.0126545	0.02239	0.0284449
EPHA1-AS1	0.0153605	0.02245	0.0284673
NCOA3	0.0312886	0.02256	0.0285626
ORC3	-0.00884756	0.02257	0.0285626
AL139260.1	0.0119255	0.02268	0.0286449
PREPL	-0.00742756	0.02267	0.0286449
AGPAT5	0.0183527	0.02295	0.0289572
ABL1	-0.00882185	0.0231	0.0291015
CEP85	-0.00489317	0.02311	0.0291015
ZNF714	-0.00541561	0.02322	0.0292112
FASTKD1	0.0143602	0.02327	0.0292452
GATA3	0.0227417	0.02339	0.029367
MAP3K5	-0.0165397	0.02342	0.0293758
DOP1B	-0.0153646	0.02367	0.029631
PIK3CD	0.0147281	0.02367	0.029631
UBE2E2	0.0135445	0.02415	0.0302022
EVL	-0.00654141	0.0243	0.03036
RUNX1	-0.00412831	0.0244	0.0304551
VWA8	0.0132745	0.02451	0.0305625
ZNRF1	0.0103501	0.02463	0.0306821
PPP6C	0.0125431	0.02492	0.031013
CD226	0.0153281	0.025	0.0310519
AC073167.1	0.0109237	0.02498	0.0310519
CMC1	0.0127476	0.02517	0.0312326
DCP1B	0.0109034	0.02521	0.0312518
TRAT1	0.0144494	0.02524	0.0312586
CALR	0.0237601	0.02544	0.0314757
ATP8B4	0.0221826	0.02547	0.0314823
CATSPERB	-0.0164118	0.02567	0.0316987
PIK3R5	0.0106879	0.02574	0.0317544
NUBPL	0.0174993	0.02582	0.0318223
SMC1A	-0.00857116	0.02585	0.0318285
SETBP1	0.0290674	0.02592	0.0318839
RASA1	-0.00706528	0.02612	0.0320989
HSD17B11	0.00967424	0.02638	0.0323872
FBXL20	-0.0108718	0.02645	0.0324419
CCM2	-0.0222103	0.02653	0.0325087
LEF1	0.0172671	0.02656	0.0325142
FAM185A	-0.00772594	0.02661	0.0325442
CHMP7	-0.0086653	0.02668	0.0325985
NBR2	-0.0126711	0.02675	0.0326527
SH3PXD2A	0.0109416	0.02691	0.0328148
SWT1	0.0166056	0.02696	0.0328148
AC079921.1	0.0143948	0.02695	0.0328148
AC025171.2	0.0111704	0.02714	0.0330023
SIK3	0.0137322	0.02722	0.033068
MYCBP2-AS1	0.0146143	0.02725	0.033073
AC244131.2	0.0183119	0.02728	0.0330779
KANSL1L	-0.0139896	0.02734	0.0331191
SPICE1	-0.00870354	0.02739	0.0331482
ASTN2	0.00665846	0.02758	0.0333464
SLC30A7	0.00603782	0.02771	0.0334719
PDE3B	0.00740025	0.02782	0.0335729
LACTB2	0.0142757	0.02809	0.0338667
ASCC1	0.0183786	0.02818	0.0339431
SIPA1L3	-0.00615576	0.02823	0.0339712
ZNF559	0.0113222	0.02861	0.034396
MIAT	-0.00812661	0.02876	0.0345437
DUSP10	0.0170708	0.02904	0.0348472
ZMYM2	0.0162007	0.0291	0.0348864
NIPSNAP2	-0.0102801	0.02913	0.0348895
S1PR1	-0.012231	0.02923	0.0349436
CSKMT	-0.0099577	0.02923	0.0349436
RBSN	-0.00979328	0.02932	0.0350183
ZFYVE28	-0.0180946	0.02938	0.0350571
SLC49A4	-0.0109948	0.02951	0.0351793
INTS6-AS1	0.00650453	0.02962	0.0352775
PEX3	-0.0059119	0.02965	0.0352802
PSIP1	-0.0116166	0.02971	0.0353186
DAG1	-0.00942427	0.02976	0.0353451
HIP1	-0.0186292	0.02981	0.0353715
ST8SIA4	0.01554	0.03005	0.0356231
TDRD3	-0.010941	0.0301	0.0356492
SCFD2	0.0128019	0.03025	0.0357936
CARMIL1	0.0184145	0.03036	0.035869
C2CD3	-0.00679383	0.03037	0.035869
MCFD2	0.0144105	0.03042	0.0358948
ZC3H12D	-0.011745	0.03047	0.0359205
CDHR3	-0.00318348	0.03093	0.0363284
HACD3	-0.0035819	0.03093	0.0363284
RSU1	-0.00728461	0.03093	0.0363284
FIG4	0.0120492	0.03088	0.0363284
ZC3H6	0.00896997	0.03124	0.0366367
SPATA5L1	0.0143271	0.03125	0.0366367
ANKMY1	-0.00915158	0.03133	0.0366967
MINDY2	0.0111054	0.03143	0.0367801
AGPAT4	0.0137007	0.03149	0.0367827
TSGA10	-0.00710684	0.03148	0.0367827
BATF	0.0172484	0.03159	0.0368657
XPO1	0.00723197	0.03162	0.036867
HSP90AA1	0.000513289	0.0317	0.0369265
TPD52	-0.0100756	0.03176	0.03693
CEP78	-0.0158259	0.03179	0.03693
RLF	0.0145546	0.03178	0.03693
LIMD1	-0.0051957	0.03187	0.0369893
RUFY1	-0.00762153	0.03193	0.0370252
UBL3	-0.0109718	0.03203	0.0370737
SP110	0.00919302	0.03201	0.0370737
ITGA1	0.0172092	0.03218	0.0371692
AC079142.1	-0.00731988	0.0322	0.0371692
AL121839.2	-0.016888	0.03218	0.0371692
POLQ	0.0195129	0.03263	0.0376314
BTBD9	-0.00887853	0.03277	0.0377587
CBFA2T2	-0.0149271	0.03282	0.0377822
TSPAN5	0.0256794	0.03316	0.0381391
NPAS2	0.00719877	0.03331	0.0382541
SIDT1	-0.0102149	0.03332	0.0382541
CTNNA1	0.0196925	0.03342	0.0383344
MLLT3	-0.000195569	0.03371	0.0385975
TMEM184B	-0.00875435	0.03371	0.0385975
PHLDB3	0.00947622	0.03376	0.0386201
LINC01163	0.0130059	0.03381	0.0386426
ZMYM5	0.0127296	0.03394	0.0387564
HSPH1	0.019309	0.03407	0.03887
WDR12	-0.0087857	0.03414	0.0389151
CBR4	0.0140898	0.03423	0.0389707
ITFG1	-0.0140804	0.03425	0.0389707
PDE4A	0.0307643	0.03431	0.0390042
CRY1	0.0186085	0.03476	0.0394805
SLC35E3	-0.0109633	0.03482	0.0395134
NUCB2	0.0123561	0.03507	0.0397617
GCFC2	-0.00878885	0.03523	0.0399076
METTL6	0.00982952	0.03539	0.0400533
ANXA2	0.0139231	0.03565	0.0403117
ELL2	0.023803	0.03569	0.0403212
FAM168A	-0.0067716	0.03624	0.0407979
PCLAF	-0.00454546	0.03623	0.0407979
GIN1	0.0130588	0.03621	0.0407979
TMEM87A	-0.00838802	0.03619	0.0407979
NAGLU	0.0099868	0.03641	0.0409531
REEP3	0.00757813	0.03651	0.0409932
CCDC14	-0.00841354	0.03649	0.0409932
PARP9	-0.00821967	0.03657	0.0410244
SPTAN1	-0.00324572	0.03661	0.0410332
CBR3	0.015309	0.03675	0.0411539
CUX1	-0.00380479	0.03708	0.041487
UEVLD	0.0142932	0.03718	0.041526
CLOCK	-0.0123749	0.03715	0.041526
SNHG22	0.00652127	0.03757	0.0419248
ZNF254	0.0127321	0.03781	0.04213
CMPK2	0.0155595	0.03782	0.04213
CTNS	0.00819484	0.03818	0.0424939
TMOD2	0.00988218	0.03835	0.0426458
AC007216.4	0.0189726	0.03843	0.0426603
CCDC141	0.013808	0.03843	0.0426603
PIAS2	-0.00701469	0.03865	0.0428672
AC016074.2	-0.0155346	0.03881	0.0429699
ALS2	0.0137815	0.03881	0.0429699
SLC35F2	-0.00451609	0.03907	0.0432202
NAA35	0.0182924	0.03916	0.0432822
ZNF143	0.0162939	0.03926	0.0433551
TBL1X	0.0222923	0.03935	0.0434169
GALNT7	-0.00867633	0.03947	0.0435116
SIDT2	-0.00717349	0.03959	0.0436062
MICU3	-0.00365386	0.03974	0.0437336
HEATR5A	-0.00763385	0.04001	0.0439768
NBR1	-0.00937869	0.04003	0.0439768
MRPS9	0.015466	0.04042	0.044367
PAG1	-0.0237062	0.04047	0.0443836
LRRC69	-0.00831166	0.04078	0.0446852
MAP3K20	0.0209545	0.04114	0.0450409
AK9	0.0114673	0.04156	0.0454617
CKAP2	0.00762365	0.04164	0.0455101
DGLUCY	0.00232684	0.04168	0.0455148
SYTL3	0.0334292	0.04177	0.045574
AC078881.1	-0.0129326	0.04194	0.0457204
DUSP5	0.0255126	0.04204	0.0457902
LMO4	-0.0171665	0.04248	0.04623
PMEPA1	0.0177665	0.04261	0.0463319
TMTC3	0.0166391	0.0432	0.0469334
STAG3	0.012595	0.04325	0.0469477
AFF3	0.0214081	0.04335	0.0470162
MCTP2	0.0171241	0.04354	0.047142
DENND6A	-0.0112465	0.04352	0.047142
SINHCAF	0.0162155	0.04362	0.0471885
CORO2A	0.00881186	0.04372	0.0472566
WDR19	-0.0106197	0.0438	0.0473029
MYO9A	-0.00969134	0.04385	0.0473168
RSAD2	0.0125502	0.04394	0.0473738
NHEJ1	-0.0108545	0.04441	0.0477997
UTP20	0.0157741	0.04439	0.0477997
ADAM8	0.00221441	0.04447	0.0478239
SIMC1	-0.00938358	0.04453	0.047848
SLC17A5	-0.00972363	0.04459	0.0478721
LIF	0.0254422	0.04485	0.0480216
MAMLD1	0.000397633	0.04488	0.0480216
LIMS1	-0.00875473	0.04487	0.0480216
MCPH1	-0.00665458	0.04479	0.0480216
AMMECR1	-0.00980299	0.04501	0.0481203
SPIRE1	-0.00857842	0.04544	0.0485393
RABL3	0.0151378	0.04558	0.0486481
NDC1	-0.00594941	0.0457	0.0487354
SARM1	-0.00550689	0.04583	0.0488331
MIPEP	-0.0110727	0.04593	0.0488988
TTBK2	-0.0117886	0.04616	0.0490208
AC012363.1	0.0143597	0.0461	0.0490208
CYB5R4	0.0059568	0.04613	0.0490208
ARHGAP11B	0.00680803	0.04678	0.0496284
AMBRA1	0.00611531	0.04681	0.0496284
ZFYVE1	0.0126627	0.04692	0.0497037
AIM2	0.0239618	0.04711	0.0498635
ITGB3BP	-0.00141426	0.04716	0.049875
ACER3	0.0158049	0.04744	0.0501295
POU2F1	0.0169759	0.04748	0.0501302
ABAT	-0.0110604	0.04776	0.0503841
TBC1D31	0.010678	0.04791	0.0505005
FAM13B	-0.0109003	0.04886	0.0514593
LY9	0.00876027	0.04912	0.0516904
FOSL2	0.0185579	0.04923	0.0517634
TRAF3IP2-AS1	0.0133487	0.04955	0.052057
WDYHV1	0.0123623	0.0496	0.0520666
MECP2	-0.016374	0.0497	0.0521286
DNAJC18	0.0137459	0.04989	0.0522848
HPRT1	-0.00246079	0.05002	0.052378
ACSS2	0.0209633	0.05031	0.0526384
GABPB2	0.012969	0.05059	0.0528118
REV3L	-0.0147535	0.05059	0.0528118
MAP4K5	0.0174504	0.0506	0.0528118
TAPT1-AS1	0.0119289	0.05078	0.0529563
AHI1	-0.00157579	0.05106	0.0532047
PRIMPOL	-0.00928219	0.05124	0.0533487
LINC02649	0.014576	0.05135	0.053376
AP002336.2	-0.00793815	0.05133	0.053376
ZNF14	0.010058	0.05142	0.0534052
DUSP2	0.0254873	0.05162	0.0535568
SPDYA	0.0200996	0.05165	0.0535568
CDK19	0.0138542	0.05175	0.0536168
NIPA1	-0.00608607	0.05203	0.0538194
GAB3	0.0047629	0.05203	0.0538194
PPP1R2	-0.0197533	0.05209	0.0538378
AL591895.1	-0.00981289	0.05257	0.0542899
DENND4A	0.010666	0.05269	0.0543257
PRCP	0.00740857	0.05267	0.0543257
PRH1	-0.00860944	0.05325	0.0548587
Z93930.2	0.00628524	0.0534	0.0549688
MTERF1	0.0110647	0.05345	0.0549759
MAPRE2	0.0105241	0.05354	0.0550241
CD44	0.00807669	0.05366	0.0551029
PHTF2	0.00581308	0.0538	0.0552022
GALNT10	-0.0072986	0.05396	0.0553219
ARNTL2	0.0273336	0.05442	0.0557486
AMY2B	-0.0113434	0.05447	0.055755
MDFIC	-0.0163963	0.05456	0.0558023
VKORC1L1	-0.0029905	0.05473	0.0559313
EZH2	0.0188519	0.05536	0.0565298
LY75	-0.0158268	0.0555	0.0566274
FAM149B1	0.0117937	0.05572	0.0568064
PPAT	0.0181613	0.05611	0.0571582
CHKA	-0.00458051	0.05627	0.0572297
ZBTB38	-0.0110137	0.05626	0.0572297
SPATS2L	-0.00067229	0.05641	0.0573264
AC068888.1	0.0140136	0.0566	0.0574736
ACBD6	-0.00695309	0.05683	0.0576612
CCR7	0.0190779	0.0575	0.0582946
TRANK1	-0.0187249	0.05767	0.0584205
LRSAM1	0.0133263	0.05783	0.058536
TXNDC16	-0.0111046	0.05801	0.0586716
GIMAP8	0.0129772	0.05841	0.0590294
ADCY9	-0.00942937	0.05855	0.0591175
CHMP3	-0.00713941	0.05859	0.0591175
SMURF2	0.00421178	0.05877	0.0591586
LEPR	0.00506776	0.05874	0.0591586
VPS13B-DT	0.0102262	0.05871	0.0591586
ICAM1	0.0242208	0.05906	0.0594036
SGF29	-0.0054326	0.05913	0.0594271
AKNAD1	-0.00846929	0.05931	0.059561
PLD3	-0.0079378	0.0597	0.0599055
H2AFX	0.0123018	0.05979	0.0599486
IL12RB2	0.00474836	0.06016	0.0602721
AUTS2	0.00781935	0.0606	0.0606377
BPTF	-0.00738189	0.06062	0.0606377
FANCD2	-0.00521007	0.06075	0.06072
TMEM68	0.0148448	0.0608	0.0607224
DEK	-0.00933735	0.06096	0.0607869
GABPB1	0.0161353	0.06096	0.0607869
NFATC3	-0.00794831	0.06106	0.0607915
JMY	-0.0125617	0.06103	0.0607915
NEK9	0.0121441	0.06123	0.0609131
KDM3B	0.0102416	0.06129	0.0609253
KIAA0408	0.0202428	0.0618	0.0613366
C3orf38	-0.00824204	0.06178	0.0613366
YARS	-0.00772428	0.06217	0.0616558
AC019205.1	-0.00777122	0.06335	0.0627771
BID	-0.0119923	0.06345	0.0628274
ZNF785	-0.00646596	0.06383	0.0631546
BAG4	-0.0066873	0.06408	0.0633528
KRBOX4	-0.00717335	0.06434	0.0635605
CTSL	0.0140878	0.06442	0.0635902
CYSTM1	-0.00837604	0.06479	0.063906
SKA2	-0.00349304	0.0649	0.063965
LIN52	-0.00416598	0.06502	0.0640337
LRRC8C	-0.000808517	0.06522	0.0641811
CES4A	-0.00748617	0.06528	0.0641905
MXI1	-0.0127948	0.0657	0.0645537
DDX58	-0.0105864	0.06601	0.0647585
APIP	0.0112879	0.06599	0.0647585
DISP1	0.0119314	0.06641	0.0651008
TSHZ1	-0.00766583	0.06651	0.0651487
AC009061.2	-0.0109046	0.06671	0.0652944
CCDC57	0.0101139	0.06748	0.0659974
TRPM2	0.0205743	0.06767	0.0660818
ZNF808	0.0120425	0.06766	0.0660818
ALG13-AS1	-0.00845377	0.06777	0.0661287
TMEM260	0.00922542	0.0683	0.0665949
RAB3GAP1	-0.0107058	0.06836	0.0666025
NR3C2	-0.011206	0.06858	0.0667222
MTAP	-0.014821	0.06859	0.0667222
PCBD2	-0.0069021	0.06864	0.0667222
GTF2IRD2	-0.0103138	0.0688	0.0668268
CHST12	-0.0119293	0.069	0.06697
RNF213-AS1	-0.00913783	0.06933	0.0671369
TRAC	0.0134525	0.06931	0.0671369
PARP15	-0.0110957	0.06928	0.0671369
MCM8	-0.00359416	0.06946	0.0672117
ARMC2	-0.0109999	0.06956	0.0672574
EIF3J-DT	0.0128443	0.06975	0.06739
HAVCR2	0.0154028	0.07011	0.0676352
NKD1	-0.0135871	0.0701	0.0676352
ERO1B	0.00922601	0.07029	0.0677576
WDSUB1	0.0119491	0.07057	0.0679761
TGFBR3	-0.00725551	0.07088	0.0682231
NDRG3	0.0135791	0.07095	0.0682259
ERI1	-0.0058592	0.07099	0.0682259
PAFAH2	0.0109915	0.07109	0.0682706
TESPA1	-0.0125084	0.07156	0.0686702
WEE2-AS1	0.00936901	0.07231	0.0693377
TMSB4X	0.00274127	0.07295	0.0698988
NCOA7	-0.00749779	0.07349	0.0703487
RNF170	-0.00819535	0.07353	0.0703487
MCM9	-0.00639345	0.07377	0.0705254
RAB1A	0.00720136	0.07414	0.070826
AC008438.1	0.0147807	0.07484	0.0713724
MACO1	0.0113895	0.07483	0.0713724
PRKCA-AS1	0.0133411	0.07488	0.0713724
USF3	-0.0090174	0.07501	0.0714181
TTC39C	0.00989642	0.07504	0.0714181
CDYL2	0.0211382	0.07511	0.0714314
IQCG	-0.00372107	0.07549	0.0717392
RAPGEF2	-0.0162757	0.07599	0.0721606
CLYBL	-0.012399	0.07637	0.0724674
TMEM91	0.0168185	0.077	0.0730108
LINC00894	-0.00951689	0.07717	0.0731176
SSBP2	0.0061921	0.07748	0.0733568
ZNF76	-0.00978911	0.07768	0.0734371
HAUS1	0.013484	0.07768	0.0734371
TBCK	0.00357599	0.07791	0.0735999
HSD17B4	0.0106608	0.07828	0.0738946
RNF185	0.0123193	0.07841	0.0739626
SMIM14	-0.00896135	0.07896	0.0744263
LMNA	0.0189853	0.07931	0.0746552
ST3GAL2	-0.00266434	0.07932	0.0746552
PAX8-AS1	0.00961485	0.07945	0.0747223
LINC01184	-0.0102359	0.07963	0.0748364
VPS54	0.0104201	0.08003	0.0750557
CDC42EP3	0.00568884	0.08	0.0750557
PIGF	0.011359	0.08004	0.0750557
INVS	0.00808327	0.08032	0.0752629
ADPRM	0.0108208	0.08042	0.0753012
ALOX12-AS1	0.0072615	0.08097	0.0757605
HSDL2	0.00890073	0.08157	0.0762659
CREBL2	0.00996087	0.08184	0.0764623
NUCKS1	0.00241738	0.08211	0.0766022
RNF138	0.0148251	0.08205	0.0766022
AL136962.1	0.0212994	0.08291	0.0772727
HOPX	0.0104994	0.08295	0.0772727
GSAP	-0.0093705	0.08317	0.0774211
SNX9	0.0189178	0.08324	0.0774297
WDR45	0.0112183	0.08396	0.0780424
SOS1	-0.0243402	0.08412	0.0781342
RMI1	-0.0023864	0.08456	0.0784857
MELK	0.0141895	0.08472	0.0785769
ZNF33B	-0.0126416	0.08483	0.0786217
MCM3AP-AS1	-0.00732598	0.08514	0.0788517
UBTD2	0.00953013	0.08523	0.0788777
LMBRD1	0.00417727	0.08578	0.0793291
AC092650.1	0.0123491	0.08588	0.079364
TRMT11	-0.00546034	0.08596	0.0793804
HLA-A	0.00966073	0.08605	0.079406
CYREN	0.006594	0.08625	0.0795329
ABCG1	-0.0186594	0.08647	0.0795631
PIGU	-0.00539042	0.08645	0.0795631
JUNB	0.0157044	0.08639	0.0795631
PPM1L	-0.00504136	0.08712	0.0801033
CD28	-0.00737106	0.08734	0.0802477
STX18-AS1	-0.00996834	0.0876	0.0804286
TRPS1	-0.0194903	0.08779	0.0804871
SIRT5	-0.0100462	0.08775	0.0804871
MGMT	-0.00847125	0.0879	0.08053
SEC14L2	0.0195767	0.08802	0.080582
LINC01943	-0.00170187	0.08838	0.0808535
LPIN2	0.00413694	0.08846	0.0808686
DDX10	-0.00251762	0.0886	0.0809386
SP1	0.0128944	0.08876	0.0810266
RNF115	-0.00630275	0.08903	0.0811842
MGST2	0.0145304	0.08906	0.0811842
CPNE8	0.00479161	0.08934	0.0813742
CELF2	-0.00931688	0.08942	0.0813742
ZNF480	0.0101745	0.08946	0.0813742
BTN3A2	-0.0105625	0.08959	0.0814343
CEP162	-0.0022881	0.08976	0.0815307
EIF1B-AS1	-0.00937297	0.09011	0.0817412
KNOP1	-0.00850233	0.09012	0.0817412
TANC2	0.00111976	0.09035	0.0818333
CEP89	-0.00353154	0.09031	0.0818333
ARL6IP1	0.00792399	0.09066	0.0820557
ACTN1	0.0186603	0.09097	0.0821843
AC027018.1	-0.0124958	0.09106	0.0821843
ZNF566	-0.0110515	0.09104	0.0821843
SLC12A2	-0.00178423	0.09106	0.0821843
PSEN1	-0.00525476	0.09135	0.0823877
CBR3-AS1	-0.0106867	0.09144	0.0824105
KDM4A-AS1	-0.00461057	0.09191	0.0827756
CXCR4	0.0173183	0.09202	0.0828161
XRCC4	0.00995268	0.09212	0.0828476
PITPNA	0.0133972	0.0923	0.0828925
IFITM1	0.00884472	0.0923	0.0828925
USP53	-0.00900197	0.09316	0.0835471
AFDN	0.00976463	0.09314	0.0835471
PPARA	-0.00714326	0.0934	0.0836804
AC007038.1	0.00994001	0.09344	0.0836804
LINC00511	0.00825753	0.0937	0.0837367
C1orf159	0.0170639	0.09369	0.0837367
RP2	0.0133566	0.0937	0.0837367
TFRC	-0.00158616	0.09455	0.0844371
PLA2G12A	-0.00938484	0.0953	0.0850473
HERC6	-0.0103896	0.09593	0.0855496
ZSCAN5A	0.00944009	0.09649	0.0859644
ANKRD26	-0.0129	0.09653	0.0859644
TASP1	0.0123399	0.09667	0.0860289
KLRG1	0.00982034	0.0969	0.0861735
FUNDC2	0.0167429	0.09724	0.0863573
SKAP1-AS1	0.0117903	0.09731	0.0863573
PKN1	-0.00393542	0.09727	0.0863573
RAD51C	-0.00435568	0.09744	0.0864125
ELOVL6	0.00538575	0.09772	0.0865758
KIF16B	-0.00513188	0.09776	0.0865758
LINC00954	-0.0122289	0.0982	0.086905
MTMR8	0.0138807	0.09828	0.0869155
DTD1	-0.0037785	0.09838	0.0869436
NAMPT	0.0151835	0.09862	0.0870953
GPR157	0.00425689	0.09914	0.0874939
SFMBT1	-0.000986171	0.09937	0.0876196
TNFAIP8L1	0.0112933	0.09942	0.0876196
ABRAXAS2	0.00982756	0.09984	0.087929
DNHD1	0.0164337	0.09991	0.0879298
SLC35A1	0.00949808	0.1003	0.0882122
GBE1	0.00318948	0.1005	0.0882324
MYADM	0.0182562	0.1006	0.0882324
SESTD1	0.0144429	0.1005	0.0882324
POGZ	-0.00634499	0.1006	0.0882324
PUS7	-0.000667502	0.1009	0.0884347
AC097376.3	-0.0105956	0.1011	0.0884883
APPBP2	-0.0127153	0.1011	0.0884883
SRGAP2B	0.00959592	0.1014	0.0886899
CSNK1G1	0.0116426	0.1015	0.0887165
EMC1-AS1	0.00961158	0.1017	0.0888304
TENM1	0.00821796	0.1018	0.0888568
CARF	0.00657029	0.1026	0.0893715
SGTB	-0.0102107	0.1026	0.0893715
RALA	0.00862452	0.1025	0.0893715
CAMK2D	0.0205739	0.1031	0.0896844
MYO9B	-0.00057128	0.1031	0.0896844
AL157938.2	-0.00762916	0.1036	0.0899965
PHF20	0.0111173	0.1036	0.0899965
LDAH	0.0119011	0.1038	0.0901088
XIAP	-0.00832281	0.105	0.0910885
SOGA3	0.0152853	0.1054	0.0911872
SESN1	0.00414213	0.1053	0.0911872
MARK4	-0.00527514	0.1052	0.0911872
2023-03-08	0.0094598	0.1054	0.0911872
USP28	0.00888993	0.1055	0.0912118
S100A6	-0.00681423	0.1058	0.0914091
LIPA	0.0103691	0.1065	0.0919516
MAP4K3-DT	0.0108914	0.1068	0.0920475
WDFY1	-0.00637391	0.1067	0.0920475
BMT2	0.0128882	0.1069	0.0920475
SOAT1	-0.0047708	0.1069	0.0920475
NEDD9	0.00489257	0.1073	0.092205
FBXL4	-0.0134992	0.1073	0.092205
SEPSECS	0.014771	0.1072	0.092205
AC138150.1	0.0098449	0.1077	0.0924864
ZNF81	0.013539	0.108	0.0926815
AC011603.2	0.0119963	0.1087	0.0932195
IL2RB	0.0317976	0.1091	0.0934996
GSTCD	-0.00176963	0.1093	0.0935906
ENOX2	-0.00213037	0.1095	0.0935906
NLK	-0.00635654	0.1095	0.0935906
ZNF83	0.0128935	0.1094	0.0935906
NDUFAF1	-0.00907752	0.1097	0.0936987
P4HA1	0.0188874	0.1101	0.0939774
RELB	-0.00131847	0.1105	0.0941926
TYMS	0.000589957	0.1105	0.0941926
KCNQ5	0.0141219	0.1108	0.0942592
TMEM120B	-0.00258974	0.1107	0.0942592
BLMH	0.00870383	0.1108	0.0942592
GK	-0.00596043	0.1109	0.0942814
BAZ2B	-0.013511	0.1112	0.0944734
CROT	-0.0116522	0.1118	0.0949198
ELMOD3	-0.00844734	0.1121	0.0951112
SMARCAL1	-0.00709742	0.1125	0.0953236
SPAG16	0.0109613	0.1125	0.0953236
GPRIN3	0.0132475	0.1127	0.0954296
TCP11L2	-0.0143528	0.1128	0.0954509
SLC25A12	-0.00649763	0.1131	0.0956413
CFDP1	-0.00788011	0.1137	0.0960849
SLA	0.0133912	0.114	0.0962746
SFXN4	-0.00154714	0.1148	0.096886
KCNQ1	0.00813219	0.1149	0.0969062
AC012414.5	0.00443551	0.115	0.0969264
SRBD1	-0.00681791	0.1151	0.0969465
SETDB2	-0.00956321	0.1155	0.0972192
DEPDC5	-0.0059562	0.1159	0.0974272
FTO	-0.00471682	0.1159	0.0974272
CASTOR3	0.0140527	0.1167	0.098035
MINK1	-0.00557005	0.1169	0.0981383
EGLN3	-0.0078063	0.117	0.0981576
BBS9	-0.00715412	0.1174	0.0983637
HABP4	-0.0110659	0.1174	0.0983637
TRIM5	0.00269356	0.1177	0.0984209
FLYWCH1	-0.00666515	0.1177	0.0984209
ARMH4	0.010872	0.1176	0.0984209
FAM214A	-0.0201561	0.1182	0.0987742
CIP2A	0.0125913	0.1187	0.099127
ACBD5	0.00904625	0.1191	0.0993959
KLF7	0.00983522	0.1192	0.0994143
RAB6A	-0.00696323	0.1194	0.099516
EMSY	-0.00962084	0.1202	0.0999213
LNX2	-0.00548551	0.1201	0.0999213
ME2	-0.0072129	0.1202	0.0999213
PTK2B	0.0181001	0.1201	0.0999213
ECE1	-0.00236828	0.1205	0.100105
NDUFAF6	-0.00233004	0.1216	0.100953
TTC13	0.00364253	0.122	0.101154
BCR	-0.00680926	0.122	0.101154
SH2D3C	-0.00181865	0.1221	0.101171
IFFO2	-0.00350194	0.1228	0.101685
MYBL1	0.00447855	0.1238	0.102446
SLC2A13	0.0134197	0.1244	0.102876
TMEM184C	0.0105998	0.125	0.103305
PICALM	0.0104387	0.1251	0.103321
NFX1	-0.00411121	0.1255	0.103584
ENTPD3-AS1	0.00656919	0.1258	0.103764
TMEM173	-0.00193945	0.126	0.103862
DGKH	0.0160576	0.1262	0.10396
NPC1	-0.00858589	0.1266	0.104222
PLXNC1	0.00830581	0.1269	0.104267
SSH1	0.0133262	0.1268	0.104267
SULT1A1	-0.00332254	0.1269	0.104267
SREBF2	0.00378754	0.127	0.104282
ZNF710	-0.000835228	0.1285	0.105445
KLHL29	0.0134198	0.129	0.105666
BCL11B	-0.0189381	0.1291	0.105666
DNAJC24	-0.00471336	0.129	0.105666
KATNBL1	0.00102578	0.1291	0.105666
CD5	0.0264105	0.13	0.106334
CRADD	0.00621001	0.1301	0.106347
FAM76A	-0.00899873	0.1302	0.106361
ANKAR	-0.00417402	0.1306	0.106619
BTN3A1	-0.0122573	0.1311	0.106959
NLN	0.0089156	0.1312	0.106972
SAT1	-0.00780064	0.1314	0.107067
UHRF1BP1L	-0.000584779	0.1323	0.107731
VPS35L	-0.00246258	0.1324	0.107744
BARD1	-0.00336136	0.133	0.108163
ERCC8	0.0125977	0.1336	0.108512
RPS27L	0.00410469	0.1336	0.108512
LDLR	0.00341193	0.134	0.108768
FAM118A	-0.00500241	0.1345	0.109035
2023-03-09	-0.00685312	0.1345	0.109035
AGO3	-0.00370558	0.1346	0.109047
WDR59	-0.0081002	0.135	0.109301
AL050309.1	-0.00788663	0.1351	0.109313
KIF1B	-0.00620301	0.1356	0.109648
TCF7	-0.00442368	0.1359	0.109821
ZRANB3	-0.0116583	0.1362	0.109924
SLC25A25	0.0143172	0.1362	0.109924
CEP152	-0.00041391	0.1364	0.109946
RRAGB	0.00859084	0.1364	0.109946
HDAC8	-0.00316893	0.1366	0.110037
HEG1	0.0194025	0.1382	0.111186
DENND1A	-0.00433452	0.1382	0.111186
BICRAL	-0.0101118	0.1384	0.111206
ACADSB	-0.0105743	0.1384	0.111206
ORC2	-0.00565626	0.1387	0.111307
AC084198.2	-0.00628255	0.1387	0.111307
THAP12	0.0134893	0.139	0.111477
TRIM69	0.00725599	0.1393	0.111507
SHPK	0.00494572	0.1393	0.111507
TMEM135	-0.00439244	0.1392	0.111507
AASDH	-0.00589202	0.1395	0.111597
FMNL2	0.0229206	0.1402	0.112087
CCPG1	-0.0124573	0.1407	0.112416
PLCL1	0.00278907	0.1412	0.112745
CDKL1	-0.00689119	0.142	0.113242
TRPV1	0.00453604	0.142	0.113242
BCLAF3	0.0137085	0.1426	0.113649
PLEKHA5	0.00364273	0.143	0.113897
HSH2D	-0.00621864	0.1437	0.114383
DHX34	0.0115684	0.1441	0.11463
KIF1BP	0.0169437	0.1447	0.115035
ARID3A	-0.00252283	0.1449	0.115122
THUMPD2	0.00857984	0.1451	0.115209
ZBTB25	0.00323602	0.1453	0.115296
ACTR3C	-0.00597882	0.1458	0.115621
SMYD4	-0.000276164	0.1466	0.116183
KIF20B	0.00149907	0.1469	0.116349
RYBP	0.018242	0.1471	0.116435
SIK2	-0.00316468	0.1474	0.1166
ELF2	-0.00989888	0.1475	0.116607
TDRD7	-0.00677324	0.1476	0.116613
PABPC1	0.00371615	0.1488	0.117488
MAPK8	-0.00654258	0.1491	0.117652
CAMTA1	-0.00487821	0.1492	0.117659
LDHA	0.0286797	0.1493	0.117665
HPS5	0.0108283	0.1503	0.118379
AC008083.3	-0.010449	0.1515	0.119251
CCDC126	-0.00448073	0.1517	0.119335
RABGEF1	0.0157404	0.1521	0.119575
IQGAP2	-0.00506823	0.1531	0.120287
LINC00685	0.00864477	0.1539	0.120767
TIPIN	0.011328	0.1539	0.120767
HDHD5	-0.00474926	0.1542	0.120854
YJU2	-0.00416693	0.1542	0.120854
DNMBP	0.0115852	0.1545	0.121014
DSE	0.00305224	0.1546	0.121018
BCL2L11	0.0154769	0.1551	0.121186
ITGAV	0.0144626	0.1551	0.121186
TRMT2B	0.000288568	0.1551	0.121186
ZCCHC2	-0.000513338	0.1553	0.121268
FCHO1	0.013593	0.1558	0.121584
RYK	-0.00948969	0.1561	0.121744
PLAG1	0.00954679	0.1563	0.121825
FYB1	-0.0245919	0.1565	0.121907
NUP160	-0.00390436	0.1566	0.12191
DCAF10	0.00688615	0.1567	0.121913
GABPA	0.00710895	0.1572	0.122228
VDR	0.0276789	0.1575	0.122312
BORA	0.00918538	0.1575	0.122312
COG6	0.00680649	0.1576	0.122315
WAKMAR2	0.011209	0.1586	0.123016
SMAD3	0.0120189	0.1587	0.123019
ZNF124	0.00663411	0.1591	0.123254
SLC35D2	-0.00473175	0.1594	0.123336
TXNDC12	-0.000184663	0.1594	0.123336
ATG10	0.010666	0.1597	0.123493
DAAM1	-0.0091692	0.1601	0.123728
NBPF11	-0.00750173	0.1604	0.123884
AC090825.1	-0.00846359	0.1614	0.124581
SEC22A	-0.0074134	0.1618	0.124814
SLC38A9	0.00775489	0.1619	0.124816
AKAP7	0.00798137	0.1627	0.125357
SOCS2	0.00563097	0.1629	0.125435
CNKSR2	-0.00286228	0.1631	0.125513
FAM126A	-0.0118394	0.1635	0.125745
LINC00426	0.00312494	0.1641	0.12613
RNF24	0.00973495	0.1645	0.126362
TBXAS1	0.00943447	0.1648	0.126516
NAT9	0.012717	0.1655	0.126977
CNNM4	0.00865771	0.1669	0.127974
RABGAP1	0.0023711	0.168	0.12874
RAB4B	-0.0104835	0.1683	0.128892
DUSP4	0.0406178	0.1689	0.129196
XXYLT1	-0.00407152	0.1689	0.129196
OTUD7B	0.0132633	0.1698	0.129807
TRERF1	0.00443722	0.1705	0.130264
PTPN9	0.0112694	0.1707	0.130339
GCLC	-0.00840196	0.171	0.130489
RPAP2	0.00787839	0.1713	0.13064
LYST	0.0192353	0.1718	0.130865
TSC22D3	-0.00318395	0.1717	0.130865
RCL1	0.00676454	0.1724	0.131165
PASK	-0.00390736	0.1724	0.131165
SUSD6	0.0214119	0.1726	0.131239
PELI2	-0.00827855	0.1731	0.131462
NPRL3	-0.000873765	0.1731	0.131462
LUZP1	0.0124942	0.1734	0.131612
EHD4	0.0138725	0.1736	0.131685
GPATCH11	-0.00712981	0.1742	0.132062
B2M	-0.0195951	0.1744	0.132135
GPSM2	0.00650116	0.1749	0.132275
STK17B	0.00779277	0.175	0.132275
RAB28	-0.00454079	0.1747	0.132275
NHLRC2	0.00860719	0.1749	0.132275
CCDC91	-0.00322682	0.1753	0.132423
SGK3	-0.0104168	0.1758	0.132722
CDC37L1	0.00603765	0.1761	0.13287
BBS7	0.00740301	0.1765	0.133093
RXYLT1	-0.00647568	0.1774	0.133613
PLAAT4	-0.00811035	0.1774	0.133613
ZNF718	0.00998157	0.178	0.133986
ANKS3	0.00948113	0.1782	0.134057
PPCDC	-0.00589495	0.1784	0.134128
L2HGDH	-0.00527609	0.1793	0.134721
CCDC191	0.00609271	0.1794	0.134721
LINC01871	0.0114815	0.1801	0.135163
RCBTB2	0.00839229	0.1802	0.135163
SWAP70	0.00876575	0.1816	0.135973
LYPLAL1	0.00428155	0.1815	0.135973
SNX30	0.00689447	0.1814	0.135973
ENTPD1-AS1	-0.007146	0.1818	0.136043
SLC37A3	-0.00308783	0.1824	0.136412
PCBP1-AS1	0.00974548	0.1832	0.136849
TP53INP1	-0.00818829	0.1832	0.136849
MLH3	-0.00331632	0.1835	0.136993
DHX32	0.0133934	0.1841	0.13736
AC023509.6	0.00399339	0.1848	0.137802
ARHGAP5	0.000873123	0.186	0.138616
CASK	-0.0185118	0.1862	0.138684
TGIF2	0.00169118	0.1866	0.1389
TCAIM	-0.00376124	0.1869	0.139043
ATG13	0.00857845	0.1879	0.139705
AC064834.1	0.00174908	0.1882	0.139846
ST3GAL3	-0.00228257	0.1893	0.140574
PLEKHA8	-0.00487529	0.1894	0.140574
LRFN2	0.0108981	0.1897	0.140715
TAFA2	0.0114143	0.19	0.140774
ADA2	0.000882806	0.19	0.140774
HSP90AB1	0.0227104	0.1902	0.14084
GPD1L	0.0057469	0.1904	0.140906
DNAJC17	0.00960782	0.191	0.141268
SMC2	0.0128795	0.1913	0.141408
TNFRSF11A	0.000411041	0.1921	0.141835
BCKDHB	0.0121504	0.192	0.141835
SP140	0.00725113	0.1936	0.142859
AIG1	0.012081	0.1943	0.143045
MRTFB	-0.00454125	0.1942	0.143045
FNTB	-0.00180338	0.1941	0.143045
POLB	0.00836685	0.194	0.143045
ZNF131	-0.00916642	0.1947	0.143174
STK38L	0.00832758	0.1946	0.143174
NR1D2	-0.00998954	0.1951	0.143302
CLASP2	-0.00162573	0.1951	0.143302
LRRC8B	0.0146968	0.1954	0.14344
HSPA5	0.0185744	0.1963	0.143852
COG4	-0.00856381	0.1963	0.143852
BNIP3L	-0.00500195	0.1962	0.143852
LIMK2	-0.0067796	0.1967	0.14398
RSRC1	-0.00313306	0.1967	0.14398
DHRS7B	-0.00236385	0.1969	0.144043
LRRN3	0.0100251	0.1981	0.144838
PLXNA4	0.00480936	0.1997	0.145924
ELOA-AS1	0.00780234	0.2003	0.146195
ALDH18A1	0.0125905	0.2003	0.146195
XPC	-0.00041886	0.2005	0.146257
ZUP1	0.00970918	0.2008	0.146392
ZNF765	0.0102438	0.2014	0.146662
LIX1L	-0.010498	0.2013	0.146662
ASB7	0.0092912	0.2021	0.147088
BAG2	-0.0008772	0.2027	0.14744
B4GALT5	-0.00601535	0.2031	0.147551
TTC39B	0.00397139	0.2031	0.147551
DNAJC27	0.00965364	0.2032	0.147551
RPP38	-0.00863181	0.2034	0.147612
METAP1D	-0.00304244	0.2036	0.147673
SCMH1	0.0132197	0.2039	0.147807
KIF9-AS1	0.00950503	0.2046	0.148146
GNA12	0.0125642	0.2045	0.148146
ZNF236-DT	0.0114884	0.2048	0.148206
DUSP16	-0.0113538	0.2053	0.148484
RPS6KC1	-0.00447662	0.2057	0.148689
BET1	-0.00496262	0.2061	0.148893
CASP8	-0.00309474	0.2065	0.149098
COLQ	-0.00109356	0.2069	0.149302
C11orf80	-0.00112249	0.2072	0.149337
LANCL2	0.0122535	0.2073	0.149337
PECR	-0.00825056	0.2071	0.149337
PRKN	-0.00791	0.208	0.149588
DIPK1A	-3.50782e-06	0.2079	0.149588
ZMYM1	0.00895651	0.2078	0.149588
MAP3K3	-0.00994184	0.2083	0.149719
AL049869.3	-0.002277	0.2092	0.150281
ESF1	-0.0032712	0.2095	0.150412
NSMAF	-0.00511358	0.2099	0.150614
CAB39L	0.0105126	0.2104	0.150888
CPEB3	-0.00830966	0.2112	0.151291
TMPO	0.0122042	0.2112	0.151291
EED	0.0131989	0.2114	0.151349
PRORP	-0.00927507	0.2117	0.151466
WDR89	-0.00459765	0.2118	0.151466
INPP5F	-0.00105188	0.2122	0.151667
HECTD4	0.00972842	0.2126	0.151867
SELL	-0.00604031	0.2131	0.152139
TCEANC2	-0.00580627	0.2138	0.152553
SLC12A6	0.00295143	0.2143	0.152654
AP3S2	0.00290814	0.2143	0.152654
PEX7	-0.0033784	0.2142	0.152654
RILPL2	0.0080582	0.2147	0.152754
ARHGAP21	-0.00261098	0.2147	0.152754
SLC45A4	0.00959628	0.2148	0.152754
HIVEP3	0.0278238	0.2153	0.153024
ZYG11B	-0.00359301	0.2166	0.153676
HOMER1	0.0154124	0.2166	0.153676
ILRUN	0.00698427	0.2167	0.153676
TBPL1	0.0103369	0.2166	0.153676
SLC39A11	-0.00466381	0.2171	0.153874
STX12	0.0114959	0.2178	0.154285
NFATC1	-0.0017725	0.2183	0.154553
TMEM62	-0.00526485	0.2193	0.155175
INTS4	0.0157509	0.2196	0.155215
LZIC	-0.00114328	0.2195	0.155215
NARS2	-0.00653615	0.2205	0.155592
OXR1	-0.00825971	0.2204	0.155592
MTO1	-0.0041733	0.2205	0.155592
AC016831.7	0.0145385	0.221	0.155608
CTCF	-0.00378721	0.2211	0.155608
STRADA	0.00439273	0.2207	0.155608
CNOT10	-0.000520592	0.2213	0.155608
DTNBP1	-0.00234788	0.2212	0.155608
METTL21A	0.0100813	0.2215	0.155608
BTBD2	0.00893064	0.2215	0.155608
QSER1	-0.00293773	0.2212	0.155608
GEMIN5	-0.00374982	0.2221	0.155944
RORA-AS1	-0.0111235	0.223	0.156317
LY96	0.00689738	0.223	0.156317
IL3RA	0.0161583	0.2228	0.156317
SLC4A7	-0.00774786	0.2239	0.156862
MYH11	-0.00524511	0.2243	0.156969
SNAP29	-0.00261284	0.2242	0.156969
CDCP1	0.0159607	0.2249	0.157303
PHF14	0.00894052	0.2254	0.157566
CXCR6	0.00998928	0.2257	0.157673
TVP23B	0.0044758	0.2258	0.157673
BMERB1	-0.00512635	0.2264	0.157972
CD40LG	0.00254658	0.2266	0.157972
PSME4	0.00962887	0.2266	0.157972
MAGED1	0.00802284	0.2268	0.158025
AP000873.2	0.00701124	0.2273	0.158114
KLHL8	0.000337061	0.2273	0.158114
AC002463.1	0.010236	0.2273	0.158114
TULP3	-0.00361375	0.2282	0.158653
TPI1	0.0303069	0.2285	0.158775
CLEC16A	0.02007	0.2287	0.158828
AC026347.1	0.00703285	0.2295	0.159296
PLCL2	-0.00298613	0.2301	0.159626
WBP4	0.013555	0.2309	0.159989
PRR14L	-0.00568752	0.231	0.159989
R3HDM2	-0.00602331	0.2309	0.159989
PBX3	0.0132609	0.2314	0.160092
NVL	0.00173429	0.2313	0.160092
C21orf58	0.00951617	0.2322	0.160558
AL365356.1	0.012406	0.2325	0.160679
ADHFE1	-0.00873622	0.2333	0.161144
TIMP1	0.0130123	0.234	0.161365
ZGRF1	-0.000461806	0.2339	0.161365
TET3	0.0130281	0.234	0.161365
CD4	-0.00744057	0.2347	0.16176
SHPRH	-0.00532262	0.2353	0.162086
RFWD3	0.0012401	0.2364	0.162756
PGAP1	0.00886988	0.237	0.163081
DHX57	0.011032	0.2373	0.163199
GRAMD1B	0.0148738	0.2378	0.163455
PHF21A	0.00273205	0.238	0.163504
SHLD1	-0.00231551	0.2384	0.163603
C18orf25	0.0064875	0.2383	0.163603
MAP3K14	0.0017864	0.2386	0.163652
IFNGR2	0.000224641	0.2392	0.163867
RRP12	0.011787	0.2393	0.163867
FRS2	0.0107458	0.2391	0.163867
KIF3A	0.00134704	0.24	0.164258
IL15RA	-0.00208658	0.2403	0.164287
SLC16A13	0.0101526	0.2402	0.164287
DCAF7	0.00990828	0.2419	0.165292
AC099063.1	-0.00362212	0.2435	0.166297
MYO1E	0.0181284	0.2445	0.166622
GKAP1	-0.00381577	0.2444	0.166622
NR2C2	-0.00501318	0.2444	0.166622
SEC24C	-0.00629661	0.2442	0.166622
AC004797.1	-0.00902702	0.2448	0.166738
WASHC3	0.00294398	0.2451	0.166853
METTL8	-0.005287	0.2454	0.166968
FO393401.1	0.00696551	0.2463	0.167401
DSTYK	-0.00399475	0.2463	0.167401
TTC37	0.00318397	0.2465	0.167448
CHST11	-0.00013915	0.2476	0.168016
EHBP1	-0.00452173	0.2475	0.168016
ACYP2	-0.0084341	0.2479	0.16813
C9orf85	0.00873488	0.2498	0.169149
USP40	0.0123295	0.2498	0.169149
SEC24D	0.00866569	0.2496	0.169149
FAM184A	0.00996118	0.2502	0.16933
PAM	0.00548872	0.2508	0.169646
DHFR	0.00974628	0.2512	0.169826
TMEM192	0.00782059	0.2518	0.170141
SLC8B1	-0.00815793	0.2526	0.170591
MYO1D	-0.0138308	0.2536	0.170993
CDKN2B-AS1	-0.00768259	0.254	0.170993
PPP3CB	0.00940136	0.2539	0.170993
SLC7A1	0.00557066	0.2537	0.170993
DCUN1D2	-0.000225516	0.2538	0.170993
FAM219A	0.00936431	0.2539	0.170993
BCL2L13	-0.00132689	0.2542	0.171038
PXYLP1	0.010784	0.2544	0.171082
MEF2B	-0.00372373	0.255	0.171395
JUND	0.00427417	0.2553	0.171506
ZBTB11	0.00468858	0.2562	0.17202
PARP16	0.00740153	0.2567	0.172265
SLC25A36	-0.00233759	0.2572	0.17251
MBTD1	-0.0074614	0.2576	0.172687
AL136456.1	-0.00916898	0.2581	0.172931
RASA2	0.0211436	0.2583	0.172974
CFLAR	0.0132957	0.2591	0.173328
CD2AP	0.00847268	0.259	0.173328
SKIL	0.0088978	0.2596	0.173571
KLHDC10	-0.0063888	0.26	0.173656
SNX14	0.00725401	0.2599	0.173656
LPP	0.0144122	0.2607	0.174033
WDR25	0.00742662	0.261	0.174051
RB1	-0.00764763	0.2609	0.174051
KLF6	-0.0103261	0.2616	0.17436
JAKMIP2	0.00133559	0.2624	0.174801
IL21R	0.017867	0.2631	0.175176
ZNF786	0.00129795	0.2634	0.175284
ACO1	0.00523367	0.2642	0.1757
GBP3	-0.00883238	0.2643	0.1757
ATP8A1	0.0123892	0.2666	0.176467
HERC5	-0.00865165	0.2659	0.176467
LRRC8D	-0.00721942	0.2667	0.176467
PIK3C2A	-0.00379185	0.2661	0.176467
AC006504.5	0.0104347	0.2664	0.176467
ZW10	-0.00304272	0.2665	0.176467
DENND4C	-0.00835591	0.2666	0.176467
LACTB	0.00552541	0.2658	0.176467
ANKRD13C	0.00688833	0.2656	0.176467
TTN	0.0121355	0.2674	0.176838
ZNF79	0.00945538	0.2679	0.177077
TAF1	-0.00344439	0.2696	0.178108
SNTB2	0.0100955	0.2721	0.179667
ZSWIM7	-0.00125461	0.2732	0.180299
RORA	-0.0245646	0.2741	0.180585
PRKAR2A	-0.00230311	0.2742	0.180585
TMIGD2	0.00885198	0.2738	0.180585
SHQ1	0.0109833	0.274	0.180585
DENND1B	0.0163916	0.2746	0.180755
ADAMTS10	-0.010143	0.2748	0.180766
SLC25A42	-0.00407404	0.2749	0.180766
RAB40C	-0.00699263	0.2752	0.18087
CBFB	0.0284532	0.2758	0.181078
ARSB	0.00487695	0.2758	0.181078
PDE4B	0.00729918	0.2764	0.181295
GRK3	0.0133661	0.2767	0.181295
LMO7	0.00928315	0.2766	0.181295
PARVB	0.00294933	0.2765	0.181295
XYLT1	-0.000156737	0.2775	0.181726
SPG11	0.00768104	0.2784	0.182221
TBC1D32	-0.00285499	0.2796	0.182725
ABHD17B	0.00712298	0.2794	0.182725
GSE1	0.0100173	0.2796	0.182725
ZNF461	0.0106243	0.2798	0.182762
TSG101	-0.00407242	0.2809	0.183387
TTC9	0.00637338	0.2816	0.18375
SLC9A7	0.014169	0.2821	0.183982
AC008771.1	-0.00362363	0.2825	0.184148
TGFB1	0.0124707	0.2831	0.184445
RIC3	-0.00307041	0.2834	0.184546
AL356599.1	0.00721598	0.2838	0.184618
KPNA6	0.000238781	0.2838	0.184618
TMLHE	-0.00401523	0.2843	0.184849
FAM234A	0.00580868	0.2852	0.185339
OGDH	-0.00411805	0.2856	0.185505
GAB2	0.00343815	0.2861	0.185735
PCGF6	-0.00186168	0.2869	0.186065
HMG20A	0.00621879	0.2869	0.186065
XRRA1	0.00718802	0.2876	0.186424
ZNF440	0.00990323	0.2881	0.186653
MAP3K8	0.0126938	0.2886	0.186757
TUBD1	0.00811093	0.2887	0.186757
SGMS1	-0.000374999	0.2887	0.186757
ZCCHC10	0.000222407	0.289	0.186856
ARAP2	0.0111203	0.2903	0.187506
TCAF1	0.000660041	0.2903	0.187506
LINC00662	-0.00512979	0.2908	0.187734
MAPKBP1	0.0122119	0.2929	0.188994
EDEM3	-0.0113046	0.2932	0.189092
SLC9A9	0.000243652	0.2939	0.18932
APLF	0.00985964	0.2939	0.18932
PDE8A	-0.00372581	0.294	0.18932
CTLA4	0.018821	0.2945	0.189515
NBDY	-0.00378402	0.2946	0.189515
IGBP1	-0.00121144	0.295	0.189677
TNFSF8	-0.000876676	0.2954	0.189807
UNK	0.00684559	0.2955	0.189807
STRIP2	0.00597068	0.2962	0.190161
HSF2	0.00621785	0.3005	0.192824
ACOX1	-0.00180607	0.3007	0.192855
ACTR3B	-0.00112049	0.301	0.192951
HDAC7	0.0262666	0.3012	0.192982
AL162253.2	-0.0104582	0.302	0.193397
RABIF	-0.000341847	0.3025	0.19362
CHKB-DT	-0.00208261	0.3039	0.194418
SERGEF	0.000599457	0.3048	0.194896
AL450384.2	-0.00134383	0.3075	0.196524
BTD	-0.00824145	0.3099	0.197888
SIL1	0.00634731	0.31	0.197888
ZDHHC20	-0.00358572	0.3101	0.197888
[truncated: 1,003 more rows]

## Sheet: DATF
Table S9 Identification of cellular transcripts and DATFs that correlate with HIV RNA levels for donor 2 primary cells
Note: List of Spearman correlation coefficients, nominal P values from linear regression, and adjusted P values (P.adj) for TF and motifs that were associated with HIV RNA level.
TF	Motif	Mean.DMSO	Mean.SAHA	Mean.Prostratin	Mean.iBET151	SAHA.P	Prostratin.P	iBET151.P	SAHA.P.adj	Prostratin.P.adj	iBET151.P.adj	DATF.combined.P	DATF.combined.P.adj
FOXF2	MA0030.1	-0.0209436	0.00499404	-0.169813	0.21116	0.0991575	4.83e-21	1.63e-47	0.0243155	9.07e-21	1.97e-46	4.9e-47	1.14e-46
FOXD1	MA0031.1	0.0525437	-0.0621566	-0.269977	0.29309	3.56e-09	2.73e-91	1.94e-48	2.06e-09	1.1e-90	2.53e-47	8.2e-91	2.87e-90
IRF2	MA0051.1	0.245436	-0.188525	-0.289186	0.167806	5.75e-109	1.33e-206	2.42e-05	2.34e-108	1.07e-205	1.97e-05	4e-206	2.75e-205
MZF1(var.2)	MA0057.1	-0.013577	0.243859	-0.228432	0.0574294	1.86e-54	3.22e-51	7.7e-06	3.36e-54	8.52e-51	6.74e-06	5.56e-54	1.4e-53
MAX::MYC	MA0059.1	-0.0122531	-0.0266791	0.140442	-0.110233	0.35602	6.96e-21	5.55e-10	0.075178	1.3e-20	8.29e-10	2.09e-20	3.5e-20
PPARG	MA0066.1	-0.0263838	-0.0872453	0.064696	0.0260741	0.00084731	3.19e-09	0.00148169	0.00029637	4.61e-09	0.00093304	9.56e-09	1.21e-08
PAX6	MA0069.1	-0.0195139	-0.0710943	0.11111	-0.0440292	0.00301999	3.58e-16	0.0758821	0.00099527	6.1e-16	0.0303526	1.08e-15	1.64e-15
PBX1	MA0070.1	-0.0274049	-0.0274613	0.10455	-0.0543418	0.895338	2.03e-16	0.0213094	0.164402	3.49e-16	0.0101716	6.1e-16	9.32e-16
RORA	MA0071.1	-0.0788671	-0.102776	0.200548	-0.0486412	0.134531	2.61e-68	0.102178	0.0316489	8.36e-68	0.0397553	7.84e-68	2.23e-67
RORA(var.2)	MA0072.1	-0.0985796	-0.126452	0.303157	-0.12064	0.152294	4.1e-140	0.106712	0.0350115	2.43e-139	0.0411113	1.23e-139	6.19e-139
RREB1	MA0073.1	-0.0714768	0.216129	-0.0654313	-0.0139545	5.54e-82	0.845425	5.64e-05	1.8e-81	0.856246	4.4e-05	1.66e-81	5.28e-81
RXRA::VDR	MA0074.1	-0.0659099	-0.0504652	0.170014	-0.0867136	0.484557	5.16e-53	0.241954	0.0977927	1.39e-52	0.0808915	1.55e-52	3.8e-52
SOX9	MA0077.1	-0.0271442	0.0282533	0.01641	0.00923388	0.00085629	0.0035855	0.0157443	0.00029859	0.00427424	0.00788717	0.00198649	0.00217176
SRY	MA0084.1	0.0179684	0.0419359	-0.155441	0.128699	0.0991272	2.05e-33	7.84e-14	0.0243155	4.6e-33	1.48e-13	6.15e-33	1.25e-32
TAL1::TCF3	MA0091.1	-0.0164584	0.0351839	-0.0126555	-0.0019275	0.00240441	0.786976	0.314725	0.00080183	0.808694	0.100917	0.00724529	0.00777333
REL	MA0101.1	-0.0580016	-0.268779	0.430248	-0.164737	6.94e-30	2.14e-173	2.63e-10	9.32e-30	1.49e-172	4.05e-10	6.42e-173	3.88e-172
RELA	MA0107.1	-0.0515389	-0.275545	0.446831	-0.180105	7.44e-32	7.76e-166	1.89e-15	1.05e-31	5.12e-165	3.76e-15	2.33e-165	1.34e-164
NR1H2::RXRA	MA0115.1	-0.0088662	-0.0570409	0.0842844	-0.0427811	0.0036028	2.13e-08	0.0171577	0.00117377	3e-08	0.00843358	6.38e-08	7.88e-08
NFIC::TLX1	MA0119.1	0.0453925	0.0927907	-0.163737	0.0478629	0.0118131	2.24e-41	0.881216	0.00352624	5.42e-41	0.223944	6.72e-41	1.48e-40
ZNF354C	MA0130.1	-0.0079621	0.0386778	-0.0301061	0.00935993	0.00022686	0.0627766	0.204696	8.34e-05	0.0715993	0.0711664	0.00067753	0.00075774
CTCF	MA0139.1	0.0562966	1.04686	-1.076	0.210213	0	0	3.8e-21	0	0	1.03e-20	0	0
EWSR1-FLI1	MA0149.1	-0.0586655	0.103404	-0.0520448	0.041863	3.25e-27	0.885983	2.61e-13	3.9e-27	0.894462	4.7e-13	9.76e-27	1.79e-26
REST	MA0138.2	0.00493466	-0.0556144	0.0724986	-0.0468318	8.77e-05	8.45e-06	0.00026673	3.34e-05	1.11e-05	0.00018979	2.25e-05	2.64e-05
NFATC2	MA0152.1	-0.168634	-0.0801184	0.338013	-0.123379	7.95e-08	1.23e-234	0.00524273	4.03e-08	1.11e-233	0.00295703	3.7e-234	3e-233
INSM1	MA0155.1	-0.0397943	0.20259	-0.110163	0.00989686	2.18e-50	3.94e-08	0.0016882	3.76e-50	5.53e-08	0.00104628	6.53e-50	1.57e-49
RARA::RXRA	MA0159.1	0.0152781	0.0874388	-0.108451	0.0315355	0.00018073	9.4e-18	0.362607	6.69e-05	1.68e-17	0.11281	2.82e-17	4.48e-17
NR4A2	MA0160.1	-0.09488	-0.136172	0.290866	-0.107791	0.00602212	3.61e-133	0.478449	0.00189693	2.02e-132	0.141281	1.08e-132	5.12e-132
PLAG1	MA0163.1	0.02127	0.152315	-0.185213	0.0461615	2.28e-17	2.5e-53	0.0422086	2.18e-17	6.79e-53	0.0186956	7.49e-53	1.85e-52
ARNT::HIF1A	MA0259.1	-0.0026834	0.0244207	0.0243482	-0.0374952	0.0667821	0.0835451	0.0490885	0.0171509	0.0947743	0.0211456	0.0634456	0.0658378
DUX4	MA0468.1	-0.0770896	-0.0927023	0.273775	-0.123124	0.384369	8.47e-119	0.0026722	0.0802724	4.22e-118	0.00159923	2.54e-118	1.06e-117
FOS	MA0476.1	-1.66983	-2.26524	5.21935	-1.99912	2.46e-83	0	1.35e-26	8.25e-83	0	7.58e-26	0	0
FOSL2	MA0478.1	-1.54057	-2.05653	4.81509	-1.84898	1.05e-65	0	2.12e-26	2.1e-65	0	1.11e-25	0	0
FOXH1	MA0479.1	-0.0740498	-0.0018097	0.0783993	0.0024353	1.38e-06	5.13e-26	3.83e-07	6.28e-07	1.03e-25	4.12e-07	1.54e-25	2.76e-25
JUN	MA0488.1	-0.236606	-0.31917	0.84012	-0.381311	2.11e-05	0	1.18e-18	8.49e-06	0	2.61e-18	0	0
JUN(var.2)	MA0489.1	-1.71181	-2.28113	5.29983	-2.03411	6.81e-75	0	7.04e-26	1.89e-74	0	3.35e-25	0	0
JUND(var.2)	MA0492.1	-0.187264	-0.309138	0.755632	-0.352523	5.63e-10	0	3.57e-23	3.58e-10	0	1.22e-22	0	0
MEF2C	MA0497.1	0.0196987	-0.166176	0.123808	-0.0237571	1.4e-35	3.91e-15	0.00171743	2.16e-35	6.53e-15	0.0010602	4.2e-35	8.75e-35
MAF::NFE2	MA0501.1	-0.874578	-1.1302	2.65122	-1.00161	3.67e-29	0	9.58e-09	4.65e-29	0	1.22e-08	0	0
NR2C2	MA0504.1	-0.0406071	0.137119	-0.0364641	-0.0166269	1.54e-30	0.774886	0.0629808	2.09e-30	0.797565	0.0257841	4.61e-30	9.01e-30
NRF1	MA0506.1	-0.0811919	-0.0274966	0.109948	-0.157575	0.00508963	1.02e-37	1.76e-07	0.0016166	2.36e-37	1.95e-07	3.06e-37	6.49e-37
POU2F2	MA0507.1	-0.0094375	0.127493	-0.0435628	-0.0405869	6.58e-18	0.0206275	0.038431	6.53e-18	0.0241354	0.0171679	1.97e-17	3.15e-17
SMAD2::SMAD3::SMAD4	MA0513.1	0.00156745	-0.0909286	0.0540819	0.0189314	1.79e-08	0.00030041	0.284692	9.63e-09	0.00037507	0.0929987	5.37e-08	6.66e-08
STAT1::STAT2	MA0517.1	0.165963	-0.249349	-0.132789	0.133578	6.9e-141	2.72e-93	0.0190366	3.93e-140	1.13e-92	0.0092699	2.07e-140	1.05e-139
TCF7L2	MA0523.1	0.118043	0.0691609	-0.375763	0.209304	0.0112405	6.05e-194	4.11e-07	0.00338188	4.61e-193	4.33e-07	1.81e-193	1.18e-192
ZBTB33	MA0527.1	0.00956682	-0.0008879	-0.0119139	-0.0283428	0.372785	0.149001	0.00961781	0.0782832	0.165469	0.0050606	0.0268461	0.0282285
ELK4	MA0076.2	0.0506132	-0.137194	-0.16058	0.133103	1.42e-29	3.66e-45	5.01e-09	1.84e-29	9.1e-45	6.54e-09	1.1e-44	2.48e-44
ESR2	MA0258.2	-0.0835565	-0.062422	0.175854	-0.0419654	0.13463	8.7e-63	0.00367731	0.0316489	2.62e-62	0.00211984	2.61e-62	7.06e-62
IRF1	MA0050.2	0.132751	-0.193631	-0.121405	0.124464	3.39e-120	3.06e-93	0.477843	1.49e-119	1.27e-92	0.141281	1.02e-119	4.38e-119
STAT1	MA0137.3	-0.121028	-0.0831953	0.429886	-0.279529	0.0592895	3.96e-218	4.66e-21	0.0154353	3.43e-217	1.24e-20	1.19e-217	8.95e-217
STAT3	MA0144.2	-0.126636	-0.110591	0.419153	-0.23505	0.435459	2.1e-249	2.21e-11	0.0891462	2.04e-248	3.73e-11	6.29e-249	5.53e-248
GATA1::TAL1	MA0140.2	-0.0092671	-0.0238341	-0.0198058	0.0497374	0.421599	0.569505	0.00011609	0.0866197	0.596848	8.79e-05	0.00034828	0.00039298
YY1	MA0095.2	0.0533366	-0.0170876	-0.213291	0.100181	1.14e-05	2.99e-72	0.00109723	4.76e-06	1.02e-71	0.00071093	8.97e-72	2.7e-71
FOXP2	MA0593.1	0.00324631	-0.0665344	-0.188903	0.267839	5.58e-05	5.97e-40	7.74e-66	2.18e-05	1.42e-39	1.21e-63	2.32e-65	6.44e-65
SREBF1	MA0595.1	0.0407716	-0.168905	0.113726	-0.0356145	1.24e-33	1.39e-06	4.76e-07	1.84e-33	1.87e-06	4.91e-07	3.73e-33	7.62e-33
SREBF2	MA0596.1	0.0357285	-0.147943	0.103735	-0.0295917	1.22e-24	4.34e-06	6.3e-05	1.42e-24	5.75e-06	4.89e-05	3.67e-24	6.51e-24
THAP1	MA0597.1	-0.0168797	-0.124753	0.150948	-0.0438798	1.87e-10	2.48e-28	0.0539958	1.25e-10	5.18e-28	0.0227323	7.44e-28	1.4e-27
KLF5	MA0599.1	-0.0045078	0.253585	-0.167268	-0.0040671	8.46e-119	4.5e-61	0.964023	3.57e-118	1.34e-60	0.239956	2.54e-118	1.06e-117
DMRT3	MA0610.1	-0.0321292	-0.0501045	0.109755	-0.0389707	0.380185	1.82e-21	0.800888	0.0795442	3.45e-21	0.208949	5.47e-21	9.21e-21
FOXG1	MA0613.1	-0.0121464	-0.0254616	-0.146932	0.20776	0.710008	2.17e-17	1.52e-45	0.136047	3.84e-17	1.7e-44	4.56e-45	1.03e-44
LBX1	MA0618.1	0.0393871	0.120756	-0.2012	0.0913015	9.9e-06	1.46e-55	0.00392113	4.15e-06	4.1e-55	0.0022439	4.39e-55	1.12e-54
NFATC3	MA0625.1	-0.17405	-0.188854	0.463012	-0.161995	0.544133	0	0.476164	0.108473	0	0.141138	0	0
POU6F1	MA0628.1	0.0761794	0.0887259	-0.197214	0.0764956	0.491104	1.8e-68	0.964117	0.0989389	5.77e-68	0.239956	5.39e-68	1.54e-67
SHOX	MA0630.1	0.0467448	0.114878	-0.199418	0.0789971	3.87e-05	1.27e-57	0.0695697	1.53e-05	3.59e-57	0.0280423	3.81e-57	9.81e-57
ALX3	MA0634.1	0.121844	0.179456	-0.366185	0.125794	0.00090696	1.02e-208	0.696411	0.00031339	8.26e-208	0.189249	3.05e-208	2.17e-207
BARHL2	MA0635.1	0.0301391	0.0314711	-0.0981038	0.0405132	0.687797	6.76e-17	0.411088	0.13248	1.17e-16	0.125649	2.03e-16	3.14e-16
BHLHE41	MA0636.1	0.0583021	0.122724	-0.339275	0.144972	0.00090624	3.41e-136	3.91e-07	0.00031339	1.95e-135	4.17e-07	1.02e-135	4.95e-135
CENPB	MA0637.1	0.00737089	0.0261086	-0.0401988	-0.009285	0.349081	0.00140351	0.343509	0.0744018	0.00169871	0.107897	0.00419094	0.00453481
CREB3	MA0638.1	-0.0624534	-0.158602	0.27235	-0.0933503	1.62e-07	2.76e-101	0.0710465	7.98e-08	1.18e-100	0.0285641	8.27e-101	3.03e-100
DBP	MA0639.1	0.0554917	0.0410334	-0.124243	0.0374759	0.620941	1.35e-30	0.210495	0.121241	2.91e-30	0.0728501	4.04e-30	7.92e-30
ELF4	MA0641.1	0.0905525	-0.0172338	-0.336176	0.189604	3.56e-09	8.15e-171	3.81e-12	2.06e-09	5.55e-170	6.63e-12	2.45e-170	1.45e-169
ELF5	MA0136.2	0.0996688	-0.104472	-0.258233	0.198972	1.12e-31	8.61e-120	1.71e-11	1.56e-31	4.39e-119	2.91e-11	2.58e-119	1.1e-118
EN1	MA0027.2	-0.0029836	0.100446	-0.0797186	0.0127257	1.67e-09	1.71e-06	0.156845	1e-09	2.3e-06	0.0571933	5e-09	6.41e-09
EN2	MA0642.1	0.0029952	0.0555446	-0.0062732	-0.0460705	0.00481978	0.66217	0.00672698	0.00153516	0.688266	0.00359994	0.00846444	0.00906597
ESX1	MA0644.1	0.0632134	0.100317	-0.201528	0.0728964	0.025284	9.93e-64	0.343124	0.00715404	3.05e-63	0.107897	2.98e-63	8.2e-63
ETV6	MA0645.1	0.0246127	-0.168474	-0.0555794	0.102272	3.24e-29	3.82e-07	1.3e-07	4.15e-29	5.18e-07	1.46e-07	9.73e-29	1.85e-28
FLI1	MA0475.2	0.0104849	-0.104416	-0.055418	0.0431598	1.14e-10	4.26e-05	0.0361594	7.75e-11	5.5e-05	0.0162924	3.41e-10	4.56e-10
FOXI1	MA0042.2	0.0513649	-0.0607805	-0.269767	0.292997	8.82e-09	2.49e-90	6.48e-49	4.81e-09	9.72e-90	1.02e-47	7.46e-90	2.54e-89
FOXL1	MA0033.2	0.0513649	-0.0607805	-0.269767	0.292997	8.82e-09	2.49e-90	6.48e-49	4.81e-09	9.72e-90	1.02e-47	7.46e-90	2.54e-89
FOXO3	MA0157.2	0.0525437	-0.0621566	-0.269977	0.29309	3.56e-09	2.73e-91	1.94e-48	2.06e-09	1.1e-90	2.53e-47	8.2e-91	2.87e-90
GCM1	MA0646.1	-0.0012114	0.0398546	0.00544913	-0.037873	0.0286909	0.796135	0.00985055	0.00801853	0.815459	0.0051634	0.0226838	0.0240114
GRHL1	MA0647.1	0.050776	-0.103632	-0.047632	0.0831259	8.22e-19	5.8e-10	0.0274318	8.44e-19	8.62e-10	0.0126881	2.46e-18	3.97e-18
GSC	MA0648.1	0.0521031	0.18127	-0.252403	0.0510522	3.63e-13	1.81e-86	0.960378	2.82e-13	6.79e-86	0.239956	5.44e-86	1.77e-85
HEY2	MA0649.1	0.0648025	-0.0032558	-0.108428	0.0367059	0.0002609	2.86e-28	0.10954	9.5e-05	5.95e-28	0.0419666	8.58e-28	1.61e-27
HINFP	MA0131.2	0.045503	-0.098309	0.0115353	-0.012457	5.57e-18	0.0124478	2.53e-05	5.67e-18	0.0146187	2.04e-05	1.67e-17	2.67e-17
HNF1A	MA0046.2	0.0784196	0.0640774	-0.173938	0.0539492	0.391153	1.45e-63	0.0979902	0.0814604	4.43e-63	0.038316	4.35e-63	1.19e-62
HNF1B	MA0153.2	0.0409729	-0.0436849	-0.0239272	0.0207627	1.58e-06	1.73e-05	0.222817	7.02e-07	2.26e-05	0.0757863	4.34e-06	5.18e-06
HOXC11	MA0651.1	-0.0009479	0.0112254	-0.0097805	-0.0093554	0.35164	0.828811	0.906387	0.0745292	0.844826	0.229597	0.81202	0.814594
HSF1	MA0486.2	0.0501171	0.0494604	-0.157271	0.0648889	0.955802	1.05e-41	0.299159	0.173548	2.56e-41	0.0967171	3.15e-41	6.97e-41
IRF8	MA0652.1	0.226625	-0.455418	-0.0601012	0.147962	1.08e-228	1.12e-57	2.79e-05	1.23e-227	3.18e-57	2.23e-05	3.24e-228	2.56e-227
IRF9	MA0653.1	0.23881	-0.406449	-0.091403	0.139854	5.68e-226	3.04e-82	1.09e-08	5.65e-225	1.11e-81	1.36e-08	1.7e-225	1.33e-224
ISX	MA0654.1	0.034782	0.0735832	-0.138174	0.0509827	0.0245535	2.95e-30	0.406966	0.007017	6.29e-30	0.124876	8.85e-30	1.71e-29
JDP2	MA0655.1	-1.56213	-2.08932	4.83186	-1.85483	2.95e-68	0	6.77e-22	6.22e-68	0	1.89e-21	0	0
JDP2(var.2)	MA0656.1	-0.212383	-0.187577	0.726213	-0.380981	0.113201	0	1.64e-22	0.0275813	0	4.99e-22	0	0
KLF13	MA0657.1	-0.0949608	0.366458	-0.0142562	-0.17417	1.25e-157	1.64e-07	1.29e-06	8.39e-157	2.25e-07	1.27e-06	3.75e-157	2.08e-156
LHX6	MA0658.1	0.0719969	0.111639	-0.248168	0.105321	0.0130062	2.51e-90	0.0114739	0.00385212	9.76e-90	0.00589865	7.54e-90	2.55e-89
MEF2B	MA0660.1	0.0566604	-0.085475	0.0254455	-0.0286188	2.61e-19	0.0224494	9.7e-09	2.71e-19	0.0261703	1.23e-08	7.84e-19	1.27e-18
MEOX1	MA0661.1	0.0358365	0.0656	-0.0867532	0.0162793	0.14056	1.37e-16	0.104155	0.0326824	2.36e-16	0.0404241	4.11e-16	6.3e-16
MIXL1	MA0662.1	0.082958	0.169082	-0.326697	0.131811	5.17e-07	1.16e-153	0.00602833	2.45e-07	7.36e-153	0.00330501	3.49e-153	1.9e-152
MLX	MA0663.1	0.0306557	0.12644	-0.242416	0.0766933	2e-08	1.02e-66	0.00431854	1.06e-08	3.2e-66	0.00246233	3.06e-66	8.53e-66
MLXIPL	MA0664.1	0.0333582	0.112273	-0.275512	0.112858	8.91e-06	6.35e-87	4.23e-06	3.75e-06	2.39e-86	3.9e-06	1.91e-86	6.25e-86
MSC	MA0665.1	0.102631	0.0380697	-0.265698	0.149193	5.26e-05	1.8e-119	0.0010871	2.07e-05	9.03e-119	0.00070729	5.4e-119	2.28e-118
MSX1	MA0666.1	-0.0360441	0.0714618	0.00625685	-0.0213665	3.58e-09	0.0106318	0.169687	2.06e-09	0.0125091	0.0613057	1.07e-08	1.35e-08
MYF6	MA0667.1	0.0161886	-0.0065358	-0.136489	0.124195	0.0649114	2.85e-24	8.76e-10	0.0167081	5.59e-24	1.27e-09	8.55e-24	1.5e-23
NEUROD2	MA0668.1	0.0150565	-0.0157708	0.0117512	-0.0092559	0.0872501	0.80789	0.14504	0.0216752	0.82483	0.0535109	0.199371	0.202572
NEUROG2	MA0669.1	-0.0249746	-0.0338858	0.0398209	0.00966953	0.427546	7.1e-05	0.0513551	0.0876836	9.11e-05	0.0219412	0.00021256	0.0002433
NFIA	MA0670.1	0.0135056	0.0169171	-0.0517605	0.0460727	0.833888	1.98e-06	0.0650223	0.154864	2.65e-06	0.0265417	5.93e-06	7.03e-06
NFIX	MA0671.1	0.0109335	0.0432521	-0.081934	0.0660535	0.0697647	8.7e-10	0.00205551	0.017678	1.28e-09	0.00125409	2.61e-09	3.39e-09
NHLH1	MA0048.2	0.0185344	0.0117847	-0.0871042	0.0523349	0.881066	6.28e-12	0.0348784	0.162042	9.62e-12	0.0158518	1.88e-11	2.57e-11
NKX2-3	MA0672.1	0.00068694	-0.0123837	0.0271388	-0.0201324	0.392476	0.121187	0.224063	0.0815176	0.136497	0.076045	0.203785	0.206724
NKX2-8	MA0673.1	-0.0018554	-0.0515838	0.0526497	0.00240845	0.0132183	9.2e-05	0.693877	0.00389469	0.00011761	0.188887	0.00027407	0.00031202
NKX6-1	MA0674.1	0.0873679	0.117083	-0.24527	0.0903665	0.12159	2.86e-104	0.831705	0.0291273	1.25e-103	0.215199	8.58e-104	3.19e-103
NKX6-2	MA0675.1	0.0618811	0.137727	-0.226894	0.0754826	3.29e-05	9.61e-85	0.51049	1.31e-05	3.58e-84	0.149336	2.88e-84	9.36e-84
OLIG2	MA0678.1	0.00645029	0.0538834	-0.0458644	0.00151382	0.00768975	0.00129969	0.547887	0.00237627	0.00157827	0.156766	0.0033371	0.00362953
PAX4	MA0068.2	0.0869271	0.146583	-0.327999	0.135656	0.00139185	5.6e-155	0.00616383	0.00047376	3.58e-154	0.00336753	1.68e-154	9.24e-154
PAX7	MA0680.1	0.00281229	0.0280245	0.0288925	-0.0511808	0.162944	0.0721514	0.0002675	0.0372348	0.0821436	0.00018979	0.00079839	0.00088976
POU4F2	MA0683.1	0.00697005	0.131687	-0.137918	0.0377598	1.03e-14	5.59e-24	0.0355962	8.85e-15	1.09e-23	0.0160848	1.68e-23	2.91e-23
SP4	MA0685.1	-0.0423738	0.437892	-0.132713	-0.145479	5.57e-279	1.31e-15	3.97e-19	1.27e-277	2.2e-15	9.02e-19	1.67e-278	1.6e-277
SPDEF	MA0686.1	-0.007354	-0.0196422	-0.101405	0.0857477	0.551524	4.08e-09	2.14e-08	0.109563	5.85e-09	2.58e-08	1.03e-08	1.29e-08
SPIC	MA0687.1	0.0583995	-0.0592815	-0.170658	0.14258	2.88e-12	8.48e-55	3.77e-08	2.15e-12	2.34e-54	4.35e-08	2.54e-54	6.41e-54
SRF	MA0083.3	-0.0753697	-0.113436	0.332083	-0.165466	0.0175065	5.02e-139	1.38e-08	0.00510543	2.91e-138	1.69e-08	1.5e-138	7.38e-138
TBXT	MA0009.2	-0.0079552	-0.0720289	0.1268	-0.0550225	6.05e-05	8.85e-17	0.0053969	2.35e-05	1.53e-16	0.00303307	2.65e-16	4.1e-16
TBX2	MA0688.1	-0.0459889	-0.136476	0.275932	-0.121645	4.22e-07	2.2e-90	2.97e-06	2.02e-07	8.82e-90	2.82e-06	6.61e-90	2.3e-89
TBX20	MA0689.1	-0.0356562	-0.115851	0.186684	-0.0622254	1.85e-06	5.34e-47	0.0246992	8.15e-07	1.34e-46	0.0115606	1.6e-46	3.66e-46
TBX21	MA0690.1	-0.0506343	-0.137325	0.28076	-0.126606	1.27e-06	2.54e-98	2.15e-06	5.78e-07	1.07e-97	2.07e-06	7.62e-98	2.74e-97
TFAP4	MA0691.1	-0.0587349	-0.107755	0.17311	-0.0274305	0.00663376	3.78e-49	0.0591545	0.00206112	9.77e-49	0.0246685	1.13e-48	2.68e-48
TFCP2	MA0145.3	0.0975204	-0.0484853	-0.151181	0.0831626	2.8e-17	1.15e-60	0.171935	2.66e-17	3.41e-60	0.0619753	3.46e-60	9.23e-60
TFEB	MA0692.1	-0.0057115	0.0893625	-0.173203	0.0771306	1.29e-08	7.53e-27	3.67e-08	7e-09	1.53e-26	4.26e-08	2.26e-26	4.12e-26
ZBTB7B	MA0694.1	0.0620174	0.0697684	-0.218196	0.0828592	0.257986	6.42e-72	0.0487043	0.0561403	2.16e-71	0.0210961	1.93e-71	5.73e-71
ZBTB7C	MA0695.1	0.0610756	0.0595319	-0.185758	0.0635491	0.786087	3.03e-60	0.717171	0.14767	8.87e-60	0.192554	9.08e-60	2.4e-59
ZIC1	MA0696.1	-0.0374421	0.131137	-0.0879363	0.0185835	1.98e-24	0.00023541	0.00018383	2.29e-24	0.00029507	0.0001366	5.95e-24	1.05e-23
ZIC3	MA0697.1	0.00627718	0.114024	-0.146241	0.0389665	2.28e-11	3.95e-27	0.0202221	1.62e-11	8.07e-27	0.0097264	1.19e-26	2.17e-26
ZBTB18	MA0698.1	-0.0471841	-0.0661723	0.115607	-0.0089476	0.232338	4.63e-26	0.0238505	0.050948	9.3e-26	0.0112914	1.39e-25	2.5e-25
LBX2	MA0699.1	0.0379598	0.101724	-0.169313	0.0647554	0.00014745	6.45e-41	0.0657026	5.53e-05	1.55e-40	0.0266893	1.93e-40	4.22e-40
MEOX2	MA0706.1	0.020728	0.0352683	-0.0041486	-0.0253006	0.238982	0.165206	0.00221358	0.0522042	0.182506	0.0013453	0.00651211	0.00699859
MNX1	MA0707.1	0.08434	0.111891	-0.240456	0.0885741	0.0596024	7.53e-104	0.726667	0.0154814	3.26e-103	0.194106	2.26e-103	8.36e-103
MSX2	MA0708.1	-0.0095099	0.0514731	-0.0353331	0.00548151	0.00049644	0.0949973	0.112175	0.0001769	0.107381	0.0426913	0.00147558	0.0016216
NOTO	MA0710.1	0.116695	0.163469	-0.338809	0.115948	0.0068668	5.75e-184	0.765046	0.00212773	4.29e-183	0.20206	1.73e-183	1.1e-182
OTX1	MA0711.1	0.0070028	0.0102257	-0.0025634	-0.0275558	0.715241	0.423996	0.0341257	0.136612	0.452596	0.0156002	0.105329	0.108236
PDX1	MA0132.2	0.0246534	0.116186	-0.115271	0.0110435	4.22e-08	7.66e-21	0.344849	2.2e-08	1.42e-20	0.107928	2.3e-20	3.82e-20
PHOX2A	MA0713.1	0.0396847	0.127725	-0.171797	0.0486841	1.13e-07	7e-48	0.710828	5.67e-08	1.79e-47	0.191836	2.1e-47	4.91e-47
PITX3	MA0714.1	0.036554	0.118195	-0.183364	0.0500367	8.29e-07	1.68e-46	0.370588	3.84e-07	4.21e-46	0.114837	5.05e-46	1.15e-45
PROP1	MA0715.1	0.0582532	0.123221	-0.195623	0.0651769	7.72e-05	1.36e-69	0.651726	2.96e-05	4.4e-69	0.179912	4.07e-69	1.17e-68
PRRX1	MA0716.1	0.0320807	0.0724927	-0.137286	0.0600246	0.0193507	1.62e-29	0.122632	0.00558612	3.42e-29	0.0462225	4.87e-29	9.29e-29
RAX2	MA0717.1	0.0429802	0.116534	-0.199999	0.0874818	1.02e-05	1.54e-55	0.00668975	4.26e-06	4.28e-55	0.00359228	4.61e-55	1.17e-54
RAX	MA0718.1	0.00834486	0.0595716	-0.0784414	0.0296705	0.00419767	4.38e-09	0.154306	0.00135212	6.27e-09	0.0563987	1.31e-08	1.64e-08
RHOXF1	MA0719.1	-0.0107333	0.035049	0.0107976	-0.0145078	0.0129497	0.130557	0.86179	0.00384538	0.146012	0.221158	0.038457	0.0403034
UNCX	MA0721.1	0.0320807	0.0724927	-0.137286	0.0600246	0.0193507	1.62e-29	0.122632	0.00558612	3.42e-29	0.0462225	4.87e-29	9.29e-29
VAX1	MA0722.1	0.0430514	0.0458034	-0.0830005	0.0214955	0.832574	5.33e-17	0.199594	0.154864	9.3e-17	0.0698869	1.6e-16	2.49e-16
VAX2	MA0723.1	0.0430514	0.0458034	-0.0830005	0.0214955	0.832574	5.33e-17	0.199594	0.154864	9.3e-17	0.0698869	1.6e-16	2.49e-16
VENTX	MA0724.1	0.0212344	0.154549	-0.164811	0.0309258	1.22e-13	3.22e-33	0.705303	9.71e-14	7.2e-33	0.190674	9.65e-33	1.95e-32
VSX1	MA0725.1	0.0779787	0.14057	-0.279579	0.116087	0.00100516	4.78e-117	0.00990855	0.00034523	2.35e-116	0.0051634	1.43e-116	5.9e-116
VSX2	MA0726.1	0.101362	0.144808	-0.298601	0.112544	0.0297827	1.31e-147	0.443499	0.00828306	8.03e-147	0.132964	3.92e-147	2.07e-146
ESR1	MA0112.3	0.0348812	-0.102073	0.0274645	0.0113842	8.2e-15	0.580498	0.078614	7.08e-15	0.607364	0.0312065	2.47e-14	3.64e-14
ESRRB	MA0141.3	-0.0673476	-0.0938898	0.219242	-0.0972596	0.138242	3.04e-77	0.0503291	0.0322359	1.05e-76	0.0216207	9.13e-77	2.78e-76
NR2F1	MA0017.2	0.0986536	-0.0919114	-0.082462	0.036083	9.22e-30	9.53e-31	8.45e-05	1.22e-29	2.07e-30	6.49e-05	2.59e-30	5.11e-30
NR3C1	MA0113.3	0.027785	0.0184592	-0.0725163	0.0237544	0.566674	6.23e-11	0.721575	0.112182	9.44e-11	0.193405	1.87e-10	2.52e-10
NR3C2	MA0727.1	0.0109038	-0.0010052	-0.0390915	0.0250201	0.360722	0.00045822	0.430643	0.0759184	0.00056321	0.129854	0.00137329	0.00151182
RARA	MA0729.1	0.105114	-0.0806694	-0.0505669	0.0043847	2.39e-27	1.83e-24	1.39e-10	2.9e-27	3.62e-24	2.24e-10	7.15e-27	1.32e-26
RARA(var.2)	MA0730.1	0.00892764	-0.0369384	0.0110285	0.00850086	0.00556775	0.734696	0.910742	0.00176355	0.76115	0.230328	0.0180718	0.0191937
BCL6B	MA0731.1	-0.0682482	-0.0059564	0.160986	-0.0914443	0.00017346	3.93e-48	0.0678129	6.44e-05	1.01e-47	0.0274754	1.18e-47	2.76e-47
EGR2	MA0472.2	-0.152587	0.0489552	0.281042	-0.153778	1.64e-39	1.05e-198	0.793694	2.72e-39	8.31e-198	0.207417	3.15e-198	2.12e-197
EGR3	MA0732.1	-0.136739	0.130287	0.174909	-0.126395	2.23e-80	3.5e-128	0.379529	7.06e-80	1.9e-127	0.117145	1.05e-127	4.79e-127
EGR4	MA0733.1	-0.140637	0.148854	0.188769	-0.145594	6.78e-87	2.77e-130	0.766752	2.34e-86	1.52e-129	0.20206	8.3e-130	3.84e-129
GLIS1	MA0735.1	0.015569	0.0907112	-0.167512	0.0699952	2.35e-05	1.34e-32	0.00024588	9.4e-06	2.96e-32	0.00017685	4.02e-32	8.05e-32
GLIS2	MA0736.1	0.00076056	0.13173	-0.123444	0.0231885	2.23e-15	5.34e-17	0.238147	1.97e-15	9.3e-17	0.0797887	1.56e-16	2.44e-16
GLIS3	MA0737.1	0.0194031	0.0862756	-0.139814	0.0514857	0.00031701	1.95e-25	0.0689475	0.00011476	3.89e-25	0.0278631	5.86e-25	1.04e-24
HIC2	MA0738.1	0.0314793	-0.0834456	0.0131902	0.0284067	2.3e-10	0.403213	0.715701	1.53e-10	0.431868	0.192489	6.9e-10	9.18e-10
KLF14	MA0740.1	-0.0880699	0.436996	-0.0600082	-0.174208	1.2e-296	0.0219653	6.56e-12	6.84e-295	0.0256532	1.13e-11	3.6e-296	3.8e-295
KLF16	MA0741.1	-0.0731167	0.390391	-0.105349	-0.104121	3.81e-286	0.0019183	0.001648	1.09e-284	0.00231293	0.0010295	1.14e-285	1.17e-284
SP8	MA0747.1	-0.0706491	0.375049	-0.0756222	-0.122531	5.95e-226	0.508794	1.04e-05	5.65e-225	0.537674	9.04e-06	1.78e-225	1.38e-224
ZBED1	MA0749.1	-0.0229426	-0.0457373	0.120365	-0.0634802	0.275823	1.56e-19	0.0277288	0.0595671	2.84e-19	0.0127878	4.68e-19	7.6e-19
ZIC4	MA0751.1	-0.0117807	0.128159	-0.13914	0.051681	9.22e-18	1.95e-20	2.32e-05	9.07e-18	3.6e-20	1.9e-05	5.83e-20	9.64e-20
ZNF143	MA0088.2	-0.0669167	0.0316282	0.131805	-0.12907	2.08e-09	2.29e-38	0.0002029	1.24e-09	5.37e-38	0.00014867	6.88e-38	1.48e-37
ZNF410	MA0752.1	-0.0532635	0.0321688	0.11354	-0.0785419	7.93e-07	2.26e-26	0.18405	3.69e-07	4.57e-26	0.0654394	6.78e-26	1.23e-25
CUX1	MA0754.1	0.0022669	0.0445132	-0.0038893	-0.0336731	0.0372417	0.463783	0.0122011	0.0101351	0.493403	0.00623163	0.0274527	0.0288185
CUX2	MA0755.1	-0.0116288	0.0247703	0.0412766	-0.0535379	0.0239807	0.00098806	0.0150247	0.00688781	0.00120509	0.00756576	0.00267801	0.0029177
ONECUT2	MA0756.1	0.0834895	0.115998	-0.281724	0.111492	0.0918459	1.19e-120	0.0732824	0.0226688	6.12e-120	0.0293877	3.57e-120	1.56e-119
ONECUT3	MA0757.1	0.0950958	0.0752989	-0.259769	0.104319	0.140774	8.07e-131	0.72483	0.0326824	4.48e-130	0.193946	2.42e-130	1.13e-129
E2F7	MA0758.1	0.0277795	0.0135844	-0.091469	0.0151957	0.831372	2.28e-13	0.537079	0.154864	3.63e-13	0.155369	6.85e-13	9.71e-13
ELK3	MA0759.1	0.0150263	-0.0568875	-0.0774547	0.0127749	0.00010329	5.92e-08	0.841419	3.9e-05	8.22e-08	0.216996	1.78e-07	2.16e-07
ERF	MA0760.1	0.0128922	-0.13338	-0.0935188	0.105763	1.04e-15	2.28e-11	1.57e-09	9.23e-16	3.47e-11	2.2e-09	3.24e-15	4.85e-15
ERG	MA0474.2	0.00997359	-0.0879845	-0.0800182	0.0566846	6.26e-08	2.31e-08	0.00244947	3.2e-08	3.26e-08	0.0014772	5.06e-08	6.29e-08
ETS1	MA0098.3	0.01399	-0.132946	-0.0992619	0.10291	2.56e-16	1.12e-12	8.08e-09	2.36e-16	1.75e-12	1.04e-08	7.69e-16	1.17e-15
ETV2	MA0762.1	0.0737878	-0.0512087	-0.378284	0.283058	1.44e-13	9.95e-179	2.24e-36	1.14e-13	7.24e-178	1.85e-35	2.98e-178	1.87e-177
ETV3	MA0763.1	0.00250145	-0.0790589	-0.0142596	-0.0136177	1.7e-05	0.518829	0.416801	6.91e-06	0.547364	0.126901	5.09e-05	5.9e-05
FEV	MA0156.2	0.0162091	-0.0760947	-0.0952265	0.0515069	6.2e-07	3.97e-12	0.0143127	2.91e-07	6.13e-12	0.0072394	1.19e-11	1.65e-11
GCM2	MA0767.1	0.01821	0.0375485	-0.0345701	-0.017735	0.263899	0.003266	0.0438318	0.0573176	0.00390809	0.0192514	0.00904126	0.00966743
LEF1	MA0768.1	0.101131	0.151056	-0.35729	0.147571	0.010206	1.84e-186	0.00584712	0.00310338	1.39e-185	0.00322824	5.52e-186	3.56e-185
HSF2	MA0770.1	-0.0163453	0.0339204	-0.0442349	0.0204774	0.00257804	0.0376598	0.009583	0.00085208	0.043343	0.00505927	0.00578381	0.00622645
HSF4	MA0771.1	0.0118158	-0.0180704	-0.0348869	0.0303444	0.0462874	0.00033565	0.402719	0.0124482	0.0004166	0.123852	0.00099943	0.00110989
IRF7	MA0772.1	0.181405	-0.27487	-0.113788	0.123963	3.59e-135	1.02e-73	0.00111735	1.86e-134	3.51e-73	0.00071803	1.08e-134	5.12e-134
MEF2D	MA0773.1	0.0669434	-0.050748	-0.0254049	-0.0124288	1.5e-13	3.93e-12	1.25e-08	1.18e-13	6.08e-12	1.54e-08	4.34e-13	6.24e-13
MEIS1	MA0498.2	-0.0076114	-0.0459406	0.0250629	0.0131456	0.0346825	0.0401811	0.211862	0.00948386	0.0461609	0.0728501	0.0517359	0.0539519
MEIS2	MA0774.1	-0.0298758	-0.134951	0.177065	-0.0393806	3.79e-09	1.55e-39	0.538048	2.15e-09	3.68e-39	0.155369	4.66e-39	1.01e-38
MEIS3	MA0775.1	-0.061239	-0.175549	0.251297	-0.061878	4.27e-11	1.87e-88	0.749742	3.01e-11	7.1e-88	0.199313	5.62e-88	1.85e-87
MYBL1	MA0776.1	0.0137399	-0.039246	0.0264863	-0.0215074	0.00370559	0.256191	0.0509116	0.00120382	0.277686	0.0218111	0.0102582	0.0109502
MYBL2	MA0777.1	0.0144608	-0.0193403	0.00707489	-0.0156321	0.048677	0.474515	0.0290808	0.0129989	0.503129	0.0133328	0.0540917	0.0562234
NFKB1	MA0105.4	0.0335729	-0.100583	0.0749952	-0.0223971	8.27e-13	0.00657301	0.00199223	6.28e-13	0.00780622	0.00122023	2.48e-12	3.46e-12
NFKB2	MA0778.1	0.00270353	-0.0477601	0.0615267	-0.0140543	0.0113145	0.00195521	0.232818	0.00339519	0.00235294	0.0781704	0.0049723	0.00537111
PAX1	MA0779.1	-0.0152503	0.0051707	0.0635467	-0.0642261	0.205037	3.49e-07	0.00545763	0.0456638	4.75e-07	0.00304537	1.05e-06	1.26e-06
PAX3	MA0780.1	0.0287692	0.0129616	-0.0075032	-0.0232189	0.313846	0.0263873	0.00051541	0.0672691	0.030536	0.00034985	0.00151506	0.0016621
PAX9	MA0781.1	0.00189641	-0.0380256	0.0369631	-0.0225289	0.045832	0.0300906	0.298273	0.0123842	0.0347579	0.0966296	0.0520606	0.0542012
PKNOX2	MA0783.1	-0.0047496	-0.0897916	0.0894857	-0.0142438	5.6e-06	7.39e-10	0.783381	2.38e-06	1.09e-09	0.205407	2.22e-09	2.89e-09
POU1F1	MA0784.1	-0.0518962	0.0840091	0.0875531	-0.111122	1.14e-17	4.97e-23	1.35e-05	1.11e-17	9.59e-23	1.15e-05	1.49e-22	2.56e-22
POU2F1	MA0785.1	0.033125	0.139563	-0.108602	-0.0185357	1.65e-09	5.53e-23	0.00023271	9.95e-10	1.06e-22	0.00016815	1.66e-22	2.85e-22
POU3F1	MA0786.1	-0.002738	0.101193	-0.0224425	-0.0554001	5.16e-10	0.175131	0.00020813	3.3e-10	0.193132	0.00015179	1.55e-09	2.04e-09
POU3F2	MA0787.1	-0.0084563	0.0972623	0.00062125	-0.0728422	6.95e-10	0.486783	9.08e-06	4.36e-10	0.515274	7.91e-06	2.09e-09	2.73e-09
POU3F3	MA0788.1	0.0128806	0.151508	-0.0979113	-0.0307797	1.18e-16	2.8e-16	0.00076715	1.11e-16	4.79e-16	0.0005097	2.5e-16	3.86e-16
POU3F4	MA0789.1	-0.0179582	0.159764	-0.0187134	-0.0795568	1.26e-23	0.90041	1.45e-05	1.42e-23	0.906136	1.23e-05	3.78e-23	6.56e-23
POU4F1	MA0790.1	-0.0141182	0.0625552	-0.0098595	-0.0201786	8.35e-06	0.792892	0.456056	3.52e-06	0.813453	0.136208	2.5e-05	2.93e-05
POU4F3	MA0791.1	-0.034121	0.0810259	-0.0255816	0.0020141	7.58e-13	0.389186	0.00513129	5.84e-13	0.41755	0.00290462	2.27e-12	3.18e-12
POU5F1B	MA0792.1	0.024434	0.190897	-0.130644	-0.0329388	9.39e-22	9.85e-26	2.92e-05	1.04e-21	1.97e-25	2.32e-05	2.95e-25	5.28e-25
POU6F2	MA0793.1	-0.0073066	0.0550768	-0.0062554	-0.0254148	8.92e-05	0.935698	0.30902	3.39e-05	0.936145	0.0994948	0.00026799	0.00030565
PROX1	MA0794.1	-0.0267688	-0.0336118	0.106272	-0.0585101	0.962363	2.04e-18	0.0777104	0.174461	3.69e-18	0.0309261	6.13e-18	9.86e-18
RFX2	MA0600.2	-0.110808	-0.0163301	0.322375	-0.208414	1.31e-07	3.26e-143	3.23e-08	6.57e-08	1.95e-142	3.78e-08	9.77e-143	4.99e-142
SMAD3	MA0795.1	0.00098663	-0.0449716	0.00863828	0.00967386	0.0134502	0.656865	0.633035	0.00394266	0.683874	0.17568	0.0418786	0.0438167
TGIF1	MA0796.1	-0.0104776	-0.0947979	0.101569	-0.01548	2.89e-05	6.49e-13	0.933938	1.15e-05	1.02e-12	0.235347	1.95e-12	2.73e-12
TGIF2	MA0797.1	-0.0216687	-0.142753	0.180645	-0.0541782	9.97e-11	2.34e-38	0.105677	6.93e-11	5.46e-38	0.0408128	7.02e-38	1.5e-37
RFX4	MA0799.1	-0.0917632	-0.0574865	0.294158	-0.172051	0.102694	1.07e-116	1.73e-06	0.0251288	5.2e-116	1.67e-06	3.2e-116	1.31e-115
RFX5	MA0510.2	-0.055801	0.0281833	0.165833	-0.140112	1.36e-05	1.03e-38	2.58e-07	5.64e-06	2.42e-38	2.85e-07	3.09e-38	6.68e-38
RUNX2	MA0511.2	0.0364402	-0.0813792	-0.0539211	0.0750997	3.12e-10	2.1e-08	0.0273421	2.05e-10	2.97e-08	0.012684	9.23e-10	1.22e-09
EOMES	MA0800.1	-0.0479302	-0.162712	0.334682	-0.168884	1.06e-10	5.76e-130	4.32e-14	7.3e-11	3.14e-129	8.27e-14	1.73e-129	7.93e-129
MGA	MA0801.1	-0.0204464	-0.150597	0.246275	-0.10234	4.45e-14	3.95e-63	2.6e-08	3.68e-14	1.2e-62	3.06e-08	1.19e-62	3.22e-62
TBR1	MA0802.1	0.0406281	-0.0914228	0.0711538	-0.0380673	2.05e-13	0.0409853	1.18e-06	1.6e-13	0.0469145	1.17e-06	6.14e-13	8.72e-13
TBX15	MA0803.1	-0.0204464	-0.150597	0.246275	-0.10234	4.45e-14	3.95e-63	2.6e-08	3.68e-14	1.2e-62	3.06e-08	1.19e-62	3.22e-62
TBX19	MA0804.1	-0.0307269	-0.0584867	0.132233	-0.0516559	0.0454933	5.74e-23	0.109735	0.0123218	1.1e-22	0.0419666	1.72e-22	2.95e-22
TBX1	MA0805.1	-0.0634798	-0.192104	0.33786	-0.121531	5.22e-14	1.62e-143	4.82e-05	4.22e-14	9.74e-143	3.8e-05	4.85e-143	2.49e-142
TBX4	MA0806.1	0.0494736	-0.0685229	0.0535946	-0.0287504	4.54e-12	0.927282	4.39e-07	3.34e-12	0.930221	4.56e-07	1.36e-11	1.87e-11
TBX5	MA0807.1	0.0494736	-0.0685229	0.0535946	-0.0287504	4.54e-12	0.927282	4.39e-07	3.34e-12	0.930221	4.56e-07	1.36e-11	1.87e-11
TEAD3	MA0808.1	-0.0638557	0.0777818	0.0475367	-0.0451987	5.55e-16	2.17e-13	0.218625	4.98e-16	3.46e-13	0.0746844	1.66e-15	2.5e-15
TFAP2A(var.2)	MA0810.1	-0.0128715	0.0229996	-0.0387714	0.0394678	0.00959674	0.136899	1.54e-05	0.00293376	0.152834	1.3e-05	4.62e-05	5.36e-05
TFAP2B	MA0811.1	-0.0079486	0.065215	-0.0519405	0.0314945	4.27e-06	0.00841711	0.00166095	1.82e-06	0.00995894	0.00103347	1.28e-05	1.5e-05
TFAP2B(var.2)	MA0812.1	0.0125434	0.0165189	-0.0672041	0.0472531	0.908128	3.47e-09	0.021732	0.165948	4.99e-09	0.0103259	1.04e-08	1.31e-08
TFAP2B(var.3)	MA0813.1	-0.0099042	0.00578503	-0.0115195	0.0205085	0.467349	0.840603	0.0415933	0.0948234	0.852727	0.0184753	0.150061	0.153454
TFAP2C	MA0524.2	-0.0167366	0.0527699	-0.0221773	0.0136079	1.37e-05	0.771303	0.0165663	5.64e-06	0.795171	0.00819424	4.11e-05	4.78e-05
TFAP2C(var.3)	MA0815.1	0.00399327	0.00376099	-0.0186456	0.0176357	0.999027	0.159384	0.274976	0.179963	0.176381	0.0903896	0.996975	0.996975
BHLHE40	MA0464.2	0.0391974	0.142625	-0.321269	0.133467	4.02e-08	3.39e-115	2.13e-08	2.1e-08	1.62e-114	2.58e-08	1.02e-114	4.1e-114
BHLHE23	MA0817.1	0.00049327	0.0406461	-0.0072382	-0.0164685	0.0251863	0.644108	0.189937	0.00714411	0.671697	0.0672276	0.0691209	0.0714927
BHLHE22	MA0818.1	-0.0222951	-0.0092333	0.0709522	-0.0393589	0.360857	2.5e-09	0.292702	0.0759184	3.63e-09	0.0954164	7.5e-09	9.52e-09
CLOCK	MA0819.1	0.0215292	-0.0202986	0.0147626	-0.0182021	0.0483715	0.715079	0.0369435	0.0129476	0.742041	0.0165791	0.0657985	0.0681677
FIGLA	MA0820.1	0.0993473	0.17987	-0.269517	0.0424585	1.15e-05	6.79e-123	0.00019864	4.78e-06	3.55e-122	0.00014623	2.04e-122	9.02e-122
HES5	MA0821.1	0.0750355	-0.0646526	-0.018582	-0.0087157	1.93e-14	5.33e-10	5.81e-07	1.63e-14	7.95e-10	5.95e-07	5.79e-14	8.49e-14
HES7	MA0822.1	0.0798453	0.0125238	-0.140241	0.0482818	9.12e-05	9.02e-48	0.0437933	3.45e-05	2.3e-47	0.0192514	2.71e-47	6.3e-47
HEY1	MA0823.1	0.0174691	-0.026207	0.0163363	-0.017606	0.00967266	0.807147	0.0288078	0.00294907	0.82483	0.0132464	0.0224455	0.023799
MAX	MA0058.3	0.0134464	0.0826079	-0.0593219	-0.0324741	6.73e-05	1.01e-06	0.00541936	2.59e-05	1.36e-06	0.00303482	2.98e-06	3.57e-06
MNT	MA0825.1	0.0336599	0.0674375	-0.0627721	-0.0212802	0.0717374	2.08e-09	0.00047225	0.0180975	3.03e-09	0.00032195	6.24e-09	7.96e-09
OLIG1	MA0826.1	-0.0032304	0.027894	-0.0008831	-0.0106924	0.210669	0.859685	0.468196	0.0467357	0.869298	0.139039	0.576559	0.580226
OLIG3	MA0827.1	-0.0191873	0.0127509	0.0316105	-0.0205238	0.05693	0.00130151	0.676684	0.0149232	0.00157827	0.185495	0.0038275	0.00414864
SREBF2(var.2)	MA0828.1	0.00109482	0.0137528	-0.101231	0.0596184	0.682502	1.3e-12	0.00040612	0.131682	2.02e-12	0.00028052	3.89e-12	5.4e-12
ATF7	MA0834.1	-0.155256	-0.136864	0.565089	-0.319371	0.193446	0	1.65e-22	0.0433364	0	4.99e-22	0	0
CEBPB	MA0466.2	-0.0272905	-0.0494842	0.160062	-0.0969467	0.177373	1.79e-30	3.05e-05	0.0402538	3.86e-30	2.42e-05	5.38e-30	1.05e-29
CEBPE	MA0837.1	-0.0290132	-0.0534262	0.171182	-0.107012	0.136623	7.97e-35	3.97e-06	0.0319892	1.8e-34	3.68e-06	2.39e-34	4.93e-34
CEBPG	MA0838.1	-0.0149257	-0.0343777	0.114866	-0.0769807	0.231691	3.48e-14	9.48e-05	0.0509041	5.69e-14	7.25e-05	1.04e-13	1.52e-13
CREB3L1	MA0839.1	-0.0574401	-0.170265	0.245442	-0.0557697	1.57e-11	6.96e-79	0.76939	1.13e-11	2.45e-78	0.202229	2.09e-78	6.45e-78
NFE2	MA0841.1	-1.24886	-1.70323	3.92973	-1.51963	4.57e-64	0	2.14e-24	8.54e-64	0	7.46e-24	0	0
TEF	MA0843.1	0.0793756	0.0755403	-0.217442	0.0882951	0.872043	6.71e-79	0.525615	0.160641	2.37e-78	0.152905	2.01e-78	6.24e-78
XBP1	MA0844.1	-0.126785	-0.225596	0.520307	-0.217711	3.63e-09	0	1.09e-08	2.08e-09	0	1.36e-08	0	0
FOXB1	MA0845.1	0.0533937	0.0500785	-0.2172	0.136522	0.833355	4.86e-83	4.99e-09	0.154864	1.8e-82	6.54e-09	1.46e-82	4.71e-82
FOXC1	MA0032.2	-0.0059768	-0.0514769	-0.0313604	0.0800398	0.00304315	0.0909606	1.23e-09	0.00100001	0.103002	1.76e-09	3.7e-09	4.76e-09
FOXC2	MA0846.1	0.0406541	0.0062404	-0.205065	0.172974	0.0123685	2.85e-69	7.34e-21	0.00368237	9.22e-69	1.89e-20	8.56e-69	2.45e-68
FOXO4	MA0848.1	-0.0056862	-0.107095	-0.0974167	0.199757	2.8e-09	5.96e-10	3.27e-38	1.67e-09	8.83e-10	2.85e-37	9.81e-38	2.09e-37
FOXO6	MA0849.1	0.0513649	-0.0607805	-0.269767	0.292997	8.82e-09	2.49e-90	6.48e-49	4.81e-09	9.72e-90	1.02e-47	7.46e-90	2.54e-89
FOXP3	MA0850.1	0.0513649	-0.0607805	-0.269767	0.292997	8.82e-09	2.49e-90	6.48e-49	4.81e-09	9.72e-90	1.02e-47	7.46e-90	2.54e-89
RXRB	MA0855.1	-0.0744315	-0.0595281	0.170883	-0.054949	0.150068	9.85e-61	0.162039	0.0345696	2.93e-60	0.0589501	2.96e-60	7.93e-60
RXRG	MA0856.1	-0.0559255	-0.0642044	0.151174	-0.0567847	0.72647	1.4e-45	0.67652	0.138063	3.48e-45	0.185495	4.19e-45	9.51e-45
TP63	MA0525.2	0.025474	-0.0655734	0.111806	-0.109654	2.69e-07	5.13e-08	4.1e-16	1.31e-07	7.14e-08	8.34e-16	1.23e-15	1.86e-15
TP53	MA0106.3	0.0471914	-0.0258483	0.0568888	-0.108068	0.00025972	0.207196	9.77e-20	9.49e-05	0.22652	2.36e-19	2.93e-19	4.81e-19
TP73	MA0861.1	0.0891229	0.0399197	-0.0889837	-0.0503032	0.00461153	3.17e-30	2.4e-17	0.00147295	6.73e-30	5.09e-17	9.5e-30	1.83e-29
GMEB2	MA0862.1	0.0199247	-0.0791599	0.131188	-0.0839024	3.77e-09	1.39e-11	7e-11	2.15e-09	2.13e-11	1.16e-10	3.48e-11	4.74e-11
MTF1	MA0863.1	-0.0816348	-0.0984888	0.268372	-0.11173	0.149732	2.05e-106	0.0448427	0.0345619	9.09e-106	0.0196404	6.16e-106	2.32e-105
E2F1	MA0024.3	0.0623438	0.0375064	-0.120518	0.0103471	0.221776	5.93e-30	0.00146041	0.049009	1.26e-29	0.00092335	1.78e-29	3.42e-29
E2F8	MA0865.1	0.00600297	0.0131642	-0.0492676	0.00567	0.518943	0.00024134	0.918226	0.103996	0.00030192	0.231847	0.00072615	0.00081068
SOX21	MA0866.1	0.0184932	-0.0074955	-0.011172	0.00115717	0.134536	0.0406329	0.268883	0.0316489	0.0465953	0.0889464	0.085473	0.0882617
TFAP2A(var.3)	MA0872.1	-0.0097344	-0.0182052	0.0176491	0.00949772	0.565035	0.0438513	0.127152	0.112052	0.0501045	0.047697	0.098587	0.101472
ELK1	MA0028.2	0.0177707	-0.0736816	-0.0724894	0.0182477	1.58e-07	4.19e-08	0.679224	7.85e-08	5.85e-08	0.185866	9.93e-08	1.22e-07
HOXD12	MA0873.1	-0.0398889	-0.0126774	0.0681599	-0.0214977	0.186591	1.85e-11	0.351554	0.0420484	2.83e-11	0.109589	5.56e-11	7.55e-11
BARX1	MA0875.1	0.00699014	0.0845856	-0.0878281	0.0218105	1.42e-06	5.51e-10	0.29351	6.42e-07	8.21e-10	0.0954812	1.65e-09	2.17e-09
BSX	MA0876.1	-0.0085337	0.0401911	-0.0181088	0.00134274	0.00875978	0.623925	0.256587	0.00269234	0.651723	0.0854194	0.0258376	0.0273042
DLX6	MA0882.1	-0.0257686	0.074408	-0.0234733	-0.0151823	5.9e-08	0.889186	0.425434	3.03e-08	0.896265	0.128779	1.77e-07	2.16e-07
DUXA	MA0884.1	-0.0719906	-0.0985979	0.276833	-0.126535	0.0732686	2.11e-113	0.0007285	0.0184429	1e-112	0.00048607	6.33e-113	2.54e-112
EMX2	MA0886.1	0.063096	0.125293	-0.215875	0.0728671	0.00058825	1.78e-71	0.699283	0.00020767	5.93e-71	0.1897	5.34e-71	1.57e-70
EVX1	MA0887.1	0.0481601	0.0964439	-0.119268	0.0117254	0.00240491	1.29e-26	0.0477731	0.00080183	2.62e-26	0.02075	3.87e-26	7.03e-26
EVX2	MA0888.1	0.0427675	0.114452	-0.138349	0.0183243	1.5e-05	9.03e-32	0.180615	6.14e-06	1.99e-31	0.0645107	2.71e-31	5.41e-31
GBX1	MA0889.1	0.00095207	0.0508191	-0.0595248	0.0188962	0.00405077	0.00019562	0.269558	0.0013085	0.00024617	0.0889817	0.00055953	0.00062798
GBX2	MA0890.1	0.0203184	0.0952249	-0.14872	0.057954	1.87e-05	4.69e-28	0.0350981	7.6e-06	9.74e-28	0.0159056	1.41e-27	2.64e-27
GSC2	MA0891.1	0.0291907	0.109794	-0.149712	0.0329244	1.04e-06	9.96e-31	0.946097	4.81e-07	2.16e-30	0.237735	2.99e-30	5.87e-30
GSX1	MA0892.1	0.0556201	0.114493	-0.198549	0.0645904	0.00119952	7.62e-59	0.522797	0.00040952	2.21e-58	0.152497	2.29e-58	6e-58
HESX1	MA0894.1	0.0224321	0.0489384	-0.0862098	0.0353206	0.0889021	1.73e-13	0.494706	0.0219898	2.77e-13	0.145533	5.18e-13	7.4e-13
HMBOX1	MA0895.1	0.0023673	-0.10084	0.12268	-0.0416431	2.97e-09	7.7e-15	0.00258861	1.75e-09	1.28e-14	0.00155514	2.32e-14	3.43e-14
HOXA10	MA0899.1	0.0726391	0.0866804	-0.221486	0.0950063	0.527196	2.03e-89	0.150194	0.10528	7.78e-89	0.0552821	6.08e-89	2.04e-88
HOXB3	MA0903.1	0.0631523	0.148195	-0.227802	0.0676114	1.68e-07	1.05e-78	0.57809	8.28e-08	3.69e-78	0.163322	3.16e-78	9.72e-78
HOXC10	MA0905.1	-0.076831	-0.0894301	0.225947	-0.0923801	0.452261	1.48e-82	0.413994	0.0924199	5.43e-82	0.126291	4.43e-82	1.42e-81
HOXC12	MA0906.1	-0.0106016	-0.0321146	0.0599807	-0.0386172	0.198862	1.13e-05	0.0401543	0.0444623	1.48e-05	0.0178868	3.38e-05	3.95e-05
HOXC13	MA0907.1	-0.0521451	-0.0126917	0.136445	-0.0706413	0.033966	1.38e-33	0.277591	0.00931026	3.11e-33	0.0910583	4.14e-33	8.42e-33
HOXD11	MA0908.1	-0.0375884	-0.0050025	0.073134	-0.041446	0.0338513	7.74e-14	0.868876	0.00930118	1.26e-13	0.222249	2.32e-13	3.36e-13
ISL2	MA0914.1	-0.0450485	-0.0099043	0.0485483	-0.0121861	0.0750203	2.99e-09	0.0345942	0.0188009	4.33e-09	0.0157684	8.97e-09	1.14e-08
FOXK1	MA0852.2	0.0377327	-0.0098863	-0.296148	0.290241	0.00942515	3.78e-102	1.65e-51	0.00288905	1.63e-101	5.18e-50	1.13e-101	4.17e-101
GATA2	MA0036.3	-0.120171	-0.103486	0.3129	-0.122353	0.413704	1.32e-159	0.97674	0.085305	8.62e-159	0.242712	3.96e-159	2.24e-158
HIF1A	MA1106.1	-0.0093097	0.00173254	0.0759775	-0.0692026	0.502885	6.72e-08	0.00022875	0.101134	9.3e-08	0.00016605	2.01e-07	2.45e-07
MYC	MA0147.3	-0.0050995	0.0392879	0.0503757	-0.0838552	0.0134173	0.00256632	2.63e-07	0.00394266	0.0030825	2.88e-07	7.89e-07	9.51e-07
MYB	MA0100.3	-0.017908	-0.0301954	0.0494596	-0.0151267	0.61977	3.11e-05	0.964082	0.121219	4.04e-05	0.239956	9.34e-05	0.00010769
MYCN	MA0104.4	-0.0004326	0.0123386	0.0561611	-0.0747812	0.521655	0.00065902	3.2e-06	0.104356	0.00080532	3.01e-06	9.57e-06	1.13e-05
NEUROD1	MA1109.1	-0.0180769	-0.0206812	0.047491	-0.0088308	0.898243	3.2e-05	0.610012	0.16467	4.14e-05	0.170498	9.59e-05	0.00011041
NFIC	MA0161.2	-0.0448852	-0.0038964	0.0070731	0.0510977	0.0430283	0.00262861	2.31e-09	0.0116819	0.00315134	3.18e-09	6.94e-09	8.82e-09
NFYA	MA0060.3	0.04218	0.117269	-0.0689972	-0.0568285	4.47e-07	4.01e-13	2.47e-10	2.13e-07	6.34e-13	3.84e-10	1.2e-12	1.69e-12
NR1H4	MA1110.1	-0.108792	-0.146881	0.3364	-0.124752	0.024731	3.03e-173	0.249503	0.00705006	2.08e-172	0.0832378	9.08e-173	5.43e-172
NR2F2	MA1111.1	-0.0379859	-0.139248	0.208921	-0.0767322	4.09e-10	7.08e-56	0.00888321	2.67e-10	1.99e-55	0.00470566	2.12e-55	5.44e-55
PAX5	MA0014.3	-0.0087064	0.01485	0.0338569	-0.0549611	0.155001	0.00449627	0.00300501	0.0355623	0.00534989	0.00175814	0.00534621	0.00576516
PBX3	MA1114.1	-0.0986198	-0.252219	0.447293	-0.130685	8.45e-21	3.75e-277	0.0240125	8.92e-21	3.77e-276	0.0113067	1.13e-276	1.06e-275
POU5F1	MA1115.1	0.00923939	0.153008	-0.0691455	-0.0492271	1.34e-16	1.82e-08	2.33e-05	1.24e-16	2.59e-08	1.9e-05	4.01e-16	6.16e-16
RBPJ	MA1116.1	-0.0742328	0.0541789	0.0714905	-0.0410137	6.46e-15	3.91e-23	0.0150544	5.62e-15	7.58e-23	0.00756576	1.17e-22	2.02e-22
RELB	MA1117.1	-0.0805266	0.0687465	0.128375	-0.101799	2.96e-17	4.96e-41	0.214293	2.79e-17	1.19e-40	0.0735247	1.49e-40	3.26e-40
SIX1	MA1118.1	-0.0516614	-0.0681563	0.125138	-0.0240052	0.477809	2.58e-30	0.0914543	0.0967734	5.51e-30	0.0358498	7.73e-30	1.5e-29
SIX2	MA1119.1	-0.0242844	-0.118444	0.127592	-0.0119192	1.91e-08	3.4e-24	0.424442	1.02e-08	6.65e-24	0.128727	1.02e-23	1.78e-23
SOX10	MA0442.2	0.0134688	0.0456417	-0.129289	0.0827167	0.0575669	2.45e-22	5.24e-06	0.0150211	4.68e-22	4.72e-06	7.36e-22	1.25e-21
SOX13	MA1120.1	0.00414459	0.0294375	-0.0865137	0.0725237	0.200992	1.22e-09	0.00013133	0.0448505	1.78e-09	9.9e-05	3.65e-09	4.7e-09
TEAD2	MA1121.1	-0.0695665	0.0905979	0.0337125	-0.0407461	1.22e-21	1.95e-12	0.0436127	1.33e-21	3.04e-12	0.0192514	3.67e-21	6.2e-21
TFDP1	MA1122.1	-0.025708	0.00492956	0.0470502	-0.0655013	0.0367818	2.63e-08	0.0113756	0.0100339	3.69e-08	0.00586738	7.88e-08	9.7e-08
ZBTB7A	MA0750.2	0.0512792	-0.130589	-0.141303	0.128732	1.12e-30	2.47e-42	7.36e-08	1.54e-30	6.04e-42	8.37e-08	7.41e-42	1.65e-41
ZEB1	MA0103.3	0.139761	0.159432	-0.404617	0.14008	0.316102	1.47e-280	0.868234	0.0676256	1.5e-279	0.222249	4.41e-280	4.3e-279
ZNF24	MA1124.1	-0.231573	-0.193194	0.632846	-0.27093	0.0461424	0	0.00384756	0.0124386	0	0.00220986	0	0
ZNF384	MA1125.1	0.130613	0.0130284	-0.292654	0.144887	6.49e-18	2.87e-255	0.344063	6.49e-18	2.84e-254	0.107897	8.62e-255	7.79e-254
ZNF282	MA1154.1	-0.02138	-0.022552	0.0264549	-0.0019366	0.837435	0.00351594	0.179257	0.15527	0.00419922	0.0642607	0.0105678	0.0112617
ZSCAN4	MA1155.1	-0.0412017	0.0263678	0.0746048	-0.0498982	8.3e-05	5.17e-13	0.59975	3.18e-05	8.15e-13	0.16853	1.55e-12	2.18e-12
GATA3	MA0037.3	-0.0793993	-0.0124453	0.119637	-0.0376945	6.38e-05	5.91e-37	0.0106595	2.46e-05	1.36e-36	0.00551616	1.77e-36	3.74e-36
FOS::JUN	MA0099.3	-1.60432	-2.16333	5.03934	-1.93627	5.51e-72	0	7.39e-28	1.23e-71	0	5.52e-27	0	0
FOS::JUN(var.2)	MA1126.1	-0.191409	-0.225732	0.677171	-0.330359	0.0619186	0	1.73e-17	0.0159738	0	3.72e-17	0	0
FOSB::JUN	MA1127.1	-0.213366	-0.189125	0.706039	-0.362607	0.231206	0	1.11e-19	0.0508955	0	2.64e-19	0	0
FOSL1::JUN	MA1128.1	-1.62315	-2.19745	5.08617	-1.94327	6.2e-76	0	3.46e-26	1.86e-75	0	1.75e-25	0	0
FOSL1::JUN(var.2)	MA1129.1	-0.142425	-0.112219	0.511629	-0.296007	0.0562646	0	1.53e-20	0.0148512	0	3.76e-20	0	0
FOSL2::JUN	MA1130.1	-1.61894	-2.18691	5.07107	-1.94554	7.4e-73	0	1.8e-26	1.8e-72	0	9.74e-26	0	0
FOSL2::JUN(var.2)	MA1131.1	-0.215609	-0.227251	0.753143	-0.379696	0.462468	0	3.67e-23	0.0941682	0	1.22e-22	0	0
JUN::JUNB	MA1132.1	-1.2851	-1.75715	4.0925	-1.5735	3.05e-64	0	1.81e-27	5.79e-64	0	1.23e-26	0	0
JUN::JUNB(var.2)	MA1133.1	-0.152981	-0.125646	0.535811	-0.299468	0.0678216	0	1.66e-18	0.0173398	0	3.61e-18	0	0
FOS::JUNB	MA1134.1	-1.62685	-2.1665	5.07455	-1.96054	1.68e-64	0	2.27e-27	3.25e-64	0	1.48e-26	0	0
FOSB::JUNB	MA1135.1	-1.61581	-2.14707	5.03225	-1.93708	1.45e-64	0	1.21e-25	2.85e-64	0	5.25e-25	0	0
FOSB::JUNB(var.2)	MA1136.1	-0.171865	-0.129156	0.586561	-0.330867	0.0115419	0	5.72e-22	0.00345432	0	1.63e-21	0	0
FOSL1::JUNB	MA1137.1	-1.61625	-2.18134	5.05754	-1.94088	1.22e-72	0	4.79e-26	2.89e-72	0	2.35e-25	0	0
FOSL2::JUNB	MA1138.1	-1.66695	-2.21546	5.18914	-1.99992	9.6e-67	0	4.54e-27	1.99e-66	0	2.84e-26	0	0
FOSL2::JUNB(var.2)	MA1139.1	-0.193077	-0.161243	0.66628	-0.360271	0.067075	0	1.63e-22	0.0171874	0	4.99e-22	0	0
FOS::JUND	MA1141.1	-1.61551	-2.17673	5.06628	-1.93949	4.8e-73	0	1.03e-26	1.22e-72	0	6.2e-26	0	0
FOSL1::JUND	MA1142.1	-1.65036	-2.22607	5.14829	-1.96649	1.37e-78	0	1.81e-24	4.22e-78	0	6.46e-24	0	0
FOSL1::JUND(var.2)	MA1143.1	-0.148057	-0.164075	0.543541	-0.285535	0.586051	0	9.94e-17	0.115416	0	2.05e-16	0	0
FOSL2::JUND	MA1144.1	-1.61526	-2.15735	5.04821	-1.94119	1.11e-66	0	1.07e-26	2.26e-66	0	6.2e-26	0	0
FOSL2::JUND(var.2)	MA1145.1	-0.182231	-0.151147	0.625669	-0.341342	0.0685596	0	5.5e-21	0.0174502	0	1.44e-20	0	0
NR1H4::RXRA	MA1146.1	0.0329828	-0.0122489	-0.0654568	0.0495779	0.0104394	1.17e-10	0.200535	0.00316591	1.77e-10	0.0698869	3.52e-10	4.71e-10
NR4A2::RXRA	MA1147.1	0.0428926	-0.0155411	-0.112781	0.0784871	0.00110899	1.86e-22	0.0160874	0.00037975	3.56e-22	0.00800787	5.58e-22	9.52e-22
PPARA::RXRA	MA1148.1	-0.0200461	-0.0558215	0.0730761	-0.0192178	0.060158	5.1e-10	0.576725	0.0155548	7.63e-10	0.163231	1.53e-09	2.02e-09
RARA::RXRG	MA1149.1	-0.0338178	0.0794535	0.00290722	-0.0256315	3.33e-11	0.0249305	0.643334	2.36e-11	0.0289559	0.177908	9.98e-11	1.35e-10
RORB	MA1150.1	-0.0285554	-0.0609869	0.108458	-0.0414149	0.0929844	1.01e-19	0.560903	0.0229002	1.85e-19	0.159617	3.04e-19	4.97e-19
RORC	MA1151.1	-0.0051739	-0.0113971	-0.0005735	0.0149717	0.902617	0.358163	0.175977	0.165206	0.384919	0.0632865	0.608839	0.611738
SOX15	MA1152.1	0.0759243	0.0227684	-0.183148	0.0986135	0.00031647	1.16e-71	0.168359	0.00011476	3.89e-71	0.0611008	3.48e-71	1.03e-70
TFE3	MA0831.2	-0.0043373	0.13341	-0.271746	0.124239	1.29e-14	2.82e-64	2.41e-15	1.1e-14	8.7e-64	4.73e-15	8.45e-64	2.34e-63
VDR	MA0693.2	0.0722611	-0.0521826	-0.0483092	0.0255787	7.67e-13	1.72e-14	0.00668631	5.87e-13	2.84e-14	0.00359228	5.05e-14	7.41e-14
IRF3	MA1418.1	0.15248	-0.218804	-0.117987	0.108657	8.87e-92	2.26e-65	0.00653573	3.26e-91	7e-65	0.003546	2.66e-91	9.46e-91
IRF4	MA1419.1	0.212675	-0.43524	-0.0196969	0.115306	4.42e-208	6.41e-38	8.56e-07	3.88e-207	1.49e-37	8.66e-07	1.33e-207	9.33e-207
IRF5	MA1420.1	0.0889866	-0.143633	-0.0576366	0.0487785	1.89e-38	3.32e-21	0.0212616	3.08e-38	6.25e-21	0.0101716	5.68e-38	1.22e-37
TCF7L1	MA1421.1	0.0846309	0.0814842	-0.294935	0.158346	0.596345	5.76e-137	4.93e-05	0.117241	3.31e-136	3.87e-05	1.73e-136	8.41e-136
ARGFX	MA1463.1	0.123523	0.150825	-0.359011	0.139741	0.0683035	1.05e-211	0.409031	0.0174239	8.87e-211	0.125265	3.15e-211	2.32e-210
ARNT2	MA1464.1	0.0167395	0.123519	-0.269584	0.12037	4.48e-10	5.92e-70	5.48e-11	2.9e-10	1.93e-69	9.13e-11	1.78e-69	5.13e-69
ATF6	MA1466.1	-0.0705764	-0.183078	0.296282	-0.0849727	1.59e-10	1.33e-119	0.258463	1.07e-10	6.72e-119	0.0858616	3.98e-119	1.69e-118
ATOH1(var.2)	MA1467.1	0.0333007	-0.122825	-0.0142776	0.0861788	7.7e-21	0.00030368	0.00176243	8.21e-21	0.0003784	0.00108371	2.31e-20	3.83e-20
ATOH7	MA1468.1	-0.0513408	-0.0649609	0.141907	-0.0385741	0.699514	4.4e-36	0.622564	0.134509	1.01e-35	0.173556	1.32e-35	2.78e-35
BACH2	MA1101.2	-1.29966	-1.72	4.02633	-1.55758	3.16e-52	0	4.83e-23	5.62e-52	0	1.58e-22	0	0
BACH2(var.2)	MA1470.1	-0.184558	-0.204876	0.593961	-0.263313	0.626692	0	4.03e-07	0.122154	0	4.27e-07	0	0
BARX2	MA1471.1	0.0950733	0.0612789	-0.226177	0.0899286	0.0110408	1.71e-111	0.734061	0.00333059	7.94e-111	0.195748	5.12e-111	2.01e-110
BHLHA15(var.2)	MA1472.1	0.033979	-0.0777522	-0.0444171	0.0813752	8.3e-12	1.07e-07	0.0029017	6.03e-12	1.48e-07	0.00170405	2.49e-11	3.4e-11
CDX4	MA1473.1	0.00070178	0.0246405	-0.0171493	-0.0046226	0.164161	0.124153	0.347627	0.0374379	0.139342	0.108581	0.180361	0.183846
CREB3L4	MA1474.1	-0.0878396	-0.139812	0.267545	-0.0859714	0.00093616	1.63e-115	0.749973	0.0003225	7.88e-115	0.199313	4.89e-115	1.98e-114
CREB3L4(var.2)	MA1475.1	-0.101994	-0.0895301	0.372537	-0.221194	0.352815	6.75e-197	1.22e-13	0.0746396	5.21e-196	2.29e-13	2.02e-196	1.33e-195
DLX5	MA1476.1	-0.0023785	0.106112	-0.112166	0.0219317	6.85e-10	1.71e-13	0.129975	4.31e-10	2.75e-13	0.0486395	5.12e-13	7.33e-13
DMRTA2	MA1478.1	-0.0450211	-0.0612098	0.120273	-0.0328435	0.207497	2.91e-27	0.529518	0.0461218	5.96e-27	0.153471	8.72e-27	1.61e-26
DMRTC2	MA1479.1	-0.0766047	-0.0589486	0.192999	-0.0835969	0.222952	1.17e-70	0.672588	0.0491735	3.85e-70	0.185019	3.5e-70	1.02e-69
DPRX	MA1480.1	0.0228503	0.0931113	-0.12397	0.0298189	5.82e-05	5.71e-22	0.687746	2.26e-05	1.09e-21	0.187544	1.71e-21	2.91e-21
DRGX	MA1481.1	0.0278872	0.0576679	-0.0981077	0.0290379	0.184687	4.63e-16	0.766042	0.0417019	7.83e-16	0.20206	1.39e-15	2.09e-15
ELF2	MA1483.1	0.0699879	-0.0163841	-0.291456	0.160204	1.22e-06	2.63e-125	1.1e-09	5.59e-07	1.4e-124	1.59e-09	7.9e-125	3.52e-124
ETS2	MA1484.1	-0.0021759	-0.105955	-0.021935	0.0222805	1.18e-09	0.223027	0.108151	7.23e-10	0.243407	0.0415637	3.54e-09	4.57e-09
FERD3L	MA1485.1	-0.0205378	-0.0978005	0.117278	-0.018137	1.92e-06	1.05e-17	0.828499	8.43e-07	1.87e-17	0.214723	3.15e-17	5e-17
FOXE1	MA1487.1	-0.0397192	-0.0016899	-0.0621857	0.123211	0.0258151	0.130449	7.9e-25	0.00728623	0.146012	2.88e-24	2.37e-24	4.22e-24
FOXN3	MA1489.1	0.0925815	0.0806382	-0.45084	0.324132	0.742842	5.09e-241	2.6e-40	0.140705	4.89e-240	2.54e-39	1.53e-240	1.33e-239
GLI3	MA1491.1	-0.031959	-0.013756	0.0951542	-0.0559421	0.137781	2.44e-17	0.144995	0.0321943	4.31e-17	0.0535109	7.33e-17	1.15e-16
HES6	MA1493.1	0.0288673	0.0358525	-0.104635	0.0398973	0.391486	6.13e-15	0.211638	0.0814604	1.02e-14	0.0728501	1.83e-14	2.72e-14
HNF4A(var.2)	MA1494.1	-0.0230269	-0.067277	0.0599493	0.00879777	0.00637353	1.68e-07	0.0535366	0.00198751	2.31e-07	0.0226266	5.05e-07	6.11e-07
HOXA1	MA1495.1	0.0417449	0.0430502	-0.0832611	0.026283	0.644029	3.75e-16	0.402837	0.125319	6.36e-16	0.123852	1.12e-15	1.7e-15
HOXA4	MA1496.1	-0.064985	-0.0808818	0.263357	-0.140688	0.189567	1.12e-91	1.49e-06	0.042551	4.56e-91	1.46e-06	3.35e-91	1.18e-90
HOXA6	MA1497.1	-0.0023742	0.0317012	-0.023613	-0.0031541	0.0562532	0.15766	0.879875	0.0148512	0.174779	0.223944	0.174071	0.177721
HOXA7	MA1498.1	-0.0891512	-0.114482	0.27189	-0.118743	0.123809	2.68e-111	0.0596938	0.0294118	1.22e-110	0.0246963	8.05e-111	3.11e-110
HOXB4	MA1499.1	-0.0077797	-0.0053229	0.0551457	-0.0390461	0.871122	0.00015748	0.0201319	0.160641	0.00019897	0.0097128	0.0004693	0.00052765
HOXB6	MA1500.1	0.0515137	0.145121	-0.192636	0.0324715	4.62e-07	1.57e-58	0.179505	2.2e-07	4.51e-58	0.0642607	4.7e-58	1.22e-57
HOXB7	MA1501.1	-0.0136453	0.0616874	-0.0327795	0.0024561	2.15e-05	0.122387	0.503736	8.64e-06	0.137604	0.147912	6.45e-05	7.47e-05
HOXB8	MA1502.1	-0.0891512	-0.114482	0.27189	-0.118743	0.123809	2.68e-111	0.0596938	0.0294118	1.22e-110	0.0246963	8.05e-111	3.11e-110
HOXB9	MA1503.1	-0.0327142	-0.021882	0.0865697	-0.0465365	0.48414	8.14e-15	0.572406	0.0977927	1.35e-14	0.162595	2.44e-14	3.62e-14
HOXC4	MA1504.1	0.0180653	0.0222884	0.00699194	-0.0345679	0.817247	0.530194	0.00111346	0.153019	0.556572	0.00071803	0.00335955	0.00364768
HOXC8	MA1505.1	0.0521274	0.06487	-0.117192	0.0317157	0.420916	1.32e-27	0.134373	0.0866197	2.71e-27	0.0500462	3.96e-27	7.33e-27
HOXD10	MA1506.1	-0.0601792	-0.0609452	0.163324	-0.0689656	0.844951	1.14e-43	0.764433	0.156409	2.82e-43	0.20206	3.43e-43	7.68e-43
HOXD4	MA1507.1	-0.0077797	-0.0053229	0.0551457	-0.0390461	0.871122	0.00015748	0.0201319	0.160641	0.00019897	0.0097128	0.0004693	0.00052765
IKZF1	MA1508.1	0.0847894	-0.103519	-0.287688	0.288853	1.04e-29	5.86e-136	2.02e-43	1.36e-29	3.31e-135	2.11e-42	1.76e-135	8.44e-135
IRF6	MA1509.1	0.0187082	-0.125003	0.0916139	-0.0379598	3.69e-16	5.6e-06	0.00089336	3.37e-16	7.38e-06	0.0005861	1.11e-15	1.68e-15
KLF10	MA1511.1	-0.0749323	0.387529	-0.0437945	-0.156048	3.31e-207	0.0239466	1.35e-09	2.7e-206	0.0278643	1.91e-09	9.94e-207	6.92e-206
KLF11	MA1512.1	-0.119819	0.35238	0.0405455	-0.169654	1.27e-258	1.13e-40	1.92e-05	2.07e-257	2.71e-40	1.61e-05	3.81e-258	3.49e-257
KLF15	MA1513.1	-0.0339929	0.239115	-0.0869053	-0.056472	1.04e-149	1.34e-08	0.0124589	6.6e-149	1.91e-08	0.00634263	3.13e-149	1.69e-148
KLF17	MA1514.1	-0.045774	0.133654	-0.0434792	-0.0101238	5.57e-34	0.760455	0.00759697	8.36e-34	0.785266	0.00405169	1.67e-33	3.42e-33
KLF2	MA1515.1	0.0323839	0.3428	-0.23352	-0.0585398	1.88e-131	9.47e-124	1.7e-15	9.33e-131	5e-123	3.42e-15	5.65e-131	2.65e-130
KLF3	MA1516.1	-0.0410208	0.323874	-0.0297144	-0.174566	4.72e-140	0.320033	1.38e-25	2.56e-139	0.344526	5.86e-25	1.42e-139	7.05e-139
KLF6	MA1517.1	-0.0331125	0.349956	-0.0865683	-0.131709	8.65e-146	1.55e-05	1.52e-13	5.19e-145	2.03e-05	2.81e-13	2.6e-145	1.36e-144
LHX1	MA1518.1	0.00862715	0.0786649	-0.0810175	0.00756582	0.00011187	2.31e-09	0.819533	4.21e-05	3.36e-09	0.213104	6.93e-09	8.82e-09
LHX5	MA1519.1	0.0917697	0.127811	-0.272981	0.112633	0.123724	4.99e-126	0.331725	0.0294118	2.68e-125	0.105505	1.5e-125	6.72e-125
MAF	MA1520.1	-0.0706483	-0.169099	0.296964	-0.0928424	1.93e-07	4.52e-110	0.200076	9.45e-08	2.03e-109	0.0698869	1.36e-109	5.17e-109
MAFA	MA1521.1	-0.0315494	-0.15509	0.172945	-0.0189755	9.91e-12	3.3e-39	0.329426	7.15e-12	7.79e-39	0.104987	9.9e-39	2.15e-38
MAZ	MA1522.1	-0.0103743	0.253341	-0.234998	0.076964	2.13e-89	1.36e-78	9.61e-13	7.6e-89	4.74e-78	1.69e-12	6.4e-89	2.13e-88
MSANTD3	MA1523.1	-0.0277683	-0.0597906	0.088073	-0.0204708	0.107318	1.34e-14	0.684577	0.0262039	2.22e-14	0.187005	4.03e-14	5.94e-14
MSGN1	MA1524.1	0.0443544	0.0695681	-0.140245	0.0524473	0.11514	1e-32	0.541352	0.0279343	2.23e-32	0.155464	3.01e-32	6.05e-32
NFATC4	MA1525.1	-0.158032	-0.244934	0.531834	-0.194812	5.84e-07	0	0.0162122	2.75e-07	0	0.00804446	0	0
NFIC(var.2)	MA1527.1	0.00578649	0.0373542	-0.0767627	0.0475746	0.0572557	1.5e-08	0.00594954	0.0149742	2.14e-08	0.00327327	4.5e-08	5.59e-08
NFIX(var.2)	MA1528.1	-0.0070741	0.0910208	-0.0811213	0.0170726	4.57e-09	2.2e-07	0.105035	2.58e-09	3.01e-07	0.0406651	1.34e-08	1.68e-08
NHLH2	MA1529.1	-0.0013303	0.00963668	-0.0619128	0.0532003	0.351225	0.00012511	0.00028537	0.0745292	0.00015902	0.00019887	0.00026089	0.00029809
NKX6-3	MA1530.1	0.0208435	0.0377904	0.00122763	-0.0441409	0.181103	0.194801	9.81e-05	0.0409737	0.21445	7.47e-05	0.0002941	0.00033244
NR1D1	MA1531.1	0.0496997	-0.0273337	-0.0536615	0.0347565	1.98e-06	1.02e-12	0.260757	8.67e-07	1.61e-12	0.0864404	3.08e-12	4.28e-12
NR1D2	MA1532.1	-0.0095756	0.00378014	0.0354062	-0.0210088	0.659147	0.0152547	0.27911	0.128043	0.0178819	0.0913655	0.0448802	0.0468798
NR1I2	MA1533.1	0.036008	-0.0308139	-0.0482957	0.0236765	0.00014807	4.1e-08	0.54678	5.54e-05	5.74e-08	0.156736	1.23e-07	1.51e-07
NR1I3	MA1534.1	-0.0253376	-0.0664797	0.107088	-0.0514555	0.0297601	1.36e-17	0.152341	0.00828306	2.41e-17	0.0558103	4.08e-17	6.42e-17
NR2C1	MA1535.1	-0.00922	0.0512565	0.0102841	-0.0507653	0.00041142	0.304769	0.00447505	0.00014799	0.328652	0.00254233	0.00112941	0.00125204
NR2C2(var.2)	MA1536.1	-0.0818486	-0.0753304	0.239048	-0.105529	0.711093	2.43e-89	0.114879	0.136047	9.27e-89	0.0436147	7.29e-89	2.42e-88
NR2F1(var.2)	MA1537.1	-0.0096359	-0.0140507	0.0130109	0.00056933	0.783709	0.20012	0.53919	0.147466	0.219542	0.155412	0.49855	0.503321
NR2F1(var.3)	MA1538.1	-0.0142994	-0.0309057	0.0466984	-0.0030089	0.350362	6.05e-05	0.428681	0.0745292	7.78e-05	0.129512	0.00018135	0.00020796
NR2F6(var.3)	MA1539.1	0.0355384	-0.0089503	-0.0733784	0.0587756	0.0146385	5.26e-12	0.186047	0.00427997	8.08e-12	0.066	1.58e-11	2.16e-11
NR5A1	MA1540.1	-0.0116089	-0.190371	0.226204	-0.0831052	2.2e-24	6.84e-55	2.66e-05	2.5e-24	1.9e-54	2.14e-05	2.05e-54	5.2e-54
NR6A1	MA1541.1	0.00772559	-0.091784	0.0530159	-0.0129784	2.48e-08	0.00118544	0.30895	1.31e-08	0.00144304	0.0994948	7.43e-08	9.17e-08
OSR1	MA1542.1	0.0403871	-0.044139	-0.0312538	0.0236838	2.52e-06	2.54e-06	0.20057	1.1e-06	3.39e-06	0.0698869	3.79e-06	4.53e-06
OVOL1	MA1544.1	-0.0499262	-0.0426038	0.102925	-0.044962	0.918704	5.09e-21	0.83931	0.167612	9.52e-21	0.216809	1.53e-20	2.56e-20
OVOL2	MA1545.1	-0.0288377	-0.0181338	0.0505651	-0.0340907	0.72339	6.95e-07	0.604356	0.137707	9.38e-07	0.169521	2.08e-06	2.5e-06
PAX3(var.2)	MA1546.1	-0.0264547	-0.162385	0.254207	-0.104407	4.56e-14	1.8e-71	2.36e-06	3.74e-14	5.97e-71	2.26e-06	5.4e-71	1.58e-70
PITX2	MA1547.1	0.0671282	0.155828	-0.229835	0.043843	2.83e-07	4.74e-81	0.139339	1.37e-07	1.7e-80	0.051773	1.42e-80	4.48e-80
PLAGL2	MA1548.1	0.0188463	0.0177526	-0.130383	0.0810666	0.941351	1.26e-24	8.41e-05	0.171196	2.5e-24	6.49e-05	3.78e-24	6.69e-24
POU6F1(var.2)	MA1549.1	-0.012678	0.0129245	0.0758242	-0.0627526	0.0564363	1.37e-09	0.00276719	0.0148621	2e-09	0.00164978	4.11e-09	5.28e-09
PPARD	MA1550.1	-0.056237	-0.0330133	0.130044	-0.0539531	0.11749	3.51e-35	0.769973	0.0283836	7.99e-35	0.202229	1.05e-34	2.19e-34
RARB(var.3)	MA1552.1	-0.0480172	0.0435639	0.146317	-0.130577	3.63e-08	5.85e-35	3.54e-07	1.91e-08	1.33e-34	3.83e-07	1.76e-34	3.63e-34
RARG(var.3)	MA1553.1	-0.0759425	-0.037789	0.241269	-0.134992	0.0306714	1.94e-89	0.00044278	0.00850945	7.47e-89	0.00030318	5.81e-89	1.95e-88
RFX7	MA1554.1	0.00985454	0.0143573	-0.0619534	0.0161774	0.682053	1.2e-05	0.639691	0.131682	1.58e-05	0.177213	3.61e-05	4.21e-05
RXRB(var.2)	MA1555.1	-0.0037481	-0.0054664	0.108048	-0.0994706	0.800492	8.75e-14	1.85e-10	0.150129	1.42e-13	2.89e-10	2.63e-13	3.8e-13
RXRG(var.2)	MA1556.1	-0.0402357	-0.0336793	0.178841	-0.106995	0.66896	5.06e-45	2.1e-05	0.129728	1.25e-44	1.75e-05	1.52e-44	3.41e-44
SMAD5	MA1557.1	-0.0064521	-0.0275764	-0.0041771	0.0145865	0.275797	0.835843	0.313731	0.0595671	0.849259	0.100805	0.52664	0.530833
SNAI1	MA1558.1	0.133622	0.128376	-0.366103	0.13982	0.760166	1.33e-213	0.7649	0.14351	1.14e-212	0.20206	3.98e-213	2.97e-212
SNAI3	MA1559.1	0.155305	0.105423	-0.376133	0.146639	0.00250246	2.3e-239	0.440724	0.00083192	2.18e-238	0.132385	6.91e-239	5.84e-238
SOHLH2	MA1560.1	0.0265446	0.114682	-0.11606	-0.0016697	1.58e-06	4.65e-19	0.0824756	7.02e-07	8.43e-19	0.0326567	1.39e-18	2.25e-18
SOX12	MA1561.1	-0.0097177	-0.0625016	0.0861362	-0.0377103	0.00606121	8.78e-10	0.0603899	0.00189875	1.29e-09	0.0248532	2.63e-09	3.42e-09
SOX14	MA1562.1	-0.0678501	-0.027446	0.114146	-0.0288021	0.0184418	4.37e-29	0.0174207	0.00535082	9.17e-29	0.00853608	1.31e-28	2.49e-28
SOX18	MA1563.1	-0.0584472	-0.0401762	0.142895	-0.0644865	0.373809	1.14e-37	0.52857	0.078354	2.64e-37	0.153471	3.43e-37	7.27e-37
SP9	MA1564.1	-0.0712027	0.331271	-0.0714209	-0.099413	3.84e-240	0.936145	0.00580384	4.86e-239	0.936145	0.00321567	1.15e-239	9.85e-239
TBX18	MA1565.1	0.0197854	-0.0430438	0.070666	-0.05396	3.5e-05	0.00189571	1.04e-06	1.38e-05	0.00229005	1.03e-06	3.02e-06	3.61e-06
TBX3	MA1566.1	0.032931	-0.0245605	0.0664769	-0.0642555	0.00076614	0.0254431	3.12e-10	0.0002688	0.0294972	4.75e-10	9.36e-10	1.24e-09
TBX6	MA1567.1	0.0232668	-0.0593918	0.0845809	-0.0510876	2.66e-06	8.57e-05	4.28e-06	1.15e-06	0.00010983	3.93e-06	4.83e-06	5.73e-06
TCF21(var.2)	MA1568.1	0.0158377	0.196561	-0.209561	0.0568755	5.07e-23	3.39e-47	0.0187159	5.66e-23	8.55e-47	0.00914217	1.02e-46	2.33e-46
TFAP2E	MA1569.1	0.00538857	0.0275604	-0.0384329	0.00234386	0.141016	0.00888296	0.858244	0.0326824	0.0104905	0.220971	0.0265845	0.0279999
TFAP4(var.2)	MA1570.1	-0.117468	-0.139817	0.350078	-0.137105	0.170315	1.2e-182	0.232373	0.0387638	8.84e-182	0.0781704	3.6e-182	2.28e-181
TGIF2LX	MA1571.1	-0.0367354	-0.136594	0.195986	-0.0552504	1.41e-08	2.32e-47	0.295433	7.63e-09	5.91e-47	0.0959078	6.97e-47	1.61e-46
TGIF2LY	MA1572.1	-0.0496495	-0.174333	0.238856	-0.0543675	7.28e-12	5.1e-72	0.872053	5.32e-12	1.73e-71	0.222698	1.53e-71	4.57e-71
THAP11	MA1573.1	0.0095492	0.136953	-0.0677275	-0.0818277	5.06e-14	2.45e-07	3.1e-09	4.12e-14	3.34e-07	4.22e-09	1.52e-13	2.21e-13
THRB	MA1574.1	0.0173939	0.0908934	-0.0905067	0.00404258	3.98e-06	2.44e-13	0.418292	1.71e-06	3.88e-13	0.127108	7.33e-13	1.04e-12
THRB(var.2)	MA1575.1	0.0110951	0.0330225	-0.0376585	0.00033071	0.265696	0.00054348	0.320151	0.0575983	0.00066671	0.102447	0.00162614	0.00178087
THRB(var.3)	MA1576.1	-0.105275	-0.0535871	0.2578	-0.124064	0.00256223	1.19e-120	0.211816	0.00084932	6.12e-120	0.0728501	3.56e-120	1.56e-119
TLX2	MA1577.1	0.00301345	0.0681499	-0.0566878	-0.001099	0.00034332	0.00012772	0.984749	0.00012389	0.00016202	0.244315	0.00028099	0.00031933
VEZF1	MA1578.1	0.0163504	0.22387	-0.228636	0.0428424	4.62e-33	2.63e-60	0.0490704	6.67e-33	7.73e-60	0.0211456	7.88e-60	2.1e-59
ZBTB26	MA1579.1	-0.0903341	-0.002646	0.131065	-0.0381492	3.2e-07	5.75e-50	0.00098969	1.55e-07	1.5e-49	0.00064659	1.73e-49	4.12e-49
ZBTB32	MA1580.1	-0.0603143	-0.220122	0.291209	-0.0753103	3.36e-21	4.71e-112	0.541073	3.61e-21	2.23e-111	0.155464	1.41e-111	5.63e-111
ZBTB6	MA1581.1	0.00061354	0.0456346	-0.0652713	0.0239706	0.0063794	3.33e-06	0.111331	0.00198751	4.43e-06	0.0424734	9.98e-06	1.18e-05
ZFP57	MA1583.1	0.00743487	0.0539535	-0.0975825	0.0220136	0.00384492	1.98e-12	0.199033	0.00124553	3.08e-12	0.0698869	5.95e-12	8.24e-12
ZIC5	MA1584.1	0.0230095	0.104398	-0.193355	0.085154	7.15e-08	2.48e-54	7.5e-06	3.64e-08	6.82e-54	6.61e-06	7.44e-54	1.86e-53
ZKSCAN1	MA1585.1	-0.0497923	0.0653188	0.0793181	-0.0669898	1.14e-12	1.01e-16	0.334491	8.55e-13	1.75e-16	0.105741	3.04e-16	4.69e-16
ZNF135	MA1587.1	0.175625	-0.0208768	-0.260332	0.0737199	8.76e-37	1.29e-211	1.96e-13	1.39e-36	1.07e-210	3.58e-13	3.87e-211	2.81e-210
ZNF136	MA1588.1	0.0137104	-0.0735216	0.0995203	-0.0568611	3.47e-07	4.98e-08	4.74e-06	1.67e-07	6.95e-08	4.32e-06	1.3e-07	1.58e-07
ZNF140	MA1589.1	0.026656	0.0516807	-0.0978103	0.0162311	0.115916	4.45e-17	0.375017	0.0280628	7.82e-17	0.115981	1.33e-16	2.09e-16
ZNF274	MA1592.1	-0.046372	-0.0718492	0.128918	-0.0389725	0.148001	4.74e-31	0.523241	0.0342316	1.04e-30	0.152497	1.42e-30	2.82e-30
ZNF317	MA1593.1	-0.0716046	-0.127471	0.167929	0.0222753	0.00046486	4.84e-53	3.25e-09	0.00016616	1.31e-52	4.39e-09	1.45e-52	3.58e-52
ZNF382	MA1594.1	0.0002498	-0.0400316	0.0501013	-0.0033225	0.0809937	0.00043631	0.861122	0.0201649	0.00053732	0.221158	0.00130588	0.00144262
ZNF460	MA1596.1	0.105916	0.0257852	-0.199009	0.0638455	1.42e-10	6.32e-177	2.24e-05	9.61e-11	4.55e-176	1.85e-05	1.9e-176	1.18e-175
ZNF528	MA1597.1	-0.068479	-0.118414	0.192978	-0.0524717	0.00337339	6.78e-67	0.339388	0.00110218	2.13e-66	0.107074	2.03e-66	5.7e-66
ZNF682	MA1599.1	-0.0618277	0.21196	0.0271925	-0.111193	3.66e-72	2.72e-10	0.0001737	8.34e-72	4.09e-10	0.00012969	1.1e-71	3.29e-71
ZNF684	MA1600.1	-0.0018534	0.0404149	-0.0168374	0.0061854	0.0043865	0.261081	0.505728	0.00140897	0.282021	0.148219	0.0129893	0.0138189
ZNF75D	MA1601.1	-0.16303	-0.082594	0.338662	-0.106859	8.04e-08	4.35e-239	0.00027498	4.06e-08	4.05e-238	0.00019399	1.31e-238	1.09e-237
ZSCAN29	MA1602.1	0.00533567	-0.110631	0.125985	-0.0410903	2.63e-10	1.9e-13	0.00288228	1.74e-10	3.04e-13	0.00169901	5.7e-13	8.11e-13
ASCL1	MA1100.2	0.0714697	0.0386694	-0.213099	0.127123	0.118526	2.72e-77	0.00016393	0.0285666	9.41e-77	0.00012298	8.17e-77	2.5e-76
ATF3	MA0605.2	-0.205951	-0.175543	0.696518	-0.364803	0.0739476	0	7.71e-21	0.0185729	0	1.95e-20	0	0
BARHL1	MA0877.2	-0.0210439	-0.0115832	0.00099554	0.00520169	0.73608	0.229347	0.11798	0.139656	0.249874	0.0446839	0.261192	0.264535
BATF::JUN	MA0462.2	-1.69061	-2.26013	5.25432	-2.01922	8.46e-74	0	2.9e-25	2.3e-73	0	1.17e-24	0	0
BCL6	MA0463.2	-0.0351874	-0.0797035	0.201748	-0.119024	0.00868135	2.53e-49	1.11e-07	0.00267544	6.57e-49	1.25e-07	7.6e-49	1.8e-48
CDX1	MA0878.2	-0.000966	0.0258776	-0.0190342	-0.0036368	0.0691329	0.20606	0.80231	0.0175569	0.225667	0.208972	0.188588	0.191923
E2F2	MA0864.2	0.142686	0.135273	-0.339039	0.0495079	0.545726	2.82e-198	4.61e-09	0.1086	2.2e-197	6.12e-09	8.46e-198	5.64e-197
E2F3	MA0469.3	0.0728712	-0.0128625	-0.0696368	-0.0159941	1.38e-05	2.44e-18	2.82e-07	5.66e-06	4.38e-18	3.08e-07	7.31e-18	1.17e-17
E2F4	MA0470.2	0.0577576	0.123219	-0.189044	-0.0055668	0.00021532	1.11e-53	0.00043621	7.95e-05	3.03e-53	0.00029999	3.33e-53	8.26e-53
EMX1	MA0612.2	0.0525224	0.110295	-0.221821	0.101657	0.00310273	3.58e-70	0.00350095	0.00101666	1.17e-69	0.00203313	1.07e-69	3.12e-69
FOXD2	MA0847.2	0.00509144	0.0220494	-0.145867	0.140979	0.290368	2.38e-24	7e-22	0.0624717	4.7e-24	1.93e-21	7.13e-24	1.25e-23
GATA5	MA0766.2	-0.093562	-0.0692904	0.189755	-0.046732	0.177568	1.18e-67	0.00317959	0.0402538	3.74e-67	0.00185337	3.54e-67	9.97e-67
GFI1	MA0038.2	0.0828365	0.0262545	-0.175181	0.0872583	0.00559728	2.48e-58	0.582957	0.00176799	7.06e-58	0.164106	7.43e-58	1.92e-57
GLI2	MA0734.2	-0.0401762	-0.079229	0.18037	-0.0728461	0.0265189	2.94e-47	0.0565977	0.00746639	7.45e-47	0.0236652	8.82e-47	2.03e-46
GSX2	MA0893.2	0.0272872	0.0520639	-0.086685	0.0294039	0.134304	1.75e-13	0.874773	0.0316489	2.8e-13	0.22303	5.24e-13	7.47e-13
HES1	MA1099.2	0.0067681	-0.0761207	0.039409	-0.0244396	1.51e-06	0.0335021	0.0263805	6.76e-07	0.0386281	0.0122743	4.53e-06	5.39e-06
HES2	MA0616.2	0.0360008	-0.0460052	-0.0033213	-0.01221	2.94e-06	0.00685861	0.00060084	1.27e-06	0.00813015	0.00040434	8.77e-06	1.04e-05
HOXA13	MA0650.2	0.0254458	0.0619169	-0.113707	0.042634	0.0248395	7.39e-21	0.230323	0.00706332	1.37e-20	0.0776651	2.22e-20	3.69e-20
HOXA2	MA0900.2	-0.0243719	-0.0014677	0.0331875	-0.0068959	0.118999	9.6e-05	0.226723	0.0285666	0.00012229	0.0766162	0.00028773	0.00032582
HOXA5	MA0158.2	-0.0725979	-0.0517393	0.193221	-0.0844089	0.329631	2.31e-61	0.27497	0.0703878	6.92e-61	0.0903896	6.92e-61	1.87e-60
HOXA9	MA0594.2	0.00908607	-0.0137476	0.00903122	-0.0308133	0.505474	0.833403	0.0370072	0.101475	0.848142	0.0165791	0.132041	0.135246
HOXB2	MA0902.2	-0.0445245	0.060567	0.0133337	-0.0175721	2.32e-10	0.00040709	0.0540767	1.54e-10	0.00050329	0.0227323	6.97e-10	9.26e-10
HOXB5	MA0904.2	-0.0243719	-0.0014677	0.0331875	-0.0068959	0.118999	9.6e-05	0.226723	0.0285666	0.00012229	0.0766162	0.00028773	0.00032582
HOXC9	MA0485.2	-0.0241946	0.00202323	0.0554634	-0.041477	0.113749	1.28e-07	0.333192	0.0276558	1.76e-07	0.105616	3.83e-07	4.64e-07
HOXD13	MA0909.2	0.0145529	0.0147908	-0.0059406	-0.0203983	0.976965	0.13925	0.00658663	0.176547	0.155185	0.00356129	0.0259878	0.0274171
HOXD3	MA0912.2	0.0384858	0.0459306	-0.0666398	0.00805473	0.408996	5.06e-12	0.0871025	0.0846404	7.79e-12	0.0342295	1.52e-11	2.08e-11
HOXD8	MA0910.2	-0.0891512	-0.114482	0.27189	-0.118743	0.123809	2.68e-111	0.0596938	0.0294118	1.22e-110	0.0246963	8.05e-111	3.11e-110
HOXD9	MA0913.2	0.0226047	0.0778538	-0.0970498	0.0173009	0.00148025	1.34e-17	0.554777	0.00050086	2.39e-17	0.158449	4.03e-17	6.36e-17
JUNB(var.2)	MA1140.2	-0.174426	-0.140629	0.59353	-0.323462	0.0311499	0	3.78e-19	0.00860037	0	8.72e-19	0	0
LHX9	MA0701.2	0.0466324	0.136517	-0.218527	0.0920543	6.83e-07	8.82e-68	0.00236909	3.19e-07	2.81e-67	0.00143425	2.65e-67	7.48e-67
LMX1A	MA0702.2	0.124417	0.160701	-0.381142	0.164164	0.070438	2.42e-237	0.0243087	0.0178091	2.22e-236	0.0114119	7.27e-237	5.98e-236
LMX1B	MA0703.2	0.109582	0.119043	-0.322793	0.151342	0.745818	2.15e-173	0.0160721	0.141035	1.49e-172	0.00800787	6.44e-173	3.88e-172
NEUROG1	MA0623.2	-0.0314195	-0.0341288	0.0880267	-0.0304258	0.99054	2.2e-14	0.954354	0.178717	3.62e-14	0.239044	6.62e-14	9.68e-14
NRL	MA0842.2	-0.142679	-0.187447	0.456678	-0.174373	0.00603981	5.76e-300	0.0602354	0.00189726	6.18e-299	0.0248532	1.73e-299	1.86e-298
PITX1	MA0682.2	0.0183696	0.129201	-0.174466	0.0488634	8.68e-10	9.91e-36	0.127037	5.38e-10	2.26e-35	0.047697	2.97e-35	6.23e-35
PRRX2	MA0075.3	0.0331784	0.135805	-0.200347	0.0847376	8.42e-09	7.01e-51	0.00063738	4.68e-09	1.84e-50	0.0004271	2.1e-50	5.06e-50
SOX4	MA0867.2	0.00255075	0.0433661	-0.106371	0.078953	0.0225428	4.25e-13	5.7e-06	0.00649116	6.71e-13	5.08e-06	1.27e-12	1.79e-12
SOX8	MA0868.2	0.0122847	0.0521807	-0.0986775	0.0615779	0.0266332	7.4e-14	0.00287282	0.00748011	1.21e-13	0.00169901	2.22e-13	3.22e-13
SP1	MA0079.4	-0.0501686	0.437983	-0.115055	-0.157151	1.75e-286	1.9e-08	2.49e-19	6.64e-285	2.69e-08	5.83e-19	5.24e-286	5.44e-285
SP2	MA0516.2	-0.0635161	0.39189	-0.0995202	-0.108821	2.31e-253	0.00892507	0.0008911	3.29e-252	0.0105206	0.0005861	6.93e-253	6.18e-252
SP3	MA0746.2	-0.0595525	0.383431	-0.100395	-0.12072	5.5e-263	0.00017559	2.58e-08	1.04e-261	0.00022142	3.06e-08	1.65e-262	1.53e-261
TCFL5	MA0632.2	-0.0441942	-0.0476529	0.0645802	-0.0326974	0.710458	1.88e-15	0.333421	0.136047	3.15e-15	0.105616	5.78e-15	8.61e-15
TFEC	MA0871.2	0.00360181	0.0980185	-0.207875	0.0900541	4.36e-08	2.23e-41	6.9e-08	2.26e-08	5.4e-41	7.9e-08	6.68e-41	1.47e-40
ZNF740	MA0753.2	-0.0101812	0.356829	-0.295977	0.031619	1.43e-120	1.79e-96	0.00134474	6.52e-120	7.5e-96	0.00085713	4.29e-120	1.86e-119
ASCL1(var.2)	MA1631.1	0.131	0.134943	-0.363812	0.141171	0.612701	7.99e-234	0.573577	0.120249	7.12e-233	0.162633	2.4e-233	1.92e-232
ATF2	MA1632.1	-0.217533	-0.360001	0.867608	-0.403968	1.05e-13	0	8.31e-28	8.4e-14	0	5.93e-27	0	0
BACH1	MA1633.1	-1.12556	-1.58967	3.58365	-1.32843	1.6e-75	0	5.47e-17	4.68e-75	0	1.14e-16	0	0
BATF	MA1634.1	-1.68668	-2.25308	5.24097	-2.0131	3.2e-73	0	5.18e-25	8.29e-73	0	1.93e-24	0	0
BHLHE22(var.2)	MA1635.1	0.0181748	-0.0030218	-0.053099	0.0525699	0.254069	4.54e-06	0.00994489	0.0553936	5.99e-06	0.0051634	1.36e-05	1.6e-05
CEBPG(var.2)	MA1636.1	0.0129084	-0.0439349	0.0877743	-0.0818166	0.00145816	4.14e-06	1.79e-09	0.00049485	5.51e-06	2.48e-09	5.37e-09	6.86e-09
EBF3	MA1637.1	-0.0326098	0.0755379	-0.051212	0.0259762	6.63e-11	0.23197	0.00026563	4.64e-11	0.252298	0.00018979	1.99e-10	2.68e-10
HAND2	MA1638.1	-0.0100084	0.0496493	-0.0277059	0.0246688	0.00087359	0.142793	0.0651699	0.0003037	0.158854	0.0265417	0.00257205	0.00280708
MEIS1(var.2)	MA1639.1	-0.1466	-0.15991	0.42108	-0.157161	0.412239	4.48e-285	0.822837	0.085157	4.72e-284	0.213609	1.34e-284	1.35e-283
MEIS2(var.2)	MA1640.1	-0.145844	-0.0120297	0.275611	-0.124546	4.54e-15	3.49e-169	0.100754	3.98e-15	2.33e-168	0.0392987	1.05e-168	6.09e-168
MYF5	MA1641.1	0.00196463	-0.107641	0.0191798	0.0744446	6.06e-10	0.19865	5.1e-06	3.84e-10	0.218308	4.62e-06	1.82e-09	2.38e-09
NEUROG2(var.2)	MA1642.1	-0.0005982	-0.001218	0.0182301	-0.0122802	0.974205	0.259347	0.465846	0.176328	0.280627	0.138673	0.917133	0.918584
NFIB	MA1643.1	-0.0388246	0.0449104	0.0382069	-0.0252524	1.73e-06	1.03e-07	0.32288	7.63e-07	1.43e-07	0.10311	2.93e-07	3.55e-07
NFYC	MA1644.1	0.0338837	0.108969	-0.0434366	-0.0637974	1.47e-06	3.58e-07	1.65e-10	6.61e-07	4.86e-07	2.62e-10	4.96e-10	6.61e-10
NKX2-2	MA1645.1	-0.0682923	-0.0712884	0.171423	-0.0340698	0.934384	2.41e-58	0.00572659	0.170201	6.89e-58	0.00318412	7.22e-58	1.87e-57
OSR2	MA1646.1	-0.0462173	-0.0106837	0.0634812	-0.015271	0.0108657	6.31e-16	0.0199912	0.00328646	1.07e-15	0.00970462	1.89e-15	2.84e-15
PRDM4	MA1647.1	-0.0194868	-0.136001	0.112237	0.0126325	1.14e-12	1.96e-20	0.0138431	8.55e-13	3.6e-20	0.00702454	5.87e-20	9.67e-20
TCF12(var.2)	MA1648.1	0.133901	0.200833	-0.433886	0.154538	0.00042319	3.02e-281	0.182262	0.00015175	3.14e-280	0.0649511	9.07e-281	8.97e-280
ZBTB12	MA1649.1	0.00024846	0.057848	-0.0510564	-0.0007727	0.00184234	0.00059304	0.935092	0.00061788	0.00072611	0.235347	0.00135513	0.00149442
ZBTB14	MA1650.1	-0.0248161	0.0663075	-0.0045365	-0.0584868	8.24e-10	0.102705	0.0168789	5.13e-10	0.115886	0.0083226	2.47e-09	3.22e-09
ZFP42	MA1651.1	0.0296553	-0.0744085	-0.144798	0.100803	1.29e-09	3.06e-31	9.83e-07	7.87e-10	6.74e-31	9.88e-07	9.19e-31	1.83e-30
ZKSCAN5	MA1652.1	-0.0930683	-0.0706649	0.211677	-0.0626923	0.234249	2.95e-110	0.0261003	0.0512686	1.34e-109	0.01218	8.86e-110	3.4e-109
ZNF148	MA1653.1	-0.0362397	0.226022	-0.121959	0.00649422	2.55e-127	1.92e-18	2.16e-05	1.21e-126	3.47e-18	1.8e-05	7.66e-127	3.46e-126
ZNF16	MA1654.1	-0.0900889	0.0257051	0.128473	-0.0558034	3.5e-14	2.24e-51	0.00651817	2.94e-14	5.97e-51	0.003546	6.73e-51	1.63e-50
ZNF341	MA1655.1	-0.0401283	0.00935744	0.0844355	-0.053919	0.0044887	1.7e-15	0.43192	0.00143774	2.85e-15	0.129989	5.15e-15	7.68e-15
ZNF449	MA1656.1	0.00284436	0.0141933	0.0173853	-0.01395	0.720753	0.520549	0.193906	0.137435	0.548265	0.068478	0.44358	0.44854
ZNF652	MA1657.1	0.0177053	0.063716	-0.0494002	-0.0261976	0.00166729	4.58e-05	0.00767842	0.00056082	5.9e-05	0.00408124	0.00013289	0.00015266
FOXA3	MA1683.1	0.0746083	-0.0105988	-0.35964	0.320412	3.5e-06	1.11e-170	4.33e-53	1.51e-06	7.5e-170	2.26e-51	3.34e-170	1.96e-169
ATF4	MA0833.2	-0.0577496	-0.151159	0.311961	-0.160189	4.71e-08	2.58e-118	1.12e-10	2.43e-08	1.28e-117	1.82e-10	7.74e-118	3.2e-117
BATF3	MA0835.2	-1.68126	-2.24775	5.20739	-2.00728	6.15e-73	0	3.32e-25	1.53e-72	0	1.3e-24	0	0
CDX2	MA0465.2	0.0352513	0.0755898	-0.115893	0.0305127	0.0181541	3.28e-26	0.712701	0.0052808	6.62e-26	0.192011	9.85e-26	1.78e-25
CEBPA	MA0102.4	-0.01669	0.00519603	0.0436069	-0.0230247	0.212478	0.00043425	0.668169	0.0470454	0.00053583	0.184127	0.00130152	0.00144032
CEBPD	MA0836.2	-0.0506236	-0.045237	0.138968	-0.055173	0.772475	4.55e-31	0.792541	0.145593	9.97e-31	0.207417	1.37e-30	2.71e-30
CREB1	MA0018.4	-0.269422	-0.373624	0.992911	-0.45092	1.42e-07	0	9.28e-26	7.06e-08	0	4.28e-25	0	0
CTCFL	MA1102.2	-0.0495591	0.392639	-0.267099	0.00954141	1.58e-204	3.2e-66	3.76e-06	1.2e-203	9.97e-66	3.51e-06	4.73e-204	3.22e-203
E2F6	MA0471.2	-0.0736405	0.0664906	0.0610846	-0.0546298	3.27e-28	2.41e-30	0.218092	4.05e-28	5.16e-30	0.074665	7.16e-30	1.39e-29
EBF1	MA0154.4	-0.0256537	0.122797	-0.0987759	0.0418336	1.01e-19	5.49e-07	7.33e-06	1.06e-19	7.42e-07	6.5e-06	3.04e-19	4.97e-19
EGR1	MA0162.4	-0.11855	0.10205	0.163216	-0.113066	2.44e-75	4.07e-145	0.581229	6.96e-75	2.48e-144	0.163914	1.22e-144	6.34e-144
EHF	MA0598.3	0.0536055	-0.248014	-0.0804376	0.203135	2.1e-72	7.96e-17	7.19e-23	4.89e-72	1.38e-16	2.3e-22	6.3e-72	1.91e-71
ELF1	MA0473.3	0.0592441	-0.140655	-0.137003	0.180209	2.2e-34	5.65e-33	5.24e-15	3.35e-34	1.26e-32	1.01e-14	6.36e-34	1.31e-33
ELF3	MA0640.2	0.0787524	-0.146867	-0.152822	0.191012	3.22e-41	1.82e-49	3.31e-13	5.4e-41	4.74e-49	5.89e-13	5.46e-49	1.3e-48
ESRRA	MA0592.3	-0.0615773	-0.105998	0.232038	-0.098137	0.0131811	2.27e-80	0.023908	0.00389381	8.11e-80	0.0112914	6.8e-80	2.13e-79
ETV1	MA0761.2	0.0848495	-0.184808	-0.18737	0.23909	3.37e-55	9.65e-59	3.91e-22	6.19e-55	2.79e-58	1.14e-21	2.89e-58	7.57e-58
ETV4	MA0764.2	0.0451661	-0.0648199	-0.198923	0.223661	1.17e-09	8e-52	1.4e-31	7.19e-10	2.15e-51	1.09e-30	2.4e-51	5.87e-51
ETV5	MA0765.2	0.0691295	-0.140045	-0.162464	0.125407	7.89e-33	3.73e-51	1.51e-05	1.12e-32	9.84e-51	1.28e-05	1.12e-50	2.7e-50
FOSL1	MA0477.2	-1.69214	-2.26041	5.25452	-2.01728	1.78e-71	0	1.11e-25	3.91e-71	0	4.96e-25	0	0
FOXA1	MA0148.4	0.0226178	-0.058539	-0.18104	0.228813	1.4e-06	2.77e-43	6.19e-39	6.32e-07	6.79e-43	5.71e-38	8.31e-43	1.85e-42
FOXA2	MA0047.3	0.0618071	-0.0125887	-0.320563	0.299542	5.43e-05	1.08e-139	2.79e-51	2.13e-05	6.3e-139	7.3e-50	3.23e-139	1.6e-138
FOXK2	MA1103.2	0.0420751	-0.0368016	-0.28738	0.309302	2.1e-05	1.37e-99	1.76e-62	8.48e-06	5.83e-99	1.38e-60	4.12e-99	1.5e-98
FOXP1	MA0481.3	0.0499777	-0.0308165	-0.287379	0.291515	7.49e-06	9.35e-107	2.48e-52	3.18e-06	4.17e-106	9.72e-51	2.8e-106	1.06e-105
GABPA	MA0062.3	0.0547097	-0.192607	-0.101165	0.194384	1.53e-48	1.2e-21	4.21e-19	2.6e-48	2.27e-21	9.43e-19	4.59e-48	1.08e-47
GATA1	MA0035.4	-0.0482282	-0.0292197	0.0870893	-0.0252473	0.189011	1.09e-19	0.0612296	0.0425098	1.99e-19	0.0251328	3.27e-19	5.33e-19
GATA4	MA0482.2	-0.0898495	-0.064321	0.215821	-0.0825187	0.127088	2.02e-82	0.558984	0.0301281	7.39e-82	0.15936	6.06e-82	1.94e-81
GATA6	MA1104.2	-0.118645	-0.0121562	0.199796	-0.0807635	4.95e-10	4.84e-93	0.00992094	3.19e-10	1.99e-92	0.0051634	1.45e-92	5.19e-92
GRHL2	MA1105.2	0.00462637	-0.0905247	0.0189965	0.0606388	5.9e-09	0.465316	0.00028451	3.31e-09	0.494203	0.00019887	1.77e-08	2.2e-08
HLF	MA0043.3	0.00242405	0.0303666	-0.0075756	-0.0267722	0.0784206	0.529972	0.0526679	0.019567	0.556572	0.0223196	0.0939211	0.0968275
HNF4A	MA0114.4	-0.0464193	-0.0627812	0.120106	-0.0270121	0.464581	8.72e-28	0.141138	0.0944299	1.8e-27	0.0523175	2.62e-27	4.88e-27
HNF4G	MA0484.2	-0.0448974	-0.0403956	0.0947175	-0.016841	0.673058	4.35e-20	0.0477208	0.130301	7.98e-20	0.02075	1.3e-19	2.14e-19
HOXB13	MA0901.2	0.171626	0.134725	-0.403677	0.144911	0.0243883	0	0.0868982	0.00698731	0	0.0342295	0	0
JUNB	MA0490.2	-1.69035	-2.2661	5.24654	-2.01456	2.61e-73	0	4.57e-25	6.92e-73	0	1.75e-24	0	0
JUND	MA0491.2	-1.6751	-2.24727	5.20932	-2.00379	3.09e-71	0	2.65e-25	6.64e-71	0	1.09e-24	0	0
KLF4	MA0039.4	-0.0200948	0.226618	-0.107357	-0.0215423	8.14e-99	3.2e-18	0.948204	3.09e-98	5.74e-18	0.237883	2.44e-98	8.83e-98
KLF9	MA1107.2	-0.0566624	0.327925	-0.0757142	-0.0885895	1.4e-162	0.0833106	0.0115536	9.96e-162	0.0946779	0.00592023	4.19e-162	2.39e-161
LHX2	MA0700.2	0.0182845	0.0546017	-0.0761492	0.0310238	0.0477155	9.04e-10	0.221826	0.0128021	1.33e-09	0.0756131	2.71e-09	3.51e-09
MAFF	MA0495.3	-0.168795	-0.241315	0.520237	-0.185745	0.0001532	0	0.454959	5.71e-05	0	0.136139	0	0
MAFG	MA0659.2	-0.241082	-0.261878	0.67546	-0.255808	0.290039	0	0.466079	0.0624717	0	0.138673	0	0
MAFK	MA0496.3	-0.435572	-0.850835	1.63971	-0.599824	3.55e-103	0	1.36e-20	1.4e-102	0	3.37e-20	0	0
MEF2A	MA0052.4	0.0587203	-0.10089	0.012478	-0.0111056	9.19e-29	0.00021417	1.65e-06	1.15e-28	0.00026899	1.61e-06	2.76e-28	5.21e-28
MITF	MA0620.3	-0.0138392	0.0477322	-0.133529	0.0790606	0.00025189	1.66e-13	4.21e-09	9.24e-05	2.68e-13	5.64e-09	4.99e-13	7.16e-13
MXI1	MA1108.2	-0.0758865	-0.231076	0.433706	-0.167287	5.83e-18	4.07e-222	5.38e-09	5.88e-18	3.58e-221	6.98e-09	1.22e-221	9.31e-221
MYOD1	MA0499.2	0.0832722	0.148361	-0.325277	0.136203	0.00060242	1.03e-157	0.00283231	0.00021201	6.66e-157	0.00168221	3.09e-157	1.73e-156
MYOG	MA0500.2	0.0753898	0.0424874	-0.255809	0.174127	0.0535431	6.07e-105	6.21e-10	0.0141986	2.67e-104	9.18e-10	1.82e-104	6.82e-104
MZF1	MA0056.2	-0.0308348	-0.0677667	0.136016	-0.040014	0.0566841	9.78e-28	0.623167	0.014893	2.02e-27	0.173556	2.94e-27	5.46e-27
NFE2L1	MA0089.2	-0.974243	-1.32376	3.01226	-1.12174	9.05e-51	0	8.32e-10	1.59e-50	0	1.22e-09	0	0
NFIL3	MA0025.2	-0.0208272	0.0357728	0.0322826	-0.0493713	0.00056057	0.00036689	0.0772453	0.00019913	0.00045449	0.0308192	0.0006634	0.00074324
NFYB	MA0502.2	0.0459111	0.0122695	-0.0415428	-0.006106	0.0524789	3.42e-09	0.0003767	0.0139763	4.92e-09	0.00026135	1.02e-08	1.29e-08
NKX2-5	MA0063.2	-0.0349222	0.00403929	0.03686	-0.0012141	0.0312776	2.34e-05	0.0518748	0.00861476	3.05e-05	0.0220431	7.02e-05	8.1e-05
NR4A1	MA1112.2	-0.0315878	-0.0913159	0.117852	-0.0345978	0.00057141	1.72e-23	0.987172	0.00020235	3.33e-23	0.24453	5.15e-23	8.9e-23
ONECUT1	MA0679.2	0.0427844	0.140589	-0.177432	0.028187	2.87e-09	9.41e-52	0.48956	1.7e-09	2.51e-51	0.14429	2.82e-51	6.87e-51
OTX2	MA0712.2	0.0778849	0.179312	-0.265143	0.0576552	1.44e-09	1.16e-111	0.211545	8.73e-10	5.43e-111	0.0728501	3.48e-111	1.38e-110
PBX2	MA1113.2	-0.15549	-0.064406	0.311718	-0.108516	7.96e-09	1.41e-211	0.00056721	4.45e-09	1.16e-210	0.00038335	4.24e-211	3.05e-210
PHOX2B	MA0681.2	0.126193	0.156103	-0.400996	0.17118	0.0876982	0	0.00351847	0.0217392	0	0.00203576	0	0
PKNOX1	MA0782.2	-0.128886	-0.343581	0.572232	-0.159864	6.28e-38	0	0.0453493	1.01e-37	0	0.019807	0	0
POU2F3	MA0627.2	0.00682671	0.114862	-0.0524141	-0.035802	1.09e-10	3.15e-05	0.00151052	7.52e-11	4.09e-05	0.00094739	3.28e-10	4.4e-10
PRDM1	MA0508.3	0.022884	0.0577852	-0.107886	0.048286	0.0309362	7.38e-21	0.152194	0.00856211	1.37e-20	0.0558103	2.21e-20	3.69e-20
RFX1	MA0509.2	-0.0458079	0.0395028	0.0697905	-0.0562783	1.18e-06	9.3e-14	0.630021	5.42e-07	1.51e-13	0.175153	2.79e-13	4.02e-13
RFX3	MA0798.2	-0.0328502	0.0224552	0.0739088	-0.0624308	0.00162463	3.21e-11	0.0550265	0.00054809	4.88e-11	0.0230697	9.64e-11	1.31e-10
RUNX3	MA0684.2	0.0233474	-0.160138	0.116898	-0.0285549	1.23e-26	2.98e-10	0.00083723	1.46e-26	4.47e-10	0.00055391	3.69e-26	6.72e-26
SCRT1	MA0743.2	0.0900275	0.0784731	-0.205836	0.0667848	0.578975	2.1e-79	0.16873	0.11422	7.47e-79	0.0611008	6.3e-79	1.97e-78
SCRT2	MA0744.2	0.0199209	-0.0057162	-0.0329882	0.0249834	0.134891	0.00031092	0.703033	0.0316489	0.00038666	0.190388	0.0009314	0.00103617
SNAI2	MA0745.2	0.179539	0.153078	-0.43869	0.14652	0.0772653	0	0.0213424	0.019321	0	0.0101716	0	0
SOX2	MA0143.4	-0.0095193	-0.0220322	0.00597091	0.0288515	0.302643	0.447586	0.0518067	0.0649899	0.476973	0.0220431	0.129378	0.132733
SPI1	MA0080.5	-0.008064	-0.148134	0.0489705	0.0708292	9.66e-22	4.5e-06	1.56e-10	1.06e-21	5.96e-06	2.5e-10	2.9e-21	4.91e-21
SPIB	MA0081.2	-0.0143985	-0.197993	0.0985097	0.0550436	3.18e-33	3.06e-16	7.21e-07	4.65e-33	5.22e-16	7.34e-07	9.55e-33	1.93e-32
SREBF1(var.2)	MA0829.2	0.125695	-0.056041	-0.168909	0.0708813	4.37e-26	3.14e-81	0.00140054	5.13e-26	1.14e-80	0.00088908	9.42e-81	2.98e-80
TCF3	MA0522.3	0.152269	0.197326	-0.458225	0.161306	0.0269522	0	0.605648	0.00755111	0	0.16958	0	0
TCF4	MA0830.2	0.115862	0.121585	-0.3146	0.117987	0.61679	6.16e-176	0.903914	0.120844	4.38e-175	0.229341	1.85e-175	1.14e-174
TCF7	MA0769.2	0.0894764	0.123906	-0.332305	0.156238	0.0525822	5.94e-149	0.00027589	0.0139763	3.68e-148	0.00019399	1.78e-148	9.47e-148
TEAD1	MA0090.3	-0.0477081	0.0924161	-0.0471258	0.0190634	1.13e-17	0.745494	2.99e-06	1.1e-17	0.771075	2.82e-06	3.38e-17	5.36e-17
TEAD4	MA0809.2	-0.0847527	0.0999656	0.0304333	-0.0285527	9.87e-28	2.75e-14	0.00018922	1.21e-27	4.5e-14	0.00013995	2.96e-27	5.49e-27
TFAP2A	MA0003.4	-0.0386354	-0.0114939	0.0553908	-0.0138049	0.0599654	8.12e-11	0.0841946	0.0155403	1.23e-10	0.0332534	2.44e-10	3.28e-10
TFAP2C(var.2)	MA0814.2	-0.039652	-0.0478656	0.0933424	-0.0308771	0.571867	2.46e-24	0.369966	0.113013	4.83e-24	0.114837	7.38e-24	1.29e-23
TWIST1	MA1123.2	-0.0395172	0.0538145	-0.0289433	0.0321971	3.2e-08	0.42235	1.09e-05	1.69e-08	0.4516	9.41e-06	9.58e-08	1.18e-07
USF1	MA0093.3	-0.122185	-0.130496	0.295533	-0.099649	0.458334	2.48e-149	0.133729	0.0934934	1.55e-148	0.049925	7.43e-149	3.99e-148
USF2	MA0526.3	-0.094365	-0.0670369	0.165639	-0.0433275	0.160295	4.76e-59	0.00131481	0.036703	1.39e-58	0.00084147	1.43e-58	3.77e-58
YY2	MA0748.2	0.0511913	-0.073478	-0.170158	0.120192	4.58e-16	8.4e-54	5.5e-06	4.15e-16	2.3e-53	4.92e-06	2.52e-53	6.28e-53
ZNF263	MA0528.2	-0.0548994	0.115868	-0.037746	0.0223654	1.26e-35	0.237322	5.38e-10	1.97e-35	0.257676	8.11e-10	3.78e-35	7.89e-35
CREM	MA0609.2	-0.166452	-0.181127	0.617678	-0.322123	0.403182	0	3.72e-22	0.0835889	0	1.1e-21	0	0

## Sheet: peaks
Table S9 Identification of cellular transcripts and DATFs that correlate with HIV RNA levels for donor 2 primary cells
Note: List of ATAC-peaks that were correlated with HIV RNA level.
Peak	Correlation coefficients	P
HIV-251-500	0.239479	0
chr19-3275590-3276509	0.0496872	3.08e-15
chr9-114989467-114990309	0.0507654	4.465e-13
chr7-25862082-25862998	0.0443807	1.431e-12
chr1-156659744-156660663	0.0374953	1.722e-12
chr15-69755276-69756184	0.0453608	7.038e-12
chr8-23761205-23762118	0.0433922	7.181e-12
chr1-64505184-64506037	0.0448562	8.541e-12
chr1-1098940-1099891	0.0451531	1.024e-11
chr17-72719338-72720222	0.0440803	1.4e-11
chr12-19431632-19432550	0.047008	2.434e-11
chr18-76376495-76377422	0.0435879	2.579e-11
chr11-15074415-15075362	0.0360735	1.655e-10
chr6-34182489-34183398	0.0374243	6.398e-10
chr5-134503122-134504013	0.0428882	1.296e-09
chr12-4153222-4154150	0.0373109	1.462e-09
chr16-11104934-11105749	0.0401711	1.546e-09
chr6-90233713-90234602	0.0397086	2.121e-09
chr6-12118887-12119786	0.0337695	3.115e-09
chr17-21456787-21457668	0.0385556	3.549e-09
chr2-55419549-55420439	0.0355709	4.161e-09
chr6-131062862-131063704	0.031874	4.56e-09
chr6-37222216-37223059	0.0389913	6.361e-09
chr1-245156176-245157092	0.0364566	6.924e-09
chr14-93939286-93940201	0.0324609	7.527e-09
chr7-601394-602289	0.0350936	1.178e-08
chr1-156126897-156127800	0.0405382	1.395e-08
chr11-11621667-11622552	0.0376445	1.607e-08
chr19-3359102-3359935	-0.0313513	1.658e-08
chr10-62681037-62681958	0.038951	1.743e-08
chr19-56507371-56508239	0.0367731	1.837e-08
chrX-65697787-65698612	0.031944	2.008e-08
chr11-132718900-132719787	0.0317774	2.581e-08
chr15-82045777-82046483	0.0339115	2.942e-08
chr21-45642925-45643870	0.0330266	3.61e-08
chr18-46623213-46624062	0.0288174	3.899e-08
chr2-167292537-167293433	0.0306346	4.292e-08
chr10-17029333-17030256	0.0346541	4.557e-08
chr14-104800260-104801093	-0.0286665	5.508e-08
chr8-123479638-123480532	0.038222	6.004e-08
chr18-63137820-63138721	0.031379	6.225e-08
chr16-72920856-72921678	0.0323967	7.053e-08
chr7-143375181-143376113	0.0277417	7.158e-08
chr19-53254462-53255377	0.0328117	7.286e-08
chr8-143546936-143547824	0.0317876	8.718e-08
chr17-76492867-76493669	0.0347697	8.808e-08
chr4-113355454-113356312	0.0364185	9.195e-08
chr11-73307204-73308058	0.0303608	9.324e-08
chr6-36441112-36441925	0.036284	9.773e-08
chr8-106269734-106270644	0.0335318	9.975e-08
chr3-4983722-4984589	0.0310419	1.05e-07
chr13-67230076-67230937	0.0346949	1.333e-07
chr3-39177515-39178425	0.0347526	1.343e-07
chr4-122578168-122579058	0.034939	1.361e-07
chr15-45454562-45455463	0.0363824	1.427e-07
chr19-1252732-1253626	0.0334924	1.704e-07
chr7-2521927-2522828	0.0295654	1.916e-07
chr21-33976411-33977124	0.0386329	1.991e-07
chr9-127555763-127556641	0.0306441	2.038e-07
chr19-9323725-9324596	0.0340018	2.049e-07
chr3-187777136-187778038	0.0354134	2.106e-07
chr3-119293751-119294559	0.035157	2.146e-07
chr5-170330920-170331815	0.0307135	2.363e-07
chr10-72260490-72261347	0.0289722	2.406e-07
chr1-182259061-182259989	0.0279193	2.477e-07
chr11-45834133-45835004	0.0304214	2.517e-07
chr20-45910617-45911520	0.0410668	2.542e-07
chr5-150001481-150002323	0.030408	2.573e-07
chr5-126747824-126748715	0.0362015	2.694e-07
chr10-86399723-86400505	0.0335951	2.753e-07
chr6-14270767-14271684	0.0364297	2.872e-07
chr1-173205380-173206254	0.0338753	2.941e-07
chr3-72100473-72101388	0.0312346	3.231e-07
chr10-78973323-78974218	0.0322602	3.281e-07
chr20-48769137-48770022	0.037032	3.413e-07
chr12-104695206-104696129	0.0350084	3.575e-07
chr9-95510476-95511330	0.0320258	4.012e-07
chr11-45079891-45080792	0.0283734	4.261e-07
chr12-113208041-113208978	0.0326375	4.495e-07
chr3-18425389-18426151	0.0326818	4.697e-07
chr1-39183580-39184468	0.0338075	5.034e-07
chr15-70486293-70487202	0.0382331	5.082e-07
chr19-47243933-47244785	0.0295258	5.175e-07
chr11-9759448-9760318	0.034956	5.305e-07
chr13-42354953-42355668	0.0310883	5.579e-07
chr19-44845585-44846423	0.0332754	6.076e-07
chr6-90110773-90111648	0.0311641	6.564e-07
chr15-82046709-82047594	0.0278659	6.678e-07
chr8-100502227-100503140	0.0402573	7.247e-07
chrX-39860057-39860865	0.0361251	7.693e-07
chr1-12433941-12434782	0.032188	8.654e-07
chr10-63630121-63630982	0.0330263	9.017e-07
chr7-92664166-92665074	0.0372294	9.613e-07
chr4-47531415-47532305	0.0249769	9.847e-07
chr19-50724537-50725458	0.0378829	1.069e-06
chr6-90458175-90459028	0.0386831	1.078e-06
chr14-106872452-106873293	0.031245	1.117e-06
chr9-124202236-124203150	0.037625	1.146e-06
chr17-67993195-67994068	-0.0206263	1.298e-06
chr17-66191737-66192637	0.026227	1.427e-06
chr10-79331454-79332321	0.0387221	1.429e-06
chr15-74545920-74546818	0.0302022	1.515e-06
chr6-224948-225831	0.0406013	1.542e-06
chr5-88141064-88141944	0.0299764	1.559e-06
chr21-29196040-29196943	0.0309149	1.697e-06
chr21-31509238-31510147	0.0325081	1.706e-06
chr11-1757730-1758627	0.0284851	1.722e-06
chr13-26721080-26721940	0.0262804	1.734e-06
chr1-12178934-12179707	0.0353169	1.743e-06
chr19-9914379-9915282	0.0303351	1.831e-06
chr18-3624576-3625477	0.0309773	1.881e-06
chr6-33532998-33533931	0.0330541	1.914e-06
chr12-89353691-89354540	0.0319295	1.917e-06
chr20-62501647-62502536	0.0346786	2.018e-06
chr2-7672054-7672954	0.0292801	2.073e-06
chr15-101167878-101168768	0.035998	2.13e-06
chr22-32644367-32645181	0.0251966	2.144e-06
chr5-134132219-134133106	0.0266631	2.223e-06
chr1-203268721-203269637	0.0297294	2.263e-06
chr17-17663088-17663983	0.0312263	2.285e-06
chr4-139950522-139951276	0.0318527	2.369e-06
chr14-93959161-93960017	0.032149	2.388e-06
chr11-68471724-68472626	0.0337176	2.451e-06
chr5-40679207-40680060	0.0285426	2.458e-06
chr2-237434655-237435554	0.0335947	2.585e-06
chr6-30744044-30744917	0.0313127	2.675e-06
chr12-51885669-51886543	0.0300567	2.744e-06
chr4-168509602-168510508	0.0314125	2.913e-06
chr2-15141940-15142821	0.036064	2.95e-06
chr2-240624742-240625665	0.0301426	3.04e-06
chr20-25057875-25058705	0.0247769	3.05e-06
chr2-191739763-191740670	0.0321545	3.072e-06
chr9-7879411-7880309	0.0412329	3.109e-06
chr17-55344136-55345033	0.0254967	3.295e-06
chr14-91228133-91229017	0.0372839	3.297e-06
chr10-79286144-79287014	0.0309152	3.422e-06
chr17-35447934-35448818	0.0341056	3.454e-06
chr3-172591983-172592894	0.0405943	3.485e-06
chr6-134177989-134178901	0.0311332	3.545e-06
chr20-62623589-62624422	0.0300579	3.951e-06
chr9-107489513-107490406	0.0368948	4.126e-06
chr16-11051945-11052867	0.0380902	4.481e-06
chr16-3364662-3365553	0.0307377	4.517e-06
chr2-112705927-112706810	0.0276591	4.519e-06
chr2-236969760-236970642	0.0256136	4.622e-06
chr16-50196502-50197403	0.0244247	4.714e-06
chr17-82321073-82321989	0.0328837	4.723e-06
chr2-8515096-8515915	0.0341735	4.845e-06
chr16-75074955-75075856	0.0236796	4.878e-06
chr10-47277296-47278187	0.0299281	4.95e-06
chr14-72451186-72452102	0.0184314	5.113e-06
chr7-101126568-101127438	0.0263686	5.201e-06
chr15-63892482-63893388	0.0288849	5.237e-06
chr8-38769896-38770773	0.0306152	5.257e-06
chr12-53219174-53219957	0.0349912	5.315e-06
chr7-44856675-44857560	0.0296057	5.341e-06
chr14-34043506-34044405	0.0289974	5.585e-06
chr7-100603930-100604781	0.0286683	5.66e-06
chr10-60572988-60573771	0.0401371	5.663e-06
chr3-5026334-5027213	0.0270603	5.755e-06
chr7-91263960-91264853	0.0329109	5.775e-06
chr12-49342219-49343086	0.0283627	5.92e-06
chr14-102524318-102525180	0.0258379	6.137e-06
chr5-134527260-134527906	0.0292642	6.188e-06
chr19-50330506-50331363	0.0313305	6.505e-06
chr17-73311734-73312570	0.0280878	6.556e-06
chr1-201468720-201469580	0.0256122	6.651e-06
chr12-108616871-108617736	0.0351469	6.974e-06
chr11-76782713-76783563	0.0262752	7.001e-06
chr11-126318446-126319279	0.0259367	7.478e-06
chr10-73772179-73773120	-0.0196754	7.493e-06
chr1-156572139-156573027	0.0269804	7.501e-06
chr19-39953210-39954118	0.0244723	7.635e-06
chr10-6129790-6130727	0.029155	8.266e-06
chr19-2620473-2621313	0.0272362	8.375e-06
chr14-70821666-70822594	0.0265289	8.853e-06
chr16-66984491-66985370	0.0304981	8.912e-06
chr7-139916165-139917083	0.0323126	8.956e-06
chr11-3422397-3423244	0.0234156	8.968e-06
chr4-108171230-108172076	0.0243708	9.147e-06
chr6-30742400-30743285	0.0320269	9.181e-06
chr10-110842802-110843704	0.0282408	9.211e-06
chr12-68365004-68365878	0.0307941	9.28e-06
chr2-121699195-121700070	0.0255629	9.377e-06
chr10-12605550-12606460	0.0231179	9.541e-06
chr12-9701994-9702836	0.0263822	1.003e-05
chr17-50200180-50201019	0.0260105	1.033e-05
chr12-6953521-6954392	0.0273487	1.034e-05
chr7-76291316-76292223	0.0296264	1.038e-05
chr19-58097854-58098767	0.0288434	1.048e-05
chr7-25856611-25857510	0.028493	1.095e-05
chr16-57266354-57267185	0.0239708	1.153e-05
chr9-89701032-89701950	0.0243507	1.154e-05
chr3-172517719-172518566	0.0284555	1.162e-05
chr14-68285251-68286150	0.0282761	1.179e-05
chr6-135087495-135088345	0.029272	1.21e-05
chr20-50818093-50818969	0.0302548	1.215e-05
chr6-31575099-31576000	0.0283934	1.238e-05
chr7-4739415-4740279	0.0252383	1.292e-05
chr13-110137857-110138773	0.0358167	1.304e-05
chr1-113146534-113147437	0.0275715	1.306e-05
chr21-46550305-46551166	-0.0278065	1.366e-05
chr10-14184878-14185645	0.0264616	1.374e-05
chr9-127388045-127388959	0.0214844	1.421e-05
chr8-22715395-22716305	0.0315702	1.452e-05
chr11-133082471-133083475	0.0258381	1.5e-05
chr2-161992266-161993147	0.0252542	1.509e-05
chr19-43533689-43534437	0.0281565	1.54e-05
chr1-172670370-172671229	0.0347667	1.542e-05
chr1-11719247-11720154	0.0229921	1.58e-05
chr10-103367597-103368226	0.0275619	1.623e-05
chr22-37079441-37080312	0.0337352	1.678e-05
chr12-15562023-15562889	0.0245194	1.71e-05
chr1-1032760-1033636	0.0276203	1.732e-05
chr11-44565031-44565934	0.0198112	1.736e-05
chr19-36418163-36419058	0.0265776	1.835e-05
chr20-32536078-32536908	-0.0223494	1.849e-05
chr4-123397850-123398709	0.0289691	1.874e-05
chr20-41003165-41004080	0.0287839	1.875e-05
chr19-6674605-6675513	0.0263424	1.883e-05
chr9-131394990-131395905	0.0303292	1.89e-05
chr19-45770199-45771002	0.0268578	1.916e-05
chr17-76867981-76868865	0.0245792	1.947e-05
chr6-106510284-106511117	0.0262771	1.947e-05
chr3-177345349-177346265	0.0289206	1.95e-05
chr17-38605810-38606587	0.0262965	1.97e-05
chr8-104588736-104589654	0.0275311	1.979e-05
chr2-127084484-127085322	0.0309742	2e-05
chr2-134668562-134669455	0.0283763	2.005e-05
chr19-52335819-52336688	0.0276779	2.154e-05
chr10-128064408-128065331	0.03082	2.201e-05
chr20-50385903-50386822	0.0239495	2.238e-05
chr17-51427563-51428363	0.0262708	2.245e-05
chr1-11407044-11407930	0.0212876	2.26e-05
chr15-101320363-101321279	0.0237545	2.267e-05
chr9-95462309-95463227	0.0206612	2.336e-05
chr20-57709727-57710545	0.0271897	2.349e-05
chr6-30690559-30691436	0.0290731	2.383e-05
chr2-207073887-207074704	0.0286905	2.441e-05
chr6-45421676-45422391	0.0276945	2.468e-05
chr7-2757871-2758759	0.0346008	2.519e-05
chr1-153566258-153567052	0.0261661	2.571e-05
chr8-23163375-23164145	0.0276327	2.608e-05
chr10-8059878-8060729	0.0256727	2.641e-05
chr19-5827654-5828567	0.0241253	2.67e-05
chr14-54773075-54773793	0.0333198	2.677e-05
chr7-17298228-17299035	0.027	2.726e-05
chr2-101150985-101151837	0.0285285	2.754e-05
chr19-47572838-47573732	-0.0158068	2.76e-05
chr10-5317449-5318364	0.0295831	2.834e-05
chr22-44685337-44685950	0.023395	2.869e-05
chr2-38076489-38077321	0.0282744	2.884e-05
chr18-13577038-13577948	0.0292178	2.92e-05
chr2-219247426-219248345	0.0284274	2.932e-05
chr6-169530342-169531230	0.0299637	2.952e-05
chr5-66821703-66822603	0.0293408	2.954e-05
chr10-33133893-33134788	0.0301543	3.001e-05
chr12-113232896-113233805	0.0282597	3.073e-05
chr17-409718-410595	0.0216274	3.08e-05
chr5-170302821-170303735	0.0240535	3.092e-05
chr15-70300230-70301140	0.0231822	3.192e-05
chr22-39170672-39171582	0.0199531	3.21e-05
chr14-24673282-24674093	0.0275369	3.217e-05
chr1-214439303-214440204	0.0311556	3.256e-05
chr19-7196870-7197613	0.0248817	3.315e-05
chr16-10870900-10871739	0.0286052	3.324e-05
chr14-72439418-72440313	0.0215113	3.331e-05
chr22-23144877-23145785	0.0232163	3.359e-05
chr19-52897251-52898109	0.0239819	3.377e-05
chr4-140095754-140096614	0.0323498	3.382e-05
chr17-82591413-82592277	0.0249236	3.383e-05
chr8-11466225-11467127	0.0228582	3.489e-05
chr1-12472885-12473707	0.0272665	3.49e-05
chr17-42312096-42312948	0.0264966	3.497e-05
chr15-89935841-89936704	0.0262814	3.605e-05
chr1-48471782-48472669	0.0261285	3.803e-05
chr19-660106-660940	0.0260973	3.805e-05
chr10-32332021-32332920	0.0319399	3.994e-05
chr22-17171226-17172131	0.0267238	4.001e-05
chr4-38663418-38664328	-0.0241815	4.075e-05
chr11-14414833-14415669	0.0266814	4.121e-05
chr3-52983267-52984120	0.0300834	4.174e-05
chr1-179025553-179026397	-0.0239521	4.194e-05
chr6-31736000-31736855	0.0252781	4.21e-05
chr2-65432217-65433084	0.0265694	4.233e-05
chr7-99997269-99998182	0.0261715	4.241e-05
chr7-100626321-100627228	0.021071	4.343e-05
chr14-31127437-31128344	-0.0205233	4.414e-05
chr7-26096984-26097859	0.0246036	4.439e-05
chr17-81927410-81928276	0.018909	4.452e-05
chr15-75029046-75029946	0.02441	4.483e-05
chr1-12510368-12511280	0.0328106	4.519e-05
chr17-17403634-17404486	0.0250789	4.546e-05
chr6-134435982-134436898	0.0286381	4.571e-05
chr8-22059750-22060551	0.0235685	4.857e-05
chr8-72986574-72987449	0.0278691	4.916e-05
chr5-148826004-148826877	0.0179548	4.963e-05
chr12-89039999-89040886	0.0300441	5.244e-05
chr15-68306250-68307095	0.0254805	5.295e-05
chr11-75142852-75143751	0.0267401	5.34e-05
chr7-74606140-74607040	0.0257088	5.442e-05
chr1-12173455-12174325	0.0239495	5.465e-05
chr19-17605786-17606703	0.0284527	5.473e-05
chr10-48655953-48656847	0.022395	5.513e-05
chr1-2212328-2213232	0.0303823	5.58e-05
chr19-1455210-1456152	0.0260632	5.601e-05
chr7-23473933-23474832	0.0269991	5.762e-05
chr17-42458357-42459256	0.0252097	5.778e-05
chr16-89096760-89097675	0.0300375	5.779e-05
chr3-127637251-127638164	0.0250431	5.808e-05
chr6-27866092-27866916	0.0218637	5.894e-05
chrX-1554619-1555511	-0.026249	5.927e-05
chr2-30422137-30422978	0.0259919	6.002e-05
chr11-57311070-57311960	0.0311454	6.11e-05
chrX-53714476-53715394	0.0277841	6.119e-05
chr16-85615685-85616522	0.022178	6.146e-05
chr11-128422389-128423285	0.0259896	6.178e-05
chr3-50590450-50591375	0.0315923	6.382e-05
chr9-99092681-99093502	0.0246876	6.446e-05
chr10-33248380-33249271	0.0236255	6.546e-05
chr1-26284539-26285432	0.0232282	6.621e-05
chr5-82676467-82677345	0.0255229	6.634e-05
chr2-216013093-216013978	0.0245905	6.667e-05
chr5-157172123-157173024	0.0313135	6.715e-05
chr4-142416505-142417387	0.0261302	6.826e-05
chr10-70578113-70578986	0.0294335	6.873e-05
chr1-54287021-54287893	0.0294913	6.899e-05
chr18-63205493-63206396	0.0239752	6.903e-05
chr2-172495887-172496793	-0.0231308	6.959e-05
chr6-16322451-16323331	0.0258796	7.122e-05
chr9-120896886-120897792	0.02458	7.235e-05
chr22-30246143-30247019	0.025566	7.288e-05
chr6-158026082-158026944	0.0278863	7.42e-05
chr11-117817561-117818423	0.0249448	7.428e-05
chr8-41792075-41792951	0.0326223	7.5e-05
chr22-37804711-37805588	0.023847	7.598e-05
chr4-83231398-83232318	0.0292654	7.719e-05
chr2-26503135-26504046	0.0235259	7.967e-05
chr22-39773664-39774559	0.0258133	8.092e-05
chr1-41738864-41739714	0.0290102	8.149e-05
chr18-38940637-38941527	0.0290807	8.174e-05
chr6-30102919-30103761	0.022128	8.338e-05
chr8-102567677-102568587	0.0313489	8.341e-05
chr14-71143194-71144032	0.0307617	8.355e-05
chr10-100508775-100509444	0.0260843	8.446e-05
chr10-104328805-104329705	0.026815	8.566e-05
chr1-65393171-65394047	0.026053	8.671e-05
chr2-135819823-135820738	0.0290832	8.753e-05
chr1-25239492-25240420	0.0256367	8.805e-05
chr19-38229323-38230220	0.0298954	8.825e-05
chr17-73310588-73311377	0.0257781	8.864e-05
chr5-56270432-56271245	0.0250659	8.964e-05
chr15-69758746-69759628	0.027832	9.093e-05
chr17-2814433-2815334	-0.0270657	9.431e-05
chr14-65335908-65336822	0.0326512	9.635e-05
chr15-39629103-39630022	0.0281545	9.783e-05
chr15-74382117-74382973	0.0278053	9.81e-05
chr4-40433204-40434119	0.0296108	9.963e-05
chr7-66099529-66100432	0.0269149	9.994e-05
chr22-17303625-17304501	0.0249827	0.0001008
chr1-109790511-109791411	0.0219773	0.0001017
chr12-89880444-89881362	0.0202445	0.0001018
chr16-3215050-3215964	0.0239934	0.000102
chr4-184229810-184230729	0.0226585	0.0001029
chr1-14968784-14969666	0.0235047	0.000103
chr6-32894219-32895051	0.025446	0.0001035
chrX-119755865-119756785	0.0250449	0.0001036
chr14-105168470-105169394	0.0243633	0.0001038
chr9-127198889-127199796	0.0232061	0.0001045
chr16-65401-66300	0.0234319	0.0001055
chr13-21344480-21345385	0.0211969	0.0001061
chr14-95522932-95523783	0.0275794	0.000108
chr8-143430392-143431304	0.0245599	0.0001083
chr6-2857384-2858322	0.0237876	0.0001084
chr14-74251291-74252188	0.0242675	0.0001088
chrX-65723508-65724392	0.0299424	0.000109
chr2-170770448-170771351	0.0266453	0.00011
chr22-28822720-28823583	0.0197375	0.0001111
chr12-132904459-132905369	0.0232345	0.0001123
chr21-43854869-43855781	0.02361	0.0001123
chr19-40614794-40615611	0.0302995	0.0001127
chr14-97120323-97121256	0.0241855	0.0001136
chr6-10403941-10404858	0.0232563	0.0001142
chr10-63629146-63629931	0.0248266	0.000118
chr1-212256059-212256901	0.0179828	0.0001181
chr17-79777628-79778535	0.022181	0.0001186
chr3-46440672-46441561	0.0239478	0.000119
chr7-8125617-8126549	0.0311319	0.0001199
chr5-157252757-157253663	0.0296424	0.0001201
chr11-118200630-118201527	0.028397	0.0001202
chr15-69760585-69761476	0.0259349	0.0001207
chr5-160467515-160468446	0.0264035	0.0001239
chr6-42045466-42046352	0.019261	0.0001242
chr1-9426080-9426983	0.018905	0.0001257
chr4-83212163-83213068	-0.0188776	0.0001281
chr19-38417489-38418402	0.0256664	0.0001289
chrX-65601278-65602152	0.0249478	0.0001293
chr10-49177136-49178041	0.0286724	0.0001317
chr15-78103502-78104408	0.0240456	0.0001324
chr1-226798334-226799081	0.0268462	0.0001328
chr8-92965496-92966357	0.0237579	0.0001344
chr14-61525020-61525910	0.0292755	0.000135
chr19-33819777-33820658	0.0224097	0.0001358
chr7-74617259-74618148	0.022862	0.0001365
chr9-91193589-91194483	0.030065	0.0001383
chr7-26864296-26865168	0.024855	0.0001386
chr16-38600-39502	-0.0156456	0.0001392
chrX-40735380-40736266	0.0221232	0.0001415
chr22-44180970-44181687	0.0226415	0.0001416
chr21-20997846-20998743	0.0271146	0.0001419
chr5-82356827-82357773	0.0276461	0.0001427
chr3-172530029-172530964	0.0312738	0.0001445
chr8-11016110-11016993	0.0210785	0.0001457
chr19-54168170-54169044	0.022702	0.0001468
chr19-14090515-14091418	-0.0156303	0.0001475
chr14-97442003-97442929	0.0285736	0.0001479
chr16-30091611-30092456	0.0223016	0.0001508
chr17-74759136-74759960	0.0241295	0.0001522
chr22-37229879-37230669	0.020653	0.0001545
chr6-90479000-90479910	0.0227918	0.0001545
chr6-106141342-106142275	0.0300999	0.000155
chr10-103368342-103369003	0.0247332	0.0001561
chr1-15965937-15966860	0.0337353	0.000157
chr2-98765931-98766838	0.0231796	0.0001577
chr7-104943173-104943977	0.0276662	0.0001601
chr14-93977976-93978881	0.0242933	0.0001602
chr17-79996836-79997705	0.0184383	0.0001612
chr5-170312639-170313222	0.0334136	0.0001615
chr3-177359665-177360524	0.0220358	0.0001631
chr5-126758317-126759230	0.0213619	0.0001639
chr16-69565524-69566358	-0.0174091	0.0001643
chr6-37516203-37517028	0.0181727	0.0001645
chr11-34233757-34234657	0.0259561	0.0001649
chr14-24605197-24606072	0.0207933	0.0001652
chr1-211133749-211134613	0.0230001	0.0001658
chr1-234723780-234724590	0.0231746	0.0001659
chr4-153153016-153153916	0.023445	0.0001677
chr21-33975509-33976255	0.0304027	0.0001684
chr11-9601109-9602020	0.0240503	0.0001703
chr7-4883325-4884204	0.0294803	0.0001708
chr3-5002167-5003074	0.0314437	0.0001729
chr6-26017285-26018175	0.0292119	0.000175
chr2-28613935-28614830	0.0313537	0.0001751
chr12-89225204-89226057	0.0290475	0.0001752
chr12-47807850-47808713	0.0287884	0.0001762
chr16-90077096-90077919	0.0218482	0.0001785
chr9-113511923-113512809	0.0258258	0.0001786
chr14-68507525-68508315	0.0209002	0.000182
chr1-20696355-20697254	0.0211431	0.000183
chr12-68180758-68181660	0.0198956	0.0001863
chrX-7083705-7084610	0.027869	0.0001868
chr3-112676534-112677444	0.0234372	0.0001876
chr9-20209123-20210036	0.0315915	0.0001884
chr6-27867157-27868041	0.0216175	0.0001913
chr12-7131213-7132089	0.0232062	0.0001919
chr19-56538208-56539150	0.0291408	0.000192
chr9-95724321-95725224	0.0257435	0.0001927
chr2-113693387-113694273	0.0303486	0.0001927
chr4-11471375-11472276	0.020435	0.0001936
chr15-41283485-41284395	-0.0173402	0.0001944
chr3-69086095-69086973	0.0228507	0.0001979
chr6-130575685-130576554	0.0202967	0.0002005
chr19-5803668-5804550	0.028519	0.0002027
chr19-11279661-11280550	0.0241155	0.0002032
chr3-157128107-157129005	0.0257873	0.0002038
chr22-44684615-44685226	0.0239137	0.0002039
chr12-47758721-47759619	0.0282346	0.0002041
chr22-24607247-24608115	0.020006	0.0002051
chr6-26031676-26032539	0.018747	0.0002093
chr9-5844505-5845347	0.026313	0.0002095
chr1-207336376-207337222	0.0278727	0.0002115
chr18-12702388-12703279	0.0249612	0.0002116
chr5-151083097-151084012	0.022553	0.0002137
chr3-18712826-18713768	0.0279249	0.000217
chr8-133016815-133017533	0.0272507	0.0002192
chr2-131682036-131682906	0.0217368	0.0002194
chr5-172110944-172111831	0.0242605	0.0002199
chr20-33859021-33859904	0.0253879	0.0002211
chr8-80864467-80865383	0.0310099	0.0002213
chr5-150789962-150790864	0.0264355	0.0002215
chr5-373431-374335	0.0215599	0.0002224
chr6-109491071-109491973	0.017636	0.0002253
chr18-54828066-54828888	0.0241072	0.0002302
chr16-66872942-66873865	0.0270993	0.0002315
chr4-123396296-123397171	0.0187369	0.0002324
chr1-222420330-222421245	-0.0216193	0.000233
chr15-79872361-79873275	0.0260894	0.0002337
chr7-24907213-24908117	0.0270072	0.0002341
chr13-20419401-20420291	0.029244	0.0002356
chr17-8941100-8941973	0.0216928	0.000237
chr14-70886347-70887236	0.0273225	0.0002372
chr15-78108051-78108955	0.0250282	0.0002382
chr5-175696209-175697097	0.0231457	0.0002417
chr6-26240044-26240858	0.0226843	0.0002424
chr7-100538589-100539500	0.0174944	0.0002485
chr9-112180862-112181491	0.0216049	0.0002486
chr1-210446216-210447124	0.0288695	0.0002487
chr5-56328817-56329616	0.0339581	0.0002523
chr12-12006762-12007639	0.039417	0.0002575
chr3-142225090-142225961	-0.0175751	0.0002583
chr3-17151395-17152296	0.0212168	0.0002585
chr22-40728462-40729375	0.0272464	0.0002588
chr9-109918200-109919044	0.0300606	0.0002605
chr1-44807326-44808174	0.0254602	0.0002606
chr16-70737269-70738179	0.0290147	0.0002614
chr14-100645374-100646251	0.0209769	0.0002634
chr8-20265326-20266224	0.0223464	0.0002678
chr15-85330813-85331681	0.0226569	0.0002695
chr19-20166767-20167632	0.0230595	0.0002721
chr16-80569362-80570264	0.0260585	0.0002726
chr10-43689801-43690671	0.0236041	0.0002727
chr12-55966369-55967248	0.0242719	0.0002735
chr1-156456434-156457001	0.0257605	0.0002738
chr5-181217909-181218770	0.0227166	0.0002743
chr14-34714263-34715153	0.0238426	0.0002745
chr18-62869373-62870261	-0.0177148	0.0002776
chr3-151086407-151087296	0.0256717	0.0002804
chr1-778296-779200	0.0188076	0.0002819
chr3-146544089-146544978	0.0271419	0.0002819
chr7-50659975-50660867	0.0230209	0.0002854
chr15-74383560-74384427	0.0294476	0.000287
chr19-29714598-29715459	-0.0189285	0.0002877
chr2-241355735-241356634	0.0191571	0.0002881
chr12-12266603-12267511	0.0270349	0.00029
chr17-80891527-80892443	0.0253405	0.0002903
chr21-31446210-31447123	0.0200861	0.000296
chr6-24359578-24360469	0.0277963	0.000296
chr20-3238693-3239486	0.0172106	0.0002962
chr10-7269143-7270041	0.0194503	0.0002964
chr22-49838659-49839533	0.0218188	0.0002978
chr6-108560620-108561359	0.0208641	0.0002985
chr9-129641795-129642667	0.021943	0.0003022
chr8-10334403-10335220	0.0221533	0.0003024
chr4-121823543-121824430	0.0202838	0.0003033
chr10-88385470-88386367	0.0175087	0.0003047
chr13-98476167-98477051	0.0197527	0.0003059
chr1-112390592-112391479	0.0246355	0.0003071
chr10-7192862-7193736	0.0232779	0.0003099
chr12-56020973-56021883	0.0190269	0.0003112
chr8-125971690-125972582	-0.0209791	0.0003117
chr3-152269585-152270344	-0.0164737	0.0003132
chr3-169772964-169773897	0.0233824	0.0003139
chr17-43251254-43252151	0.024744	0.0003168
chr15-39426862-39427767	0.0239819	0.0003191
chr16-29662625-29663554	0.0219597	0.0003199
chrX-38800951-38801818	0.0212472	0.0003263
chr17-81023500-81024384	0.0248388	0.0003264
chr10-6069049-6069896	0.0279245	0.0003298
chr22-38755619-38756487	-0.0181478	0.0003299
chr5-139787429-139788271	0.0238256	0.0003321
chr17-77882336-77883174	0.0210779	0.0003356
chr2-46239529-46240360	0.0279007	0.0003357
chr19-8702085-8702982	0.0166002	0.0003358
chr19-5790508-5791298	0.0205312	0.0003375
chr7-106071243-106072159	0.021158	0.0003385
chr6-28399328-28400206	0.0235776	0.0003399
chr6-113858559-113859456	0.024374	0.00034
chr6-39229065-39229950	0.028912	0.0003441
chr17-143569-144474	0.0246577	0.0003505
chr17-43367785-43368638	0.025167	0.0003511
chr16-89031726-89032639	0.0215444	0.0003577
chr19-35248240-35248949	-0.0186185	0.000358
chr16-89863631-89864518	0.0221774	0.0003601
chr1-160567837-160568761	0.0244343	0.0003638
chr15-73964492-73965384	0.0208546	0.000366
chr7-332397-333296	0.0241132	0.0003717
chr3-194633029-194633948	0.0237063	0.0003719
chr11-123430169-123430815	0.0236152	0.0003781
chr18-3447765-3448663	0.0203474	0.0003787
chr19-19589418-19590303	0.0198449	0.0003805
chr17-79809868-79810750	0.0250633	0.000384
chr1-233281658-233282552	0.0238807	0.0003861
chr9-125407765-125408656	0.0236762	0.000387
chr17-49575340-49576233	0.0202671	0.0003883
chr19-6737261-6738165	0.0195691	0.0003886
chr11-123453998-123454919	0.0267208	0.000389
chr19-53881756-53882628	0.0240993	0.0003931
chr12-51424481-51425361	0.0237468	0.0003977
chr2-233081011-233081877	0.0270994	0.000398
chr1-173550602-173551508	0.0224112	0.0003984
chr16-1929356-1930248	0.0188402	0.0004007
chr6-129490347-129491166	0.0299234	0.0004017
chr11-118792552-118793408	0.0216366	0.000403
chr5-68424874-68425787	0.0258631	0.0004064
chr5-35617299-35618182	0.0203942	0.0004093
chr1-12435451-12436330	0.0253271	0.0004096
chr20-4171986-4172906	0.0236774	0.0004098
chr12-49662738-49663639	0.022023	0.0004161
chr12-93741892-93742799	0.0204381	0.0004241
chr2-12965209-12966137	0.0171389	0.0004247
chr7-157502555-157503432	0.0240777	0.0004248
chr7-5695124-5696031	0.0225667	0.0004254
chr11-126083762-126084648	0.0203594	0.0004265
chr16-80580006-80580959	0.0249302	0.0004274
chr2-231545207-231546119	0.0233836	0.000428
chr6-37102264-37103176	0.0216759	0.0004283
chr17-82317113-82317989	0.0187235	0.0004307
chr22-40401436-40402271	0.0242227	0.0004315
chr17-40547211-40548101	0.0227707	0.0004376
chr8-89983944-89984823	0.019213	0.0004385
chrX-103918698-103919466	0.0207987	0.0004391
chr22-37149572-37150491	0.0219055	0.0004434
chr17-21551215-21552046	-0.0168354	0.0004447
chr15-45429999-45430917	0.0195769	0.0004477
chr5-73159929-73160844	0.0278504	0.000449
chr8-12601004-12601884	0.0217491	0.0004494
chr6-35522656-35523569	0.023457	0.0004521
chr3-185943208-185944104	0.0184024	0.0004538
chr2-25301234-25302118	0.0293266	0.0004547
chr3-48655812-48656727	0.0257963	0.0004549
chr15-38251542-38252485	0.0205795	0.0004594
chr14-97977863-97978729	0.0211489	0.00046
chr14-106348749-106349647	0.0199146	0.0004607
chr13-45395627-45396481	0.0292968	0.0004618
chr10-129035149-129036050	0.0207684	0.000463
chr4-153651370-153652262	0.02651	0.000463
chr21-45766866-45767743	-0.0142472	0.0004639
chr8-140572056-140572957	0.0250758	0.000466
chr19-58304894-58305780	0.0208276	0.0004697
chr7-39951245-39952161	0.0224682	0.0004705
chr2-171687208-171688028	0.0234822	0.0004743
chr6-41027688-41028607	0.0200896	0.0004746
chr3-151135441-151136361	0.0286127	0.0004774
chr22-20100277-20101186	0.0230051	0.0004784
chr1-182615769-182616688	0.0201465	0.0004788
chr21-34983144-34984023	0.0271369	0.000479
chr10-93413015-93413900	0.0203379	0.0004796
chr2-204881467-204882340	0.0219097	0.0004815
chr19-6862496-6863276	0.0247209	0.0004823
chr2-10120040-10120901	0.0219926	0.0004884
chr8-102862631-102863448	0.019747	0.0004964
chr20-46013779-46014642	0.0193805	0.0004974
chr10-6274992-6275891	0.0276091	0.0004979
chr1-52553013-52553821	0.0209212	0.0004982
chrX-153032249-153033184	0.0222564	0.0004994
chr1-25549429-25550298	0.0247888	0.000501
chr10-79243413-79244177	0.0229187	0.0005014
chr3-46488499-46489376	0.0208357	0.0005066
chr2-38376954-38377799	0.0209972	0.0005083
chr11-126062641-126063562	0.0210743	0.0005116
chr12-1795855-1796714	0.0225938	0.0005141
chr6-90218430-90219308	0.0281965	0.0005149
chr8-93991132-93992018	0.026762	0.000515
chr11-111378778-111379665	0.0227576	0.0005163
chr22-17098220-17099132	0.0189799	0.000519
chr4-99507470-99508376	0.0245042	0.0005191
chr4-2811712-2812630	0.0216509	0.000521
chr2-30231066-30231870	0.0190431	0.0005212
chr2-120231987-120232860	0.0238131	0.0005238
chr2-232315231-232316148	0.0198182	0.0005267
chr11-65077934-65078809	-0.0164145	0.0005267
chr15-90829683-90830563	0.0278636	0.0005299
chr8-120868442-120869348	0.0225159	0.0005303
chr22-30220940-30221855	0.0211883	0.0005308
chr2-24123124-24123974	-0.0155194	0.0005333
chr3-38649289-38650195	0.023244	0.0005369
chr4-3955256-3956191	0.0165887	0.0005384
chr11-59510646-59511552	0.0236126	0.0005399
chr5-151059466-151060363	0.0189376	0.0005404
chr21-46605875-46606751	0.0215455	0.0005428
chr3-183884468-183885371	0.0229982	0.0005429
chr15-31327872-31328590	-0.0171165	0.0005437
chr1-92485594-92486429	0.0253299	0.000544
chr16-57475573-57476481	0.0255252	0.0005444
chr19-36127562-36128488	0.0206571	0.0005457
chr2-73896409-73897326	0.0214739	0.0005468
chr11-61679887-61680787	0.021707	0.000556
chr20-44651525-44652327	0.0193699	0.0005607
chr20-62651294-62651721	0.022715	0.000562
chr1-211833023-211833941	0.0203948	0.0005636
chr5-126811428-126812350	-0.0133704	0.0005657
chr9-129175677-129176564	0.0196527	0.0005667
chr3-39361251-39362168	0.0208732	0.0005697
chr12-6492990-6493535	0.0201738	0.0005727
chr8-81153814-81154717	0.0197091	0.0005727
chr14-55337526-55338395	0.0236716	0.0005736
chr19-13104387-13105120	0.0232513	0.0005797
chr17-35763987-35764830	0.0194282	0.0005808
chr11-96011886-96012803	0.0218208	0.0005812
chr3-111071270-111072146	0.0187141	0.0005857
chr1-9181060-9181878	0.019893	0.0005876
chrX-64842289-64843158	0.0212542	0.0005895
chr6-137715460-137716364	0.0207957	0.0005903
chr9-114928913-114929726	-0.0194864	0.0005988
chr2-43636593-43637567	0.022681	0.0006063
chr17-42484114-42485024	0.01965	0.000609
chr6-28884252-28885165	0.0232589	0.000612
chr20-13247218-13248131	0.0272226	0.0006145
chr6-43224077-43224994	0.0276514	0.0006163
chr3-4518703-4519612	0.0224469	0.0006165
chr16-68356135-68357048	0.0214685	0.0006183
chr3-50571883-50572769	0.0242564	0.0006191
chr7-157612847-157613711	0.0216321	0.00062
chr12-44876080-44876890	0.0212826	0.0006221
chr3-108838172-108839036	0.0284677	0.0006223
chr8-21915106-21915973	0.0197343	0.0006264
chr12-62260766-62261293	0.0233587	0.0006288
chr17-7552430-7553347	0.0237872	0.0006322
chr6-149232865-149233695	0.0228204	0.0006335
chr8-124197612-124198495	0.0188686	0.0006375
chr10-11179992-11180921	0.0283949	0.0006394
chr7-32942656-32943438	0.0171258	0.0006431
chr12-120011908-120012788	0.0305146	0.0006456
chr8-142614150-142615056	0.0277696	0.0006489
chr6-150599479-150600332	0.0207484	0.0006499
chr2-234483557-234484434	0.0217086	0.0006525
chr1-205440719-205441582	0.016499	0.0006545
chr19-2610869-2611763	0.0173624	0.0006551
chr1-235971496-235972386	0.0228556	0.0006555
chr9-5841562-5842481	0.0205214	0.0006623
chr1-169692559-169693470	-0.0146034	0.0006652
chr9-114696736-114697628	0.0258858	0.0006655
chr17-27353446-27354359	0.0209999	0.0006663
chr8-26440283-26441174	0.0214942	0.0006687
chr2-101474719-101475451	0.0271645	0.0006695
chr12-111444623-111445496	0.022311	0.0006707
chr2-102355539-102356314	0.0227364	0.000676
chr4-56757611-56758524	0.0205697	0.0006765
chr5-132437404-132438327	0.0205664	0.0006771
chr1-155276891-155277806	0.0195323	0.0006791
chr16-27179239-27180147	0.018026	0.0006878
chr19-12494980-12495885	0.0246925	0.0006901
chr17-15699164-15700078	0.018756	0.0006928
chr16-21506687-21507603	0.0160854	0.000693
chr13-46751543-46752456	0.0221549	0.0006944
chr19-12333259-12334153	0.0181186	0.0007023
chr6-139291600-139292451	0.0268152	0.0007038
chr19-33160177-33161091	0.0201437	0.0007063
chr12-118372555-118373451	-0.0175048	0.000707
chr19-52296797-52297703	0.021359	0.0007071
chr1-111214487-111215191	0.0241255	0.0007095
chr19-16078617-16079442	0.0263275	0.0007106
chr19-17522989-17523901	0.0200229	0.0007201
chr12-48977671-48978544	0.0215766	0.0007214
chr1-172698953-172699826	0.0216857	0.000722
chr7-142853916-142854549	0.018501	0.0007258
chr19-3154803-3155715	0.0287739	0.0007273
chr2-232605686-232606622	0.0180041	0.0007298
chr3-71226440-71227373	0.0314829	0.0007389
chr14-89510158-89511064	0.0201784	0.000748
chr12-57462359-57463236	0.0204061	0.0007483
chr12-13179357-13180230	0.0225432	0.000758
chr15-58472933-58473834	0.021203	0.0007604
chr10-22436700-22437551	0.0189439	0.0007645
chr3-46212955-46213869	0.0221386	0.0007654
chr9-131668406-131669298	0.0244999	0.0007662
chr1-155745142-155746042	0.0203662	0.000771
chr19-35211691-35212516	-0.0174605	0.0007729
chr1-223142797-223143702	0.0223805	0.0007805
chr2-226799401-226800182	0.0230541	0.0007831
chr16-85935904-85936821	0.0253583	0.0007862
chr4-81471556-81472471	0.0234359	0.0007878
chr7-41881394-41882296	0.0278453	0.0007896
chr10-62732785-62733630	0.0239265	0.0007901
chr17-44363394-44364222	0.022957	0.0007923
chr15-85706972-85707794	-0.0121367	0.0007932
chr3-187169914-187170815	0.0210464	0.0007958
chr15-44726310-44727191	0.0190495	0.0007988
chr14-95495675-95496443	0.0263772	0.0008071
chr7-148983179-148984028	0.0235258	0.0008106
chr19-15463726-15464377	0.0230022	0.0008111
chr17-1293936-1294807	0.0147006	0.0008264
chr11-35662427-35663356	0.0259883	0.0008295
chr1-192516521-192517414	0.0227866	0.00083
chr13-34941946-34942845	0.0260035	0.0008406
chr1-161013396-161014311	0.0231127	0.0008431
chr10-72331653-72332504	0.0207353	0.0008437
chr11-2898406-2899310	0.0195703	0.000849
chr1-108692074-108692811	-0.0149831	0.0008512
chr12-56464055-56464957	0.0235466	0.0008538
chr16-28945321-28946234	0.0215734	0.0008589
chr8-119855487-119856390	0.0187959	0.0008617
chr11-2901794-2902676	0.0171673	0.0008661
chr17-45228819-45229737	0.0210561	0.0008697
chr1-152047770-152048688	0.015506	0.0008698
chr19-45641907-45642775	0.0250287	0.0008743
chr1-37476975-37477877	0.0211519	0.0008765
chr17-35373194-35374039	0.0238519	0.0008768
chr3-155862286-155863180	0.0225453	0.0008774
chr6-90393009-90393909	0.022344	0.0008825
chr16-23949738-23950561	0.0148012	0.0008885
chr1-54487931-54488793	0.0193325	0.000889
chr17-39757765-39758683	0.0193518	0.0008895
chr6-170089215-170090087	0.0234015	0.0008948
chr2-27960076-27960934	0.0146252	0.0008957
chr1-36350466-36351318	0.0176905	0.0009093
chr15-90142747-90143569	0.0250624	0.0009134
chr15-45637262-45638137	0.019775	0.00092
chr3-67655412-67656315	0.0230798	0.0009216
chr5-73387575-73388430	0.0158132	0.0009225
chr3-113019197-113020065	0.0232136	0.0009226
chr12-92184832-92185695	0.0250924	0.0009232
chr6-167350988-167351840	0.0184159	0.0009309
chr1-41919694-41920604	0.0196216	0.0009343
chr3-32114457-32115355	0.0202792	0.0009346
chr2-8681522-8682357	0.0203927	0.0009383
chr2-204109984-204110890	0.0236456	0.0009395
chr17-79745831-79746714	0.0171671	0.0009421
chr21-32932075-32932981	0.0228788	0.0009496
chr2-8544748-8545635	0.0268411	0.0009565
chr15-77013662-77014456	0.0231879	0.0009668
chr17-37089774-37090662	0.0185224	0.000967
chr8-130444584-130445435	0.0249878	0.0009674
chr22-23716866-23717749	0.0192882	0.0009843
chr3-30658271-30659112	0.0214748	0.0009885
chr3-4978760-4979560	0.0206344	0.000995
chr20-43949886-43950799	0.0221617	0.0009979
chr12-133036954-133037838	0.0222408	0.001001
chr5-68433977-68434886	0.0244993	0.001004
chr4-98662977-98663850	0.0273264	0.001004
chr6-96924157-96925068	-0.0199689	0.001005
chr2-86220843-86221730	0.0159173	0.001008
chr17-30824313-30825198	0.0155377	0.001012
chr20-326909-327771	0.0197306	0.001021
chr5-80125691-80126589	0.0300715	0.001021
chr12-14365255-14366112	0.0181066	0.001023
chr11-61695663-61696562	0.0228729	0.001024
chr9-129488197-129489060	0.0244443	0.001024
chr1-181044186-181045083	0.0228168	0.001032
chr20-62791212-62792093	0.0194373	0.001033
chr7-101138170-101139065	0.0270354	0.001033
chr19-12400831-12401677	0.0244377	0.001039
chr12-9813845-9814730	0.0195417	0.00104
chr1-43274084-43274993	0.0191963	0.001041
chr3-195804085-195805003	0.0272376	0.001045
chr15-67134022-67134911	0.0196855	0.001047
chr20-51541013-51541895	0.0223977	0.001056
chr19-14417727-14418506	0.020977	0.001057
chr1-92486715-92487501	0.0241574	0.001057
chrX-3705163-3706031	0.0215566	0.001057
chr7-1159869-1160772	-0.0181822	0.00106
chr19-47428000-47428852	0.0189493	0.001064
chr1-101178687-101179596	0.0257364	0.001065
chr15-58331887-58332775	0.0262311	0.001065
chr9-34633617-34634527	0.0172901	0.001072
chr9-121132864-121133753	-0.016778	0.001074
chr11-67081248-67082102	0.0189433	0.001079
chr19-39502519-39503419	0.0215777	0.001082
chr9-114348685-114349598	0.0268126	0.001083
chr8-122779816-122780687	0.0194765	0.00109
chr17-1197720-1198596	0.0163606	0.001094
chr9-129202553-129203434	0.0226314	0.0011
chr17-42337157-42338046	0.0259672	0.001101
chr1-147617821-147618732	0.0191394	0.001105
chr15-70558901-70559798	0.0155293	0.00111
chr11-65569835-65570696	0.0182417	0.001127
chr7-130960963-130961858	0.0240303	0.001127
chr2-231612270-231613052	0.0246372	0.001135
chr1-77431166-77432015	-0.0186366	0.001135
chr22-46116178-46117090	0.0224623	0.00115
chr14-61502937-61503866	0.0188594	0.001151
chr1-6440077-6440983	0.0214028	0.001152
chr7-24821011-24821868	0.0198892	0.001155
chr6-26233421-26234123	0.0196026	0.001157
chr11-75340367-75341285	0.0237369	0.001157
chr17-2192259-2193152	0.0267044	0.001158
chr14-74257170-74258063	0.0202543	0.001165
chr3-108589154-108590083	-0.0154313	0.001167
chr11-118001711-118002549	0.0261027	0.001168
chr15-101242291-101243134	0.0176614	0.001175
chr1-18927568-18928349	0.0209559	0.001178
chr12-53295029-53295932	-0.0172869	0.001183
chr22-30047069-30047979	0.0153341	0.001189
chr9-136902257-136902925	0.0220129	0.001198
chr11-587746-588644	0.0205704	0.001206
chr1-154463382-154464232	0.0217567	0.001206
chr18-58657896-58658817	0.0177675	0.001208
chr16-21501857-21502621	0.0196694	0.001211
chr17-40100380-40101223	0.0200133	0.001214
chr4-40055306-40056233	0.0164603	0.001215
chr17-77127609-77128529	0.0243331	0.001221
chr17-2337409-2338088	-0.0155888	0.001222
chr15-90818046-90818941	0.0277695	0.001223
chr10-26697113-26698015	-0.0151902	0.001228
chr9-14322131-14323046	0.0208569	0.00123
chr1-116826950-116827850	0.0295722	0.001232
chr19-49500602-49501496	-0.0221209	0.001233
chr22-37807419-37808324	0.0182536	0.001234
chr12-89162457-89163370	0.0312694	0.001246
chr19-45862793-45863646	0.017441	0.001248
chr6-149128239-149129137	0.0208219	0.001251
chr15-42607790-42608679	0.0207471	0.001256
chr17-73721990-73722884	0.0200275	0.001257
chr14-105045444-105046349	0.0203877	0.001259
chr7-128135470-128136360	0.0235915	0.00126
chr2-231713540-231714437	0.0186024	0.001261
chr17-39730072-39730988	0.0152801	0.001262
chr2-43218549-43219336	-0.0165129	0.001262
chr7-104940516-104941377	0.0186902	0.001263
chrX-53686157-53686982	0.025715	0.001269
chr11-3614304-3615161	0.0186285	0.001272
chr19-13861826-13862651	0.022893	0.001273
chr8-142608779-142609673	0.021913	0.001281
chr7-156640314-156641162	0.0221914	0.001285
chr9-133656334-133657162	0.019795	0.0013
chr20-62117423-62118331	0.0209292	0.001302
chr4-54064190-54065063	0.0141747	0.001303
chr6-152309480-152310323	0.0252396	0.00131
chr9-97853678-97854584	0.0183511	0.001312
chr11-121481939-121482748	0.022001	0.001314
chr19-57681502-57682408	0.0182151	0.001324
chr7-107044253-107045135	0.0194166	0.001328
chr14-24678642-24679527	0.0181901	0.001334
chr12-12705619-12706483	0.0153268	0.001337
chr9-126470744-126471621	0.0176135	0.00134
chr10-80203029-80203919	0.0230005	0.001348
chr15-90852508-90853337	0.0283203	0.001353
chr11-34357656-34358538	0.0191893	0.001362
chr21-34888607-34888971	0.0227598	0.001372
chr8-80957072-80957959	0.0229818	0.001372
chr5-61408399-61409308	0.0206906	0.001387
chr22-42283362-42284302	0.019585	0.001392
chr20-3419920-3420825	0.0216221	0.001393
chr18-23929274-23930173	0.0196193	0.001394
chr6-106163970-106164752	0.0285579	0.001401
chr9-128007477-128008371	0.0194881	0.001406
chr12-76031280-76032147	0.0234607	0.00141
chr2-42132758-42133677	0.0222426	0.001417
chr18-2883066-2883978	0.0192251	0.001417
chr2-239298179-239299086	0.0178141	0.001418
chr2-43059137-43060028	0.0248486	0.001418
chr17-66667193-66668100	0.0221795	0.001429
chrX-65034561-65035353	0.0223319	0.00143
chr3-196528460-196529364	0.0164434	0.001436
chr19-16896778-16897648	-0.01544	0.001436
chr9-36218078-36218976	0.0182051	0.001436
chr1-33099146-33100047	0.018757	0.001446
chr5-58459962-58460619	0.0199428	0.001455
chr12-53267767-53268668	0.0198182	0.001456
chr5-56327536-56328346	0.0283328	0.001469
chr22-37242135-37243041	0.0198644	0.001472
chr19-703576-704480	0.0240101	0.001477
chr1-147540805-147541727	0.0219163	0.001485
chr15-50885576-50886370	0.0154461	0.001485
chr1-148318274-148319135	0.0210705	0.001489
chr2-234463753-234464666	0.0194751	0.001491
chr15-35545696-35546623	-0.0141746	0.001494
chr14-22588933-22589809	0.0211613	0.001497
chr1-1063704-1064613	0.022699	0.0015
chr1-89820823-89821524	-0.0139681	0.001507
chr15-63707850-63708759	-0.019993	0.001507
chr5-80960089-80960999	0.0188918	0.001512
chr19-10419396-10420339	0.02621	0.001514
chr6-14710844-14711729	0.0255434	0.001514
chr2-37635238-37636149	0.0247824	0.001522
chr5-172640796-172641665	0.0194511	0.001523
chr22-46748984-46749874	0.0174521	0.001524
chr14-73741385-73742227	0.0211733	0.001526
chr6-37289676-37290597	0.0223122	0.001532
chr1-225865791-225866697	0.0244404	0.001535
chr3-111616137-111617042	0.0188869	0.001547
chr1-2290381-2291273	0.0233829	0.001547
chr19-17932389-17933300	0.0182925	0.001549
chr3-177201392-177202257	0.0219858	0.001558
chr14-20681063-20681964	0.019293	0.001561
chr17-50560216-50561116	0.0186894	0.001569
chr10-110535795-110536725	0.0261353	0.001572
chr6-112043434-112044034	0.0199625	0.001579
chr8-130284226-130285117	0.02222	0.001584
chr1-39098333-39099226	0.0237128	0.001591
chr15-75335622-75336524	0.0162586	0.001604
chr8-100809404-100810158	0.019094	0.001613
chr7-5569812-5570603	0.0175827	0.00162
chr3-188788349-188789270	0.032851	0.001621
chr18-45874512-45875336	0.0249065	0.001622
chr7-50339821-50340739	0.0183094	0.001636
chr19-11766620-11767500	0.0172188	0.001647
chr22-42443948-42444806	0.0196316	0.001651
chr2-230713763-230714661	0.021078	0.001656
chr19-35740314-35741199	0.017839	0.001659
chr10-124152815-124153715	0.0196015	0.001661
chr1-145280665-145281608	0.0205418	0.001668
chr14-51827775-51828640	0.0235154	0.00167
chr3-45105522-45106432	0.0230736	0.001671
chr13-75481942-75482755	0.0193639	0.001682
chr17-78816859-78817772	0.022141	0.001699
chr1-61077717-61078553	0.0173021	0.001701
chr12-55930647-55931420	0.0217668	0.001707
chr1-161612137-161613059	0.020237	0.001711
chr1-200887991-200888855	0.0177269	0.00172
chr2-231604342-231605250	-0.0135637	0.001726
chr17-32319155-32320051	0.0180188	0.001731
chr17-75487343-75488207	0.0204813	0.001738
chr4-48127614-48128523	0.0248453	0.001745
chr9-134443092-134443996	0.0197647	0.001752
chr11-57424613-57425512	0.0185015	0.001758
chr15-83164700-83165608	0.0188474	0.001763
chr22-43263551-43264344	0.0180742	0.00177
chr9-35748926-35749710	-0.0161168	0.001773
chr22-40856413-40857317	0.0184721	0.001781
chr7-73717660-73718520	0.0208935	0.001788
chr10-17229935-17230818	-0.0138296	0.00181
chr21-36289002-36289748	-0.0120416	0.001812
chr20-63653038-63653959	0.0194377	0.001817
chr20-48715817-48716724	0.0185999	0.00184
chr11-124876018-124876944	0.0178578	0.001849
chr14-22982311-22983076	0.0221683	0.001856
chr7-98400702-98401579	0.0222808	0.001861
chr6-129766915-129767836	0.0194165	0.00187
chr21-32493110-32493977	0.0269313	0.001874
chr8-144878348-144879272	0.0271194	0.001878
chr1-92080075-92080965	0.0185158	0.001881
chr22-46563237-46564091	0.0178755	0.001883
chr12-6825296-6826195	0.018465	0.001883
chr12-104485378-104486279	0.0216175	0.001891
chr12-4857514-4858376	0.0185613	0.001897
chr4-108972594-108973515	0.0233692	0.001909
chr2-210171150-210171605	0.0229055	0.001928
chr1-203277738-203278621	0.0225043	0.001929
chr15-72228124-72229041	0.0216524	0.001941
chr9-136686997-136687831	0.0190036	0.001955
chr17-40605105-40605994	0.0239875	0.001957
chr9-126396801-126397669	0.019086	0.001963
chr22-46604048-46604893	0.0259112	0.001966
chr1-154791025-154791849	0.0246099	0.001979
chr1-40476906-40477752	0.0184794	0.001996
chr11-86292937-86293856	0.0222241	0.002
chrX-135344530-135345018	0.0209618	0.002003
chr12-56634600-56635390	0.0219134	0.002011
chr7-39733015-39733920	0.0239064	0.002014
chr14-104677487-104678424	0.0217677	0.002015
chr1-247078318-247079167	0.0244468	0.002015
chr18-49813437-49814370	0.0234387	0.00202
chr2-101223557-101224464	0.0200123	0.002045
chr13-99322186-99322979	0.0243608	0.002047
chr2-231613708-231614573	0.0246991	0.002051
chr1-24321711-24322558	0.0187879	0.002072
chr16-96657-97563	0.0191189	0.002079
chr6-78867125-78868041	0.0187597	0.002086
chr5-34929094-34929939	-0.0175854	0.002091
chr6-31580563-31581426	0.0187939	0.002092
chr19-10416327-10417249	0.0201006	0.002094
chr18-24075913-24076817	0.0237329	0.002096
chr11-118338390-118339257	0.0207882	0.002105
chr5-131974658-131975581	0.0148806	0.002106
chr7-70647858-70648763	0.0226227	0.002117
chr6-144333945-144334852	0.0215553	0.002129
chr6-72619756-72620663	0.0255359	0.002138
chr12-53344786-53345634	0.0175564	0.002152
chr4-87220120-87220952	-0.0164682	0.002153
chr3-39146858-39147641	0.0248805	0.002153
chr20-62219892-62220759	-0.0128488	0.002163
chr1-12208617-12209504	0.0214614	0.002163
chr14-91194095-91194993	0.0218623	0.002166
chr4-169612114-169612994	0.0173175	0.002169
chr12-107369391-107370252	0.0195571	0.002169
chr12-106303157-106303932	0.015385	0.002174
chr15-55993158-55994027	0.0217376	0.002182
chr11-86193205-86194091	0.017307	0.002183
chr4-8228431-8229300	0.0281358	0.002215
chr2-98649147-98650039	0.0206064	0.002224
chr11-69296923-69297865	0.0205901	0.002227
chr12-75934183-75935049	0.019117	0.002227
chr10-30783683-30784576	0.0183303	0.002232
chr20-46989902-46990803	0.0188712	0.002252
chr10-3757468-3758315	0.0211831	0.002256
chr3-50246192-50247022	0.0191517	0.002265
chr1-156816406-156817308	0.0219995	0.002267
chr1-223726417-223727310	0.0213236	0.002282
chr20-62406953-62407854	0.0159796	0.002283
chr3-72347741-72348631	0.0219762	0.002288
chr14-75258710-75259617	0.0191242	0.002303
chr17-6427177-6428093	0.0205967	0.002304
chr11-62652913-62653811	0.0163348	0.002306
chr15-80152246-80153106	0.0190345	0.002314
chr4-145938448-145939303	0.0151207	0.002323
chr11-65422190-65422953	0.0231112	0.002334
chr3-44104673-44105582	0.0212139	0.00234
chr14-30558712-30559575	-0.0138692	0.002343
chr4-153487915-153488832	0.0242654	0.002353
chr19-11988390-11989212	0.0196171	0.00236
chr16-11354465-11355381	0.0225126	0.002369
chr17-39154045-39154693	0.0177579	0.00237
chr4-1337138-1338054	0.0313099	0.002382
chr17-50866002-50866913	-0.0141331	0.00239
chr12-6792614-6793472	0.0201573	0.002392
chr22-39090319-39091243	0.0174586	0.002393
chr14-101817282-101818200	0.0203332	0.002397
chr12-122729998-122730899	0.0235749	0.002404
chr16-68237279-68238193	0.0203167	0.002406
chr9-114681641-114682395	0.0212041	0.002414
chr21-31354375-31355295	0.0206591	0.00243
chr16-69166138-69167063	0.0295535	0.002431
chr5-141320218-141321124	0.0171901	0.002432
chr22-37696456-37697367	0.0232076	0.002448
chr16-71564751-71565555	0.0157513	0.002458
chr1-203629310-203630201	0.0217579	0.002459
chr4-40205160-40206041	0.0211579	0.002459
chr3-46538623-46539498	0.0162838	0.00246
chr19-46791701-46792615	0.021134	0.002472
chr3-156816633-156817541	0.0177217	0.002475
chr6-27892810-27893694	0.0198779	0.002487
chr7-43647655-43648402	0.0262403	0.002502
chr8-143951899-143952617	0.0184533	0.002516
chr1-28258994-28259873	0.0213057	0.002517
chr2-46984924-46985774	0.0272985	0.002525
chr13-45847318-45848231	0.0114659	0.002527
chr11-12087239-12088083	0.0200909	0.002533
chr17-76997882-76998747	0.0141067	0.002536
chr6-125066758-125067645	0.0175888	0.002538
chr14-76929687-76930566	0.0192547	0.002539
chr9-131656311-131657140	0.0197964	0.00254
chr14-97456705-97457581	0.0231971	0.002545
chr2-20365152-20366040	0.0283722	0.002553
chr1-26833280-26834190	0.0164422	0.002555
chr11-69643005-69643804	0.0149494	0.002562
chr8-133249204-133250119	0.0211332	0.002563
chr2-3222615-3223499	0.0338786	0.002567
chr7-43838587-43839480	0.0184574	0.002579
chr14-97602469-97603404	0.0177641	0.002589
chr9-128030731-128031639	0.0212641	0.002604
chr19-41927780-41928608	-0.0142304	0.002604
chr2-190408208-190408983	0.0190247	0.002609
chr1-46132565-46133473	0.0182658	0.002617
chr22-25069703-25070468	0.0168543	0.002621
chr7-134458752-134459563	0.0174808	0.002622
chr12-12008939-12009695	0.0272873	0.002623
chr19-8694115-8694994	0.0172892	0.002628
chr5-59127287-59128170	0.013822	0.00264
chr14-72518646-72519503	0.0224566	0.002652
chr20-44644456-44645383	0.0129572	0.002678
chr1-172638833-172639772	0.0191228	0.002683
chr17-57284761-57285664	0.0194587	0.002704
chr14-93962711-93963626	0.0176436	0.002706
chr10-80408033-80408946	0.0218009	0.002713
chr16-55499822-55500661	0.0238705	0.002714
chr2-73978778-73979675	0.0262652	0.002729
chr1-12619766-12620472	0.0223094	0.002734
chr12-109053659-109054515	-0.0175536	0.002745
chr5-151155228-151156092	-0.0143847	0.002766
chr8-22366816-22367692	-0.0113333	0.002767
chr8-8893138-8893917	0.0201422	0.00277
chr17-8079508-8080191	0.0206381	0.002774
chr4-153521987-153522917	0.0200374	0.002776
chr8-8346020-8346778	0.0206482	0.002776
chr11-68003627-68004453	-0.014873	0.00278
chr5-66840394-66841275	0.0224587	0.002787
chr17-17496385-17497092	0.0203928	0.002793
chr1-205591609-205592526	0.016099	0.002797
chr2-54570719-54571627	0.0214401	0.002799
chr1-11478501-11479413	0.0171302	0.002801
chr17-79839133-79840010	0.0201963	0.002812
chr7-101017118-101017932	0.0166259	0.002814
chr5-131252509-131253403	0.0182582	0.002828
chr7-50360211-50361099	0.019772	0.00283
chr8-124372237-124373159	0.0166408	0.002838
chr3-71443976-71444883	0.0190216	0.002843
chr2-203869349-203870239	0.0174866	0.002847
chr14-99971072-99971927	-0.0146992	0.002848
chr19-1478840-1479751	0.0184031	0.002849
chr17-61222420-61223281	0.0216167	0.00288
chr2-64644351-64645185	0.0229543	0.00289
chr2-134290074-134290952	0.0166014	0.002891
chr4-2441393-2442296	0.0165845	0.002904
chr4-40672655-40673565	0.0258566	0.002905
chr2-237923367-237924267	0.0178081	0.002907
chr18-51197378-51198273	-0.0156414	0.00291
chr3-4850580-4851376	0.0243926	0.002935
chr12-82686473-82687301	-0.0129362	0.002936
chr17-5281878-5282776	0.0174352	0.002937
chr11-128039289-128040105	0.0212456	0.002963
chr12-123633289-123634198	0.0185697	0.00297
chr9-127396535-127397439	0.0107831	0.002972
chr11-75328641-75329538	0.0155475	0.002976
chr8-100313303-100314196	0.024234	0.002976
chr11-1850571-1851461	0.018446	0.002987
chr9-128117380-128118263	0.0185224	0.002992
chr6-27873188-27873988	0.0165101	0.002998
chr8-29806123-29807018	0.0227199	0.003005
chr4-11428616-11429512	0.0245556	0.003007
chr15-84914728-84915635	0.0234973	0.003021
chr9-124216653-124217406	0.020231	0.003026
chr14-106268065-106268964	0.0187743	0.00303
chr17-43546025-43546873	0.0188317	0.003034
chr2-131527381-131528284	0.0173818	0.003037
chr19-10380232-10381150	0.0155475	0.003068
chr1-20633323-20633719	0.0159268	0.003072
chr2-37390123-37391011	0.024311	0.003081
chr9-123339076-123339973	0.0262666	0.003082
chr5-139458554-139459409	0.0166482	0.003087
chr12-108691349-108692222	0.021801	0.003089
chr11-61025975-61026833	0.0238333	0.003101
chr12-132559614-132560449	-0.0115449	0.003128
chr20-5056546-5057464	0.0167058	0.003134
chr15-78750753-78751657	0.0216234	0.003135
chr5-157603123-157603998	0.0233953	0.003147
chr1-224168745-224169635	0.0226741	0.00315
chr12-120686299-120687224	0.0117352	0.003161
chr22-50342070-50342702	0.0177684	0.003168
chr22-39920131-39920761	0.0251523	0.003171
chr19-56403684-56404610	0.0219083	0.003181
chr2-181305331-181306215	0.0205823	0.003187
chr3-45225915-45226718	0.021697	0.003194
chr13-79480950-79481781	0.0264262	0.003197
chr20-8131744-8132615	0.0153021	0.003202
chr18-55589502-55590379	0.0189862	0.00321
chr13-19959921-19960743	0.0198172	0.003211
chrX-41441927-41442841	0.0189925	0.003212
chr22-22210173-22211039	0.0262053	0.003217
chr19-4369782-4370298	0.0221607	0.003231
chr11-65553087-65553966	0.0177138	0.003232
chr6-24910587-24911461	0.0165583	0.003235
chr15-40047571-40048334	0.025112	0.003239
chr8-11457857-11458636	0.0276967	0.003247
chr1-212566788-212567639	0.0253861	0.003248
chr15-74614340-74615136	-0.0195167	0.003254
chr15-51622425-51623232	0.0215338	0.003257
chr19-36139452-36140310	0.0137585	0.003263
chr22-49935817-49936700	0.0181322	0.003276
chr12-123972566-123973474	-0.0154745	0.003291
chr19-1239914-1240761	0.0197908	0.003292
chr17-75087445-75088287	0.0181129	0.003293
chr10-31603148-31604068	0.0240936	0.003294
chr1-116151781-116152623	0.0187133	0.003295
chr6-44221239-44222156	0.0199842	0.003303
chr12-53159095-53160008	0.0209595	0.003312
chr8-10630050-10630926	0.0179992	0.003327
chr12-52025361-52026142	0.0179643	0.00334
chr3-125051682-125052606	0.0208564	0.003368
chr13-44434890-44435777	0.017784	0.003382
chr5-126422854-126423772	0.0218424	0.003387
chr2-239369437-239370325	0.0238373	0.003407
chr19-991249-992163	-0.00990123	0.003415
chr19-35868080-35868934	0.0189966	0.003418
chr11-78291754-78292658	0.0221696	0.003438
chr6-137707668-137708563	0.0178834	0.003438
chr18-24426285-24427162	0.0190942	0.003442
chr1-9292452-9293308	0.0173192	0.003454
chr22-21937796-21938690	0.0181308	0.003471
chr2-64865199-64866061	0.0155134	0.003472
chr19-57814466-57815372	-0.0146421	0.003473
chr4-879318-880028	0.0212036	0.003473
chr10-77801231-77802146	0.0189588	0.003482
chr6-42103994-42104900	0.0176382	0.003483
chr9-91131283-91132152	0.0168426	0.003533
chr12-57771651-57772583	0.021192	0.003537
chr11-10458822-10459727	0.0185804	0.003538
chr6-4135402-4136293	0.0196504	0.003558
chr6-36912349-36913192	0.0221193	0.003575
chr15-85785191-85786097	0.0162141	0.003576
chr19-14074838-14075696	0.0198859	0.003595
chr4-140150401-140151136	0.0193414	0.003596
chr7-1919952-1920818	0.0151248	0.003597
chr14-91244697-91245473	0.0160226	0.0036
chr1-201895684-201896560	0.0178344	0.003629
chr16-20806196-20807062	0.0208215	0.003652
chr12-56125869-56126784	0.0147095	0.003658
chr4-153432873-153433772	0.019872	0.003679
chr5-67514742-67515635	0.0180296	0.003686
chr14-22871128-22871913	-0.0135243	0.003699
chr6-27188433-27189255	0.014135	0.003699
chr20-63495910-63496755	0.0188359	0.003735
chr4-6688700-6689598	0.0192501	0.003739
chr10-119029041-119029946	-0.0139189	0.003748
chr1-10866820-10867698	0.0198727	0.00375
chr22-36860698-36861615	0.0203558	0.003751
chr2-113583525-113584386	0.0203412	0.003769
chr14-91573749-91574668	0.0180425	0.003779
chr19-53520474-53521390	0.0192812	0.003788
chr17-34997943-34998848	0.0178524	0.003788
chr3-41198948-41199852	0.0174955	0.00379
chr21-42449707-42450615	0.0174786	0.003791
chr10-124717869-124718704	0.0203566	0.003796
chr3-128922996-128923947	0.0204869	0.003797
chr10-130189874-130190771	-0.0123609	0.003812
chr6-90397709-90398568	0.0192732	0.003824
chr1-223230035-223230921	0.0233035	0.003824
chr14-99262206-99263085	0.0217897	0.003845
chr19-7348389-7349281	-0.0181789	0.003848
chr19-43780737-43781635	0.0263229	0.003862
chr19-51372498-51373403	0.0231838	0.003863
chr22-50529658-50530550	-0.01204	0.003871
chrX-49100768-49101692	0.0148897	0.003874
chr1-32371863-32372779	0.0182795	0.00388
chr12-32106399-32107277	0.0211062	0.003881
chr6-24951564-24952452	-0.0155072	0.003885
chr2-237432458-237433371	0.0255468	0.003886
chr11-121464185-121465086	0.0258235	0.003889
chr9-72364888-72365712	0.0178805	0.003896
chr6-104704839-104705743	0.01786	0.003898
chr7-24920800-24921722	0.0195576	0.003914
chr19-36972904-36973821	0.0270465	0.003919
chr15-60840662-60841582	0.0128221	0.003922
chr6-169723931-169725052	-0.010595	0.003928
chr7-66654022-66654908	0.0185104	0.00393
chr19-9791618-9792265	0.0203056	0.003933
chr19-18290047-18290918	0.0226743	0.003938
chr15-40367714-40368608	0.0198962	0.003945
chr16-58515255-58515881	-0.00971837	0.003947
chr15-70535275-70536121	0.0152599	0.003967
chrX-110317721-110318603	-0.00961099	0.003969
chr8-133217562-133218386	0.0228174	0.003982
chr1-159923136-159924072	0.0237317	0.003984
chr2-9003429-9004354	0.0160478	0.004006
chr21-34887924-34888506	0.0225108	0.004006
chr7-151429576-151430486	0.0170078	0.004011
chr21-42414863-42415751	0.0262865	0.004024
chr15-82985751-82986647	0.0161945	0.004032
chr10-72297895-72298428	0.0189181	0.004033
chr5-43042134-43042872	0.0160289	0.004034
chr15-34209618-34210497	0.0187561	0.004037
chr20-38747830-38748682	-0.0136245	0.00405
chr22-49724573-49725412	0.0205596	0.004053
chr17-77391705-77392575	0.0160636	0.004066
chr22-41285955-41286837	-0.0154997	0.004068
chr11-65573957-65574855	0.0206361	0.004068
chr5-16617572-16618270	0.0208825	0.00407
chr12-108628197-108629078	0.0192976	0.004072
chr13-102779336-102780275	0.0234675	0.004089
chr11-35165734-35166634	0.0176564	0.004111
chr4-185470888-185471803	0.0147885	0.004112
chr11-96341285-96342139	0.0153292	0.004124
chr1-67686194-67687110	0.0199207	0.00413
chr1-168342425-168343328	0.0151107	0.004146
chr10-6381789-6382692	0.019631	0.004155
chr2-178414534-178415313	0.015013	0.004166
chr6-169212720-169213603	-0.0140347	0.004169
chr19-57526944-57527825	0.017636	0.004172
chr5-1312762-1313666	0.0171958	0.004188
chr3-196287337-196288253	-0.0097171	0.004191
chr16-49441110-49442012	0.0204569	0.004214
chr5-157544314-157545238	0.0172657	0.004216
chr19-11339229-11340093	0.0195001	0.004216
chr5-52725116-52726019	0.0197803	0.004223
chr15-64046061-64046953	0.0198291	0.004225
chr16-88790544-88791307	0.01594	0.004226
chr1-207831578-207832486	0.0244309	0.004236
chr20-49594000-49594917	0.0239147	0.004257
chr5-177404179-177404851	0.0162409	0.004269
chr6-137823736-137824582	0.0222133	0.00428
chr9-127578759-127579656	0.0230965	0.004305
chr21-42683925-42684656	0.0188537	0.004326
chr3-18445032-18445709	0.0201904	0.004329
chr19-58182755-58183687	0.0183207	0.004345
chr2-174634202-174635062	0.0166541	0.004346
chr6-11709922-11710789	0.0235546	0.004359
chr20-44217208-44218120	0.0174514	0.004377
chr15-84747993-84748847	-0.0149963	0.004383
chr3-13866253-13867068	0.0182731	0.00439
chr5-57117338-57118242	0.0234111	0.0044
chr16-3152356-3153183	0.0201487	0.004438
chr2-105738288-105739143	0.0158813	0.004471
chr6-137589178-137590075	0.0132635	0.00449
chr11-121467795-121468680	0.0218941	0.004502
chr12-76158470-76159387	0.0246671	0.004503
chr9-19999278-20000178	0.0264039	0.004515
chr5-62285147-62286025	0.0316013	0.004543
chr9-91150701-91151608	0.0173836	0.004545
chr11-65497148-65498023	0.0165678	0.004561
chr1-156193524-156194440	0.0130966	0.004568
chr3-184249254-184249982	0.0195793	0.004574
chr12-121128785-121129695	0.0177719	0.004577
chr8-100493002-100493756	0.0207653	0.004592
chr12-52032623-52033527	0.023193	0.004614
chr12-124453213-124454129	0.0172161	0.004628
chr16-87344927-87345839	0.0176402	0.004628
chr2-152717276-152718061	-0.0166656	0.004636
chr9-124868628-124869482	0.0198444	0.004638
chr3-42502145-42502940	-0.0114491	0.004638
chr18-75070754-75071659	0.0199895	0.004657
chr17-41548796-41549716	0.0173264	0.004668
chr5-176646860-176647769	0.0138937	0.004682
chr1-230084207-230085123	0.0238909	0.004683
chr19-10408410-10409326	0.0236232	0.004693
chr19-20661162-20662020	0.0198923	0.004708
chr17-17305241-17306063	0.0153517	0.00472
chr22-29388157-29389025	0.020982	0.004722
chr2-233247464-233248336	0.0243577	0.004745
chr17-56779929-56780760	-0.0138426	0.004748
chrX-124217548-124218458	0.0216313	0.004752
chr2-157875898-157876749	0.0148929	0.004754
chr22-39528889-39529794	0.0173312	0.004754
chr9-97038781-97039671	0.0203776	0.004763
chr6-45422526-45423368	0.0213128	0.004777
chr15-38610830-38611653	0.0223641	0.004789
chr1-26788952-26789770	0.017871	0.004803
chr14-103528708-103529621	0.0157835	0.004806
chr14-99524966-99525902	-0.015234	0.004816
chr2-224927562-224928426	0.023496	0.004821
chr5-152026322-152027237	-0.0157473	0.004847
chr21-44455048-44455881	0.0251384	0.004853
chr19-53196637-53197522	0.0189726	0.004857
chr12-51318631-51319508	-0.0147991	0.004866
chr1-90851193-90852069	0.0206077	0.004868
chr1-182604000-182604906	0.0209371	0.004869
chr4-38319670-38320488	0.0197879	0.004876
chr8-27366337-27367209	0.0156498	0.00488
chr8-101136957-101137872	0.0194921	0.004882
chr19-55005673-55006584	0.0159689	0.00489
chr17-41786372-41787222	0.0203361	0.00489
chr4-140116250-140117151	0.0218307	0.004896
chr19-40803537-40804417	-0.0142757	0.0049
chr15-45022624-45023504	0.0180423	0.004904
chr16-54928816-54929681	0.0162603	0.00491
chr12-121672321-121672951	-0.0140256	0.00491
chr1-17437511-17438178	0.0205377	0.004911
chr10-88152491-88153383	0.0284232	0.00492
chr19-32794210-32795062	-0.0104977	0.004932
chr4-77852869-77853707	0.0177309	0.004946
chr8-118056006-118056900	0.0280038	0.00495
chr11-75491937-75492842	0.0169543	0.004961
chr15-89358420-89359321	0.0169466	0.004979
chr17-67421633-67422511	0.0174512	0.004987
chr1-12617853-12618551	0.0233728	0.004987
chr10-16787224-16788084	-0.0153364	0.005009
chr2-237603383-237604275	0.0196136	0.005017
chr16-10949069-10949978	0.0165058	0.005029
chr14-99274249-99275159	0.0202654	0.005034
chr17-65556187-65557086	0.0175766	0.005038
chr13-108217969-108218895	0.0179755	0.005041
chr2-156435839-156436654	0.0183303	0.005043
chr20-62716027-62716921	0.01994	0.005046
chr5-55101302-55102123	0.0210752	0.005052
chr17-76279189-76280074	0.0198953	0.005056
chr2-112996443-112997306	0.0200889	0.005059
chr1-211228772-211229665	0.0198927	0.00506
chr14-52286446-52287329	0.0162305	0.00509
chr21-45818537-45819427	0.0269831	0.005098
chr9-114908210-114909046	0.0124645	0.005106
chr17-6443713-6444634	0.0199469	0.005109
chr8-119832408-119833306	0.0175309	0.005119
chr22-44619915-44620848	0.0187173	0.005129
chr11-60915236-60916132	0.017633	0.005129
chr15-25850255-25851171	0.0248609	0.005134
chr15-70258444-70259349	0.0200265	0.005134
chr2-218879950-218880848	0.0131884	0.005159
chr17-55264486-55265385	0.0176018	0.00516
chr1-23619287-23620207	-0.0100989	0.005182
chr1-205750009-205750708	0.0142279	0.0052
chr19-48835450-48836364	0.0164259	0.0052
chr17-19867326-19868083	0.018483	0.005202
chr16-2752059-2752970	0.0140944	0.005205
chr1-54489179-54489995	0.0179954	0.005208
chr6-37209220-37210059	0.0195228	0.005216
chr3-196503381-196504270	0.0237036	0.00522
chrX-43654322-43655243	0.0187623	0.005259
chr10-6201253-6202010	0.0216514	0.005261
chr2-73232874-73233686	-0.0118006	0.005268
chr9-2241682-2242563	0.0228203	0.00527
chr2-189657697-189658484	0.0185374	0.005279
chr7-105388498-105389369	-0.0110614	0.005288
chr20-25247595-25248495	0.0181471	0.005289
chr19-11048849-11049752	-0.0180689	0.005293
chr7-94003922-94004812	0.0165487	0.005299
chr7-139680518-139681402	0.02425	0.00533
chr5-14809404-14810307	0.0233416	0.005332
chr5-111757299-111758187	0.0198748	0.005333
chrX-119647747-119648644	0.0284009	0.005358
chr7-74206369-74207284	0.0186791	0.005372
chr16-84738153-84739070	0.0186803	0.005383
chr1-161153560-161154472	-0.0164103	0.0054
chr14-73851552-73852400	0.020332	0.005413
chr9-91164453-91165322	0.0216998	0.005434
chr12-52879333-52880182	0.0153467	0.005436
chr5-134039256-134040157	0.0139912	0.005437
chr4-26857157-26858060	0.0169304	0.005447
chr6-446498-447406	0.0254954	0.005466
chr1-109667611-109668491	0.0171146	0.005467
chr13-30617268-30618157	0.0187618	0.005476
chr20-49595692-49596579	0.0308134	0.005487
chr1-231626253-231627125	0.0169604	0.005513
chr3-187974618-187975467	0.017271	0.005518
chr2-8685436-8686236	0.017296	0.005521
chr4-25234806-25235533	-0.0140357	0.005536
chr20-3045646-3046552	-0.00880531	0.005538
chr18-13217144-13218028	0.0200942	0.005552
chr11-85823562-85824466	0.0144075	0.005571
chr14-91836143-91837004	0.0148147	0.005588
chr9-34380481-34381328	0.0151186	0.005588
chr12-9669271-9670115	0.0225874	0.005603
chr14-76913127-76914078	0.0150358	0.005605
chr1-1371788-1372455	0.0169981	0.005607
chr6-157962356-157963204	0.0269462	0.005609
chr12-121095641-121096540	0.0173222	0.005612
chr14-20469035-20469835	0.0184503	0.005614
chr7-76008720-76009609	0.020066	0.005621
chr13-74286660-74287489	0.0141362	0.005633
chr4-26860256-26861130	0.0127059	0.005645
chr6-13427868-13428734	0.022991	0.005645
chr9-91162604-91163423	0.0193967	0.005647
chr9-131310493-131311395	0.0203233	0.005649
chr1-185338599-185339403	0.0144429	0.005649
chr19-2636704-2637599	0.0168716	0.005668
chr19-57389371-57390261	0.016894	0.005671
chr10-109910024-109910919	0.0122097	0.005677
chr1-45686872-45687384	0.0162293	0.005699
chr19-3812099-3813006	0.023427	0.005712
chr5-65076154-65077063	0.0166232	0.005714
chr20-41028232-41029133	-0.0161618	0.005726
chr6-26382734-26383556	0.0155748	0.005728
chr16-67547632-67548352	0.0170417	0.005729
chr1-114581245-114582158	0.0138647	0.005743
chr14-102020113-102021014	0.0198656	0.005744
chr11-102316949-102317869	0.0210848	0.005757
chr19-11848318-11849154	0.0225131	0.005761
chr7-94509524-94510433	-0.0121728	0.005793
chr10-80487584-80488469	0.0205787	0.005826
chr1-167043746-167044637	0.0178293	0.005851
chr14-51860150-51861057	0.0189814	0.005854
chr22-36065672-36066598	0.0186753	0.005855
chr5-76790522-76791405	0.0156492	0.005878
chr4-26197136-26198046	0.0201736	0.005892
chr1-182084666-182085500	0.0171225	0.00591
chr12-12356650-12357521	0.015897	0.005912
chr17-1717244-1717987	0.0140933	0.005922
chr19-45001663-45002375	0.0163333	0.005932
chr10-124647511-124648390	0.0171022	0.005941
chr8-22141500-22142318	0.015856	0.005944
chr19-11639325-11640194	0.021302	0.005949
chr11-45771688-45772230	0.0212963	0.00596
chr21-38244627-38245503	0.0227621	0.005967
chr17-77881216-77881954	0.0132352	0.005972
chr19-48871949-48872752	0.0175462	0.005979
chr9-131398022-131398923	0.0180365	0.006004
chr15-81274762-81275667	0.0154124	0.006049
chr9-125125809-125126721	0.0176963	0.006055
chr17-35586898-35587817	-0.0128104	0.006076
chr22-31247821-31248697	-0.0133841	0.006077
chr7-22499758-22500644	0.0188164	0.006077
chr17-17119196-17120099	0.0226543	0.006078
chr1-205658696-205659564	0.0165936	0.006097
chr16-26597847-26598740	0.019906	0.006122
chr7-55534251-55535018	0.0274557	0.006143
chr18-59904463-59905365	0.0196737	0.006148
chr6-154733829-154734333	-0.00876013	0.006176
chr17-29154999-29155835	0.0198758	0.006192
chr5-151612634-151613558	0.0260317	0.006203
chr10-86400775-86401365	0.0231863	0.006217
chr8-101080308-101081224	0.0241974	0.006223
chr1-28232557-28233441	0.0181094	0.006226
chr6-73262737-73263664	0.0197453	0.006229
chr1-97920742-97921584	0.0160738	0.006233
chr3-100599869-100600761	0.0158828	0.006287
chr14-39228877-39229781	0.019676	0.006288
chr11-69122748-69123676	0.0224059	0.006299
chr13-30132328-30133220	0.0150746	0.0063
chr1-45584394-45585265	0.0186808	0.006311
chr1-91804503-91805083	0.0232792	0.006351
chrX-13092263-13093182	0.0179252	0.006355
chr17-4573348-4574240	0.0217261	0.006385
chr6-24936458-24937271	0.0181252	0.006399
chr16-87895432-87896307	0.0251852	0.006416
chr8-33484610-33485524	0.0150349	0.006422
chr16-70523272-70524163	0.0204846	0.006428
chr1-154784701-154785605	0.021916	0.006439
chr19-47230921-47231739	0.0125852	0.006445
chr2-86225307-86226202	0.0191199	0.006455
chr14-91418775-91419568	0.0185535	0.006457
chr1-165597832-165598731	0.0190821	0.006478
chr22-39145313-39146204	-0.0144017	0.006486
chr1-167441902-167442788	0.0137291	0.006513
chr15-31391938-31392853	0.0221224	0.006539
chr20-62618045-62618812	0.0213046	0.006545
chr1-181142287-181143117	0.015288	0.006562
chr12-6323125-6324031	0.0135353	0.006563
chr15-101205864-101206783	0.0256619	0.006578
chr16-3264140-3264907	0.0224669	0.006596
chr16-2340492-2341302	0.016439	0.006616
chr17-35487020-35487688	0.0233187	0.00663
chr15-39624593-39625437	0.0173107	0.006631
chr3-45995381-45996212	0.0159436	0.006635
chr9-89743315-89744183	0.0186974	0.00665
chr9-36458074-36458973	0.0233338	0.006651
chr5-177403503-177404062	0.0176054	0.006658
chr1-234980492-234981391	0.0251277	0.00666
chr17-50161202-50162095	0.0132456	0.006671
chr2-96554050-96554940	0.0186643	0.006675
chr8-143948169-143949071	0.0205755	0.006686
chr17-75012268-75013146	0.0152623	0.006687
chr18-63199637-63200531	0.0134891	0.006688
chr2-157327277-157328189	0.01543	0.006693
chr1-1677579-1678515	0.0174423	0.0067
chr15-60580336-60581230	0.0174159	0.006725
chr1-181022553-181023427	0.0177656	0.006727
chr12-104958031-104958983	0.016452	0.006732
chr11-73660667-73661577	0.0167434	0.006734
chr6-53544536-53545377	0.018882	0.006736
chr5-40486234-40487110	0.0210138	0.006745
chr6-81753565-81754468	0.0185614	0.006747
chr12-107317867-107318772	0.0153373	0.006748
chr8-86337909-86338789	0.017061	0.00676
chr19-43594432-43595306	0.0190592	0.006774
chr21-45266263-45267159	0.0200257	0.006783
chr9-81689267-81690181	0.0169448	0.00679
chr2-169573461-169574285	0.0207018	0.006818
chr8-144078149-144079045	-0.0148665	0.006841
chr3-129316012-129316824	0.0170241	0.006848
chr3-61249700-61250557	-0.00734966	0.006872
chr3-134485517-134486443	-0.0138559	0.006881
chr1-221829349-221830232	0.0195823	0.006898
chr17-7912693-7913596	0.016805	0.006902
chr17-2392313-2393229	0.0206394	0.006914
chr2-48111210-48111999	0.0183259	0.00695
chr11-10307582-10308441	0.0215231	0.006969
chr5-56479720-56480603	0.0176144	0.006989
chr17-44210069-44210906	0.0185544	0.006996
chr6-27479328-27480104	0.0176426	0.007007
chr19-2273380-2274280	0.0189921	0.007013
chr20-57618948-57619848	0.0166131	0.007016
chr19-48637240-48638042	-0.0171827	0.00702
chr10-8137158-8138001	0.0181438	0.007027
chr3-67083021-67083912	0.0174018	0.007031
chr18-24397434-24398272	0.0162217	0.007032
chr12-29148780-29149710	0.0206956	0.007038
chr17-42679415-42680291	0.0166197	0.007051
chr15-38696015-38696922	0.0133911	0.007052
chr6-41318574-41319470	0.0194389	0.007067
chr16-4505055-4505959	-0.011274	0.007073
chr17-21099011-21099887	0.0131231	0.007083
chr4-165207161-165208026	-0.0129131	0.007094
chr8-127169669-127170554	0.0198242	0.007097
chr3-20039647-20040485	0.0162908	0.007098
chr19-45927417-45928314	0.0180467	0.007115
chr12-52243827-52244732	0.0216073	0.007143
chr1-200905469-200906375	0.0198202	0.007162
chr17-68296319-68297216	-0.0151022	0.007163
chr12-108562129-108563004	0.0166801	0.00717
chr7-142798531-142799388	-0.0109031	0.007171
chr19-14005645-14005964	0.0196603	0.007183
chr2-136007903-136008826	0.0167923	0.007196
chr2-36240309-36241193	0.0181928	0.007202
chr7-50266660-50267555	0.0213829	0.007204
chr2-96321514-96322371	0.0147529	0.007205
chr1-11012088-11012900	0.0179072	0.00723
chr8-37899099-37899961	0.0151604	0.007234
chr20-36573042-36573805	0.0187846	0.007236
chr4-38949216-38950087	-0.0121278	0.007253
chr5-102296022-102296907	0.0215185	0.007254
chr16-3578606-3579468	0.0164	0.007259
chr19-6661492-6662403	0.0198129	0.007262
chr4-36394224-36395130	0.0206773	0.007264
chr12-53231928-53232766	0.0182439	0.007277
chr17-38296540-38297453	0.0137873	0.007278
chr6-15248344-15249212	0.0152948	0.007304
chr12-13165290-13166210	0.0168429	0.007305
chr5-131209263-131210087	0.0180071	0.007306
chr19-15555831-15556659	0.0159376	0.007312
chr7-92134216-92135101	-0.0126205	0.007313
chr4-76989379-76990242	0.0172718	0.00732
chr7-103279963-103280878	-0.00923551	0.007325
chr6-137559309-137560172	0.0143395	0.007349
chr9-137188332-137189175	0.0186819	0.007351
chr22-42553421-42554319	0.0172026	0.007367
chr17-57440672-57441541	0.0277079	0.007369
chrX-1521359-1522241	0.0135302	0.00739
chr14-65287362-65288176	0.0247854	0.007399
chr2-113174946-113175811	0.0221167	0.0074
chr17-7841401-7842100	0.0236545	0.007403
chr1-156457108-156457655	0.0204366	0.007424
chr5-95834529-95835395	0.0175906	0.007434
chrX-77898915-77899814	0.0163821	0.007445
chr1-65002327-65003168	0.0197099	0.007446
chr1-181099291-181100176	0.0204599	0.007471
chr9-131252358-131253252	0.0175431	0.00748
chr7-908506-909371	0.0147753	0.007483
chr2-6909479-6910391	-0.0115408	0.007488
chr4-128811708-128812424	0.0198401	0.007491
chr17-75067538-75068448	0.0157658	0.007491
chr11-82955677-82956588	0.0119894	0.007492
chr5-181183826-181184721	0.0159892	0.007493
chr8-60903276-60904137	0.026497	0.007506
chr5-140302707-140303616	0.021248	0.007512
chr16-4538254-4539121	-0.0130779	0.007516
chr22-23242822-23243728	0.0154514	0.007523
chr9-72527071-72527963	0.0189054	0.00755
chr11-118869931-118870732	0.0204135	0.007558
chr16-85610210-85611091	0.0162869	0.00756
chr12-31658846-31659747	0.0172033	0.007579
chr19-633171-634053	0.0143506	0.007584
chr17-3911005-3911928	0.0222738	0.007594
chr12-57754475-57755388	-0.011068	0.007614
chr13-108215126-108216034	0.015641	0.007624
chr12-106357415-106358271	0.0143271	0.007647
chr13-20411668-20412534	0.021189	0.007648
chr17-29591349-29592162	0.0174568	0.007655
chr1-235011576-235012480	0.018454	0.007675
chr19-17282359-17283252	0.0167864	0.007692
chr4-26861416-26862143	0.0198026	0.007693
chr4-148060434-148061279	-0.0133505	0.007695
chr1-25796573-25797372	0.0164804	0.007734
chr15-84570610-84571351	0.0149021	0.007754
chr1-42930770-42931468	0.0176512	0.007757
chr1-172662432-172663333	0.0172914	0.007765
chr2-24490673-24491527	0.0179343	0.007776
chr9-135500269-135501042	0.013745	0.007801
chr17-80877016-80877905	0.0221467	0.007812
chr8-70403617-70404552	0.0183144	0.007818
chr4-123599696-123600598	0.0156793	0.007824
chr20-45857090-45857963	0.0183042	0.007834
chr11-33015524-33016400	0.0175879	0.00784
chr1-203487335-203488232	0.0174962	0.00785
chr19-34999805-35000659	-0.0115783	0.007863
chr22-31080745-31081644	0.0163312	0.007875
chr1-183194621-183195462	0.0157221	0.007888
chr15-68795112-68796013	0.0158586	0.007934
chr3-45915595-45916482	0.0186305	0.00796
chr17-80220156-80220832	0.0139883	0.007969
chr9-2764119-2764983	0.0181799	0.007971
chr16-29599853-29600752	0.0159743	0.007985
chr6-38713549-38714441	0.0164234	0.007988
chr12-120445986-120446899	0.0200675	0.007989
chr2-232550306-232551194	0.0168661	0.008008
chr3-16304651-16305529	0.0209899	0.008008
chr13-31045510-31046427	0.0253161	0.008009
chr1-32800911-32801813	0.0179865	0.008029
chr4-1186933-1187827	-0.00792878	0.008043
chr14-65102178-65103063	0.016419	0.008059
chr14-105293998-105294885	0.0200569	0.008061
chr22-41957397-41958285	0.01439	0.008061
chr16-11232842-11233742	0.0172178	0.008062
chr7-134864872-134865780	0.020528	0.008062
chr1-1307807-1308722	0.0153669	0.008068
chr10-8244964-8245820	0.0137262	0.008078
chr16-3003594-3004478	0.0135907	0.008095
chr13-40485403-40486309	-0.0152316	0.008109
chr14-76961553-76962460	0.0197699	0.00811
chr16-20900174-20901076	0.0188437	0.008161
chr12-31896313-31897222	0.0188988	0.008174
chr2-12728069-12728982	0.0190502	0.008213
chr4-173370540-173371323	0.0146051	0.008219
chr6-34609313-34610224	0.0195067	0.008224
chr16-11224027-11224742	0.017789	0.008238
chr21-33923772-33924652	0.0163067	0.008254
chr15-43185036-43185850	-0.0131559	0.00826
chr6-129683689-129684583	0.0173831	0.008267
chr2-174039534-174040446	0.0166362	0.00827
chr1-172746092-172746939	0.0167187	0.008295
chr12-46219514-46220417	0.0191244	0.008297
chrX-54999749-55000623	-0.0153007	0.008305
chr22-50539275-50540126	-0.0120251	0.008311
chrX-64850404-64851305	0.0202559	0.008317
chr5-170278441-170279280	0.01852	0.008374
chr2-65300745-65301647	0.018736	0.008384
chr14-32076517-32077408	-0.0096171	0.008389
chr22-26657042-26657889	0.0189743	0.008414
chr2-201125296-201126211	0.0150035	0.008417
chr17-27471433-27472344	0.0224511	0.008435
chr22-39501851-39502741	0.0195733	0.008457
chr8-133074533-133075421	0.0188925	0.008463
chr15-83207447-83208272	0.016901	0.008476
chr12-24839071-24839972	0.030612	0.00848
chr11-6389863-6390771	0.020237	0.008486
chr16-15672530-15673444	0.0146458	0.008501
chr1-228213208-228213944	0.0156792	0.008519
chr5-79235633-79236515	0.0149063	0.00853
chr7-149771375-149772288	0.0175027	0.00853
chr3-27721654-27722427	0.0166816	0.008531
chr1-6486201-6487090	0.0144575	0.008545
chr2-239326650-239327542	0.0203336	0.008547
chr19-9620847-9621752	0.014918	0.008551
chr16-67993056-67993929	0.0170439	0.008552
chr5-146446750-146447640	0.0119575	0.00858
chr8-27614011-27614846	0.0232495	0.008582
chr1-165697990-165698917	0.016707	0.008598
chr8-100409643-100410518	0.0312799	0.008601
chr1-8424182-8424972	0.0171359	0.008628
chr4-54232946-54233802	0.0138121	0.008628
chr8-29664890-29665791	0.0219395	0.008634
chr12-685123-686014	0.0173495	0.008635
chr19-17419517-17420395	0.0152734	0.00865
chr12-120231120-120232022	0.0236963	0.008666
chr12-121033642-121034551	0.0189604	0.008671
chr4-87559175-87560069	0.0121368	0.008671
chr8-23017902-23018690	-0.0153201	0.008684
chr19-10864136-10865035	0.0167748	0.008699
chr2-221518271-221518596	-0.0133982	0.008705
chr5-141691780-141692638	0.0165909	0.008708
chr2-196262883-196263777	0.0204752	0.008718
chr4-113762223-113762966	0.0192104	0.008733
chr2-234446181-234447085	0.014649	0.00877
chr1-21289639-21290451	0.0122478	0.008771
chr9-70413642-70414532	-0.00966246	0.008785
chr2-28594161-28595016	0.0177207	0.008797
chr9-78200880-78201791	0.0147378	0.008829
chr8-20276689-20277604	0.0143904	0.00884
chr15-75450489-75451265	0.0138151	0.008841
chr3-107927322-107928203	0.0171355	0.008853
chr8-133531434-133532344	0.0241578	0.008858
chr16-87871242-87872145	0.0191004	0.008878
chr14-76946860-76947772	0.0224478	0.008882
chr1-27392065-27392967	0.0196563	0.008883
chr22-31630101-31630981	0.0164874	0.00889
chr17-80426600-80427503	0.0140581	0.008895
chr7-92684886-92685789	0.0146831	0.008902
chr8-6717885-6718791	0.0239205	0.008905
chr1-150611230-150612138	0.0232255	0.008917
chr21-35428204-35429067	0.0222889	0.00896
chr10-30682185-30683091	0.0223285	0.008968
chr1-45750245-45751157	0.0202015	0.008977
chr16-30896689-30897591	0.0175204	0.009005
chr2-73284074-73284998	0.0186197	0.009014
chr15-63496931-63497536	0.0224157	0.009014
chr4-98658241-98659119	-0.0114082	0.009017
chr6-53348496-53349350	0.0213277	0.009026
chr20-58890782-58891496	-0.00953612	0.009026
chr11-88414609-88415379	0.0148036	0.009026
chr8-141238691-141239602	0.0192328	0.00905
chr21-43362125-43362940	0.017058	0.009065
chr1-214427587-214428491	0.0198594	0.009067
chr12-12714178-12715057	-0.0119177	0.00907
chr3-4868095-4868999	0.0161017	0.009077
chr17-29931194-29932008	0.0149671	0.009079
chr16-84593963-84594853	-0.013474	0.009094
chr3-141796400-141797175	0.0215464	0.0091
chr22-42661806-42662665	0.0178422	0.009104
chr14-22549836-22550726	0.0243364	0.009125
chr7-92641782-92642680	0.0201775	0.009129
chr5-142432636-142433469	0.0186205	0.009141
chr1-77978795-77979710	0.0131391	0.009164
chr14-20413064-20413969	0.0174821	0.009171
chr14-103091228-103092122	0.0155264	0.009184
chr17-7650353-7651252	0.0164813	0.009195
chr16-50683671-50684520	0.0202087	0.009202
chr10-86413020-86413923	0.0145115	0.009212
chr8-12753875-12754681	-0.00942814	0.009223
chr19-53192936-53193773	0.0189217	0.009247
chr16-67311403-67312319	0.0321553	0.009248
chr19-9785280-9786166	0.0164918	0.009251
chr3-184298670-184299568	0.0162315	0.009252
chr12-50059527-50060442	0.0202551	0.009256
chr19-48501644-48502485	0.0213455	0.00926
chr14-61452231-61453116	0.0157099	0.00926
chr12-49336779-49337672	0.0148767	0.009273
chr1-209751593-209752463	0.028075	0.009291
chr4-8440304-8441219	0.0179738	0.009311
chr2-189580407-189581319	0.0159326	0.009314
chrX-40169316-40170149	0.0182551	0.009319
chr6-107847944-107848863	0.0196032	0.009324
chr19-39506828-39507720	-0.00786205	0.009345
chr16-57648749-57649654	0.0170883	0.009359
chr22-39002879-39003774	0.0155796	0.00936
chr17-64050921-64051828	-0.0151721	0.009402
chr12-56751877-56752709	0.0175962	0.009427
chr19-17345922-17346833	0.019934	0.009478
chr14-68795533-68796479	0.0142761	0.009479
chr20-10034583-10035477	-0.0145293	0.009489
chr15-31347096-31347983	0.0166875	0.009499
chr1-225882012-225882841	-0.0154865	0.009506
chr4-102500866-102501706	0.0195683	0.009508
chr12-19273630-19274515	0.0160658	0.00951
chr20-31822480-31823376	0.0156338	0.009519
chr2-38535781-38536686	0.0175123	0.009531
chr3-195895715-195896591	-0.0136432	0.009532
chr1-8182133-8183046	-0.00826403	0.009559
chr8-102653657-102654533	0.0164394	0.009566
chr18-596553-597418	0.0216448	0.009574
chr2-203936303-203937199	0.0142475	0.009577
chr4-40238589-40239480	0.0111049	0.00958
chr1-110880752-110881551	0.0221751	0.009585
chr13-51803370-51804212	-0.0184315	0.009586
chr11-67613739-67614663	0.0166717	0.009587
chr1-231271996-231272737	0.0199807	0.009589
chr5-119268238-119269101	0.0151174	0.009613
chr19-47242720-47243479	0.016469	0.009622
chr2-170507321-170508235	0.0161718	0.009626
chr3-16511721-16512541	0.0208601	0.00963
chr19-38387518-38388467	0.0201555	0.009642
chr6-108848021-108848963	-0.0104059	0.009657
chr1-147084348-147085251	0.0185658	0.009667
chr16-75108672-75109546	0.0222695	0.009685
chr19-12696194-12697077	0.0152072	0.009707
chr12-74537350-74538247	-0.00932898	0.009716
chr17-76013960-76014864	0.0133897	0.009718
chrX-41084363-41085101	0.0135001	0.009719
chr17-80414759-80415659	-0.00900653	0.009721
chr15-94230968-94231866	0.0180076	0.009723
chr19-58580868-58581774	0.0156381	0.00975
chr3-46704738-46705644	0.0177641	0.009754
chr10-91923368-91924281	0.0160038	0.009786
chr14-69625164-69626071	0.0225398	0.009788
chr12-51590483-51591348	0.0180047	0.00979
chr1-77218924-77219800	-0.0121847	0.009825
chr12-9950842-9951717	0.0167935	0.009853
chr19-3062238-3063022	-0.0167395	0.009858
chr3-46845628-46846546	0.0130646	0.009869
chr8-23246178-23247052	0.0136162	0.009885
chr19-3761224-3761921	0.0168066	0.0099
chr17-77666583-77667489	0.0128886	0.009908
chr1-9412911-9413788	0.0191109	0.009921
chr4-98705969-98706848	0.0141879	0.009928
chr6-52881996-52882865	0.0154265	0.009932
chr12-121888339-121889200	0.0144702	0.009933
chr19-12365192-12366061	0.0174185	0.009936
chr10-89333711-89334616	0.0143648	0.009962
chr8-41828180-41829065	0.0153593	0.00997
chr9-75890210-75891071	0.018515	0.00999
chr12-59597256-59597851	0.0227673	0.01001
chr4-118591256-118592166	0.0118033	0.01008
chr7-100583331-100584193	0.0228369	0.01009
chr3-30606247-30607002	0.0176017	0.01009
chr3-50623779-50624702	0.0206416	0.01009
chr1-24924864-24925776	0.0153415	0.01011
chr2-113203691-113204576	0.0163954	0.01014
chr22-39446617-39447503	0.018164	0.01014
chr6-27791908-27792768	0.0161929	0.01015
chr1-202888535-202889458	0.0117957	0.01016
chr9-88322667-88323565	0.0112917	0.01017
chr6-139323417-139324311	0.0184864	0.01017
chr22-49970580-49971443	0.0199612	0.01019
chr17-76121148-76122052	0.0167806	0.01019
chr19-43700990-43701867	0.0182865	0.01021
chr14-93065799-93066708	0.0159604	0.01021
chr6-12011027-12011923	0.018086	0.01022
chr3-39267510-39268415	0.0152902	0.01023
chr5-131256921-131257796	0.0151167	0.01026
chr5-134086680-134087593	0.0203674	0.01028
chr8-133616301-133617199	0.0164887	0.0103
chr20-63739328-63740068	-0.00872093	0.01034
chr19-56367787-56368666	0.0213765	0.01034
chr1-153986515-153987434	0.0135234	0.01035
chr1-87131559-87132432	0.016505	0.01035
chr5-36241648-36242512	0.0128824	0.01036
chr10-99658890-99659789	0.0225722	0.01036
chr19-15514415-15515307	0.0134032	0.01042
chr14-32202979-32203894	0.0202785	0.01043
chr1-167803076-167803985	0.0203486	0.01044
chr19-4114768-4115654	-0.0134721	0.01049
chr7-157386891-157387789	-0.0102135	0.01052
chr1-154334750-154335656	0.0154522	0.01054
chr19-11813806-11814681	0.0197515	0.01057
chr7-73842124-73843029	0.0164482	0.0106
chr1-100443750-100444630	0.0205839	0.0106
chr15-48975466-48976362	0.0191577	0.01061
chr7-154913522-154914402	-0.0100862	0.01062
chr17-75666824-75667734	0.01448	0.01063
chr5-53481841-53482633	0.0165722	0.01063
chr14-98223487-98224402	0.0173268	0.01065
chr6-129686921-129687834	0.0199205	0.01065
chr19-42302203-42303115	0.0199368	0.01067
chr16-87778843-87779731	0.0178336	0.01067
chr11-727717-728629	0.0148932	0.0107
chr17-62703552-62704468	0.0152774	0.01071
chr5-91280179-91281033	0.0186381	0.01073
chr10-128211740-128212583	0.0152788	0.01078
chr7-151432773-151433620	0.0153097	0.01082
chr16-82653618-82654468	0.017606	0.01083
chr20-63740198-63740685	-0.0106502	0.01085
chr19-45496639-45497466	0.0157609	0.01086
chr8-66177022-66177795	0.02197	0.01087
chrX-130120531-130121448	0.015712	0.01087
chr19-20565362-20566191	0.0155967	0.01088
chr1-233327057-233327970	0.0124966	0.01089
chr17-76506079-76506991	0.0191224	0.01091
chr2-24076142-24077050	-0.0175516	0.01092
chr11-10298087-10298965	0.0165028	0.01092
chr17-45225807-45226709	0.013745	0.01093
chr16-46789606-46790524	-0.0112487	0.01093
chr16-84514615-84515525	0.0144097	0.01095
chr15-74615343-74616194	0.0127319	0.01096
chr15-74433459-74434339	0.019388	0.01098
chr10-119178330-119179207	0.01298	0.011
chr5-96537133-96538041	0.0178529	0.011
chr2-37376165-37376969	0.0250994	0.01103
chr2-206085574-206086397	0.0136013	0.01104
chr16-2715258-2716154	0.0176103	0.01107
chr8-139705489-139706400	0.0213241	0.01107
chr19-57583594-57584505	0.019332	0.01108
chr11-93543011-93543875	0.0171465	0.0111
chr2-239288917-239289683	-0.0093057	0.0111
chr5-148620431-148621333	0.0223884	0.01112
chr9-120876046-120876916	0.0238667	0.01113
chr2-46943641-46944555	0.0167072	0.01113
chr2-161166574-161167490	0.0221033	0.01113
chr11-46330984-46331894	0.0175273	0.01116
chr12-39620990-39621842	0.0202732	0.01117
chr12-6540180-6541103	0.0164579	0.01117
chr2-195559271-195560166	0.0188011	0.0112
chr9-86282221-86283132	-0.0112847	0.01121
chr10-110225763-110226373	0.0164651	0.01121
chr8-18957192-18958076	0.0116378	0.01121
chr12-56079650-56080502	0.0162872	0.01121
chr15-92831441-92832345	0.0183468	0.01122
chr1-15248795-15249701	0.0203488	0.01123
chr11-62546358-62547240	0.0134128	0.01125
chr14-55373995-55374809	0.0177373	0.01126
chr6-26205097-26205723	0.0174923	0.01126
chr12-113135562-113136414	0.0221751	0.01127
chr1-23634676-23635584	0.0198514	0.0113
chr11-59144343-59145223	0.0200758	0.01131
chr3-32391330-32392145	0.0171366	0.01132
chr16-66977422-66978330	0.0160773	0.01133
chr12-6461680-6462556	0.0161314	0.01134
chrX-81121372-81122216	0.0173849	0.01134
chr7-25028447-25029338	0.0141267	0.01137
chr1-25906248-25906997	0.0157955	0.01141
chr2-15176774-15177688	0.0181906	0.01142
chr3-184134946-184135841	0.0118137	0.01144
chr6-149094723-149095548	0.013917	0.01144
chr8-101108386-101109296	0.0146008	0.01145
chr11-64331476-64332389	0.0211806	0.01146
chr17-35930329-35931231	0.0164973	0.01147
chr7-141053406-141054290	0.0128968	0.01148
chr14-24213005-24213863	0.0150765	0.01152
chr12-57846558-57847424	0.0181873	0.01152
chr14-105528103-105528994	0.0169875	0.01152
chr6-149210262-149211024	0.019631	0.01152
chr2-6913445-6914292	-0.009157	0.01155
[truncated: 18,003 more rows]
