# Supplementary material for: Integrated Single-cell Multiomic Analysis of HIV Latency Reversal Reveals Novel Regulators of Viral Reactivation
Source: Genomics Proteomics Bioinformatics. 2024 Jun 20;22(1):qzae003. doi: 10.1093/gpbjnl/qzae003 (PMC11189801; doi:10.1093/gpbjnl/qzae003)
Supplement: qzae003_Supplementary_Data [file qzae003_supplementary_data.zip › Table S10.xlsx]

## Sheet: 2D10
Table S10 GO term enrichment analysis for transcripts that were significantly correlated with HIV RNA levels
Table S10A GO term enrichment analysis for 2D10 cells
Note: Analyses of GO enrichment (biological process) were carried out for each condition using DAVID.
Category	Term	Count	X.	P value	Genes	List.Total	Pop.Hits	Pop.Total	Fold.Enrichment	Bonferroni	Benjamini	FDR
GOTERM_BP_DIRECT	GO:0002181~cytoplasmic translation	17	5.62914	3.46498e-14	6164, 6230, 6232, 6168, 6234, 6167, 6169, 6235, 25873, 6171, 6181, 6170, 6173, 6227, 6204, 6218, 11224	251	90	19333	14.549	6.14495e-11	6.1434e-11	6.13994e-11
GOTERM_CC_DIRECT	GO:0022626~cytosolic ribosome	13	4.30464	1.66312e-10	6164, 6230, 6232, 6168, 6167, 6169, 25873, 6170, 6173, 6227, 6204, 6218, 11224	254	77	20580	13.6793	5.50494e-08	5.50494e-08	5.35526e-08
GOTERM_MF_DIRECT	GO:0003735~structural constituent of ribosome	17	5.62914	4.1487e-09	6164, 6230, 6232, 6168, 6234, 6167, 6169, 6235, 25873, 6171, 6181, 6170, 6173, 6227, 6204, 6218, 11224	249	189	18908	6.8302	1.86276e-06	1.86276e-06	1.85032e-06
GOTERM_CC_DIRECT	GO:0005840~ribosome	16	5.29801	5.00808e-09	6164, 6230, 6232, 6168, 6234, 6167, 6169, 6235, 25873, 728655, 6171, 6173, 6227, 6204, 6218, 11224	254	176	20580	7.36578	1.65767e-06	8.28837e-07	8.06301e-07
KEGG_PATHWAY	hsa03010:Ribosome	17	5.62914	1.35943e-08	6164, 6230, 6232, 6168, 6234, 6167, 6169, 6235, 25873, 6171, 6181, 6170, 6173, 6227, 6204, 6218, 11224	138	166	8205	6.08892	3.23543e-06	3.23544e-06	3.22184e-06
GOTERM_CC_DIRECT	GO:0005829~cytosol	109	36.0927	3.12458e-08	5140, 6230, 25902, 6232, 6234, 7048, 5422, 6235, 1063, 8493, 729920, 5937, 27241, 596, 80243, 26031, 55843, 1730, 89978, 6227, 55604, 11224, 6241, 8027, 25873, 124540, 2042, 10788, 64839, 3248, 11113, 7328, 146909, 55619, 25, 6775, 3382, 7184, 23426, 3937, 27185, 55227, 56034, 2444, 2289, 3899, 817, 9256, 4121, 7114, 8202, 1130, 401541, 163486, 22861, 2185, 81624, 301, 940, 10765, 3309, 8854, 233…	254	5520	20580	1.59992	1.03423e-05	3.44746e-06	3.35372e-06
GOTERM_BP_DIRECT	GO:0006412~translation	17	5.62914	3.60047e-08	6164, 6230, 6232, 6168, 6234, 6167, 6169, 6235, 25873, 6171, 6181, 6170, 6173, 6227, 6204, 6218, 11224	251	223	19333	5.87178	6.38703e-05	3.19182e-05	3.19002e-05
UP_KW_MOLECULAR_FUNCTION	KW-0689~Ribosomal protein	17	5.62914	4.32411e-08	6164, 6230, 6232, 6168, 6234, 6167, 6169, 6235, 25873, 6171, 6181, 6170, 6173, 6227, 6204, 6218, 11224	181	193	11719	5.703	2.59446e-06	2.59447e-06	2.46474e-06
GOTERM_CC_DIRECT	GO:0022625~cytosolic large ribosomal subunit	10	3.31126	4.76203e-08	6164, 6168, 6167, 6169, 25873, 6171, 6181, 11224, 6170, 6173	254	60	20580	13.5039	1.57622e-05	3.94058e-06	3.83344e-06
KEGG_PATHWAY	hsa05171:Coronavirus disease - COVID-19	19	6.29139	4.87882e-08	6164, 6230, 6232, 6168, 6234, 6167, 6169, 6235, 25873, 6171, 6181, 6170, 6173, 6227, 5578, 6204, 6218, 5579, 11224	138	232	8205	4.86928	1.16115e-05	5.80579e-06	5.7814e-06
GOTERM_CC_DIRECT	GO:0042788~polysomal ribosome	8	2.64901	1.2702e-07	6234, 6169, 6235, 25873, 6227, 6171, 6170, 6173	254	33	20580	19.6421	4.20426e-05	8.40869e-06	8.18006e-06
GOTERM_CC_DIRECT	GO:0005654~nucleoplasm	83	27.4834	3.89235e-07	8013, 6230, 6232, 84083, 6234, 7402, 5422, 6235, 5983, 64754, 3320, 1021, 1063, 8493, 2625, 10656, 10659, 596, 2104, 29028, 51762, 55247, 3312, 89978, 83990, 6227, 55604, 5578, 5579, 10499, 5933, 2122, 2042, 3097, 23414, 22843, 3171, 64839, 3326, 3248, 84159, 55777, 51176, 4774, 3720, 146909, 55619, 8110, 25, 6775, 26137, 2491, 6096, 2444, 23186, 2289, 10274, 6204, 5757, 3899, 817, 9771, 4163, 97…	254	3960	20580	1.69822	0.000128829	2.14728e-05	2.08889e-05
UP_SEQ_FEATURE	DOMAIN:PH	17	5.62914	4.96647e-07	23527, 8476, 160851, 9844, 5334, 23365, 23101, 79674, 80243, 26031, 55843, 23362, 116984, 9649, 10451, 11113, 55619	254	283	20532	4.85579	0.000669753	0.000669977	0.000669977
INTERPRO	IPR011993:Pleckstrin homology-like domain	22	7.28477	4.97488e-07	23527, 8476, 160851, 9844, 5334, 23365, 23101, 1130, 2185, 79674, 80243, 26031, 55843, 23362, 116984, 9649, 10451, 55604, 11113, 9758, 55619, 11138	253	446	19176	3.73874	0.000298946	0.000258568	0.000255986
INTERPRO	IPR001849:Pleckstrin homology domain	17	5.62914	8.60459e-07	23527, 8476, 160851, 9844, 5334, 23365, 23101, 79674, 80243, 26031, 55843, 23362, 116984, 9649, 10451, 11113, 55619	253	277	19176	4.65165	0.000517002	0.000258568	0.000255986
UP_KW_PTM	KW-0597~Phosphoprotein	158	52.3179	1.86456e-06	5140, 25902, 6232, 6234, 7048, 7325, 5422, 6235, 118429, 1063, 8493, 3480, 5937, 117583, 10656, 596, 26031, 55843, 29028, 51762, 89978, 83990, 55604, 10499, 5933, 11224, 57628, 54517, 6241, 8027, 23331, 124540, 2042, 3097, 9990, 10788, 84319, 84159, 5027, 344558, 11113, 146909, 55619, 25, 6775, 440712, 26137, 7184, 23426, 3937, 59269, 55227, 387357, 2444, 2289, 2321, 7857, 3655, 136288, 3899, 817…	212	8330	14109	1.26233	4.10195e-05	4.28849e-05	4.28849e-05
UP_KW_CELLULAR_COMPONENT	KW-0963~Cytoplasm	107	35.4305	3.96622e-06	6234, 64399, 5422, 6235, 1063, 8493, 729920, 122402, 27241, 596, 10659, 26031, 55843, 1730, 83990, 6227, 55604, 11224, 6241, 8027, 25873, 23331, 124540, 64839, 3248, 11113, 146909, 55619, 25, 6775, 3382, 23426, 3937, 27185, 59269, 55227, 56034, 387357, 2444, 2289, 2321, 8701, 9256, 7114, 8202, 5334, 1130, 163486, 22861, 2185, 167691, 338811, 81624, 301, 51397, 116984, 9649, 29091, 3309, 8854, 740…	234	5538	17641	1.45659	0.000138808	0.000138818	0.000138818
UP_KW_MOLECULAR_FUNCTION	KW-0687~Ribonucleoprotein	18	5.96026	4.52289e-06	6164, 6230, 6232, 6168, 6234, 6167, 6169, 6235, 25873, 6171, 6181, 6170, 6173, 55132, 6227, 6204, 6218, 11224	181	305	11719	3.82107	0.000271337	0.000135687	0.000128902
SMART	SM00233:PH	16	5.29801	1.60594e-05	23527, 8476, 160851, 5334, 23365, 23101, 79674, 80243, 26031, 55843, 23362, 116984, 9649, 10451, 11113, 55619	161	268	10379	3.84871	0.00255021	0.00255345	0.00253739
GOTERM_CC_DIRECT	GO:0022627~cytosolic small ribosomal subunit	7	2.31788	2.01822e-05	6230, 6232, 6234, 6235, 6227, 6204, 6218	254	46	20580	12.3297	0.00665811	0.000954329	0.000928381
UP_KW_DISEASE	KW-1024~Diamond-Blackfan anemia	6	1.98675	2.20107e-05	6232, 6234, 6235, 6204, 6218, 11224	87	19	4472	16.2323	0.00103398	0.0010345	0.0010345
UP_SEQ_FEATURE	COMPBIAS:Basic and acidic residues	100	33.1126	3.94882e-05	6230, 6232, 7325, 5422, 118429, 1063, 8493, 117583, 27241, 29028, 1730, 83990, 55604, 10499, 11224, 54517, 124540, 3097, 9990, 64839, 10669, 84159, 5027, 344558, 11113, 9760, 25, 440712, 26137, 3382, 3937, 59269, 2289, 7857, 9758, 3899, 9256, 9771, 6660, 4121, 8202, 5334, 22861, 167691, 84969, 6938, 121006, 3709, 116984, 10765, 7402, 23365, 1780, 3320, 2590, 23362, 5578, 5579, 4645, 342184, 2122,…	254	5657	20532	1.42893	0.0518767	0.0266348	0.0266348
GOTERM_BP_DIRECT	GO:0050852~T cell receptor signaling pathway	9	2.98013	0.000104452	2625, 3937, 25, 387357, 940, 868, 163486, 28755, 28639	251	112	19333	6.18942	0.169151	0.0617311	0.0616963
GOTERM_MF_DIRECT	GO:0005524~ATP binding	39	12.9139	0.000116595	8476, 25902, 84083, 25, 7048, 7325, 3320, 1021, 3480, 7184, 122402, 29028, 2444, 3312, 89978, 2321, 83990, 5578, 5579, 8701, 4645, 817, 160851, 9833, 2241, 2185, 22861, 2042, 162394, 23456, 375449, 3326, 80216, 5027, 11113, 7328, 146909, 10721, 3309	249	1541	18908	1.9218	0.0510075	0.0261757	0.0260008
GOTERM_CC_DIRECT	GO:0005737~cytoplasm	96	31.7881	0.000190174	6230, 64399, 6234, 8854, 7402, 6235, 23365, 1780, 3320, 1021, 1063, 3480, 122402, 10659, 596, 55843, 23240, 3312, 83990, 6227, 10451, 5578, 5611, 5579, 4645, 10499, 11224, 6164, 6168, 6167, 9833, 6169, 342184, 25873, 23331, 124540, 2241, 23499, 23414, 10788, 64839, 3326, 3248, 51176, 5027, 11113, 100463498, 146909, 55619, 84230, 10225, 9168, 8476, 25, 9844, 6775, 26137, 23101, 6171, 3382, 57568, …	254	5593	20580	1.39071	0.0610129	0.00786845	0.0076545
GOTERM_CC_DIRECT	GO:0015629~actin cytoskeleton	12	3.97351	0.000369522	10788, 26053, 25, 160851, 2321, 27145, 3983, 2241, 4645, 2042, 23499, 3171	254	258	20580	3.76854	0.115147	0.0135307	0.0131628
GOTERM_CC_DIRECT	GO:0005634~nucleus	100	33.1126	0.000408784	8013, 6230, 6232, 64399, 7325, 5422, 3001, 1063, 8493, 3480, 122402, 5937, 10656, 596, 10659, 29028, 83990, 10499, 54517, 6241, 3097, 64839, 84159, 11113, 7328, 146909, 55619, 9760, 25, 6775, 26137, 6096, 7184, 27185, 59269, 56034, 387357, 2444, 2289, 54537, 3899, 817, 9771, 6660, 7114, 8202, 401541, 22861, 2185, 162394, 84969, 338811, 6938, 81624, 301, 10765, 3309, 5983, 64754, 1780, 3320, 1021,…	254	6007	20580	1.34882	0.126577	0.0135307	0.0131628
UP_SEQ_FEATURE	COMPBIAS:Polar residues	112	37.0861	0.000410398	5140, 8013, 7325, 1063, 8493, 5937, 117583, 10656, 10659, 26031, 29028, 83990, 56937, 55604, 10499, 6241, 8027, 23331, 124540, 3097, 9990, 10669, 84159, 60484, 344558, 11113, 146909, 9760, 25, 440712, 26137, 3382, 23426, 3937, 59269, 2289, 2321, 7857, 9758, 136288, 3899, 817, 9256, 6660, 91942, 8202, 1130, 163486, 22861, 167691, 84969, 6938, 201595, 121006, 3709, 9649, 10765, 23527, 5101, 7402, 2…	254	6903	20532	1.31153	0.425204	0.184542	0.184542
INTERPRO	IPR011332:Ribosomal protein, zinc-binding domain	4	1.3245	0.000581814	6232, 6168, 6167, 6173	253	13	19176	23.3214	0.295151	0.102887	0.10186
INTERPRO	IPR017441:Protein kinase, ATP binding site	15	4.96689	0.000684775	8476, 25, 7048, 9833, 1021, 2241, 2185, 2042, 3480, 2444, 2321, 5578, 11113, 5579, 817	253	390	19176	2.91517	0.337471	0.102887	0.10186
GOTERM_MF_DIRECT	GO:0004714~transmembrane receptor protein tyrosine kinase activity	8	2.64901	0.000850726	25, 9833, 2444, 2321, 2241, 2185, 2042, 3480	249	116	18908	5.23695	0.317599	0.127325	0.126475
GOTERM_BP_DIRECT	GO:0035556~intracellular signal transduction	16	5.29801	0.000864096	8476, 160851, 9833, 5334, 2241, 23426, 375449, 3937, 80243, 9649, 10451, 5578, 868, 11113, 5579, 7857	251	453	19333	2.72049	0.784236	0.330896	0.33071
GOTERM_BP_DIRECT	GO:0048008~platelet-derived growth factor receptor signaling pathway	5	1.65563	0.000933153	8013, 25, 56034, 84159, 2241	251	34	19333	11.327	0.809135	0.330896	0.33071
INTERPRO	IPR020635:Tyrosine-protein kinase, catalytic domain	7	2.31788	0.00113509	25, 2444, 2321, 2241, 2185, 2042, 3480	253	89	19176	5.96136	0.494687	0.136438	0.135076
KEGG_PATHWAY	hsa05200:Pathways in cancer	20	6.62252	0.00125551	25, 7048, 64399, 8202, 6775, 2122, 23365, 3320, 1021, 3480, 7184, 3914, 596, 3568, 3326, 51176, 5578, 5579, 3655, 817	138	531	8205	2.23942	0.258439	0.0996036	0.0991851
GOTERM_MF_DIRECT	GO:0003682~chromatin binding	16	5.29801	0.00140639	5422, 1063, 10725, 26053, 55777, 29028, 51176, 23186, 79987, 4774, 83990, 10274, 3720, 5579, 10499, 10721	249	469	18908	2.59056	0.468426	0.157867	0.156812
UP_SEQ_FEATURE	DOMAIN:Protein kinase	16	5.29801	0.00167294	8476, 25, 7048, 9833, 1021, 2241, 2185, 2042, 3480, 375449, 2444, 2321, 5578, 11113, 5579, 817	254	508	20532	2.54597	0.895512	0.487104	0.487104
INTERPRO	IPR019805:Heat shock protein Hsp90, conserved site	3	0.993377	0.00167579	3326, 3320, 7184	253	5	19176	45.4767	0.635049	0.140798	0.139393
INTERPRO	IPR008266:Tyrosine-protein kinase, active site	7	2.31788	0.00167828	25, 2444, 2321, 2241, 2185, 2042, 3480	253	96	19176	5.52668	0.635596	0.140798	0.139393
GOTERM_BP_DIRECT	GO:0007169~transmembrane receptor protein tyrosine kinase signaling pathway	8	2.64901	0.00173858	3937, 2444, 2321, 2241, 401474, 2185, 2042, 3480	251	133	19333	4.63302	0.954358	0.500655	0.500373
UP_SEQ_FEATURE	REGION:Disordered	191	63.245	0.00180543	5140, 8013, 6230, 25902, 6232, 64430, 7325, 5422, 118429, 1063, 8493, 729920, 3480, 154807, 122402, 5937, 117583, 27241, 10656, 596, 80243, 10659, 26031, 55843, 29028, 1730, 83990, 56937, 55604, 10499, 11224, 57628, 54517, 6241, 8027, 25873, 23331, 124540, 3097, 9990, 64839, 84319, 10669, 84159, 5027, 60484, 344558, 11113, 7328, 146909, 55619, 9760, 25, 440712, 26137, 3382, 6096, 7184, 23426, 796…	254	13654	20532	1.13076	0.91264	0.487104	0.487104
INTERPRO	IPR002219:Protein kinase C-like, phorbol ester/diacylglycerol binding	6	1.98675	0.00187419	8476, 160851, 10451, 5578, 11113, 5579	253	67	19176	6.78756	0.67614	0.140798	0.139393
KEGG_PATHWAY	hsa04915:Estrogen signaling pathway	9	2.98013	0.00211474	596, 3326, 3709, 3312, 2289, 8202, 3320, 10499, 7184	138	138	8205	3.8776	0.395794	0.125827	0.125298
GOTERM_BP_DIRECT	GO:0009791~post-embryonic development	6	1.98675	0.00225902	2625, 596, 25, 84159, 10765, 50515	251	71	19333	6.50906	0.981903	0.500655	0.500373
GOTERM_BP_DIRECT	GO:0018107~peptidyl-threonine phosphorylation	6	1.98675	0.00225902	8476, 596, 7048, 5578, 11113, 817	251	71	19333	6.50906	0.981903	0.500655	0.500373
GOTERM_CC_DIRECT	GO:0005925~focal adhesion	14	4.63576	0.00242465	6168, 3672, 6169, 6235, 2185, 6181, 7184, 301, 3312, 2321, 6204, 6218, 3655, 3309	254	425	20580	2.66901	0.552256	0.0729599	0.0709761
SMART	SM00219:TyrKc	7	2.31788	0.002476	25, 2444, 2321, 2241, 2185, 2042, 3480	161	89	10379	5.07035	0.325762	0.18171	0.180567
INTERPRO	IPR011009:Protein kinase-like domain	17	5.62914	0.00247712	8476, 25, 7048, 9833, 1021, 2241, 2185, 2042, 3480, 375449, 80216, 2444, 2321, 5578, 11113, 5579, 817	253	547	19176	2.35559	0.774762	0.16412	0.162481
INTERPRO	IPR000719:Protein kinase, catalytic domain	16	5.29801	0.00273078	8476, 25, 7048, 9833, 1021, 2241, 2185, 2042, 3480, 375449, 2444, 2321, 5578, 11113, 5579, 817	253	502	19176	2.41576	0.806687	0.16412	0.162481
UP_KW_DOMAIN	KW-0175~Coiled coil	51	16.8874	0.00283562	23527, 7402, 23365, 1063, 165055, 27241, 3914, 1730, 29028, 23362, 55604, 4645, 342184, 23331, 2241, 23499, 728621, 10788, 11113, 146909, 8476, 6775, 57568, 81558, 27185, 59269, 55227, 23186, 27145, 10274, 6328, 8701, 9498, 9256, 4163, 6660, 285025, 9734, 5334, 401541, 167691, 79582, 4281, 121006, 81624, 57695, 3983, 29091, 10721, 3309, 11138	185	2705	14486	1.47632	0.0658812	0.0554652	0.0508431
GOTERM_MF_DIRECT	GO:0004715~non-membrane spanning protein tyrosine kinase activity	5	1.65563	0.00306013	25, 9833, 2444, 2241, 2185	249	46	18908	8.25389	0.747439	0.255595	0.253887
INTERPRO	IPR001245:Serine-threonine/tyrosine-protein kinase catalytic domain	8	2.64901	0.0033402	25, 7048, 2444, 2321, 2241, 2185, 2042, 3480	253	147	19176	4.12487	0.866122	0.182497	0.180675
GOTERM_BP_DIRECT	GO:0048538~thymus development	5	1.65563	0.00339984	2625, 596, 64919, 25, 3720	251	48	19333	8.02332	0.997622	0.608083	0.60774
SMART	SM00109:C1	6	1.98675	0.00342849	8476, 160851, 10451, 5578, 11113, 5579	161	66	10379	5.86053	0.420777	0.18171	0.180567
GOTERM_BP_DIRECT	GO:2000249~regulation of actin cytoskeleton reorganization	4	1.3245	0.00353743	10788, 25, 55604, 2185	251	24	19333	12.8373	0.998139	0.608083	0.60774
UP_KW_LIGAND	KW-0067~ATP-binding	37	12.2517	0.00369136	8476, 25902, 84083, 25, 7048, 7325, 3320, 1021, 3480, 7184, 122402, 29028, 2444, 3312, 89978, 2321, 83990, 5578, 5579, 8701, 4645, 817, 160851, 9833, 2241, 2185, 22861, 2042, 162394, 23456, 375449, 3326, 11113, 7328, 146909, 10721, 3309	113	1436	6833	1.55805	0.091675	0.0959754	0.0959754
PIR_SUPERFAMILY	PIRSF002583:heat shock protein, HSP90/HTPG types	3	0.993377	0.00383162	3326, 3320, 7184	26	7	1775	29.2582	0.0774546	0.0804641	0.0804641
UP_SEQ_FEATURE	DOMAIN:HATPase_c	3	0.993377	0.00403241	3326, 3320, 7184	254	8	20532	30.313	0.995707	0.789271	0.789271
GOTERM_MF_DIRECT	GO:0005085~guanyl-nucleotide exchange factor activity	10	3.31126	0.00407003	80243, 9771, 9844, 23362, 9649, 10451, 23365, 23101, 163486, 55619	249	236	18908	3.21762	0.839774	0.255595	0.253887
UP_KW_MOLECULAR_FUNCTION	KW-0344~Guanine-nucleotide releasing factor	9	2.98013	0.00408071	80243, 9771, 23362, 9649, 10451, 23365, 23101, 163486, 55619	181	166	11719	3.51032	0.217564	0.0816142	0.0775335
GOTERM_BP_DIRECT	GO:0009410~response to xenobiotic stimulus	10	3.31126	0.00434878	2625, 596, 25, 3326, 7048, 18, 10451, 5027, 1063, 2185	251	242	19333	3.18281	0.999561	0.608083	0.60774
GOTERM_BP_DIRECT	GO:0046632~alpha-beta T cell differentiation	3	0.993377	0.00442994	64919, 25, 301	251	8	19333	28.884	0.99962	0.608083	0.60774
GOTERM_BP_DIRECT	GO:0071353~cellular response to interleukin-4	4	1.3245	0.00445859	2625, 3326, 51176, 3309	251	26	19333	11.8498	0.999639	0.608083	0.60774
GOTERM_MF_DIRECT	GO:0005096~GTPase activator activity	11	3.64238	0.00450921	57568, 10788, 23527, 80243, 55843, 116984, 10451, 23365, 9779, 55296, 11138	249	285	18908	2.93085	0.868561	0.255595	0.253887
GOTERM_MF_DIRECT	GO:0030911~TPR domain binding	3	0.993377	0.00455404	3326, 51762, 3320	249	8	18908	28.4759	0.871192	0.255595	0.253887
UP_KW_DOMAIN	KW-0677~Repeat	82	27.1523	0.0046221	23527, 64399, 5101, 91851, 7402, 1780, 1063, 3480, 374900, 5937, 2625, 117583, 3914, 10659, 80243, 1730, 55247, 10451, 56937, 55604, 5578, 5611, 5579, 4645, 10499, 3953, 23331, 2122, 124540, 23499, 2042, 3097, 23414, 22843, 10788, 64919, 10669, 3568, 1540, 60484, 344558, 84230, 4978, 10225, 8110, 26137, 90141, 23426, 59269, 55227, 23186, 2289, 2321, 6402, 6328, 8701, 3655, 9256, 158219, 160851, 6…	185	5005	14486	1.28288	0.105229	0.0554652	0.0508431
UP_SEQ_FEATURE	DOMAIN:FH1	3	0.993377	0.00514253	81624, 1730, 342184	254	9	20532	26.9449	0.999046	0.789271	0.789271
GOTERM_CC_DIRECT	GO:0015935~small ribosomal subunit	4	1.3245	0.0052977	6230, 6234, 6235, 6227	254	29	20580	11.1757	0.827645	0.146128	0.142155
GOTERM_BP_DIRECT	GO:0001954~positive regulation of cell-matrix adhesion	4	1.3245	0.00551222	27185, 7402, 1021, 2185	251	28	19333	11.0034	0.999945	0.656589	0.656218
KEGG_PATHWAY	hsa05215:Prostate cancer	7	2.31788	0.00553994	596, 3326, 56034, 51176, 3320, 3480, 7184	138	97	8205	4.29068	0.733444	0.253604	0.252538
GOTERM_BP_DIRECT	GO:0006986~response to unfolded protein	5	1.65563	0.0055549	201595, 3326, 3312, 3320, 5611	251	55	19333	7.00217	0.999949	0.656589	0.656218
UP_SEQ_FEATURE	DOMAIN:AGC-kinase C-terminal	5	1.65563	0.00567329	8476, 5578, 11113, 5579, 375449	254	58	20532	6.9685	0.999536	0.789271	0.789271
GOTERM_CC_DIRECT	GO:0016020~membrane	64	21.1921	0.00593468	5140, 25902, 23527, 64430, 7048, 7402, 23365, 3320, 2590, 3480, 27241, 596, 26031, 727936, 55843, 23240, 3312, 56937, 5578, 5611, 50632, 128869, 3953, 11224, 345611, 57628, 50515, 5870, 9833, 25873, 23499, 9990, 1588, 3568, 3326, 5027, 10186, 11113, 55619, 84230, 9844, 28639, 7184, 55227, 2289, 6204, 54733, 817, 9498, 90693, 4121, 91942, 3672, 1130, 2262, 6181, 201595, 3709, 3543, 23231, 79987, 6…	254	3789	20580	1.36857	0.860575	0.150782	0.146682
GOTERM_MF_DIRECT	GO:0003723~RNA binding	32	10.596	0.00595996	6230, 6232, 6234, 6235, 3320, 6171, 6170, 6173, 7184, 122402, 5937, 10656, 257415, 10659, 3312, 6227, 6204, 64092, 11224, 54517, 6164, 7114, 6168, 6167, 6169, 25873, 124540, 23499, 84319, 55132, 3326, 6218	249	1471	18908	1.6519	0.931712	0.297336	0.295349
UP_SEQ_FEATURE	DOMAIN:Phorbol-ester/DAG-type	5	1.65563	0.00602809	8476, 160851, 10451, 5578, 11113	254	59	20532	6.85039	0.999713	0.789271	0.789271
GOTERM_CC_DIRECT	GO:0032991~macromolecular complex	18	5.96026	0.00637747	25, 160851, 8202, 7402, 3320, 7184, 22843, 117583, 10656, 596, 201595, 3326, 301, 4645, 9758, 10499, 969, 3309	254	703	20580	2.07457	0.879692	0.150782	0.146682
KEGG_PATHWAY	hsa04510:Focal adhesion	10	3.31126	0.00639337	3914, 596, 56034, 3672, 2321, 10451, 5578, 5579, 3655, 3480	138	201	8205	2.95804	0.782707	0.253604	0.252538
UP_SEQ_FEATURE	ZN_FING:C4-type	5	1.65563	0.00639735	23527, 6232, 6168, 6167, 116984	254	60	20532	6.73622	0.999826	0.789271	0.789271
UP_SEQ_FEATURE	DOMAIN:SAM	6	1.98675	0.00643586	3937, 160851, 116984, 64092, 401474, 2042	254	95	20532	5.10535	0.999835	0.789271	0.789271
INTERPRO	IPR000961:AGC-kinase, C-terminal	5	1.65563	0.0070905	8476, 5578, 11113, 5579, 375449	253	58	19176	6.53401	0.98611	0.333815	0.330482
INTERPRO	IPR020575:Heat shock protein Hsp90, N-terminal	3	0.993377	0.00722062	3326, 3320, 7184	253	10	19176	22.7383	0.987162	0.333815	0.330482
GOTERM_BP_DIRECT	GO:0030335~positive regulation of cell migration	10	3.31126	0.00760465	56034, 51176, 2321, 55604, 5578, 2241, 3655, 2185, 3480, 3309	251	264	19333	2.91757	0.999999	0.733322	0.732909
GOTERM_MF_DIRECT	GO:0017124~SH3 domain binding	7	2.31788	0.00767911	10656, 25, 1840, 9844, 342184, 868, 11113	249	131	18908	4.05764	0.968609	0.344792	0.342488
GOTERM_BP_DIRECT	GO:0045944~positive regulation of transcription from RNA polymerase II promoter	27	8.9404	0.00769004	8013, 8110, 25, 6775, 64754, 6096, 2625, 26053, 29028, 2104, 55801, 3655, 10499, 5757, 8202, 2122, 5090, 84969, 23414, 3171, 6938, 64919, 10725, 51176, 940, 4774, 5325	251	1210	19333	1.71872	0.999999	0.733322	0.732909
KEGG_PATHWAY	hsa04141:Protein processing in endoplasmic reticulum	9	2.98013	0.00774642	596, 201595, 3326, 4121, 3312, 3320, 5611, 3309, 7184	138	171	8205	3.12929	0.842893	0.263378	0.262272
UP_KW_MOLECULAR_FUNCTION	KW-0829~Tyrosine-protein kinase	7	2.31788	0.00787689	25, 2444, 2321, 2241, 2185, 2042, 3480	181	113	11719	4.01081	0.377795	0.118153	0.112246
INTERPRO	IPR001660:Sterile alpha motif domain	6	1.98675	0.00801078	3937, 160851, 116984, 64092, 401474, 2042	253	94	19176	4.83794	0.992044	0.343891	0.340458
UP_KW_PTM	KW-0832~Ubl conjugation	54	17.8808	0.00804059	7325, 3320, 3480, 10656, 596, 2104, 29028, 3312, 6227, 10499, 11224, 6164, 6241, 6169, 8027, 2122, 2241, 23414, 64919, 3326, 84159, 51176, 1540, 344558, 7328, 8110, 25, 26137, 2491, 27185, 56034, 23186, 2321, 10274, 6204, 6328, 5757, 7114, 9734, 22861, 162394, 6938, 10725, 60468, 81624, 301, 1840, 57695, 3983, 6218, 868, 51514, 10765, 3309	212	2583	14109	1.39133	0.162729	0.0924668	0.0924668
GOTERM_BP_DIRECT	GO:0032508~DNA duplex unwinding	5	1.65563	0.00847134	84083, 301, 5983, 83990, 10721	251	62	19333	6.21161	1	0.733322	0.732909
GOTERM_BP_DIRECT	GO:0034975~protein folding in endoplasmic reticulum	3	0.993377	0.0084819	5611, 3309, 7184	251	11	19333	21.0065	1	0.733322	0.732909
GOTERM_BP_DIRECT	GO:1902036~regulation of hematopoietic stem cell differentiation	3	0.993377	0.0084819	25, 1021, 54517	251	11	19333	21.0065	1	0.733322	0.732909
GOTERM_CC_DIRECT	GO:0005667~transcription factor complex	9	2.98013	0.00858434	8013, 6938, 10725, 9734, 51176, 23186, 5090, 10499, 5933	254	234	20580	3.11629	0.942368	0.189428	0.184277
GOTERM_BP_DIRECT	GO:0048705~skeletal system morphogenesis	4	1.3245	0.00875588	84159, 64399, 342184, 5027	251	33	19333	9.33623	1	0.733322	0.732909
UP_SEQ_FEATURE	REPEAT:LRR 17	4	1.3245	0.00904753	55227, 6585, 23499, 84230	254	35	20532	9.23825	0.999995	0.955686	0.955686
GOTERM_BP_DIRECT	GO:0007015~actin filament organization	7	2.31788	0.00917861	9168, 596, 1730, 7114, 9844, 55604, 4645	251	138	19333	3.90701	1	0.733322	0.732909
GOTERM_BP_DIRECT	GO:0048568~embryonic organ development	4	1.3245	0.00951292	2625, 56034, 5090, 23414	251	34	19333	9.06164	1	0.733322	0.732909
GOTERM_CC_DIRECT	GO:0016604~nuclear body	11	3.64238	0.00967875	9771, 25, 1840, 51762, 26137, 10274, 5325, 10499, 146909, 3899, 2491	254	340	20580	2.62135	0.960016	0.200229	0.194785
SMART	SM00454:SAM	6	1.98675	0.00997072	3937, 160851, 116984, 64092, 401474, 2042	161	85	10379	4.55053	0.796746	0.396336	0.393843
UP_SEQ_FEATURE	DOMAIN:SH2	6	1.98675	0.010101	3937, 25, 2444, 6775, 10451, 2241	254	106	20532	4.57555	0.999999	0.955686	0.955686
UP_SEQ_FEATURE	MOTIF:Nuclear localization signal	13	4.30464	0.0101252	9760, 4163, 2122, 1063, 3097, 84969, 23414, 81624, 59269, 83990, 3720, 146909, 51514	254	449	20532	2.34042	0.999999	0.955686	0.955686
GOTERM_BP_DIRECT	GO:0030010~establishment of cell polarity	4	1.3245	0.010307	117583, 3326, 3320, 3480	251	35	19333	8.80273	1	0.759552	0.759124
UP_SEQ_FEATURE	ACT_SITE:Proton acceptor	20	6.62252	0.0106266	8476, 25, 7048, 9833, 8854, 1021, 2241, 2185, 2042, 3480, 375449, 3248, 57695, 2444, 1540, 2321, 5578, 11113, 5579, 817	254	861	20532	1.87769	0.999999	0.955686	0.955686
GOTERM_BP_DIRECT	GO:0018108~peptidyl-tyrosine phosphorylation	7	2.31788	0.0108215	25, 9833, 2444, 2321, 2241, 2185, 2042	251	143	19333	3.7704	1	0.759552	0.759124
GOTERM_BP_DIRECT	GO:0048675~axon extension	4	1.3245	0.0111384	26053, 3326, 1002, 3320	251	36	19333	8.55821	1	0.759552	0.759124
UP_SEQ_FEATURE	REPEAT:LRR 16	4	1.3245	0.0121871	55227, 6585, 23499, 84230	254	39	20532	8.29073	1	1	1
UP_KW_DOMAIN	KW-0727~SH2 domain	6	1.98675	0.0121922	3937, 25, 2444, 6775, 10451, 2241	185	108	14486	4.35015	0.255029	0.0975374	0.0894093
GOTERM_BP_DIRECT	GO:0006909~phagocytosis	5	1.65563	0.0128564	25, 301, 9844, 1130, 3953	251	70	19333	5.50171	1	0.84424	0.843763
UP_SEQ_FEATURE	DOMAIN:PDZ	7	2.31788	0.0129495	117583, 57568, 80243, 23365, 9758, 23426, 375449	254	156	20532	3.6272	1	1	1
GOTERM_BP_DIRECT	GO:0007155~cell adhesion	15	4.96689	0.0135264	285025, 5101, 3672, 2241, 2042, 117583, 10669, 1002, 79987, 6402, 60484, 5578, 3655, 4978, 10225	251	555	19333	2.08173	1	0.85651	0.856027
SMART	SM00387:HATPase_c	3	0.993377	0.014084	3326, 3320, 7184	161	12	10379	16.1165	0.895156	0.447872	0.445055
UP_SEQ_FEATURE	DOMAIN:FH2	3	0.993377	0.014287	81624, 1730, 342184	254	15	20532	16.1669	1	1	1
UP_SEQ_FEATURE	DOMAIN:ARID	3	0.993377	0.014287	84159, 3720, 10765	254	15	20532	16.1669	1	1	1
INTERPRO	IPR000980:SH2 domain	6	1.98675	0.015105	3937, 25, 2444, 6775, 10451, 2241	253	110	19176	4.13424	0.999894	0.538764	0.533385
GOTERM_MF_DIRECT	GO:0003700~transcription factor activity, sequence-specific DNA binding	15	4.96689	0.0152458	6660, 6775, 2122, 5090, 6096, 3171, 2625, 6938, 10725, 64919, 60468, 2104, 51176, 4774, 3899	249	555	18908	2.05232	0.99899	0.622306	0.618148
INTERPRO	IPR001606:ARID/BRIGHT DNA-binding domain	3	0.993377	0.016136	84159, 3720, 10765	253	15	19176	15.1589	0.999943	0.538764	0.533385
INTERPRO	IPR001404:Heat shock protein Hsp90	3	0.993377	0.016136	3326, 3320, 7184	253	15	19176	15.1589	0.999943	0.538764	0.533385
INTERPRO	IPR015425:Actin-binding FH2	3	0.993377	0.016136	81624, 1730, 342184	253	15	19176	15.1589	0.999943	0.538764	0.533385
GOTERM_MF_DIRECT	GO:0004713~protein tyrosine kinase activity	6	1.98675	0.016659	25, 2444, 2321, 2241, 2185, 3480	249	113	18908	4.03199	0.99947	0.623325	0.61916
GOTERM_BP_DIRECT	GO:0006325~chromatin organization	9	2.98013	0.0167525	9760, 8110, 29028, 9734, 23186, 5579, 5933, 10765, 3171	251	251	19333	2.76181	1	1	1
GOTERM_BP_DIRECT	GO:0016570~histone modification	5	1.65563	0.0184732	8202, 2122, 5578, 3720, 5579	251	78	19333	4.93743	1	1	1
GOTERM_MF_DIRECT	GO:0016887~ATPase activity	11	3.64238	0.0187688	122402, 3326, 29028, 3312, 83990, 3320, 22861, 23456, 146909, 3309, 7184	249	354	18908	2.35959	0.999798	0.648245	0.643913
UP_SEQ_FEATURE	REPEAT:LRR 15	4	1.3245	0.0201281	55227, 6585, 23499, 84230	254	47	20532	6.87954	1	1	1
GOTERM_BP_DIRECT	GO:0014065~phosphatidylinositol 3-kinase signaling	4	1.3245	0.02034	2625, 80243, 940, 3480	251	45	19333	6.84657	1	1	1
INTERPRO	IPR003594:Histidine kinase-like ATPase, ATP-binding domain	3	0.993377	0.0205434	3326, 3320, 7184	253	17	19176	13.3755	0.999996	0.627968	0.621699
GOTERM_BP_DIRECT	GO:0006260~DNA replication	6	1.98675	0.0205739	6241, 5937, 5422, 5983, 4774, 51514	251	121	19333	3.81937	1	1	1
GOTERM_CC_DIRECT	GO:0014069~postsynaptic density	9	2.98013	0.0208535	6230, 6232, 27185, 23362, 6169, 2185, 9758, 4536, 23426	254	275	20580	2.65168	0.999065	0.394792	0.384057
INTERPRO	IPR001478:PDZ domain	7	2.31788	0.0208974	117583, 57568, 80243, 23365, 9758, 23426, 375449	253	163	19176	3.25498	0.999997	0.627968	0.621699
UP_SEQ_FEATURE	REPEAT:LRR 14	4	1.3245	0.0212791	55227, 6585, 23499, 84230	254	48	20532	6.73622	1	1	1
UP_SEQ_FEATURE	MOTIF:DEAH box	4	1.3245	0.0212791	122402, 84083, 83990, 10721	254	48	20532	6.73622	1	1	1
GOTERM_CC_DIRECT	GO:0000785~chromatin	22	7.28477	0.0214691	8013, 8110, 6660, 8202, 6775, 5422, 2241, 5090, 1063, 6096, 23414, 3171, 2625, 6938, 10725, 60468, 2104, 4774, 10274, 54537, 10499, 5933	254	1059	20580	1.68321	0.999241	0.394792	0.384057
SMART	SM00498:FH2	3	0.993377	0.02174	81624, 1730, 342184	161	15	10379	12.8932	0.969645	0.493809	0.490703
SMART	SM00501:BRIGHT	3	0.993377	0.02174	84159, 3720, 10765	161	15	10379	12.8932	0.969645	0.493809	0.490703
UP_KW_PTM	KW-0007~Acetylation	66	21.8543	0.0223932	6230, 25902, 6234, 7325, 5422, 6235, 5983, 23365, 64754, 1780, 3320, 1021, 1063, 2104, 1730, 3312, 514, 83990, 6227, 55604, 5578, 5579, 4645, 10499, 11224, 54517, 6164, 5870, 6167, 18, 6169, 25873, 23331, 2122, 124540, 23499, 23456, 64919, 3326, 3720, 11113, 7328, 55619, 9168, 25, 9844, 6775, 7184, 4509, 2289, 54733, 5757, 817, 7114, 8202, 6181, 10725, 201595, 301, 51397, 29091, 549, 51514, 10765…	212	3465	14109	1.26765	0.392407	0.171681	0.171681
UP_KW_DOMAIN	KW-0863~Zinc-finger	34	11.2583	0.0229665	8013, 8476, 23527, 6232, 8110, 84083, 7402, 5422, 26137, 64754, 6096, 374900, 2625, 59269, 2104, 55247, 10451, 5578, 5579, 160851, 6168, 6167, 2122, 3097, 23414, 4281, 64919, 1840, 116984, 5325, 344558, 868, 11113, 10765	185	1829	14486	1.4556	0.427433	0.119725	0.109748
KEGG_PATHWAY	hsa04015:Rap1 signaling pathway	9	2.98013	0.0241616	57568, 3937, 9771, 56034, 2321, 10451, 5578, 5579, 3480	138	210	8205	2.54814	0.997036	0.640337	0.637646
GOTERM_BP_DIRECT	GO:0006491~N-glycan processing	3	0.993377	0.0246421	4121, 338596, 7903	251	19	19333	12.1617	1	1	1
UP_KW_DOMAIN	KW-0728~SH3 domain	8	2.64901	0.0249428	9256, 25, 2444, 8027, 10451, 344558, 64092, 23499	185	225	14486	2.7841	0.454591	0.119725	0.109748
UP_SEQ_FEATURE	DNA_BIND:HMG box	4	1.3245	0.0249444	9760, 6660, 51176, 84969	254	51	20532	6.33997	1	1	1
UP_KW_MOLECULAR_FUNCTION	KW-0010~Activator	19	6.29139	0.0251975	8110, 6660, 8202, 6775, 5090, 6096, 23414, 3171, 2625, 10725, 60468, 29028, 2104, 84159, 51176, 4774, 5325, 10499, 3899	181	711	11719	1.7302	0.783729	0.302369	0.287251
GOTERM_BP_DIRECT	GO:0010976~positive regulation of neuron projection development	6	1.98675	0.0254889	9760, 27185, 3655, 2185, 2042, 3309	251	128	19333	3.6105	1	1	1
INTERPRO	IPR013761:Sterile alpha motif/pointed domain	6	1.98675	0.0255138	3937, 160851, 116984, 64092, 401474, 2042	253	126	19176	3.60926	1	0.71512	0.707981
GOTERM_BP_DIRECT	GO:0051726~regulation of cell cycle	10	3.31126	0.025526	64839, 25, 10669, 3326, 3312, 2122, 5325, 1021, 5933, 51514	251	324	19333	2.37728	1	1	1
GOTERM_BP_DIRECT	GO:0043375~CD8-positive, alpha-beta T cell lineage commitment	2	0.662252	0.025696	9760, 596	251	2	19333	77.0239	1	1	1
GOTERM_BP_DIRECT	GO:0035408~histone H3-T6 phosphorylation	2	0.662252	0.025696	5578, 5579	251	2	19333	77.0239	1	1	1
GOTERM_BP_DIRECT	GO:0043368~positive T cell selection	2	0.662252	0.025696	64919, 387357	251	2	19333	77.0239	1	1	1
GOTERM_MF_DIRECT	GO:0035403~histone kinase activity (H3-T6 specific)	2	0.662252	0.0260609	5578, 5579	249	2	18908	75.9357	0.999993	0.835811	0.830227
GOTERM_BP_DIRECT	GO:0051897~positive regulation of protein kinase B signaling	6	1.98675	0.0262471	2625, 3326, 940, 3320, 55801, 3480	251	129	19333	3.58251	1	1	1
UP_SEQ_FEATURE	REPEAT:LRR 11	5	1.65563	0.0270743	55227, 6585, 55604, 23499, 84230	254	92	20532	4.39319	1	1	1
GOTERM_CC_DIRECT	GO:0030496~midbody	7	2.31788	0.0271088	55777, 1540, 23331, 11113, 1063, 3309, 7184	254	185	20580	3.06576	0.999888	0.472264	0.459423
KEGG_PATHWAY	hsa05417:Lipid and atherosclerosis	9	2.98013	0.0273196	596, 3326, 3312, 10451, 3320, 5578, 817, 3309, 7184	138	215	8205	2.48888	0.998629	0.640337	0.637646
UP_KW_LIGAND	KW-0547~Nucleotide-binding	41	13.5762	0.0282164	8476, 25902, 84083, 25, 7048, 7325, 3320, 1021, 3480, 7184, 122402, 29028, 2444, 3312, 51762, 89978, 2321, 83990, 5578, 5579, 8701, 4645, 345611, 817, 160851, 5870, 9833, 2241, 2185, 22861, 2042, 162394, 23456, 375449, 3326, 55733, 11113, 7328, 146909, 10721, 3309	113	1856	6833	1.33579	0.524874	0.366813	0.366813
GOTERM_BP_DIRECT	GO:0050853~B cell receptor signaling pathway	6	1.98675	0.0294238	596, 25, 3543, 10451, 5579, 28639	251	133	19333	3.47476	1	1	1
UP_SEQ_FEATURE	ZN_FING:Phorbol-ester/DAG-type 1	3	0.993377	0.0297088	160851, 5578, 5579	254	22	20532	11.0229	1	1	1
UP_SEQ_FEATURE	ZN_FING:Phorbol-ester/DAG-type 2	3	0.993377	0.0297088	160851, 5578, 5579	254	22	20532	11.0229	1	1	1
GOTERM_BP_DIRECT	GO:0043087~regulation of GTPase activity	5	1.65563	0.0304403	10788, 55843, 10451, 868, 2042	251	91	19333	4.23208	1	1	1
GOTERM_BP_DIRECT	GO:0033138~positive regulation of peptidyl-serine phosphorylation	5	1.65563	0.0304403	596, 3326, 64754, 3320, 345611	251	91	19333	4.23208	1	1	1
GOTERM_BP_DIRECT	GO:0046777~protein autophosphorylation	7	2.31788	0.0310653	25, 9833, 2321, 2241, 2185, 817, 3480	251	182	19333	2.96246	1	1	1
GOTERM_BP_DIRECT	GO:0030838~positive regulation of actin filament polymerization	4	1.3245	0.031159	342184, 55604, 2241, 2185	251	53	19333	5.81312	1	1	1
GOTERM_BP_DIRECT	GO:0006468~protein phosphorylation	13	4.30464	0.031294	8476, 25, 7048, 9833, 1021, 2241, 2185, 80216, 2444, 5027, 5578, 5579, 817	251	503	19333	1.99068	1	1	1
GOTERM_CC_DIRECT	GO:0030027~lamellipodium	7	2.31788	0.0316977	10788, 8476, 4163, 55604, 3983, 2241, 2185	254	192	20580	2.95399	0.999977	0.524598	0.510334
GOTERM_BP_DIRECT	GO:0006486~protein glycosylation	6	1.98675	0.031959	374378, 4121, 338596, 729920, 7903, 2590	251	136	19333	3.39811	1	1	1
UP_KW_MOLECULAR_FUNCTION	KW-0343~GTPase activation	8	2.64901	0.0323673	57568, 23527, 55843, 116984, 23365, 9779, 55296, 11138	181	197	11719	2.62927	0.861123	0.323673	0.30749
GOTERM_BP_DIRECT	GO:0010613~positive regulation of cardiac muscle hypertrophy	3	0.993377	0.0324576	8013, 5578, 817	251	22	19333	10.5033	1	1	1
GOTERM_BP_DIRECT	GO:0043254~regulation of protein complex assembly	3	0.993377	0.0324576	3312, 3320, 345611	251	22	19333	10.5033	1	1	1
GOTERM_BP_DIRECT	GO:0038083~peptidyl-tyrosine autophosphorylation	3	0.993377	0.0324576	25, 2185, 3480	251	22	19333	10.5033	1	1	1
INTERPRO	IPR001452:Src homology-3 domain	8	2.64901	0.0327296	9256, 25, 2444, 8027, 10451, 344558, 64092, 23499	253	230	19176	2.63633	1	0.71512	0.707981
UP_SEQ_FEATURE	REPEAT:LRR 13	4	1.3245	0.0332271	55227, 6585, 23499, 84230	254	57	20532	5.67261	1	1	1
KEGG_PATHWAY	hsa04151:PI3K-Akt signaling pathway	12	3.97351	0.0343248	3914, 596, 3326, 56034, 3672, 2321, 3320, 5578, 1021, 3655, 3480, 7184	138	354	8205	2.01548	0.999755	0.640337	0.637646
GOTERM_CC_DIRECT	GO:0009897~external side of plasma membrane	12	3.97351	0.0347986	3568, 7048, 940, 3543, 3672, 5027, 3655, 3953, 969, 28639, 6948, 114836	254	478	20580	2.03407	0.999992	0.548492	0.533578
KEGG_PATHWAY	hsa04066:HIF-1 signaling pathway	6	1.98675	0.0354537	596, 2321, 5578, 5579, 817, 3480	138	109	8205	3.27284	0.999814	0.640337	0.637646
KEGG_PATHWAY	hsa04918:Thyroid hormone synthesis	5	1.65563	0.0363671	3709, 5578, 5579, 3309, 7184	138	75	8205	3.96377	0.999852	0.640337	0.637646
KEGG_PATHWAY	hsa05214:Glioma	5	1.65563	0.0363671	5578, 1021, 5579, 817, 3480	138	75	8205	3.96377	0.999852	0.640337	0.637646
UP_SEQ_FEATURE	REGION:Interaction with NR3C1	2	0.662252	0.0365148	3326, 3320	254	3	20532	53.8898	1	1	1
GOTERM_CC_DIRECT	GO:0030667~secretory granule membrane	5	1.65563	0.0372223	10788, 5870, 3709, 6402, 3382	254	102	20580	3.97175	0.999996	0.560027	0.544799
SMART	SM00228:PDZ	7	2.31788	0.0372549	117583, 57568, 80243, 23365, 9758, 23426, 375449	161	160	10379	2.82038	0.997611	0.724122	0.719568
GOTERM_BP_DIRECT	GO:0042493~response to drug	9	2.98013	0.0373004	2625, 596, 3326, 7048, 301, 18, 10451, 1063, 2185	251	293	19333	2.36592	1	1	1
INTERPRO	IPR009071:High mobility group (HMG) box domain	4	1.3245	0.0373316	9760, 6660, 51176, 84969	253	56	19176	5.41389	1	0.71512	0.707981
GOTERM_MF_DIRECT	GO:0019901~protein kinase binding	13	4.30464	0.0374947	8013, 7402, 5422, 1130, 9990, 3326, 57695, 940, 1540, 5611, 11113, 4536, 345611	249	511	18908	1.93183	1	1	0.995536
KEGG_PATHWAY	hsa04810:Regulation of actin cytoskeleton	9	2.98013	0.0376669	10788, 81624, 1730, 56034, 7114, 3672, 10451, 23365, 3655	138	229	8205	2.33672	0.999892	0.640337	0.637646
GOTERM_BP_DIRECT	GO:0042274~ribosomal small subunit biogenesis	3	0.993377	0.0381342	6230, 6234, 6218	251	24	19333	9.62799	1	1	1
GOTERM_BP_DIRECT	GO:0051049~regulation of transport	2	0.662252	0.0382962	3953, 3382	251	3	19333	51.3493	1	1	1
INTERPRO	IPR010465:DRF autoregulatory	2	0.662252	0.0389105	81624, 1730	253	3	19176	50.5296	1	0.71512	0.707981
INTERPRO	IPR010011:Domain of unknown function DUF1518	2	0.662252	0.0389105	8202, 10499	253	3	19176	50.5296	1	0.71512	0.707981
INTERPRO	IPR017426:Nuclear receptor coactivator	2	0.662252	0.0389105	8202, 10499	253	3	19176	50.5296	1	0.71512	0.707981
INTERPRO	IPR011331:Ribosomal protein L37ae/L37e	2	0.662252	0.0389105	6168, 6167	253	3	19176	50.5296	1	0.71512	0.707981
INTERPRO	IPR014935:Steroid receptor coactivator	2	0.662252	0.0389105	8202, 10499	253	3	19176	50.5296	1	0.71512	0.707981
INTERPRO	IPR014920:Nuclear receptor coactivator, Ncoa-type, interlocking	2	0.662252	0.0389105	8202, 10499	253	3	19176	50.5296	1	0.71512	0.707981
INTERPRO	IPR014375:Protein kinase C, alpha/beta/gamma types	2	0.662252	0.0389105	5578, 5579	253	3	19176	50.5296	1	0.71512	0.707981
INTERPRO	IPR013088:Zinc finger, NHR/GATA-type	4	1.3245	0.039035	2625, 8013, 2104, 6096	253	57	19176	5.31891	1	0.71512	0.707981
GOTERM_MF_DIRECT	GO:0005509~calcium ion binding	17	5.62914	0.0392335	4121, 9833, 5101, 6585, 23499, 90141, 7184, 10669, 301, 313, 3709, 1002, 79987, 6402, 868, 969, 3309	249	751	18908	1.71892	1	1	0.995536
INTERPRO	IPR001331:Guanine-nucleotide dissociation stimulator, CDC24, conserved site	3	0.993377	0.0392661	80243, 10451, 23365	253	24	19176	9.47431	1	0.71512	0.707981
INTERPRO	IPR002017:Spectrin repeat	3	0.993377	0.0392661	285025, 7402, 23499	253	24	19176	9.47431	1	0.71512	0.707981
GOTERM_MF_DIRECT	GO:0008270~zinc ion binding	19	6.29139	0.0394044	8013, 8110, 6232, 64399, 7402, 5422, 6235, 6096, 23414, 4281, 2625, 1840, 2104, 55247, 1540, 5578, 868, 5579, 10765	249	875	18908	1.64889	1	1	0.995536
GOTERM_CC_DIRECT	GO:0042470~melanosome	5	1.65563	0.0395308	3326, 3312, 3320, 3309, 7184	254	104	20580	3.89537	0.999998	0.568899	0.553431
GOTERM_BP_DIRECT	GO:0006366~transcription from RNA polymerase II promoter	8	2.64901	0.0398783	2625, 10725, 64919, 6660, 1840, 51176, 940, 3171	251	244	19333	2.52537	1	1	1
GOTERM_BP_DIRECT	GO:0042026~protein refolding	3	0.993377	0.041104	3312, 3320, 3309	251	25	19333	9.24287	1	1	1
UP_KW_BIOLOGICAL_PROCESS	KW-0130~Cell adhesion	13	4.30464	0.0414216	25, 5101, 3672, 2042, 3914, 10669, 1002, 79987, 6402, 5578, 3655, 4978, 10225	158	489	11229	1.88938	0.963106	1	1
SMART	SM00133:S_TK_X	4	1.3245	0.0415925	8476, 5578, 11113, 5579	161	50	10379	5.15727	0.998835	0.724122	0.719568
PIR_SUPERFAMILY	PIRSF000550:protein kinase C, alpha/beta/gamma types	2	0.662252	0.0416844	5578, 5579	26	3	1775	45.5128	0.591041	0.29179	0.29179
PIR_SUPERFAMILY	PIRSF038181:nuclear receptor coactivator	2	0.662252	0.0416844	8202, 10499	26	3	1775	45.5128	0.591041	0.29179	0.29179
GOTERM_BP_DIRECT	GO:0007517~muscle organ development	5	1.65563	0.0421508	6938, 8110, 7402, 1063, 130827	251	101	19333	3.81306	1	1	1
GOTERM_BP_DIRECT	GO:0000086~G2/M transition of mitotic cell cycle	4	1.3245	0.0426475	64839, 9833, 11113, 8493	251	60	19333	5.13493	1	1	1
KEGG_PATHWAY	hsa01521:EGFR tyrosine kinase inhibitor resistance	5	1.65563	0.0427515	596, 56034, 5578, 5579, 3480	138	79	8205	3.76307	0.99997	0.678324	0.675474
GOTERM_BP_DIRECT	GO:0043066~negative regulation of apoptotic process	13	4.30464	0.0439615	64399, 2185, 3480, 7184, 596, 64919, 301, 51176, 940, 5611, 5757, 3309, 50515	251	530	19333	1.88927	1	1	1
GOTERM_BP_DIRECT	GO:0045892~negative regulation of transcription, DNA-templated	14	4.63576	0.0443648	8110, 9734, 2122, 1063, 6096, 23414, 374900, 2625, 84159, 51176, 3312, 23186, 3720, 10765	251	591	19333	1.82459	1	1	1
GOTERM_BP_DIRECT	GO:0031532~actin cytoskeleton reorganization	4	1.3245	0.0444394	8476, 26053, 301, 2241	251	61	19333	5.05075	1	1	1
UP_SEQ_FEATURE	REPEAT:LRR 10	5	1.65563	0.0447025	55227, 6585, 55604, 23499, 84230	254	108	20532	3.74234	1	1	1
SMART	SM01151:SM01151	2	0.662252	0.0455423	8202, 10499	161	3	10379	42.9772	0.999396	0.724122	0.719568
UP_KW_DOMAIN	KW-0729~SH3-binding	4	1.3245	0.0459728	10656, 1840, 9844, 11113	185	63	14486	4.9716	0.67681	0.183891	0.168567
GOTERM_BP_DIRECT	GO:0001525~angiogenesis	8	2.64901	0.0468112	5140, 2321, 10451, 5578, 7857, 2185, 3953, 9990	251	253	19333	2.43554	1	1	1
UP_KW_BIOLOGICAL_PROCESS	KW-0235~DNA replication	5	1.65563	0.0469125	5937, 5422, 5983, 4774, 51514	158	97	11229	3.66338	0.97643	1	1
UP_SEQ_FEATURE	REGION:Interaction with NR1D1	2	0.662252	0.0483888	3326, 3320	254	4	20532	40.4173	1	1	1
UP_SEQ_FEATURE	MOTIF:TPR repeat-binding	2	0.662252	0.0483888	3326, 3320	254	4	20532	40.4173	1	1	1
GOTERM_MF_DIRECT	GO:0023026~MHC class II protein complex binding	3	0.993377	0.0485081	3326, 3312, 3320	249	27	18908	8.4373	1	1	0.995536
SMART	SM00398:HMG	4	1.3245	0.0503699	9760, 6660, 51176, 84969	161	54	10379	4.77525	0.99973	0.728074	0.723495
GOTERM_BP_DIRECT	GO:0051179~localization	3	0.993377	0.0505069	301, 5870, 10274	251	28	19333	8.25256	1	1	1
UP_KW_MOLECULAR_FUNCTION	KW-0156~Chromatin regulator	10	3.31126	0.0506676	9760, 8110, 9734, 23186, 64754, 3720, 5579, 5933, 10765, 3171	181	311	11719	2.08186	0.955833	0.402357	0.382239
GOTERM_BP_DIRECT	GO:1905323~telomerase holoenzyme complex assembly	2	0.662252	0.0507342	3326, 3320	251	4	19333	38.512	1	1	1
GOTERM_BP_DIRECT	GO:0035799~ureter maturation	2	0.662252	0.0507342	2625, 8854	251	4	19333	38.512	1	1	1
GOTERM_MF_DIRECT	GO:0001228~transcriptional activator activity, RNA polymerase II transcription regulatory region sequence-specific binding	12	3.97351	0.0507484	2625, 8013, 6938, 10725, 64919, 2104, 51176, 4774, 2122, 5325, 5090, 6096	249	478	18908	1.90634	1	1	0.995536
GOTERM_CC_DIRECT	GO:0031234~extrinsic component of cytoplasmic side of plasma membrane	4	1.3245	0.0513453	2444, 1540, 2241, 2185	254	68	20580	4.7661	1	0.708138	0.688883
GOTERM_BP_DIRECT	GO:0042776~mitochondrial ATP synthesis coupled proton transport	4	1.3245	0.0519743	4509, 514, 4536, 4537	251	65	19333	4.73993	1	1	1
UP_SEQ_FEATURE	DOMAIN:SH3	7	2.31788	0.0525116	9256, 25, 2444, 8027, 10451, 64092, 23499	254	217	20532	2.60757	1	1	1
KEGG_PATHWAY	hsa05415:Diabetic cardiomyopathy	8	2.64901	0.0532507	4509, 7048, 514, 5578, 5579, 4536, 4537, 817	138	203	8205	2.34311	0.999998	0.748156	0.745012
KEGG_PATHWAY	hsa04012:ErbB signaling pathway	5	1.65563	0.0534397	25, 5578, 868, 5579, 817	138	85	8205	3.49744	0.999998	0.748156	0.745012
GOTERM_CC_DIRECT	GO:0043235~receptor complex	7	2.31788	0.0539944	3568, 7048, 3709, 2321, 2042, 3953, 3480	254	219	20580	2.5898	1	0.714886	0.695448
GOTERM_BP_DIRECT	GO:0007229~integrin-mediated signaling pathway	5	1.65563	0.0545801	25, 3672, 10451, 3655, 2185	251	110	19333	3.50109	1	1	1
GOTERM_MF_DIRECT	GO:0051787~misfolded protein binding	3	0.993377	0.0551665	3312, 5611, 3309	249	29	18908	7.85542	1	1	0.995536
INTERPRO	IPR018159:Spectrin/alpha-actinin	3	0.993377	0.0553569	7402, 23101, 23499	253	29	19176	7.84081	1	0.978514	0.968745
GOTERM_MF_DIRECT	GO:0045296~cadherin binding	9	2.98013	0.0564768	6164, 81624, 3326, 3312, 1002, 2241, 3655, 23499, 3309	249	316	18908	2.16273	1	1	0.995536
GOTERM_BP_DIRECT	GO:2000773~negative regulation of cellular senescence	3	0.993377	0.0571608	25, 1021, 5933	251	30	19333	7.70239	1	1	1
GOTERM_MF_DIRECT	GO:0008134~transcription factor binding	7	2.31788	0.0578734	2625, 6938, 10725, 9734, 4774, 5933, 23414	249	209	18908	2.5433	1	1	0.995536
UP_KW_MOLECULAR_FUNCTION	KW-0808~Transferase	41	13.5762	0.0578835	8476, 25, 7048, 7325, 5422, 64754, 1021, 338596, 729920, 2590, 3480, 283209, 727936, 2444, 2321, 5578, 5579, 817, 50515, 374378, 160851, 9953, 9833, 8202, 18, 2122, 2241, 2185, 2042, 375449, 4281, 201595, 80216, 1840, 55733, 344558, 868, 11113, 7328, 7903, 10721	181	2045	11719	1.29808	0.972057	0.402357	0.382239
GOTERM_BP_DIRECT	GO:0010595~positive regulation of endothelial cell migration	4	1.3245	0.0580033	2625, 25, 5578, 2185	251	68	19333	4.53082	1	1	1
INTERPRO	IPR008271:Serine/threonine-protein kinase, active site	9	2.98013	0.0581018	8476, 7048, 9833, 5578, 1021, 11113, 5579, 817, 375449	253	316	19176	2.1587	1	0.986398	0.976551
GOTERM_MF_DIRECT	GO:0003785~actin monomer binding	3	0.993377	0.0586092	9168, 25, 7114	249	30	18908	7.59357	1	1	0.995536
GOTERM_MF_DIRECT	GO:0031072~heat shock protein binding	4	1.3245	0.0600054	3326, 3312, 2289, 3309	249	68	18908	4.46681	1	1	0.995536
UP_SEQ_FEATURE	MUTAGEN:K->R: Complete loss of in vitro methylation by METTL21A.	2	0.662252	0.0601171	3312, 3309	254	5	20532	32.3339	1	1	1
UP_SEQ_FEATURE	TRANSMEM:Helical; Signal-anchor for type II membrane protein	10	3.31126	0.0605194	374378, 9953, 4121, 727936, 338596, 969, 7903, 2590, 57628, 50515	254	400	20532	2.02087	1	1	1
GOTERM_MF_DIRECT	GO:0019904~protein domain specific binding	8	2.64901	0.0608608	10656, 25, 5870, 22861, 10499, 3382, 3309, 3171	249	265	18908	2.2924	1	1	0.995536
INTERPRO	IPR027417:P-loop containing nucleoside triphosphate hydrolase	19	6.29139	0.0617577	25902, 84083, 9953, 5870, 5983, 22861, 23456, 162394, 122402, 10788, 84319, 29028, 51762, 83990, 8701, 4645, 146909, 10721, 345611	253	921	19176	1.56362	1	0.986398	0.976551
KEGG_PATHWAY	hsa05225:Hepatocellular carcinoma	7	2.31788	0.0619619	8110, 7048, 51176, 5578, 1021, 5579, 3480	138	168	8205	2.47736	1	0.819274	0.815831
INTERPRO	IPR017892:Protein kinase, C-terminal	3	0.993377	0.0623365	8476, 5578, 5579	253	31	19176	7.33495	1	0.986398	0.976551
GOTERM_BP_DIRECT	GO:0016477~cell migration	8	2.64901	0.0628283	3914, 8476, 9844, 2321, 10451, 55604, 2262, 2042	251	271	19333	2.27377	1	1	1
GOTERM_BP_DIRECT	GO:0033153~T cell receptor V(D)J recombination	2	0.662252	0.0630119	64919, 51176	251	5	19333	30.8096	1	1	1
GOTERM_BP_DIRECT	GO:0043697~cell dedifferentiation	2	0.662252	0.0630119	8202, 1021	251	5	19333	30.8096	1	1	1
GOTERM_BP_DIRECT	GO:0051882~mitochondrial depolarization	2	0.662252	0.0630119	25, 5027	251	5	19333	30.8096	1	1	1
UP_SEQ_FEATURE	DOMAIN:DH	4	1.3245	0.0633605	80243, 10451, 23365, 23101	254	74	20532	4.36944	1	1	1
GOTERM_BP_DIRECT	GO:0051056~regulation of small GTPase mediated signal transduction	5	1.65563	0.0638514	57568, 80243, 55843, 10451, 23365	251	116	19333	3.32	1	1	1
INTERPRO	IPR009110:Nuclear receptor coactivator, interlocking	2	0.662252	0.0640092	8202, 10499	253	5	19176	30.3178	1	0.986398	0.976551
INTERPRO	IPR004198:Zinc finger, C5HC2-type	2	0.662252	0.0640092	3720, 10765	253	5	19176	30.3178	1	0.986398	0.976551
GOTERM_BP_DIRECT	GO:0043552~positive regulation of phosphatidylinositol 3-kinase activity	3	0.993377	0.0641	2321, 10451, 2185	251	32	19333	7.22099	1	1	1
UP_SEQ_FEATURE	CROSSLNK:Glycyl lysine isopeptide (Lys-Gly) (interchain with G-Cter in SUMO2); alternate	9	2.98013	0.0645213	10725, 7114, 301, 3312, 6169, 26137, 6218, 10499, 5757	254	345	20532	2.10873	1	1	1
UP_SEQ_FEATURE	REPEAT:LRR 12	4	1.3245	0.0654244	55227, 6585, 23499, 84230	254	75	20532	4.31118	1	1	1
UP_KW_MOLECULAR_FUNCTION	KW-0143~Chaperone	8	2.64901	0.0655657	3326, 91942, 3312, 2289, 3320, 5611, 3309, 7184	181	231	11719	2.24228	0.982903	0.402357	0.382239
UP_SEQ_FEATURE	CROSSLNK:Glycyl lysine isopeptide (Lys-Gly) (interchain with G-Cter in SUMO2)	23	7.61589	0.0661151	6164, 8110, 6169, 8027, 2122, 26137, 162394, 23414, 10656, 6938, 10725, 64919, 60468, 29028, 84159, 23186, 6227, 10274, 3983, 10499, 11224, 10765, 3309	254	1267	20532	1.4674	1	1	1
UP_KW_BIOLOGICAL_PROCESS	KW-0221~Differentiation	17	5.62914	0.0668473	6660, 7048, 6585, 91851, 440712, 2122, 1021, 1063, 162394, 23414, 3171, 122402, 6938, 1730, 2321, 3720, 11113	158	762	11229	1.58554	0.995468	1	1
UP_KW_MOLECULAR_FUNCTION	KW-0418~Kinase	18	5.96026	0.0670596	8476, 25, 7048, 160851, 9833, 1021, 2241, 2185, 2042, 3480, 375449, 80216, 2444, 2321, 5578, 11113, 5579, 817	181	747	11719	1.56014	0.984468	0.402357	0.382239
UP_KW_CELLULAR_COMPONENT	KW-0539~Nucleus	87	28.8079	0.0674579	8013, 84083, 5422, 5983, 64754, 3320, 1021, 1063, 8493, 374900, 122402, 5937, 2625, 10656, 10659, 596, 26031, 2104, 29028, 55247, 3312, 83990, 5578, 5579, 10499, 5933, 54517, 6241, 342184, 2122, 2241, 3097, 23414, 22843, 3171, 64839, 64919, 3326, 84159, 55777, 51176, 4774, 3720, 146909, 55619, 9760, 8110, 25, 6775, 26137, 2491, 6096, 26053, 59269, 56034, 2444, 387357, 23186, 2289, 54537, 10274, 6…	234	5667	17641	1.15737	0.913225	0.865144	0.865144
KEGG_PATHWAY	hsa04912:GnRH signaling pathway	5	1.65563	0.0697407	3709, 5578, 5579, 2185, 817	138	93	8205	3.19659	1	0.873594	0.869923
UP_KW_BIOLOGICAL_PROCESS	KW-0346~Stress response	5	1.65563	0.0700322	3326, 3312, 3320, 5611, 7184	158	111	11229	3.20133	0.996529	1	1
UP_SEQ_FEATURE	DOMAIN:Fibronectin type-III	6	1.98675	0.0709151	9256, 3568, 2042, 3953, 3480, 4281	254	179	20532	2.70954	1	1	1
GOTERM_BP_DIRECT	GO:0071300~cellular response to retinoic acid	4	1.3245	0.0709958	8854, 2185, 2042, 6096	251	74	19333	4.16345	1	1	1
GOTERM_BP_DIRECT	GO:0006974~cellular response to DNA damage stimulus	8	2.64901	0.0714693	84083, 596, 10725, 25, 7325, 10451, 51514, 10721	251	279	19333	2.20857	1	1	1
GOTERM_CC_DIRECT	GO:0098556~cytoplasmic side of rough endoplasmic reticulum membrane	2	0.662252	0.0715392	6234, 6235	254	6	20580	27.0079	1	0.877972	0.8541
GOTERM_CC_DIRECT	GO:0005783~endoplasmic reticulum	21	6.95364	0.071617	5140, 6164, 25, 4121, 25873, 6171, 6173, 7184, 154807, 596, 27185, 1588, 201595, 1730, 55733, 23240, 3709, 3543, 5578, 5611, 3309	254	1144	20580	1.48732	1	0.877972	0.8541
GOTERM_BP_DIRECT	GO:0001822~kidney development	5	1.65563	0.0721676	2625, 3248, 84159, 8854, 1063	251	121	19333	3.18281	1	1	1
SMART	SM00150:SPEC	3	0.993377	0.0731256	7402, 23101, 23499	161	29	10379	6.66888	0.999994	0.925682	0.91986
GOTERM_BP_DIRECT	GO:0051402~neuron apoptotic process	4	1.3245	0.0732782	596, 11113, 22861, 3309	251	75	19333	4.10794	1	1	1
UP_SEQ_FEATURE	CROSSLNK:Glycyl lysine isopeptide (Lys-Gly) (interchain with G-Cter in SUMO1); alternate	6	1.98675	0.0737198	10725, 301, 3312, 26137, 6218, 3309	254	181	20532	2.6796	1	1	1
INTERPRO	IPR000219:Dbl homology (DH) domain	4	1.3245	0.073728	80243, 10451, 23365, 23101	253	74	19176	4.097	1	1	0.991667
UP_SEQ_FEATURE	DOMAIN:Calponin-homology (CH)	4	1.3245	0.0739832	10788, 7402, 10451, 23499	254	79	20532	4.09289	1	1	1
GOTERM_MF_DIRECT	GO:0004674~protein serine/threonine kinase activity	10	3.31126	0.0747076	8476, 7048, 80216, 9833, 5578, 11113, 5579, 8493, 817, 375449	249	392	18908	1.93714	1	1	0.995536
GOTERM_BP_DIRECT	GO:0043687~post-translational protein modification	3	0.993377	0.0750023	201595, 5578, 5579	251	35	19333	6.60205	1	1	1
GOTERM_BP_DIRECT	GO:0090050~positive regulation of cell migration involved in sprouting angiogenesis	3	0.993377	0.0750023	25, 301, 9734	251	35	19333	6.60205	1	1	1
GOTERM_BP_DIRECT	GO:0030032~lamellipodium assembly	3	0.993377	0.0750023	10451, 55604, 3983	251	35	19333	6.60205	1	1	1
GOTERM_BP_DIRECT	GO:0045773~positive regulation of axon extension	3	0.993377	0.0750023	27185, 1002, 23499	251	35	19333	6.60205	1	1	1
GOTERM_BP_DIRECT	GO:0010656~negative regulation of muscle cell apoptotic process	2	0.662252	0.0751315	2185, 3480	251	6	19333	25.6746	1	1	1
UP_SEQ_FEATURE	DOMAIN:HMG box	3	0.993377	0.076015	6660, 51176, 84969	254	37	20532	6.55416	1	1	1
GOTERM_MF_DIRECT	GO:0003828~alpha-N-acetylneuraminate alpha-2,8-sialyltransferase activity	2	0.662252	0.0761708	338596, 7903	249	6	18908	25.3119	1	1	0.995536
GOTERM_MF_DIRECT	GO:0051434~BH3 domain binding	2	0.662252	0.0761708	596, 345611	249	6	18908	25.3119	1	1	0.995536
INTERPRO	IPR001152:Thymosin beta-4	2	0.662252	0.0763127	9168, 7114	253	6	19176	25.2648	1	1	0.991667
SMART	SM00252:SH2	5	1.65563	0.0767786	3937, 25, 2444, 10451, 2241	161	104	10379	3.09932	0.999997	0.925682	0.91986
GOTERM_BP_DIRECT	GO:0045444~fat cell differentiation	4	1.3245	0.0779402	27241, 8013, 84159, 84230	251	77	19333	4.00124	1	1	1
GOTERM_MF_DIRECT	GO:0003779~actin binding	9	2.98013	0.0781883	10788, 81624, 1730, 7402, 342184, 3983, 2241, 4645, 23499	249	339	18908	2.01599	1	1	0.995536
KEGG_PATHWAY	hsa04730:Long-term depression	4	1.3245	0.0783962	3709, 5578, 5579, 3480	138	60	8205	3.96377	1	0.887417	0.883689
GOTERM_BP_DIRECT	GO:0048536~spleen development	3	0.993377	0.078759	596, 25, 3720	251	36	19333	6.41866	1	1	1
GOTERM_BP_DIRECT	GO:0072593~reactive oxygen species metabolic process	3	0.993377	0.078759	596, 5027, 4536	251	36	19333	6.41866	1	1	1
GOTERM_BP_DIRECT	GO:0032743~positive regulation of interleukin-2 production	3	0.993377	0.078759	25, 301, 940	251	36	19333	6.41866	1	1	1
GOTERM_BP_DIRECT	GO:2000352~negative regulation of endothelial cell apoptotic process	3	0.993377	0.078759	2625, 25, 7857	251	36	19333	6.41866	1	1	1
GOTERM_BP_DIRECT	GO:0070507~regulation of microtubule cytoskeleton organization	3	0.993377	0.078759	1540, 2042, 4281	251	36	19333	6.41866	1	1	1
UP_KW_CELLULAR_COMPONENT	KW-0206~Cytoskeleton	25	8.27815	0.0802663	9168, 25, 7402, 1780, 1021, 1063, 27241, 26053, 27185, 27145, 55604, 8701, 7114, 285025, 23331, 2241, 23499, 167691, 79582, 4281, 80216, 1540, 3983, 146909, 51514	234	1343	17641	1.40337	0.946522	0.865144	0.865144
SMART	SM00033:CH	4	1.3245	0.0815066	10788, 7402, 10451, 23499	161	66	10379	3.90702	0.999999	0.925682	0.91986
PIR_SUPERFAMILY	PIRSF001828:thymosin beta	2	0.662252	0.0816978	9168, 7114	26	6	1775	22.7564	0.833007	0.428914	0.428914
KEGG_PATHWAY	hsa04360:Axon guidance	7	2.31788	0.0838957	25, 6585, 23365, 5578, 3983, 2042, 817	138	182	8205	2.28679	1	0.887417	0.883689
GOTERM_MF_DIRECT	GO:0097718~disordered domain specific binding	3	0.993377	0.0845978	3326, 8202, 3320	249	37	18908	6.15695	1	1	0.995536
GOTERM_BP_DIRECT	GO:0006357~regulation of transcription from RNA polymerase II promoter	30	9.93377	0.0859047	8013, 9760, 8110, 6775, 26137, 6096, 374900, 2625, 59269, 2104, 23186, 83990, 5579, 5933, 817, 6660, 2122, 5090, 3097, 84969, 23414, 3171, 6938, 64919, 10725, 60468, 84159, 51176, 4774, 5325	251	1723	19333	1.3411	1	1	1
GOTERM_BP_DIRECT	GO:0042220~response to cocaine	3	0.993377	0.0864433	3326, 2185, 3309	251	38	19333	6.08083	1	1	1
UP_SEQ_FEATURE	DOMAIN:Ig-like C1-type	3	0.993377	0.0869463	3543, 28755, 28639	254	40	20532	6.0626	1	1	1
GOTERM_BP_DIRECT	GO:0048864~stem cell development	2	0.662252	0.0870949	596, 124540	251	7	19333	22.0068	1	1	1
GOTERM_BP_DIRECT	GO:0021955~central nervous system neuron axonogenesis	2	0.662252	0.0870949	3326, 3320	251	7	19333	22.0068	1	1	1
GOTERM_BP_DIRECT	GO:0045920~negative regulation of exocytosis	2	0.662252	0.0870949	301, 29091	251	7	19333	22.0068	1	1	1
GOTERM_BP_DIRECT	GO:0042063~gliogenesis	2	0.662252	0.0870949	301, 1021	251	7	19333	22.0068	1	1	1
GOTERM_BP_DIRECT	GO:0007077~mitotic nuclear envelope disassembly	2	0.662252	0.0870949	5578, 5579	251	7	19333	22.0068	1	1	1
GOTERM_BP_DIRECT	GO:0018105~peptidyl-serine phosphorylation	6	1.98675	0.0872427	596, 7048, 5578, 5579, 817, 375449	251	182	19333	2.53925	1	1	1
KEGG_PATHWAY	hsa04621:NOD-like receptor signaling pathway	7	2.31788	0.0873418	596, 3326, 3709, 5027, 3320, 118429, 22861	138	184	8205	2.26193	1	0.887417	0.883689
GOTERM_BP_DIRECT	GO:0030433~ubiquitin-dependent ERAD pathway	4	1.3245	0.0876409	201595, 4121, 3309, 7184	251	81	19333	3.80365	1	1	1
UP_KW_DISEASE	KW-0989~Craniosynostosis	3	0.993377	0.0882479	6938, 7048, 10225	87	26	4472	5.93103	0.986992	1	1
INTERPRO	IPR015727:Protein kinase C mu-related	2	0.662252	0.088455	5578, 5579	253	7	19176	21.6556	1	1	0.991667
GOTERM_BP_DIRECT	GO:0007411~axon guidance	6	1.98675	0.088662	2625, 285025, 6585, 1002, 2042, 729920	251	183	19333	2.52537	1	1	1
SMART	SM00152:THY	2	0.662252	0.0890228	9168, 7114	161	6	10379	21.4886	1	0.943642	0.937707
GOTERM_BP_DIRECT	GO:0030041~actin filament polymerization	3	0.993377	0.0903668	25, 81624, 1730	251	39	19333	5.92492	1	1	1
GOTERM_BP_DIRECT	GO:0033077~T cell differentiation in thymus	3	0.993377	0.0903668	596, 64919, 1021	251	39	19333	5.92492	1	1	1
INTERPRO	IPR001715:Calponin homology domain	4	1.3245	0.0909235	10788, 7402, 10451, 23499	253	81	19176	3.74294	1	1	0.991667
GOTERM_BP_DIRECT	GO:0014068~positive regulation of phosphatidylinositol 3-kinase signaling	4	1.3245	0.0926733	56034, 940, 2321, 3480	251	83	19333	3.712	1	1	1
UP_SEQ_FEATURE	DOMAIN:Fibronectin type-III 1	5	1.65563	0.0932373	9256, 3568, 2042, 3953, 3480	254	139	20532	2.90772	1	1	1
UP_SEQ_FEATURE	DOMAIN:Fibronectin type-III 2	5	1.65563	0.0932373	9256, 3568, 2042, 3953, 3480	254	139	20532	2.90772	1	1	1
GOTERM_MF_DIRECT	GO:0000976~transcription regulatory region sequence-specific DNA binding	7	2.31788	0.0933029	2625, 6938, 6660, 84159, 26137, 374900, 3171	249	238	18908	2.2334	1	1	0.995536
GOTERM_MF_DIRECT	GO:0051082~unfolded protein binding	5	1.65563	0.0939639	3326, 3312, 3320, 3309, 7184	249	131	18908	2.89831	1	1	0.995536
GOTERM_BP_DIRECT	GO:0035094~response to nicotine	3	0.993377	0.0943417	596, 18, 3480	251	40	19333	5.77679	1	1	1
GOTERM_BP_DIRECT	GO:0030177~positive regulation of Wnt signaling pathway	3	0.993377	0.0943417	27185, 51176, 23499	251	40	19333	5.77679	1	1	1
UP_SEQ_FEATURE	DOMAIN:PDZ 1	3	0.993377	0.0944783	117583, 80243, 23426	254	42	20532	5.7739	1	1	1
UP_SEQ_FEATURE	DOMAIN:PDZ 2	3	0.993377	0.0944783	117583, 80243, 23426	254	42	20532	5.7739	1	1	1
UP_SEQ_FEATURE	ZN_FING:Phorbol-ester/DAG-type	3	0.993377	0.0944783	8476, 10451, 11113	254	42	20532	5.7739	1	1	1
GOTERM_BP_DIRECT	GO:0043547~positive regulation of GTPase activity	6	1.98675	0.0984269	9771, 116984, 9649, 163486, 3655, 55619	251	189	19333	2.4452	1	1	1
GOTERM_BP_DIRECT	GO:0046631~alpha-beta T cell activation	2	0.662252	0.0989042	28755, 28639	251	8	19333	19.256	1	1	1
GOTERM_BP_DIRECT	GO:0061684~chaperone-mediated autophagy	2	0.662252	0.0989042	3312, 3320	251	8	19333	19.256	1	1	1
SMART	SM00325:RhoGEF	4	1.3245	0.0995392	80243, 10451, 23365, 23101	161	72	10379	3.58144	1	0.974733	0.968602

## Sheet: Donor1
Table S10 GO term enrichment analysis for transcripts that were significantly correlated with HIV RNA levels
Table S10B GO term enrichment analysis for Donor 1 primary cells
Note: Analyses of GO enrichment (biological process) were carried out for each condition using DAVID.
Category	Term	Count	X.	P value	Genes	List.Total	Pop.Hits	Pop.Total	Fold.Enrichment	Bonferroni	Benjamini	FDR
UP_KW_PTM	KW-0597~Phosphoprotein	1293	57.4667	1.47586e-55	ENSG00000115839, ENSG00000092871, ENSG00000077238, ENSG00000043462, ENSG00000113658, ENSG00000040199, ENSG00000134352, ENSG00000133026, ENSG00000172869, ENSG00000012963, ENSG00000189079, ENSG00000034510, ENSG00000151929, ENSG00000136770, ENSG00000023608, ENSG00000128915, ENSG00000125885, ENSG00000177084, ENSG00000102760, ENSG00000156374, ENSG00000171791, ENSG00000115825, ENSG00000112312, ENSG0000…	1700	8330	14109	1.28825	4.27999e-54	4.42758e-54	4.27999e-54
GOTERM_CC_DIRECT	GO:0005829~cytosol	872	38.7556	2.56632e-55	ENSG00000115839, ENSG00000092871, ENSG00000137628, ENSG00000043462, ENSG00000113658, ENSG00000040199, ENSG00000133026, ENSG00000151929, ENSG00000128915, ENSG00000125885, ENSG00000102760, ENSG00000114737, ENSG00000171791, ENSG00000115825, ENSG00000112312, ENSG00000069869, ENSG00000171552, ENSG00000111224, ENSG00000135457, ENSG00000067208, ENSG00000148516, ENSG00000151914, ENSG00000109381, ENSG0000…	2087	5520	20580	1.55776	2.53809e-52	2.53809e-52	2.41491e-52
GOTERM_MF_DIRECT	GO:0005515~protein binding	1602	71.2	1.59861e-34	ENSG00000115839, ENSG00000178177, ENSG00000137628, ENSG00000113658, ENSG00000040199, ENSG00000151929, ENSG00000136770, ENSG00000023608, ENSG00000102524, ENSG00000126970, ENSG00000156374, ENSG00000115825, ENSG00000112312, ENSG00000069869, ENSG00000171552, ENSG00000135457, ENSG00000067208, ENSG00000151914, ENSG00000123472, ENSG00000163935, ENSG00000178199, ENSG00000044574, ENSG00000144381, ENSG0000…	2045	12619	18908	1.17379	2.76081e-31	2.76081e-31	2.70645e-31
UP_KW_CELLULAR_COMPONENT	KW-0963~Cytoplasm	826	36.7111	6.1739e-32	ENSG00000115839, ENSG00000092871, ENSG00000137628, ENSG00000043462, ENSG00000113658, ENSG00000040199, ENSG00000135205, ENSG00000034510, ENSG00000151929, ENSG00000126970, ENSG00000102760, ENSG00000282291, ENSG00000171791, ENSG00000115825, ENSG00000112312, ENSG00000069869, ENSG00000171552, ENSG00000067208, ENSG00000100578, ENSG00000151914, ENSG00000168386, ENSG00000102753, ENSG00000235067, ENSG0000…	1902	5538	17641	1.38337	3.39565e-30	3.39565e-30	2.90173e-30
GOTERM_CC_DIRECT	GO:0005737~cytoplasm	784	34.8444	3.20863e-28	ENSG00000115839, ENSG00000092871, ENSG00000137628, ENSG00000113658, ENSG00000040199, ENSG00000135205, ENSG00000133026, ENSG00000012963, ENSG00000034510, ENSG00000151929, ENSG00000102524, ENSG00000102763, ENSG00000126970, ENSG00000102760, ENSG00000282291, ENSG00000171791, ENSG00000115825, ENSG00000112312, ENSG00000069869, ENSG00000171552, ENSG00000169239, ENSG00000100578, ENSG00000151914, ENSG0000…	2087	5593	20580	1.38227	3.17333e-25	1.58667e-25	1.50966e-25
GOTERM_CC_DIRECT	GO:0005654~nucleoplasm	588	26.1333	6.02775e-26	ENSG00000070961, ENSG00000143190, ENSG00000215328, ENSG00000077238, ENSG00000092871, ENSG00000113658, ENSG00000040199, ENSG00000227794, ENSG00000114861, ENSG00000226225, ENSG00000035720, ENSG00000189079, ENSG00000123106, ENSG00000023608, ENSG00000128915, ENSG00000125885, ENSG00000177084, ENSG00000178295, ENSG00000100220, ENSG00000147316, ENSG00000102760, ENSG00000182568, ENSG00000157349, ENSG0000…	2087	3960	20580	1.46422	5.96144e-23	1.98715e-23	1.8907e-23
UP_SEQ_FEATURE	COMPBIAS:Polar residues	917	40.7556	8.13563e-23	ENSG00000214113, ENSG00000115839, ENSG00000092871, ENSG00000077238, ENSG00000178177, ENSG00000043462, ENSG00000113658, ENSG00000040199, ENSG00000134352, ENSG00000172869, ENSG00000189079, ENSG00000151929, ENSG00000173715, ENSG00000136770, ENSG00000128915, ENSG00000102524, ENSG00000102760, ENSG00000115825, ENSG00000112312, ENSG00000069869, ENSG00000135457, ENSG00000067208, ENSG00000148516, ENSG0000…	2122	6903	20532	1.28534	7.23176e-19	7.23176e-19	7.21305e-19
GOTERM_MF_DIRECT	GO:0005524~ATP binding	288	12.8	4.60567e-22	ENSG00000070961, ENSG00000172071, ENSG00000006837, ENSG00000107779, ENSG00000215328, ENSG00000137628, ENSG00000133026, ENSG00000227314, ENSG00000184182, ENSG00000168016, ENSG00000230961, ENSG00000138031, ENSG00000055332, ENSG00000125885, ENSG00000102763, ENSG00000145375, ENSG00000140367, ENSG00000275199, ENSG00000106683, ENSG00000108984, ENSG00000157349, ENSG00000075624, ENSG00000262304, ENSG0000…	2045	1541	18908	1.72799	7.95399e-19	3.977e-19	3.8987e-19
UP_KW_MOLECULAR_FUNCTION	KW-0808~Transferase	357	15.8667	3.80604e-18	ENSG00000172071, ENSG00000172197, ENSG00000006837, ENSG00000107779, ENSG00000092871, ENSG00000113532, ENSG00000241058, ENSG00000152465, ENSG00000012963, ENSG00000184182, ENSG00000007001, ENSG00000086758, ENSG00000115392, ENSG00000187210, ENSG00000055332, ENSG00000177084, ENSG00000143198, ENSG00000011198, ENSG00000140367, ENSG00000275199, ENSG00000106683, ENSG00000169902, ENSG00000108984, ENSG0000…	1365	2045	11719	1.49876	3.76798e-16	3.76798e-16	3.19707e-16
GOTERM_CC_DIRECT	GO:0005634~nucleus	777	34.5333	1.81823e-17	ENSG00000185947, ENSG00000178177, ENSG00000113658, ENSG00000133026, ENSG00000151929, ENSG00000125885, ENSG00000177084, ENSG00000126970, ENSG00000102760, ENSG00000122376, ENSG00000213020, ENSG00000282291, ENSG00000156374, ENSG00000171791, ENSG00000112312, ENSG00000069869, ENSG00000111224, ENSG00000135457, ENSG00000067208, ENSG00000240891, ENSG00000148516, ENSG00000151914, ENSG00000168386, ENSG0000…	2087	6007	20580	1.27552	1.79823e-14	4.49557e-15	4.27738e-15
GOTERM_BP_DIRECT	GO:0006468~protein phosphorylation	113	5.02222	1.65756e-15	ENSG00000135605, ENSG00000114904, ENSG00000172071, ENSG00000006837, ENSG00000107779, ENSG00000174891, ENSG00000097007, ENSG00000113658, ENSG00000151414, ENSG00000214517, ENSG00000006432, ENSG00000134070, ENSG00000055332, ENSG00000275199, ENSG00000106683, ENSG00000115825, ENSG00000173334, ENSG00000028116, ENSG00000020633, ENSG00000156535, ENSG00000104375, ENSG00000175087, ENSG00000089041, ENSG0000…	1992	503	19333	2.18032	1.02318e-11	1.01824e-11	1.00863e-11
GOTERM_CC_DIRECT	GO:0005813~centrosome	119	5.28889	3.67501e-15	ENSG00000156787, ENSG00000149292, ENSG00000215328, ENSG00000176155, ENSG00000068885, ENSG00000114107, ENSG00000136811, ENSG00000116127, ENSG00000133302, ENSG00000288700, ENSG00000100629, ENSG00000138430, ENSG00000158161, ENSG00000276725, ENSG00000100503, ENSG00000168014, ENSG00000165660, ENSG00000184588, ENSG00000107890, ENSG00000178295, ENSG00000183137, ENSG00000102760, ENSG00000129696, ENSG0000…	2087	556	20580	2.11055	3.62343e-12	7.26917e-13	6.91637e-13
UP_KW_CELLULAR_COMPONENT	KW-0206~Cytoskeleton	236	10.4889	7.68792e-15	ENSG00000111913, ENSG00000215328, ENSG00000130559, ENSG00000068885, ENSG00000129680, ENSG00000116127, ENSG00000135205, ENSG00000288700, ENSG00000034510, ENSG00000276725, ENSG00000168014, ENSG00000165660, ENSG00000145375, ENSG00000106683, ENSG00000107771, ENSG00000147316, ENSG00000108984, ENSG00000102760, ENSG00000075624, ENSG00000171552, ENSG00000067208, ENSG00000011523, ENSG00000276734, ENSG0000…	1902	1343	17641	1.62985	4.2133e-13	2.11418e-13	1.80666e-13
UP_KW_CELLULAR_COMPONENT	KW-0539~Nucleus	752	33.4222	4.04427e-13	ENSG00000185947, ENSG00000214113, ENSG00000178177, ENSG00000113658, ENSG00000040199, ENSG00000189079, ENSG00000151929, ENSG00000136770, ENSG00000023608, ENSG00000128915, ENSG00000125885, ENSG00000177084, ENSG00000126970, ENSG00000102760, ENSG00000122376, ENSG00000213020, ENSG00000282291, ENSG00000156374, ENSG00000171791, ENSG00000112312, ENSG00000069869, ENSG00000171552, ENSG00000111224, ENSG0000…	1902	5667	17641	1.23077	2.2245e-11	7.4145e-12	6.33602e-12
UP_SEQ_FEATURE	COMPBIAS:Basic and acidic residues	726	32.2667	8.48276e-13	ENSG00000070961, ENSG00000115839, ENSG00000077238, ENSG00000178177, ENSG00000043462, ENSG00000137501, ENSG00000114861, ENSG00000133026, ENSG00000150961, ENSG00000035720, ENSG00000012963, ENSG00000173715, ENSG00000123106, ENSG00000276725, ENSG00000136770, ENSG00000168014, ENSG00000128915, ENSG00000078699, ENSG00000125885, ENSG00000102763, ENSG00000147316, ENSG00000115825, ENSG00000156374, ENSG0000…	2122	5657	20532	1.24176	7.54073e-09	3.77016e-09	3.76041e-09
UP_KW_DOMAIN	KW-0175~Coiled coil	380	16.8889	1.90266e-12	ENSG00000156026, ENSG00000112208, ENSG00000133026, ENSG00000135205, ENSG00000288700, ENSG00000168016, ENSG00000123106, ENSG00000276725, ENSG00000078699, ENSG00000126970, ENSG00000156374, ENSG00000112312, ENSG00000005059, ENSG00000067208, ENSG00000172765, ENSG00000276734, ENSG00000250565, ENSG00000100578, ENSG00000151914, ENSG00000078687, ENSG00000168386, ENSG00000124203, ENSG00000179152, ENSG0000…	1481	2705	14486	1.37407	5.51783e-11	5.51771e-11	4.37611e-11
INTERPRO	IPR011993:Pleckstrin homology-like domain	98	4.35556	4.05707e-12	ENSG00000133789, ENSG00000135605, ENSG00000079819, ENSG00000139926, ENSG00000152061, ENSG00000114346, ENSG00000153317, ENSG00000119487, ENSG00000035720, ENSG00000141293, ENSG00000035681, ENSG00000054523, ENSG00000023171, ENSG00000275199, ENSG00000155324, ENSG00000115825, ENSG00000136828, ENSG00000196712, ENSG00000173848, ENSG00000003393, ENSG00000172915, ENSG00000116191, ENSG00000102780, ENSG0000…	2042	446	19176	2.06345	1.04916e-08	1.04916e-08	1.03901e-08
UP_SEQ_FEATURE	DOMAIN:Protein kinase	105	4.66667	5.6117e-12	ENSG00000135605, ENSG00000114904, ENSG00000172071, ENSG00000006837, ENSG00000107779, ENSG00000097007, ENSG00000151414, ENSG00000006432, ENSG00000134070, ENSG00000055332, ENSG00000275199, ENSG00000106683, ENSG00000108984, ENSG00000115825, ENSG00000173334, ENSG00000028116, ENSG00000169118, ENSG00000275482, ENSG00000104375, ENSG00000175087, ENSG00000105810, ENSG00000104205, ENSG00000069956, ENSG0000…	2122	508	20532	1.99991	4.98827e-08	1.66275e-08	1.65845e-08
INTERPRO	IPR000719:Protein kinase, catalytic domain	105	4.66667	1.51526e-11	ENSG00000135605, ENSG00000114904, ENSG00000172071, ENSG00000006837, ENSG00000107779, ENSG00000097007, ENSG00000151414, ENSG00000006432, ENSG00000134070, ENSG00000055332, ENSG00000275199, ENSG00000106683, ENSG00000108984, ENSG00000115825, ENSG00000173334, ENSG00000028116, ENSG00000169118, ENSG00000275482, ENSG00000104375, ENSG00000175087, ENSG00000105810, ENSG00000104205, ENSG00000069956, ENSG0000…	2042	502	19176	1.96421	3.91845e-08	1.95923e-08	1.94029e-08
UP_KW_LIGAND	KW-0067~ATP-binding	267	11.8667	2.78275e-11	ENSG00000070961, ENSG00000172071, ENSG00000006837, ENSG00000107779, ENSG00000215328, ENSG00000137628, ENSG00000133026, ENSG00000227314, ENSG00000184182, ENSG00000230961, ENSG00000138031, ENSG00000055332, ENSG00000125885, ENSG00000102763, ENSG00000145375, ENSG00000140367, ENSG00000275199, ENSG00000106683, ENSG00000108984, ENSG00000157349, ENSG00000075624, ENSG00000262304, ENSG00000115825, ENSG0000…	897	1436	6833	1.41637	1.30789e-09	1.24161e-09	1.18878e-09
GOTERM_MF_DIRECT	GO:0004672~protein kinase activity	86	3.82222	3.64207e-11	ENSG00000135605, ENSG00000134318, ENSG00000074966, ENSG00000114904, ENSG00000111837, ENSG00000172071, ENSG00000151292, ENSG00000067992, ENSG00000006837, ENSG00000097007, ENSG00000151414, ENSG00000138756, ENSG00000006432, ENSG00000097046, ENSG00000155657, ENSG00000134070, ENSG00000122779, ENSG00000007047, ENSG00000173517, ENSG00000168297, ENSG00000055332, ENSG00000070759, ENSG00000100784, ENSG0000…	2045	379	18908	2.09803	6.28986e-08	2.09662e-08	2.05534e-08
GOTERM_MF_DIRECT	GO:0031625~ubiquitin protein ligase binding	74	3.28889	5.24046e-11	ENSG00000131323, ENSG00000092871, ENSG00000215328, ENSG00000175387, ENSG00000166949, ENSG00000112208, ENSG00000113658, ENSG00000177606, ENSG00000133302, ENSG00000139687, ENSG00000066427, ENSG00000115310, ENSG00000078043, ENSG00000154127, ENSG00000115392, ENSG00000116161, ENSG00000120438, ENSG00000121966, ENSG00000109670, ENSG00000232421, ENSG00000015475, ENSG00000163564, ENSG00000012048, ENSG0000…	2045	307	18908	2.22867	9.05026e-08	2.26257e-08	2.21802e-08
UP_KW_LIGAND	KW-0547~Nucleotide-binding	327	14.5333	5.28347e-11	ENSG00000070961, ENSG00000172071, ENSG00000069974, ENSG00000006837, ENSG00000107779, ENSG00000215328, ENSG00000137628, ENSG00000137502, ENSG00000133026, ENSG00000227314, ENSG00000184182, ENSG00000126858, ENSG00000230961, ENSG00000138031, ENSG00000055332, ENSG00000125885, ENSG00000102763, ENSG00000133818, ENSG00000145375, ENSG00000140367, ENSG00000275199, ENSG00000100220, ENSG00000106683, ENSG0000…	897	1856	6833	1.34211	2.48323e-09	1.24161e-09	1.18878e-09
INTERPRO	IPR011009:Protein kinase-like domain	110	4.88889	5.89045e-11	ENSG00000135605, ENSG00000114904, ENSG00000172071, ENSG00000006837, ENSG00000107779, ENSG00000097007, ENSG00000151414, ENSG00000006432, ENSG00000134070, ENSG00000055332, ENSG00000275199, ENSG00000106683, ENSG00000108984, ENSG00000115825, ENSG00000173334, ENSG00000028116, ENSG00000169118, ENSG00000051382, ENSG00000275482, ENSG00000104375, ENSG00000175087, ENSG00000105810, ENSG00000110721, ENSG0000…	2042	547	19176	1.88846	1.52327e-07	5.07757e-08	5.02848e-08
UP_SEQ_FEATURE	ACT_SITE:Proton acceptor	149	6.62222	2.47091e-10	ENSG00000135605, ENSG00000074800, ENSG00000114904, ENSG00000172071, ENSG00000006837, ENSG00000107779, ENSG00000097007, ENSG00000148120, ENSG00000151414, ENSG00000005469, ENSG00000006432, ENSG00000011478, ENSG00000167325, ENSG00000055332, ENSG00000165704, ENSG00000275199, ENSG00000108984, ENSG00000115825, ENSG00000133835, ENSG00000028116, ENSG00000115425, ENSG00000169118, ENSG00000058056, ENSG0000…	2122	861	20532	1.67444	2.19639e-06	5.49099e-07	5.47678e-07
UP_KW_MOLECULAR_FUNCTION	KW-0418~Kinase	144	6.4	4.74557e-10	ENSG00000135605, ENSG00000114904, ENSG00000172071, ENSG00000006837, ENSG00000107779, ENSG00000097007, ENSG00000151414, ENSG00000006432, ENSG00000119487, ENSG00000197417, ENSG00000055332, ENSG00000275199, ENSG00000106683, ENSG00000108984, ENSG00000162433, ENSG00000262304, ENSG00000115825, ENSG00000171033, ENSG00000028116, ENSG00000159921, ENSG00000169118, ENSG00000051382, ENSG00000107242, ENSG0000…	1365	747	11719	1.65501	4.69811e-08	2.34906e-08	1.99314e-08
GOTERM_MF_DIRECT	GO:0004674~protein serine/threonine kinase activity	85	3.77778	5.25749e-10	ENSG00000134318, ENSG00000114904, ENSG00000111837, ENSG00000172071, ENSG00000151292, ENSG00000107779, ENSG00000067992, ENSG00000151414, ENSG00000138756, ENSG00000006432, ENSG00000097046, ENSG00000155657, ENSG00000134070, ENSG00000007047, ENSG00000055332, ENSG00000070759, ENSG00000100784, ENSG00000275199, ENSG00000106683, ENSG00000108984, ENSG00000095015, ENSG00000154310, ENSG00000100490, ENSG0000…	2045	392	18908	2.00487	9.07968e-07	1.81594e-07	1.78019e-07
GOTERM_CC_DIRECT	GO:0005925~focal adhesion	86	3.82222	6.3733e-10	ENSG00000079819, ENSG00000148484, ENSG00000215328, ENSG00000135046, ENSG00000096150, ENSG00000031081, ENSG00000164171, ENSG00000227794, ENSG00000116641, ENSG00000213949, ENSG00000226225, ENSG00000102524, ENSG00000133818, ENSG00000106683, ENSG00000075624, ENSG00000138448, ENSG00000112038, ENSG00000169756, ENSG00000091409, ENSG00000223367, ENSG00000204389, ENSG00000204388, ENSG00000151914, ENSG0000…	2087	425	20580	1.99541	6.30319e-07	1.05053e-07	9.99546e-08
INTERPRO	IPR008271:Serine/threonine-protein kinase, active site	72	3.2	7.05653e-10	ENSG00000134318, ENSG00000114904, ENSG00000111837, ENSG00000172071, ENSG00000151292, ENSG00000107779, ENSG00000006837, ENSG00000151414, ENSG00000138756, ENSG00000006432, ENSG00000097046, ENSG00000007047, ENSG00000055332, ENSG00000100784, ENSG00000275199, ENSG00000108984, ENSG00000152495, ENSG00000095015, ENSG00000154310, ENSG00000100490, ENSG00000115825, ENSG00000197442, ENSG00000107968, ENSG0000…	2042	316	19176	2.13967	1.82482e-06	4.56205e-07	4.51794e-07
SMART	SM00220:S_TKc	83	3.68889	7.19464e-10	ENSG00000134318, ENSG00000114904, ENSG00000111837, ENSG00000172071, ENSG00000151292, ENSG00000107779, ENSG00000006837, ENSG00000151414, ENSG00000138756, ENSG00000006432, ENSG00000097046, ENSG00000007047, ENSG00000173517, ENSG00000055332, ENSG00000100784, ENSG00000275199, ENSG00000108984, ENSG00000152495, ENSG00000095015, ENSG00000154310, ENSG00000100490, ENSG00000115825, ENSG00000197442, ENSG0000…	1186	365	10379	1.99001	3.46062e-07	3.46062e-07	3.37429e-07
GOTERM_BP_DIRECT	GO:0007165~signal transduction	199	8.84444	7.62888e-10	ENSG00000110944, ENSG00000077238, ENSG00000113658, ENSG00000040199, ENSG00000164691, ENSG00000138031, ENSG00000102524, ENSG00000134909, ENSG00000140009, ENSG00000133818, ENSG00000275199, ENSG00000106683, ENSG00000108984, ENSG00000029725, ENSG00000196712, ENSG00000240891, ENSG00000173848, ENSG00000169118, ENSG00000121858, ENSG00000120889, ENSG00000123358, ENSG00000105220, ENSG00000104375, ENSG0000…	1992	1268	19333	1.52315	4.68717e-06	2.14576e-06	2.1255e-06
UP_KW_BIOLOGICAL_PROCESS	KW-0131~Cell cycle	132	5.86667	8.53068e-10	ENSG00000079819, ENSG00000114904, ENSG00000106723, ENSG00000114346, ENSG00000106608, ENSG00000117697, ENSG00000288700, ENSG00000087448, ENSG00000165660, ENSG00000140525, ENSG00000125885, ENSG00000164611, ENSG00000102760, ENSG00000012048, ENSG00000085382, ENSG00000136824, ENSG00000094880, ENSG00000163806, ENSG00000112312, ENSG00000117724, ENSG00000067208, ENSG00000119414, ENSG00000143228, ENSG0000…	1292	681	11229	1.68463	1.29666e-07	1.29666e-07	1.19429e-07
UP_KW_PTM	KW-0007~Acetylation	521	23.1556	8.59327e-10	ENSG00000100580, ENSG00000156026, ENSG00000070961, ENSG00000069974, ENSG00000215328, ENSG00000112208, ENSG00000113658, ENSG00000227794, ENSG00000133026, ENSG00000288700, ENSG00000226225, ENSG00000189079, ENSG00000151929, ENSG00000034510, ENSG00000055332, ENSG00000182568, ENSG00000157349, ENSG00000103966, ENSG00000112312, ENSG00000069869, ENSG00000196712, ENSG00000111581, ENSG00000172765, ENSG0000…	1700	3465	14109	1.24791	2.49205e-08	1.28899e-08	1.24602e-08
GOTERM_BP_DIRECT	GO:0007049~cell cycle	77	3.42222	1.05823e-09	ENSG00000079819, ENSG00000106723, ENSG00000020426, ENSG00000243156, ENSG00000075131, ENSG00000106608, ENSG00000139687, ENSG00000087448, ENSG00000007047, ENSG00000119969, ENSG00000140525, ENSG00000091732, ENSG00000125885, ENSG00000163564, ENSG00000012048, ENSG00000102760, ENSG00000085382, ENSG00000185515, ENSG00000136824, ENSG00000080839, ENSG00000107968, ENSG00000172167, ENSG00000265972, ENSG0000…	1992	362	19333	2.06439	6.50173e-06	2.14576e-06	2.1255e-06
GOTERM_BP_DIRECT	GO:0035556~intracellular signal transduction	90	4	1.39721e-09	ENSG00000135605, ENSG00000111837, ENSG00000109756, ENSG00000175387, ENSG00000043462, ENSG00000114423, ENSG00000114346, ENSG00000134070, ENSG00000100628, ENSG00000007047, ENSG00000081026, ENSG00000138031, ENSG00000132849, ENSG00000163328, ENSG00000274229, ENSG00000100784, ENSG00000275199, ENSG00000152495, ENSG00000154310, ENSG00000135932, ENSG00000114737, ENSG00000163606, ENSG00000115825, ENSG0000…	1992	453	19333	1.92821	8.58441e-06	2.14576e-06	2.1255e-06
INTERPRO	IPR017441:Protein kinase, ATP binding site	82	3.64444	2.42722e-09	ENSG00000135605, ENSG00000134318, ENSG00000074966, ENSG00000114904, ENSG00000111837, ENSG00000172071, ENSG00000151292, ENSG00000107779, ENSG00000006837, ENSG00000097007, ENSG00000151414, ENSG00000006432, ENSG00000097046, ENSG00000007047, ENSG00000055332, ENSG00000070759, ENSG00000100784, ENSG00000275199, ENSG00000106683, ENSG00000108984, ENSG00000140443, ENSG00000152495, ENSG00000095015, ENSG0000…	2042	390	19176	1.97447	6.27678e-06	1.25536e-06	1.24322e-06
UP_KW_MOLECULAR_FUNCTION	KW-0723~Serine/threonine-protein kinase	87	3.86667	3.58879e-09	ENSG00000134318, ENSG00000114904, ENSG00000111837, ENSG00000172071, ENSG00000151292, ENSG00000107779, ENSG00000006837, ENSG00000151414, ENSG00000138756, ENSG00000006432, ENSG00000097046, ENSG00000155657, ENSG00000007047, ENSG00000055332, ENSG00000070759, ENSG00000100784, ENSG00000275199, ENSG00000106683, ENSG00000108984, ENSG00000152495, ENSG00000095015, ENSG00000154310, ENSG00000100490, ENSG0000…	1365	394	11719	1.89575	3.55291e-07	1.1843e-07	1.00486e-07
GOTERM_BP_DIRECT	GO:0051301~cell division	78	3.46667	6.32496e-09	ENSG00000079819, ENSG00000114904, ENSG00000073350, ENSG00000243156, ENSG00000075131, ENSG00000097046, ENSG00000139687, ENSG00000117697, ENSG00000086827, ENSG00000288700, ENSG00000087448, ENSG00000007047, ENSG00000165660, ENSG00000119969, ENSG00000091732, ENSG00000232421, ENSG00000164611, ENSG00000185515, ENSG00000136824, ENSG00000094880, ENSG00000196230, ENSG00000182628, ENSG00000117724, ENSG0000…	1992	383	19333	1.97654	3.88598e-05	7.77084e-06	7.69747e-06
UP_SEQ_FEATURE	DOMAIN:PH	63	2.8	7.60708e-09	ENSG00000133789, ENSG00000070882, ENSG00000135605, ENSG00000134318, ENSG00000114346, ENSG00000040199, ENSG00000153317, ENSG00000035720, ENSG00000196914, ENSG00000146426, ENSG00000139289, ENSG00000141293, ENSG00000005020, ENSG00000054523, ENSG00000106086, ENSG00000275199, ENSG00000071205, ENSG00000160219, ENSG00000156299, ENSG00000172164, ENSG00000115904, ENSG00000178385, ENSG00000115825, ENSG0000…	2122	283	20532	2.15397	6.7617e-05	1.35239e-05	1.34889e-05
GOTERM_CC_DIRECT	GO:0005739~mitochondrion	213	9.46667	1.57471e-08	ENSG00000175581, ENSG00000214113, ENSG00000156026, ENSG00000215328, ENSG00000144040, ENSG00000151014, ENSG00000138399, ENSG00000115159, ENSG00000035720, ENSG00000083123, ENSG00000086758, ENSG00000126858, ENSG00000140009, ENSG00000102763, ENSG00000011198, ENSG00000145375, ENSG00000106554, ENSG00000171791, ENSG00000005059, ENSG00000171552, ENSG00000115267, ENSG00000169239, ENSG00000114054, ENSG0000…	2087	1451	20580	1.44756	1.55737e-05	2.22484e-06	2.11686e-06
UP_SEQ_FEATURE	REGION:Disordered	1524	67.7333	1.84481e-08	ENSG00000115839, ENSG00000178177, ENSG00000113658, ENSG00000040199, ENSG00000172869, ENSG00000012963, ENSG00000151929, ENSG00000173715, ENSG00000136770, ENSG00000023608, ENSG00000102524, ENSG00000213020, ENSG00000156374, ENSG00000115825, ENSG00000112312, ENSG00000069869, ENSG00000171552, ENSG00000135457, ENSG00000067208, ENSG00000151914, ENSG00000168386, ENSG00000123472, ENSG00000135426, ENSG0000…	2122	13654	20532	1.07997	0.000163971	2.73308e-05	2.72601e-05
GOTERM_BP_DIRECT	GO:0043547~positive regulation of GTPase activity	47	2.08889	2.07214e-08	ENSG00000115839, ENSG00000109756, ENSG00000148484, ENSG00000152061, ENSG00000114346, ENSG00000153317, ENSG00000130396, ENSG00000198826, ENSG00000116641, ENSG00000119522, ENSG00000141376, ENSG00000138670, ENSG00000115904, ENSG00000136828, ENSG00000067208, ENSG00000266028, ENSG00000196712, ENSG00000169756, ENSG00000173848, ENSG00000091409, ENSG00000274233, ENSG00000116473, ENSG00000275568, ENSG0000…	1992	189	19333	2.41349	0.000127304	2.12153e-05	2.1015e-05
UP_KW_PTM	KW-0832~Ubl conjugation	395	17.5556	3.78098e-08	ENSG00000185947, ENSG00000092871, ENSG00000178177, ENSG00000227794, ENSG00000114861, ENSG00000226225, ENSG00000012963, ENSG00000189079, ENSG00000151929, ENSG00000126858, ENSG00000055332, ENSG00000078699, ENSG00000145375, ENSG00000100220, ENSG00000182568, ENSG00000213020, ENSG00000114737, ENSG00000156374, ENSG00000171791, ENSG00000181472, ENSG00000189180, ENSG00000069869, ENSG00000171552, ENSG0000…	1700	2583	14109	1.26917	1.09648e-06	3.78098e-07	3.65494e-07
GOTERM_MF_DIRECT	GO:0042803~protein homodimerization activity	126	5.6	4.32836e-08	ENSG00000074800, ENSG00000214113, ENSG00000089060, ENSG00000151490, ENSG00000107779, ENSG00000132330, ENSG00000114346, ENSG00000006432, ENSG00000115310, ENSG00000134070, ENSG00000079385, ENSG00000117298, ENSG00000124831, ENSG00000178295, ENSG00000169902, ENSG00000156017, ENSG00000131018, ENSG00000171791, ENSG00000133835, ENSG00000076554, ENSG00000010270, ENSG00000117724, ENSG00000171552, ENSG0000…	2045	719	18908	1.62029	7.4748e-05	1.24585e-05	1.22132e-05
GOTERM_MF_DIRECT	GO:0005096~GTPase activator activity	63	2.8	5.33738e-08	ENSG00000285077, ENSG00000115839, ENSG00000109756, ENSG00000152061, ENSG00000073350, ENSG00000177606, ENSG00000031081, ENSG00000114346, ENSG00000153317, ENSG00000198826, ENSG00000196914, ENSG00000146426, ENSG00000164691, ENSG00000134909, ENSG00000071205, ENSG00000115904, ENSG00000074696, ENSG00000280477, ENSG00000111785, ENSG00000029725, ENSG00000067208, ENSG00000196712, ENSG00000131374, ENSG0000…	2045	285	18908	2.04385	9.21723e-05	1.31681e-05	1.29088e-05
GOTERM_BP_DIRECT	GO:0045892~negative regulation of transcription, DNA-templated	104	4.62222	5.83392e-08	ENSG00000105993, ENSG00000074800, ENSG00000143190, ENSG00000015153, ENSG00000114861, ENSG00000138795, ENSG00000122779, ENSG00000089902, ENSG00000078699, ENSG00000012048, ENSG00000108854, ENSG00000198453, ENSG00000156374, ENSG00000112312, ENSG00000117724, ENSG00000174306, ENSG00000173611, ENSG00000169756, ENSG00000148516, ENSG00000081059, ENSG00000165030, ENSG00000109381, ENSG00000107485, ENSG0000…	1992	591	19333	1.70787	0.000358372	5.11968e-05	5.07134e-05
INTERPRO	IPR001849:Pleckstrin homology domain	61	2.71111	5.9211e-08	ENSG00000133789, ENSG00000070882, ENSG00000135605, ENSG00000134318, ENSG00000153317, ENSG00000196526, ENSG00000035720, ENSG00000196914, ENSG00000146426, ENSG00000139289, ENSG00000141293, ENSG00000005020, ENSG00000054523, ENSG00000106086, ENSG00000275199, ENSG00000071205, ENSG00000160219, ENSG00000156299, ENSG00000172164, ENSG00000115904, ENSG00000178385, ENSG00000115825, ENSG00000136828, ENSG0000…	2042	277	19176	2.06801	0.000153108	2.552e-05	2.52732e-05
GOTERM_CC_DIRECT	GO:0016020~membrane	475	21.1111	9.29209e-08	ENSG00000070961, ENSG00000069974, ENSG00000092871, ENSG00000137501, ENSG00000103978, ENSG00000134352, ENSG00000227794, ENSG00000226225, ENSG00000151929, ENSG00000123106, ENSG00000136770, ENSG00000126858, ENSG00000055332, ENSG00000102524, ENSG00000143198, ENSG00000157349, ENSG00000282291, ENSG00000115825, ENSG00000171791, ENSG00000103966, ENSG00000005059, ENSG00000173852, ENSG00000115942, ENSG0000…	2087	3789	20580	1.23621	9.18946e-05	1.14873e-05	1.09298e-05
GOTERM_BP_DIRECT	GO:0006974~cellular response to DNA damage stimulus	59	2.62222	1.40191e-07	ENSG00000164808, ENSG00000114904, ENSG00000197299, ENSG00000049167, ENSG00000097007, ENSG00000111877, ENSG00000075131, ENSG00000114861, ENSG00000133302, ENSG00000092470, ENSG00000115392, ENSG00000166439, ENSG00000125885, ENSG00000109670, ENSG00000182247, ENSG00000012048, ENSG00000171791, ENSG00000163806, ENSG00000159685, ENSG00000176208, ENSG00000102908, ENSG00000150907, ENSG00000101347, ENSG0000…	1992	279	19333	2.05238	0.000860963	0.000107649	0.000106633
GOTERM_CC_DIRECT	GO:0032991~macromolecular complex	116	5.15556	1.42953e-07	ENSG00000124151, ENSG00000115839, ENSG00000215328, ENSG00000182718, ENSG00000049167, ENSG00000097007, ENSG00000113658, ENSG00000157077, ENSG00000135046, ENSG00000083635, ENSG00000035720, ENSG00000121966, ENSG00000132849, ENSG00000109670, ENSG00000126970, ENSG00000012048, ENSG00000075624, ENSG00000171791, ENSG00000069869, ENSG00000028116, ENSG00000029725, ENSG00000135457, ENSG00000096384, ENSG0000…	2087	703	20580	1.62714	0.000141371	1.5709e-05	1.49466e-05
GOTERM_MF_DIRECT	GO:0042802~identical protein binding	253	11.2444	1.60183e-07	ENSG00000111913, ENSG00000156026, ENSG00000172071, ENSG00000143190, ENSG00000112208, ENSG00000134352, ENSG00000114861, ENSG00000006831, ENSG00000007001, ENSG00000055332, ENSG00000143198, ENSG00000147316, ENSG00000108984, ENSG00000012048, ENSG00000182326, ENSG00000104497, ENSG00000075624, ENSG00000108854, ENSG00000171791, ENSG00000181472, ENSG00000171552, ENSG00000115267, ENSG00000172765, ENSG0000…	2045	1722	18908	1.35844	0.000276598	3.45795e-05	3.38987e-05
UP_KW_BIOLOGICAL_PROCESS	KW-0833~Ubl conjugation pathway	131	5.82222	2.26321e-07	ENSG00000092871, ENSG00000049167, ENSG00000174010, ENSG00000197776, ENSG00000078043, ENSG00000122779, ENSG00000012963, ENSG00000184182, ENSG00000100628, ENSG00000087448, ENSG00000086758, ENSG00000115392, ENSG00000165660, ENSG00000109670, ENSG00000140367, ENSG00000183655, ENSG00000141576, ENSG00000012048, ENSG00000085382, ENSG00000094880, ENSG00000108854, ENSG00000114737, ENSG00000069869, ENSG0000…	1292	737	11229	1.54484	3.44002e-05	1.72004e-05	1.58425e-05
SMART	SM00233:PH	60	2.66667	3.90771e-07	ENSG00000133789, ENSG00000070882, ENSG00000135605, ENSG00000134318, ENSG00000153317, ENSG00000196526, ENSG00000035720, ENSG00000196914, ENSG00000146426, ENSG00000139289, ENSG00000141293, ENSG00000005020, ENSG00000054523, ENSG00000106086, ENSG00000275199, ENSG00000071205, ENSG00000160219, ENSG00000156299, ENSG00000172164, ENSG00000115904, ENSG00000178385, ENSG00000115825, ENSG00000136828, ENSG0000…	1186	268	10379	1.95924	0.000187943	9.39803e-05	9.16357e-05
GOTERM_CC_DIRECT	GO:0043231~intracellular membrane-bounded organelle	149	6.62222	4.35675e-07	ENSG00000137509, ENSG00000070961, ENSG00000143190, ENSG00000104549, ENSG00000157077, ENSG00000005469, ENSG00000137502, ENSG00000040199, ENSG00000136811, ENSG00000150961, ENSG00000135049, ENSG00000151532, ENSG00000119522, ENSG00000135048, ENSG00000035720, ENSG00000115392, ENSG00000070718, ENSG00000136250, ENSG00000102524, ENSG00000140009, ENSG00000023171, ENSG00000011198, ENSG00000143198, ENSG0000…	2087	982	20580	1.49623	0.00043079	4.30883e-05	4.0997e-05
GOTERM_BP_DIRECT	GO:0060271~cilium assembly	49	2.17778	5.67022e-07	ENSG00000101350, ENSG00000156787, ENSG00000135407, ENSG00000096872, ENSG00000111837, ENSG00000068885, ENSG00000176155, ENSG00000114107, ENSG00000153317, ENSG00000157796, ENSG00000139323, ENSG00000143951, ENSG00000168014, ENSG00000080298, ENSG00000187535, ENSG00000103966, ENSG00000138686, ENSG00000197603, ENSG00000087903, ENSG00000118965, ENSG00000086300, ENSG00000122507, ENSG00000100578, ENSG0000…	1992	223	19333	2.13256	0.00347772	0.000387024	0.00038337
UP_KW_BIOLOGICAL_PROCESS	KW-0132~Cell division	82	3.64444	7.34212e-07	ENSG00000079819, ENSG00000114904, ENSG00000073350, ENSG00000243156, ENSG00000075131, ENSG00000114346, ENSG00000138758, ENSG00000097046, ENSG00000117697, ENSG00000086827, ENSG00000288700, ENSG00000087448, ENSG00000007047, ENSG00000165660, ENSG00000119969, ENSG00000091732, ENSG00000164611, ENSG00000185515, ENSG00000136824, ENSG00000094880, ENSG00000182628, ENSG00000066279, ENSG00000117724, ENSG0000…	1292	413	11229	1.72561	0.000111594	3.72001e-05	3.42632e-05
KEGG_PATHWAY	hsa04659:Th17 cell differentiation	33	1.46667	7.65901e-07	ENSG00000196083, ENSG00000110944, ENSG00000106546, ENSG00000215048, ENSG00000237710, ENSG00000138814, ENSG00000077238, ENSG00000175387, ENSG00000166949, ENSG00000115415, ENSG00000177606, ENSG00000198821, ENSG00000229295, ENSG00000134352, ENSG00000159216, ENSG00000080824, ENSG00000137265, ENSG00000168610, ENSG00000230763, ENSG00000100644, ENSG00000288185, ENSG00000096968, ENSG00000226826, ENSG0000…	993	108	8205	2.52476	0.00025731	0.000195836	0.000164362
UP_SEQ_FEATURE	CROSSLNK:Glycyl lysine isopeptide (Lys-Gly) (interchain with G-Cter in SUMO2)	185	8.22222	8.6596e-07	ENSG00000185947, ENSG00000196284, ENSG00000178177, ENSG00000227794, ENSG00000114861, ENSG00000226225, ENSG00000160094, ENSG00000012963, ENSG00000189079, ENSG00000089902, ENSG00000078699, ENSG00000145375, ENSG00000100220, ENSG00000012048, ENSG00000106443, ENSG00000182568, ENSG00000213020, ENSG00000156374, ENSG00000127152, ENSG00000181472, ENSG00000189180, ENSG00000176208, ENSG00000058056, ENSG0000…	2122	1267	20532	1.4128	0.00766797	0.00109965	0.0010968
GOTERM_MF_DIRECT	GO:0045296~cadherin binding	64	2.84444	1.09466e-06	ENSG00000133789, ENSG00000074800, ENSG00000149177, ENSG00000151490, ENSG00000215328, ENSG00000135124, ENSG00000214517, ENSG00000044115, ENSG00000153317, ENSG00000130396, ENSG00000115310, ENSG00000135048, ENSG00000138430, ENSG00000151929, ENSG00000092820, ENSG00000100266, ENSG00000124831, ENSG00000035403, ENSG00000050405, ENSG00000235941, ENSG00000157827, ENSG00000237724, ENSG00000137710, ENSG0000…	2045	316	18908	1.8726	0.00188869	0.000210052	0.000205917
UP_KW_BIOLOGICAL_PROCESS	KW-0227~DNA damage	82	3.64444	1.10339e-06	ENSG00000183207, ENSG00000164808, ENSG00000198382, ENSG00000197299, ENSG00000049167, ENSG00000097007, ENSG00000111877, ENSG00000075131, ENSG00000158169, ENSG00000152422, ENSG00000133302, ENSG00000115233, ENSG00000288700, ENSG00000227314, ENSG00000086758, ENSG00000158161, ENSG00000115392, ENSG00000230961, ENSG00000136492, ENSG00000140525, ENSG00000166439, ENSG00000125885, ENSG00000177084, ENSG0000…	1292	417	11229	1.70906	0.000167702	4.1929e-05	3.86188e-05
KEGG_PATHWAY	hsa05417:Lipid and atherosclerosis	52	2.31111	1.16569e-06	ENSG00000134318, ENSG00000131323, ENSG00000143190, ENSG00000172071, ENSG00000215328, ENSG00000177606, ENSG00000228321, ENSG00000168610, ENSG00000170606, ENSG00000223952, ENSG00000160179, ENSG00000228849, ENSG00000015475, ENSG00000275199, ENSG00000108984, ENSG00000072736, ENSG00000235941, ENSG00000171791, ENSG00000237724, ENSG00000197442, ENSG00000150995, ENSG00000171552, ENSG00000130164, ENSG0000…	993	215	8205	1.99845	0.000391595	0.000195836	0.000164362
GOTERM_BP_DIRECT	GO:0007264~small GTPase mediated signal transduction	32	1.42222	1.24066e-06	ENSG00000109756, ENSG00000113319, ENSG00000152689, ENSG00000031081, ENSG00000134215, ENSG00000116641, ENSG00000115355, ENSG00000138175, ENSG00000138670, ENSG00000146426, ENSG00000088538, ENSG00000126858, ENSG00000119729, ENSG00000134909, ENSG00000100485, ENSG00000104880, ENSG00000156299, ENSG00000115904, ENSG00000134308, ENSG00000137936, ENSG00000136828, ENSG00000074696, ENSG00000268861, ENSG0000…	1992	121	19333	2.5667	0.00759365	0.000762138	0.000754942
GOTERM_CC_DIRECT	GO:0005814~centriole	38	1.68889	1.48271e-06	ENSG00000215328, ENSG00000176155, ENSG00000136811, ENSG00000116127, ENSG00000135205, ENSG00000139323, ENSG00000115355, ENSG00000288700, ENSG00000100629, ENSG00000054282, ENSG00000276725, ENSG00000100503, ENSG00000168014, ENSG00000150636, ENSG00000187535, ENSG00000108423, ENSG00000182504, ENSG00000235941, ENSG00000237724, ENSG00000143702, ENSG00000204389, ENSG00000204388, ENSG00000100578, ENSG0000…	2087	161	20580	2.32745	0.00146532	0.000133309	0.000126839
GOTERM_BP_DIRECT	GO:0045944~positive regulation of transcription from RNA polymerase II promoter	176	7.82222	1.59998e-06	ENSG00000185947, ENSG00000110944, ENSG00000124151, ENSG00000111912, ENSG00000180530, ENSG00000143190, ENSG00000107779, ENSG00000182718, ENSG00000178573, ENSG00000097007, ENSG00000067955, ENSG00000116128, ENSG00000083635, ENSG00000138795, ENSG00000166478, ENSG00000141293, ENSG00000140009, ENSG00000139083, ENSG00000102760, ENSG00000012048, ENSG00000072736, ENSG00000197362, ENSG00000106952, ENSG0000…	1992	1210	19333	1.41168	0.0097821	0.000893514	0.000885078
UP_KW_BIOLOGICAL_PROCESS	KW-0234~DNA repair	71	3.15556	2.0315e-06	ENSG00000183207, ENSG00000164808, ENSG00000198382, ENSG00000197299, ENSG00000049167, ENSG00000097007, ENSG00000111877, ENSG00000158169, ENSG00000152422, ENSG00000133302, ENSG00000115233, ENSG00000227314, ENSG00000086758, ENSG00000158161, ENSG00000115392, ENSG00000230961, ENSG00000136492, ENSG00000140525, ENSG00000166439, ENSG00000125885, ENSG00000177084, ENSG00000109670, ENSG00000108384, ENSG0000…	1292	350	11229	1.76307	0.000308741	6.17577e-05	5.68821e-05
UP_KW_DOMAIN	KW-0677~Repeat	593	26.3556	2.36256e-06	ENSG00000185947, ENSG00000092871, ENSG00000068885, ENSG00000137501, ENSG00000040199, ENSG00000134352, ENSG00000172869, ENSG00000151929, ENSG00000168016, ENSG00000136770, ENSG00000126858, ENSG00000168014, ENSG00000055332, ENSG00000145375, ENSG00000147316, ENSG00000183655, ENSG00000182568, ENSG00000182326, ENSG00000213020, ENSG00000115825, ENSG00000181472, ENSG00000189180, ENSG00000069869, ENSG0000…	1481	5005	14486	1.15889	6.85119e-05	3.42571e-05	2.71694e-05
GOTERM_BP_DIRECT	GO:0043065~positive regulation of apoptotic process	63	2.8	2.56859e-06	ENSG00000097007, ENSG00000099860, ENSG00000177606, ENSG00000114346, ENSG00000006432, ENSG00000228321, ENSG00000114023, ENSG00000139289, ENSG00000145779, ENSG00000035681, ENSG00000223952, ENSG00000163602, ENSG00000228849, ENSG00000015475, ENSG00000108984, ENSG00000223919, ENSG00000283060, ENSG00000171791, ENSG00000197442, ENSG00000265972, ENSG00000196712, ENSG00000226275, ENSG00000173848, ENSG0000…	1992	332	19333	1.84167	0.0156576	0.0013149	0.00130249
GOTERM_MF_DIRECT	GO:0046872~metal ion binding	360	16	2.80821e-06	ENSG00000185947, ENSG00000070961, ENSG00000107779, ENSG00000092871, ENSG00000113658, ENSG00000175105, ENSG00000040199, ENSG00000153317, ENSG00000151014, ENSG00000114861, ENSG00000213949, ENSG00000006831, ENSG00000160094, ENSG00000189079, ENSG00000115392, ENSG00000138031, ENSG00000078699, ENSG00000177084, ENSG00000141337, ENSG00000100220, ENSG00000106683, ENSG00000126970, ENSG00000141576, ENSG0000…	2045	2675	18908	1.24432	0.00483805	0.000484978	0.00047543
INTERPRO	IPR016024:Armadillo-type fold	68	3.02222	2.9967e-06	ENSG00000111913, ENSG00000073910, ENSG00000149292, ENSG00000198301, ENSG00000148120, ENSG00000119285, ENSG00000135049, ENSG00000189079, ENSG00000086758, ENSG00000088538, ENSG00000182481, ENSG00000122335, ENSG00000129696, ENSG00000095015, ENSG00000135932, ENSG00000052749, ENSG00000150593, ENSG00000157827, ENSG00000066279, ENSG00000173692, ENSG00000129493, ENSG00000150995, ENSG00000111785, ENSG0000…	2042	358	19176	1.78373	0.00771953	0.00110707	0.00109636
UP_SEQ_FEATURE	DOMAIN:SH3	46	2.04444	3.98514e-06	ENSG00000135605, ENSG00000074966, ENSG00000111859, ENSG00000178996, ENSG00000196220, ENSG00000097007, ENSG00000135541, ENSG00000153317, ENSG00000006432, ENSG00000134215, ENSG00000154127, ENSG00000088538, ENSG00000165322, ENSG00000145715, ENSG00000141293, ENSG00000087589, ENSG00000005020, ENSG00000160310, ENSG00000134909, ENSG00000100266, ENSG00000071205, ENSG00000142347, ENSG00000107863, ENSG0000…	2122	217	20532	2.05109	0.0348039	0.00442799	0.00441653
GOTERM_MF_DIRECT	GO:0008017~microtubule binding	55	2.44444	4.01494e-06	ENSG00000101350, ENSG00000197892, ENSG00000130559, ENSG00000129680, ENSG00000116127, ENSG00000115355, ENSG00000007047, ENSG00000134152, ENSG00000165660, ENSG00000054523, ENSG00000092820, ENSG00000183137, ENSG00000107771, ENSG00000156299, ENSG00000182628, ENSG00000117724, ENSG00000197959, ENSG00000276734, ENSG00000165476, ENSG00000138160, ENSG00000103769, ENSG00000151914, ENSG00000088325, ENSG0000…	2045	267	18908	1.9046	0.00690983	0.000630346	0.000617936
GOTERM_BP_DIRECT	GO:0006281~DNA repair	57	2.53333	4.15444e-06	ENSG00000183207, ENSG00000198382, ENSG00000197299, ENSG00000020426, ENSG00000158169, ENSG00000133302, ENSG00000167325, ENSG00000086758, ENSG00000158161, ENSG00000115392, ENSG00000136492, ENSG00000140525, ENSG00000177084, ENSG00000109670, ENSG00000108384, ENSG00000101751, ENSG00000164611, ENSG00000012048, ENSG00000122376, ENSG00000158636, ENSG00000133119, ENSG00000116830, ENSG00000170734, ENSG0000…	1992	294	19333	1.88164	0.0252019	0.00184168	0.0018243
GOTERM_BP_DIRECT	GO:0006915~apoptotic process	99	4.4	4.19723e-06	ENSG00000092871, ENSG00000006432, ENSG00000115310, ENSG00000145779, ENSG00000121966, ENSG00000054523, ENSG00000108984, ENSG00000223919, ENSG00000171791, ENSG00000171310, ENSG00000171552, ENSG00000029725, ENSG00000172005, ENSG00000121858, ENSG00000145649, ENSG00000120889, ENSG00000145088, ENSG00000100453, ENSG00000123358, ENSG00000104375, ENSG00000104689, ENSG00000118495, ENSG00000173503, ENSG0000…	1992	607	19333	1.58291	0.0254582	0.00184168	0.0018243
UP_KW_BIOLOGICAL_PROCESS	KW-0498~Mitosis	60	2.66667	4.72021e-06	ENSG00000079819, ENSG00000114904, ENSG00000075131, ENSG00000117697, ENSG00000086827, ENSG00000288700, ENSG00000087448, ENSG00000007047, ENSG00000165660, ENSG00000119969, ENSG00000091732, ENSG00000164611, ENSG00000185515, ENSG00000136824, ENSG00000094880, ENSG00000182628, ENSG00000066279, ENSG00000117724, ENSG00000143228, ENSG00000165476, ENSG00000138160, ENSG00000088325, ENSG00000142856, ENSG0000…	1292	286	11229	1.82332	0.000717216	0.000119579	0.000110138
GOTERM_BP_DIRECT	GO:0000209~protein polyubiquitination	39	1.73333	4.98223e-06	ENSG00000072401, ENSG00000151692, ENSG00000049167, ENSG00000151876, ENSG00000139946, ENSG00000067955, ENSG00000170035, ENSG00000132274, ENSG00000087448, ENSG00000086758, ENSG00000138376, ENSG00000198919, ENSG00000101695, ENSG00000140367, ENSG00000182247, ENSG00000034677, ENSG00000012048, ENSG00000085382, ENSG00000135679, ENSG00000108854, ENSG00000171791, ENSG00000167196, ENSG00000170142, ENSG0000…	1992	173	19333	2.1879	0.0301471	0.00204039	0.00202112
KEGG_PATHWAY	hsa04010:MAPK signaling pathway	63	2.8	5.91388e-06	ENSG00000196083, ENSG00000130159, ENSG00000109756, ENSG00000215328, ENSG00000099860, ENSG00000177606, ENSG00000228321, ENSG00000120875, ENSG00000223952, ENSG00000133818, ENSG00000100784, ENSG00000228849, ENSG00000275199, ENSG00000108984, ENSG00000140443, ENSG00000072736, ENSG00000095015, ENSG00000130522, ENSG00000115904, ENSG00000235941, ENSG00000237724, ENSG00000197442, ENSG00000107968, ENSG0000…	993	294	8205	1.77061	0.0019851	0.000662355	0.000555905
INTERPRO	IPR013761:Sterile alpha motif/pointed domain	32	1.42222	6.18078e-06	ENSG00000102780, ENSG00000163935, ENSG00000110841, ENSG00000146285, ENSG00000043462, ENSG00000047365, ENSG00000198964, ENSG00000116106, ENSG00000198945, ENSG00000010803, ENSG00000091436, ENSG00000139083, ENSG00000189337, ENSG00000185513, ENSG00000106123, ENSG00000196151, ENSG00000047634, ENSG00000177570, ENSG00000140948, ENSG00000156671, ENSG00000197442, ENSG00000280873, ENSG00000155307, ENSG0000…	2042	126	19176	2.38496	0.0158565	0.00199794	0.00197862
GOTERM_CC_DIRECT	GO:0000139~Golgi membrane	105	4.66667	6.462e-06	ENSG00000215048, ENSG00000103978, ENSG00000137502, ENSG00000113532, ENSG00000229295, ENSG00000151532, ENSG00000011478, ENSG00000086758, ENSG00000187210, ENSG00000134909, ENSG00000133818, ENSG00000169902, ENSG00000085382, ENSG00000102471, ENSG00000171310, ENSG00000120519, ENSG00000153029, ENSG00000118600, ENSG00000153936, ENSG00000012174, ENSG00000106392, ENSG00000187446, ENSG00000123595, ENSG0000…	2087	670	20580	1.54539	0.00637056	0.000532576	0.000506728
GOTERM_BP_DIRECT	GO:0071479~cellular response to ionizing radiation	16	0.711111	6.93566e-06	ENSG00000164808, ENSG00000197299, ENSG00000105329, ENSG00000105835, ENSG00000151876, ENSG00000114346, ENSG00000170430, ENSG00000134852, ENSG00000158019, ENSG00000173848, ENSG00000138376, ENSG00000128908, ENSG00000136560, ENSG00000012048, ENSG00000141510, ENSG00000185515	1992	41	19333	3.78744	0.0417177	0.00266286	0.00263772
UP_KW_DOMAIN	KW-0728~SH3 domain	46	2.04444	7.63309e-06	ENSG00000135605, ENSG00000074966, ENSG00000111859, ENSG00000178996, ENSG00000196220, ENSG00000097007, ENSG00000135541, ENSG00000153317, ENSG00000006432, ENSG00000134215, ENSG00000154127, ENSG00000088538, ENSG00000165322, ENSG00000145715, ENSG00000141293, ENSG00000087589, ENSG00000005020, ENSG00000160310, ENSG00000134909, ENSG00000100266, ENSG00000071205, ENSG00000082074, ENSG00000142347, ENSG0000…	1481	225	14486	1.99972	0.000221336	7.37865e-05	5.85203e-05
GOTERM_CC_DIRECT	GO:0005794~Golgi apparatus	162	7.2	7.89082e-06	ENSG00000152582, ENSG00000135604, ENSG00000115839, ENSG00000069974, ENSG00000152061, ENSG00000103978, ENSG00000132330, ENSG00000119487, ENSG00000152465, ENSG00000151532, ENSG00000011478, ENSG00000123106, ENSG00000070718, ENSG00000138031, ENSG00000134909, ENSG00000109670, ENSG00000141458, ENSG00000169902, ENSG00000102471, ENSG00000131018, ENSG00000282291, ENSG00000069869, ENSG00000198734, ENSG0000…	2087	1143	20580	1.39763	0.00777368	0.00060031	0.000571174
UP_SEQ_FEATURE	DOMAIN:SAM	26	1.15556	8.21405e-06	ENSG00000102780, ENSG00000163935, ENSG00000110841, ENSG00000146285, ENSG00000043462, ENSG00000047365, ENSG00000198964, ENSG00000116106, ENSG00000198945, ENSG00000010803, ENSG00000091436, ENSG00000189337, ENSG00000185513, ENSG00000106123, ENSG00000196151, ENSG00000047634, ENSG00000177570, ENSG00000156671, ENSG00000280873, ENSG00000155307, ENSG00000077044, ENSG00000198879, ENSG00000020577, ENSG0000…	2122	95	20532	2.64811	0.0704131	0.00811274	0.00809175
GOTERM_BP_DIRECT	GO:0051726~regulation of cell cycle	60	2.66667	9.948e-06	ENSG00000111913, ENSG00000183207, ENSG00000006837, ENSG00000176476, ENSG00000166949, ENSG00000097007, ENSG00000099860, ENSG00000177606, ENSG00000171223, ENSG00000139687, ENSG00000168610, ENSG00000185513, ENSG00000108984, ENSG00000012048, ENSG00000102760, ENSG00000130522, ENSG00000240972, ENSG00000080839, ENSG00000075624, ENSG00000100490, ENSG00000283060, ENSG00000118762, ENSG00000096384, ENSG0000…	1992	324	19333	1.79728	0.0592904	0.00359474	0.0035608
UP_KW_DOMAIN	KW-0853~WD repeat	54	2.4	1.0275e-05	ENSG00000156787, ENSG00000176473, ENSG00000049167, ENSG00000068885, ENSG00000131725, ENSG00000073350, ENSG00000157796, ENSG00000139323, ENSG00000092470, ENSG00000141376, ENSG00000143951, ENSG00000172869, ENSG00000035681, ENSG00000187535, ENSG00000184465, ENSG00000109670, ENSG00000164654, ENSG00000196151, ENSG00000112357, ENSG00000174989, ENSG00000118965, ENSG00000143669, ENSG00000172915, ENSG0000…	1481	284	14486	1.85981	0.000297933	7.4494e-05	5.90815e-05
INTERPRO	IPR001660:Sterile alpha motif domain	26	1.15556	1.12685e-05	ENSG00000102780, ENSG00000163935, ENSG00000110841, ENSG00000146285, ENSG00000043462, ENSG00000047365, ENSG00000198964, ENSG00000116106, ENSG00000198945, ENSG00000010803, ENSG00000091436, ENSG00000189337, ENSG00000185513, ENSG00000106123, ENSG00000196151, ENSG00000047634, ENSG00000177570, ENSG00000156671, ENSG00000280873, ENSG00000155307, ENSG00000077044, ENSG00000198879, ENSG00000020577, ENSG0000…	2042	94	19176	2.59745	0.0287201	0.00323782	0.00320652
UP_SEQ_FEATURE	DOMAIN:AGC-kinase C-terminal	19	0.844444	1.30296e-05	ENSG00000177189, ENSG00000134318, ENSG00000211455, ENSG00000071242, ENSG00000104205, ENSG00000198873, ENSG00000171132, ENSG00000154229, ENSG00000112079, ENSG00000086015, ENSG00000027075, ENSG00000117020, ENSG00000163558, ENSG00000100784, ENSG00000275199, ENSG00000069020, ENSG00000100077, ENSG00000166501, ENSG00000142875, ENSG00000183943	2122	58	20532	3.16965	0.109366	0.010108	0.0100818
GOTERM_BP_DIRECT	GO:0051056~regulation of small GTPase mediated signal transduction	29	1.28889	1.35653e-05	ENSG00000133789, ENSG00000285077, ENSG00000132359, ENSG00000113319, ENSG00000196220, ENSG00000197555, ENSG00000114346, ENSG00000031081, ENSG00000134215, ENSG00000198826, ENSG00000196914, ENSG00000146426, ENSG00000088538, ENSG00000164691, ENSG00000134909, ENSG00000161800, ENSG00000071205, ENSG00000107863, ENSG00000156299, ENSG00000163947, ENSG00000075884, ENSG00000145819, ENSG00000266028, ENSG0000…	1992	116	19333	2.42633	0.0799669	0.00462953	0.00458581
UP_SEQ_FEATURE	REPEAT:WD 1	53	2.35556	1.36456e-05	ENSG00000156787, ENSG00000176473, ENSG00000049167, ENSG00000068885, ENSG00000131725, ENSG00000073350, ENSG00000157796, ENSG00000139323, ENSG00000092470, ENSG00000143951, ENSG00000172869, ENSG00000035681, ENSG00000187535, ENSG00000184465, ENSG00000109670, ENSG00000164654, ENSG00000196151, ENSG00000112357, ENSG00000174989, ENSG00000118965, ENSG00000143669, ENSG00000172915, ENSG00000164506, ENSG0000…	2122	276	20532	1.85803	0.114229	0.010108	0.0100818
UP_SEQ_FEATURE	REPEAT:WD 2	53	2.35556	1.36456e-05	ENSG00000156787, ENSG00000176473, ENSG00000049167, ENSG00000068885, ENSG00000131725, ENSG00000073350, ENSG00000157796, ENSG00000139323, ENSG00000092470, ENSG00000143951, ENSG00000172869, ENSG00000035681, ENSG00000187535, ENSG00000184465, ENSG00000109670, ENSG00000164654, ENSG00000196151, ENSG00000112357, ENSG00000174989, ENSG00000118965, ENSG00000143669, ENSG00000172915, ENSG00000164506, ENSG0000…	2122	276	20532	1.85803	0.114229	0.010108	0.0100818
GOTERM_MF_DIRECT	GO:0019899~enzyme binding	71	3.15556	1.37025e-05	ENSG00000106524, ENSG00000172071, ENSG00000176476, ENSG00000215328, ENSG00000166949, ENSG00000111877, ENSG00000177606, ENSG00000135766, ENSG00000139687, ENSG00000155657, ENSG00000092470, ENSG00000140284, ENSG00000089902, ENSG00000117174, ENSG00000125885, ENSG00000140009, ENSG00000125166, ENSG00000012048, ENSG00000130522, ENSG00000131018, ENSG00000156531, ENSG00000235941, ENSG00000113448, ENSG0000…	2045	390	18908	1.68324	0.0233866	0.00197202	0.0019332
INTERPRO	IPR008936:Rho GTPase activation protein	26	1.15556	1.37638e-05	ENSG00000285077, ENSG00000196220, ENSG00000047365, ENSG00000031081, ENSG00000198826, ENSG00000165322, ENSG00000145715, ENSG00000164691, ENSG00000134909, ENSG00000161800, ENSG00000071205, ENSG00000107863, ENSG00000075884, ENSG00000145819, ENSG00000155903, ENSG00000280477, ENSG00000266028, ENSG00000196712, ENSG00000066933, ENSG00000136040, ENSG00000275568, ENSG00000145703, ENSG00000100852, ENSG0000…	2042	95	19176	2.57011	0.0349675	0.00355932	0.00352491
UP_KW_BIOLOGICAL_PROCESS	KW-0346~Stress response	30	1.33333	1.46523e-05	ENSG00000177189, ENSG00000172071, ENSG00000215328, ENSG00000144381, ENSG00000169087, ENSG00000006432, ENSG00000119487, ENSG00000065559, ENSG00000135842, ENSG00000080824, ENSG00000232804, ENSG00000224501, ENSG00000170606, ENSG00000027075, ENSG00000231555, ENSG00000100784, ENSG00000164830, ENSG00000108984, ENSG00000109971, ENSG00000120694, ENSG00000100591, ENSG00000285023, ENSG00000235941, ENSG0000…	1292	111	11229	2.34897	0.00222468	0.000318163	0.000293045
UP_SEQ_FEATURE	REPEAT:WD 5	51	2.26667	1.53914e-05	ENSG00000156787, ENSG00000176473, ENSG00000049167, ENSG00000068885, ENSG00000131725, ENSG00000073350, ENSG00000157796, ENSG00000139323, ENSG00000092470, ENSG00000172869, ENSG00000035681, ENSG00000187535, ENSG00000184465, ENSG00000109670, ENSG00000164654, ENSG00000196151, ENSG00000112357, ENSG00000174989, ENSG00000118965, ENSG00000143669, ENSG00000172915, ENSG00000164506, ENSG00000122741, ENSG0000…	2122	263	20532	1.87629	0.127868	0.0105242	0.0104969
UP_SEQ_FEATURE	REPEAT:WD 7	42	1.86667	1.79789e-05	ENSG00000176473, ENSG00000156787, ENSG00000136636, ENSG00000106789, ENSG00000049167, ENSG00000074266, ENSG00000105339, ENSG00000068885, ENSG00000131725, ENSG00000073350, ENSG00000196663, ENSG00000139668, ENSG00000135541, ENSG00000139323, ENSG00000092470, ENSG00000165288, ENSG00000172869, ENSG00000165521, ENSG00000125746, ENSG00000184465, ENSG00000187535, ENSG00000109670, ENSG00000146247, ENSG0000…	2122	202	20532	2.0118	0.147699	0.0114153	0.0113858
INTERPRO	IPR001452:Src homology-3 domain	47	2.08889	1.83501e-05	ENSG00000135605, ENSG00000074966, ENSG00000111859, ENSG00000178996, ENSG00000196220, ENSG00000097007, ENSG00000135541, ENSG00000153317, ENSG00000006432, ENSG00000134215, ENSG00000154127, ENSG00000088538, ENSG00000165322, ENSG00000145715, ENSG00000141293, ENSG00000087589, ENSG00000005020, ENSG00000160310, ENSG00000134909, ENSG00000100266, ENSG00000071205, ENSG00000082074, ENSG00000142347, ENSG0000…	2042	230	19176	1.91899	0.0463455	0.00389641	0.00385874
INTERPRO	IPR027417:P-loop containing nucleoside triphosphate hydrolase	139	6.17778	1.8954e-05	ENSG00000152582, ENSG00000069974, ENSG00000197892, ENSG00000137628, ENSG00000111877, ENSG00000151413, ENSG00000137502, ENSG00000106608, ENSG00000133026, ENSG00000227314, ENSG00000138430, ENSG00000168016, ENSG00000126858, ENSG00000230961, ENSG00000136492, ENSG00000184220, ENSG00000054523, ENSG00000125885, ENSG00000133818, ENSG00000102763, ENSG00000145375, ENSG00000169902, ENSG00000162433, ENSG0000…	2042	921	19176	1.41729	0.0478336	0.00389641	0.00385874
INTERPRO	IPR000961:AGC-kinase, C-terminal	19	0.844444	1.95875e-05	ENSG00000177189, ENSG00000134318, ENSG00000211455, ENSG00000071242, ENSG00000104205, ENSG00000198873, ENSG00000171132, ENSG00000154229, ENSG00000112079, ENSG00000086015, ENSG00000027075, ENSG00000117020, ENSG00000163558, ENSG00000100784, ENSG00000275199, ENSG00000069020, ENSG00000100077, ENSG00000166501, ENSG00000142875, ENSG00000183943	2042	58	19176	3.07629	0.0493923	0.00389641	0.00385874
GOTERM_BP_DIRECT	GO:0006511~ubiquitin-dependent protein catabolic process	53	2.35556	2.07609e-05	ENSG00000151692, ENSG00000092871, ENSG00000146021, ENSG00000174010, ENSG00000129084, ENSG00000171621, ENSG00000066427, ENSG00000115233, ENSG00000100628, ENSG00000085982, ENSG00000145332, ENSG00000183655, ENSG00000034677, ENSG00000085382, ENSG00000102471, ENSG00000287542, ENSG00000094880, ENSG00000108854, ENSG00000170142, ENSG00000138646, ENSG00000112234, ENSG00000069869, ENSG00000116514, ENSG0000…	1992	281	19333	1.83054	0.119756	0.00671233	0.00664896
UP_SEQ_FEATURE	REPEAT:WD 4	51	2.26667	2.1112e-05	ENSG00000156787, ENSG00000176473, ENSG00000049167, ENSG00000068885, ENSG00000131725, ENSG00000073350, ENSG00000157796, ENSG00000139323, ENSG00000092470, ENSG00000172869, ENSG00000035681, ENSG00000187535, ENSG00000184465, ENSG00000109670, ENSG00000164654, ENSG00000196151, ENSG00000112357, ENSG00000174989, ENSG00000118965, ENSG00000143669, ENSG00000172915, ENSG00000164506, ENSG00000122741, ENSG0000…	2122	266	20532	1.85513	0.171109	0.012511	0.0124786
GOTERM_BP_DIRECT	GO:0042127~regulation of cell proliferation	36	1.6	2.22825e-05	ENSG00000113916, ENSG00000109756, ENSG00000125384, ENSG00000077238, ENSG00000104205, ENSG00000115415, ENSG00000104549, ENSG00000135046, ENSG00000177606, ENSG00000171223, ENSG00000138378, ENSG00000153774, ENSG00000115355, ENSG00000204217, ENSG00000168610, ENSG00000115392, ENSG00000124334, ENSG00000057657, ENSG00000015475, ENSG00000106462, ENSG00000130522, ENSG00000115904, ENSG00000105329, ENSG0000…	1992	164	19333	2.13044	0.127947	0.00684408	0.00677946
GOTERM_CC_DIRECT	GO:0072686~mitotic spindle	32	1.42222	2.23656e-05	ENSG00000090273, ENSG00000111859, ENSG00000111837, ENSG00000163539, ENSG00000176476, ENSG00000137804, ENSG00000047849, ENSG00000138778, ENSG00000114346, ENSG00000040199, ENSG00000096093, ENSG00000097046, ENSG00000114166, ENSG00000198718, ENSG00000276725, ENSG00000100503, ENSG00000125746, ENSG00000134152, ENSG00000183311, ENSG00000232421, ENSG00000227739, ENSG00000161800, ENSG00000143851, ENSG0000…	2087	140	20580	2.25395	0.021877	0.00157997	0.00150329
UP_KW_DOMAIN	KW-0863~Zinc-finger	239	10.6222	2.46122e-05	ENSG00000185947, ENSG00000092871, ENSG00000175105, ENSG00000153317, ENSG00000114861, ENSG00000160094, ENSG00000012963, ENSG00000189079, ENSG00000115392, ENSG00000078699, ENSG00000140009, ENSG00000177084, ENSG00000126970, ENSG00000141576, ENSG00000012048, ENSG00000106443, ENSG00000213020, ENSG00000197362, ENSG00000196152, ENSG00000198453, ENSG00000115825, ENSG00000156374, ENSG00000130449, ENSG0000…	1481	1829	14486	1.27814	0.000713507	0.000142751	0.000113216
GOTERM_MF_DIRECT	GO:0016887~ATPase activity	65	2.88889	2.50527e-05	ENSG00000101350, ENSG00000177200, ENSG00000183207, ENSG00000070961, ENSG00000197892, ENSG00000215328, ENSG00000197299, ENSG00000137628, ENSG00000111877, ENSG00000181381, ENSG00000133026, ENSG00000138430, ENSG00000136492, ENSG00000120438, ENSG00000054523, ENSG00000125885, ENSG00000102763, ENSG00000145375, ENSG00000101596, ENSG00000157349, ENSG00000136824, ENSG00000135537, ENSG00000017260, ENSG0000…	2045	354	18908	1.69771	0.0423439	0.00332815	0.00326263
UP_SEQ_FEATURE	REPEAT:WD 3	51	2.26667	2.59515e-05	ENSG00000156787, ENSG00000176473, ENSG00000049167, ENSG00000068885, ENSG00000131725, ENSG00000073350, ENSG00000157796, ENSG00000139323, ENSG00000092470, ENSG00000172869, ENSG00000035681, ENSG00000187535, ENSG00000184465, ENSG00000109670, ENSG00000164654, ENSG00000196151, ENSG00000112357, ENSG00000174989, ENSG00000118965, ENSG00000143669, ENSG00000172915, ENSG00000164506, ENSG00000122741, ENSG0000…	2122	268	20532	1.84129	0.206011	0.0144177	0.0143804
GOTERM_CC_DIRECT	GO:0005819~spindle	33	1.46667	2.75667e-05	ENSG00000101350, ENSG00000021574, ENSG00000090273, ENSG00000111859, ENSG00000106723, ENSG00000137804, ENSG00000129680, ENSG00000243156, ENSG00000139687, ENSG00000171763, ENSG00000137764, ENSG00000087448, ENSG00000102309, ENSG00000276725, ENSG00000125746, ENSG00000119509, ENSG00000149311, ENSG00000145375, ENSG00000161800, ENSG00000102781, ENSG00000092020, ENSG00000068796, ENSG00000066279, ENSG0000…	2087	148	20580	2.19875	0.0268955	0.00181757	0.00172935
GOTERM_CC_DIRECT	GO:0005874~microtubule	58	2.57778	3.25843e-05	ENSG00000101350, ENSG00000197892, ENSG00000112208, ENSG00000130559, ENSG00000151414, ENSG00000136811, ENSG00000119685, ENSG00000276725, ENSG00000165660, ENSG00000120438, ENSG00000054523, ENSG00000232421, ENSG00000183137, ENSG00000108423, ENSG00000156299, ENSG00000196230, ENSG00000040341, ENSG00000104218, ENSG00000197959, ENSG00000276734, ENSG00000143702, ENSG00000138160, ENSG00000151914, ENSG0000…	2087	327	20580	1.74905	0.0317127	0.00201412	0.00191636
UP_SEQ_FEATURE	REPEAT:WD 6	49	2.17778	3.26639e-05	ENSG00000156787, ENSG00000176473, ENSG00000049167, ENSG00000068885, ENSG00000131725, ENSG00000073350, ENSG00000157796, ENSG00000139323, ENSG00000092470, ENSG00000172869, ENSG00000035681, ENSG00000187535, ENSG00000184465, ENSG00000109670, ENSG00000164654, ENSG00000196151, ENSG00000112357, ENSG00000118965, ENSG00000143669, ENSG00000164506, ENSG00000122741, ENSG00000136636, ENSG00000106789, ENSG0000…	2122	256	20532	1.852	0.252001	0.0170794	0.0170352
GOTERM_MF_DIRECT	GO:0004842~ubiquitin-protein transferase activity	50	2.22222	3.63032e-05	ENSG00000151692, ENSG00000131323, ENSG00000049167, ENSG00000114423, ENSG00000087448, ENSG00000086758, ENSG00000115392, ENSG00000166439, ENSG00000121481, ENSG00000140367, ENSG00000182247, ENSG00000034677, ENSG00000012048, ENSG00000085382, ENSG00000287542, ENSG00000196151, ENSG00000094880, ENSG00000108854, ENSG00000170142, ENSG00000138646, ENSG00000069869, ENSG00000174989, ENSG00000138641, ENSG0000…	2045	253	18908	1.82727	0.0607718	0.00447826	0.00439009
KEGG_PATHWAY	hsa04668:TNF signaling pathway	30	1.33333	4.37303e-05	ENSG00000131323, ENSG00000177606, ENSG00000171223, ENSG00000173503, ENSG00000003402, ENSG00000065559, ENSG00000204490, ENSG00000228321, ENSG00000230108, ENSG00000206439, ENSG00000223952, ENSG00000125347, ENSG00000228849, ENSG00000100784, ENSG00000275199, ENSG00000108984, ENSG00000023445, ENSG00000223919, ENSG00000100030, ENSG00000165806, ENSG00000115604, ENSG00000197442, ENSG00000118260, ENSG0000…	993	112	8205	2.21326	0.0145863	0.00298888	0.00250852
UP_SEQ_FEATURE	REGION:DNA-binding	13	0.577778	4.47237e-05	ENSG00000106546, ENSG00000097007, ENSG00000135457, ENSG00000164430, ENSG00000150907, ENSG00000143437, ENSG00000168214, ENSG00000101868, ENSG00000100644, ENSG00000124831, ENSG00000101751, ENSG00000070501, ENSG00000189308	2122	32	20532	3.93078	0.328041	0.022086	0.0220289
GOTERM_CC_DIRECT	GO:0016604~nuclear body	59	2.62222	5.25495e-05	ENSG00000214113, ENSG00000097007, ENSG00000006634, ENSG00000114346, ENSG00000079263, ENSG00000143437, ENSG00000115392, ENSG00000013619, ENSG00000128915, ENSG00000166439, ENSG00000070759, ENSG00000142669, ENSG00000121481, ENSG00000012048, ENSG00000164975, ENSG00000182568, ENSG00000085382, ENSG00000154153, ENSG00000152217, ENSG00000131370, ENSG00000111224, ENSG00000163170, ENSG00000135336, ENSG0000…	2087	340	20580	1.71118	0.0506454	0.00305715	0.00290877
SMART	SM00454:SAM	24	1.06667	5.41686e-05	ENSG00000102780, ENSG00000163935, ENSG00000110841, ENSG00000146285, ENSG00000043462, ENSG00000047365, ENSG00000116106, ENSG00000198945, ENSG00000010803, ENSG00000091436, ENSG00000189337, ENSG00000106123, ENSG00000196151, ENSG00000047634, ENSG00000177570, ENSG00000156671, ENSG00000280873, ENSG00000155307, ENSG00000077044, ENSG00000198879, ENSG00000020577, ENSG00000166387, ENSG00000164483, ENSG0000…	1186	85	10379	2.47095	0.0257193	0.0081482	0.00794491
KEGG_PATHWAY	hsa04210:Apoptosis	34	1.51111	5.53377e-05	ENSG00000160789, ENSG00000172071, ENSG00000104689, ENSG00000099860, ENSG00000177606, ENSG00000003402, ENSG00000204490, ENSG00000228321, ENSG00000230108, ENSG00000206439, ENSG00000223952, ENSG00000153094, ENSG00000228849, ENSG00000149311, ENSG00000015475, ENSG00000275199, ENSG00000141510, ENSG00000023445, ENSG00000100030, ENSG00000075624, ENSG00000165806, ENSG00000171791, ENSG00000197442, ENSG0000…	993	136	8205	2.06571	0.0184222	0.00298888	0.00250852
GOTERM_BP_DIRECT	GO:0050852~T cell receptor signaling pathway	27	1.2	5.56049e-05	ENSG00000135605, ENSG00000074966, ENSG00000215048, ENSG00000237710, ENSG00000172175, ENSG00000149177, ENSG00000097007, ENSG00000043462, ENSG00000114423, ENSG00000198821, ENSG00000172673, ENSG00000229295, ENSG00000144802, ENSG00000230763, ENSG00000141293, ENSG00000164010, ENSG00000184588, ENSG00000226826, ENSG00000167604, ENSG00000082074, ENSG00000100030, ENSG00000113448, ENSG00000211751, ENSG0000…	1992	112	19333	2.33968	0.2894	0.0162657	0.0161122
KEGG_PATHWAY	hsa05220:Chronic myeloid leukemia	23	1.02222	5.98537e-05	ENSG00000100030, ENSG00000135679, ENSG00000105810, ENSG00000115904, ENSG00000166949, ENSG00000105329, ENSG00000097007, ENSG00000099860, ENSG00000171552, ENSG00000112242, ENSG00000159216, ENSG00000139687, ENSG00000110395, ENSG00000100906, ENSG00000147889, ENSG00000051382, ENSG00000117020, ENSG00000121879, ENSG00000163513, ENSG00000109320, ENSG00000275199, ENSG00000100485, ENSG00000141510, ENSG0000…	993	76	8205	2.5006	0.0199106	0.00298888	0.00250852
GOTERM_BP_DIRECT	GO:0000724~double-strand break repair via homologous recombination	24	1.06667	6.17317e-05	ENSG00000156831, ENSG00000164808, ENSG00000197299, ENSG00000111877, ENSG00000214941, ENSG00000020922, ENSG00000133302, ENSG00000173559, ENSG00000009413, ENSG00000115233, ENSG00000178966, ENSG00000011258, ENSG00000128908, ENSG00000182185, ENSG00000101347, ENSG00000163029, ENSG00000125885, ENSG00000083093, ENSG00000108384, ENSG00000178295, ENSG00000101773, ENSG00000149311, ENSG00000163312, ENSG0000…	1992	94	19333	2.47795	0.315654	0.0172372	0.0170744
UP_KW_MOLECULAR_FUNCTION	KW-0344~Guanine-nucleotide releasing factor	38	1.68889	6.5758e-05	ENSG00000109756, ENSG00000180198, ENSG00000113319, ENSG00000105339, ENSG00000152689, ENSG00000114346, ENSG00000137145, ENSG00000134215, ENSG00000116641, ENSG00000115355, ENSG00000119522, ENSG00000138670, ENSG00000196914, ENSG00000146426, ENSG00000088538, ENSG00000164691, ENSG00000147894, ENSG00000100485, ENSG00000104880, ENSG00000156313, ENSG00000133812, ENSG00000156299, ENSG00000115904, ENSG0000…	1365	166	11719	1.96532	0.00648911	0.00135644	0.00115092
UP_SEQ_FEATURE	TOPO_DOM:Lumenal	99	4.4	6.75658e-05	ENSG00000172071, ENSG00000103978, ENSG00000113532, ENSG00000115310, ENSG00000186480, ENSG00000275118, ENSG00000136770, ENSG00000059377, ENSG00000187210, ENSG00000141458, ENSG00000144320, ENSG00000169902, ENSG00000197121, ENSG00000171310, ENSG00000154511, ENSG00000138600, ENSG00000142892, ENSG00000119899, ENSG00000278519, ENSG00000120802, ENSG00000153936, ENSG00000144959, ENSG00000095209, ENSG0000…	2122	647	20532	1.48053	0.451525	0.0316101	0.0315284
UP_KW_MOLECULAR_FUNCTION	KW-0678~Repressor	106	4.71111	6.85073e-05	ENSG00000074800, ENSG00000178573, ENSG00000198740, ENSG00000114861, ENSG00000151014, ENSG00000122779, ENSG00000102804, ENSG00000089902, ENSG00000078699, ENSG00000124831, ENSG00000139083, ENSG00000182568, ENSG00000106554, ENSG00000156374, ENSG00000127152, ENSG00000174306, ENSG00000123908, ENSG00000173611, ENSG00000148516, ENSG00000081059, ENSG00000165030, ENSG00000086102, ENSG00000109787, ENSG0000…	1365	629	11719	1.44682	0.00675951	0.00135644	0.00115092
GOTERM_CC_DIRECT	GO:0005759~mitochondrial matrix	65	2.88889	6.8823e-05	ENSG00000133943, ENSG00000106049, ENSG00000214113, ENSG00000285077, ENSG00000067992, ENSG00000147592, ENSG00000165060, ENSG00000151413, ENSG00000138399, ENSG00000066427, ENSG00000083123, ENSG00000164494, ENSG00000136371, ENSG00000127989, ENSG00000125166, ENSG00000162433, ENSG00000105552, ENSG00000198130, ENSG00000148672, ENSG00000175198, ENSG00000159445, ENSG00000196116, ENSG00000171552, ENSG0000…	2087	389	20580	1.64773	0.0658033	0.00378144	0.00359791
UP_KW_DOMAIN	KW-0727~SH2 domain	26	1.15556	6.95086e-05	ENSG00000135605, ENSG00000074966, ENSG00000097007, ENSG00000043462, ENSG00000115415, ENSG00000134215, ENSG00000138378, ENSG00000035720, ENSG00000168610, ENSG00000145715, ENSG00000096968, ENSG00000274229, ENSG00000185338, ENSG00000027869, ENSG00000114737, ENSG00000137936, ENSG00000155926, ENSG00000176105, ENSG00000197943, ENSG00000070190, ENSG00000151422, ENSG00000274211, ENSG00000113263, ENSG0000…	1481	108	14486	2.35474	0.00201379	0.000335958	0.00026645
KEGG_PATHWAY	hsa05166:Human T-cell leukemia virus 1 infection	48	2.13333	7.15166e-05	ENSG00000215048, ENSG00000237710, ENSG00000175387, ENSG00000166949, ENSG00000177606, ENSG00000229295, ENSG00000112242, ENSG00000139687, ENSG00000228321, ENSG00000230763, ENSG00000223952, ENSG00000138031, ENSG00000228849, ENSG00000226826, ENSG00000275199, ENSG00000100385, ENSG00000166710, ENSG00000164611, ENSG00000072736, ENSG00000223919, ENSG00000095015, ENSG00000094880, ENSG00000104856, ENSG0000…	993	222	8205	1.78656	0.023744	0.00298888	0.00250852
GOTERM_CC_DIRECT	GO:0090575~RNA polymerase II transcription factor complex	28	1.24444	7.43075e-05	ENSG00000156127, ENSG00000143190, ENSG00000182718, ENSG00000178573, ENSG00000071794, ENSG00000115415, ENSG00000177606, ENSG00000171223, ENSG00000112242, ENSG00000138378, ENSG00000001167, ENSG00000112182, ENSG00000118513, ENSG00000143437, ENSG00000168610, ENSG00000100644, ENSG00000123268, ENSG00000143013, ENSG00000064393, ENSG00000130522, ENSG00000111424, ENSG00000066136, ENSG00000118260, ENSG0000…	2087	122	20580	2.26319	0.0708572	0.0038679	0.00368017
GOTERM_BP_DIRECT	GO:2000145~regulation of cell motility	9	0.4	7.50749e-05	ENSG00000134318, ENSG00000277868, ENSG00000117155, ENSG00000105810, ENSG00000097007, ENSG00000183323, ENSG00000146376, ENSG00000275342, ENSG00000143322, ENSG00000198825	1992	16	19333	5.45924	0.369522	0.0200515	0.0198622
KEGG_PATHWAY	hsa04660:T cell receptor signaling pathway	28	1.24444	7.56345e-05	ENSG00000135605, ENSG00000198286, ENSG00000172175, ENSG00000138814, ENSG00000043462, ENSG00000177606, ENSG00000114423, ENSG00000198821, ENSG00000134215, ENSG00000204490, ENSG00000228321, ENSG00000230108, ENSG00000206439, ENSG00000223952, ENSG00000228849, ENSG00000275199, ENSG00000100485, ENSG00000072736, ENSG00000100030, ENSG00000115904, ENSG00000130669, ENSG00000107968, ENSG00000131196, ENSG0000…	993	104	8205	2.22461	0.0250939	0.00298888	0.00250852
KEGG_PATHWAY	hsa04218:Cellular senescence	37	1.64444	8.00592e-05	ENSG00000156026, ENSG00000138814, ENSG00000105810, ENSG00000175387, ENSG00000166949, ENSG00000099860, ENSG00000020922, ENSG00000112242, ENSG00000139687, ENSG00000118971, ENSG00000103479, ENSG00000133818, ENSG00000149311, ENSG00000275199, ENSG00000108984, ENSG00000141510, ENSG00000072736, ENSG00000175054, ENSG00000100030, ENSG00000064393, ENSG00000183814, ENSG00000135679, ENSG00000080839, ENSG0000…	993	156	8205	1.95978	0.0265424	0.00298888	0.00250852
SMART	SM00326:SH3	44	1.95556	8.02055e-05	ENSG00000135605, ENSG00000074966, ENSG00000111859, ENSG00000178996, ENSG00000196220, ENSG00000097007, ENSG00000135541, ENSG00000153317, ENSG00000006432, ENSG00000134215, ENSG00000154127, ENSG00000088538, ENSG00000165322, ENSG00000145715, ENSG00000141293, ENSG00000087589, ENSG00000005020, ENSG00000160310, ENSG00000134909, ENSG00000100266, ENSG00000071205, ENSG00000082074, ENSG00000142347, ENSG0000…	1186	209	10379	1.84237	0.0378457	0.0081482	0.00794491
SMART	SM00133:S_TK_X	17	0.755556	8.47006e-05	ENSG00000177189, ENSG00000134318, ENSG00000211455, ENSG00000071242, ENSG00000104205, ENSG00000198873, ENSG00000171132, ENSG00000154229, ENSG00000112079, ENSG00000027075, ENSG00000117020, ENSG00000163558, ENSG00000100784, ENSG00000275199, ENSG00000100077, ENSG00000166501, ENSG00000142875, ENSG00000183943	1186	50	10379	2.97543	0.0399239	0.0081482	0.00794491
UP_KW_CELLULAR_COMPONENT	KW-0333~Golgi apparatus	141	6.26667	8.53704e-05	ENSG00000152582, ENSG00000135604, ENSG00000215048, ENSG00000152061, ENSG00000103978, ENSG00000137502, ENSG00000113532, ENSG00000229295, ENSG00000151532, ENSG00000011478, ENSG00000123106, ENSG00000070718, ENSG00000186088, ENSG00000187210, ENSG00000138031, ENSG00000134909, ENSG00000133818, ENSG00000169902, ENSG00000085382, ENSG00000102471, ENSG00000131018, ENSG00000282291, ENSG00000175115, ENSG0000…	1902	956	17641	1.36796	0.00468456	0.00117384	0.0010031
UP_KW_LIGAND	KW-0460~Magnesium	119	5.28889	8.78944e-05	ENSG00000074800, ENSG00000114904, ENSG00000070961, ENSG00000068366, ENSG00000107779, ENSG00000097007, ENSG00000151414, ENSG00000164171, ENSG00000151014, ENSG00000213949, ENSG00000138430, ENSG00000158161, ENSG00000136371, ENSG00000138031, ENSG00000165704, ENSG00000178295, ENSG00000125246, ENSG00000076555, ENSG00000115825, ENSG00000175198, ENSG00000131373, ENSG00000123908, ENSG00000115421, ENSG0000…	897	652	6833	1.39033	0.0041227	0.00137701	0.00131842
INTERPRO	IPR000198:Rho GTPase-activating protein domain	20	0.888889	9.15765e-05	ENSG00000107863, ENSG00000285077, ENSG00000196220, ENSG00000075884, ENSG00000047365, ENSG00000145819, ENSG00000031081, ENSG00000066933, ENSG00000266028, ENSG00000198826, ENSG00000275568, ENSG00000165322, ENSG00000164691, ENSG00000100852, ENSG00000134909, ENSG00000163219, ENSG00000213390, ENSG00000146376, ENSG00000161800, ENSG00000071205, ENSG00000160007	2042	70	19176	2.68308	0.210873	0.0169155	0.016752
GOTERM_BP_DIRECT	GO:0018105~peptidyl-serine phosphorylation	37	1.64444	9.2442e-05	ENSG00000177189, ENSG00000134318, ENSG00000172071, ENSG00000151292, ENSG00000067992, ENSG00000104205, ENSG00000151414, ENSG00000154229, ENSG00000097046, ENSG00000086015, ENSG00000027075, ENSG00000091436, ENSG00000149311, ENSG00000100784, ENSG00000275199, ENSG00000073803, ENSG00000175054, ENSG00000152495, ENSG00000183735, ENSG00000100030, ENSG00000064393, ENSG00000135932, ENSG00000211455, ENSG0000…	1992	182	19333	1.97306	0.433337	0.0236613	0.0234379
UP_SEQ_FEATURE	DOMAIN:Rho-GAP	20	0.888889	9.28794e-05	ENSG00000107863, ENSG00000285077, ENSG00000196220, ENSG00000075884, ENSG00000047365, ENSG00000145819, ENSG00000031081, ENSG00000066933, ENSG00000266028, ENSG00000198826, ENSG00000275568, ENSG00000165322, ENSG00000164691, ENSG00000100852, ENSG00000134909, ENSG00000163219, ENSG00000213390, ENSG00000146376, ENSG00000161800, ENSG00000071205, ENSG00000160007	2122	72	20532	2.68772	0.562047	0.0412803	0.0411734
GOTERM_CC_DIRECT	GO:0001772~immunological synapse	15	0.666667	9.28827e-05	ENSG00000070961, ENSG00000198286, ENSG00000111859, ENSG00000149177, ENSG00000135077, ENSG00000134215, ENSG00000170017, ENSG00000013725, ENSG00000079950, ENSG00000168421, ENSG00000145649, ENSG00000141293, ENSG00000092820, ENSG00000100453, ENSG00000090339	2087	45	20580	3.28701	0.0877719	0.00433406	0.00412371
GOTERM_CC_DIRECT	GO:0034451~centriolar satellite	28	1.24444	9.96417e-05	ENSG00000156787, ENSG00000232280, ENSG00000077238, ENSG00000196187, ENSG00000176155, ENSG00000141506, ENSG00000137601, ENSG00000111731, ENSG00000198920, ENSG00000154027, ENSG00000054282, ENSG00000117155, ENSG00000224740, ENSG00000223654, ENSG00000008294, ENSG00000168014, ENSG00000206379, ENSG00000168297, ENSG00000132849, ENSG00000230143, ENSG00000147138, ENSG00000206480, ENSG00000182504, ENSG0000…	2087	124	20580	2.22669	0.0938501	0.00433406	0.00412371
GOTERM_CC_DIRECT	GO:0031410~cytoplasmic vesicle	56	2.48889	0.000100614	ENSG00000096872, ENSG00000137145, ENSG00000119487, ENSG00000115355, ENSG00000198825, ENSG00000119522, ENSG00000164211, ENSG00000139289, ENSG00000070718, ENSG00000204116, ENSG00000206379, ENSG00000121966, ENSG00000136250, ENSG00000054523, ENSG00000033867, ENSG00000156973, ENSG00000206480, ENSG00000287542, ENSG00000131979, ENSG00000281324, ENSG00000280873, ENSG00000072274, ENSG00000077044, ENSG0000…	2087	325	20580	1.69913	0.0947215	0.00433406	0.00412371
GOTERM_CC_DIRECT	GO:0048471~perinuclear region of cytoplasm	111	4.93333	0.000104992	ENSG00000105993, ENSG00000172071, ENSG00000215328, ENSG00000182718, ENSG00000097007, ENSG00000198743, ENSG00000164171, ENSG00000151014, ENSG00000151532, ENSG00000117298, ENSG00000008294, ENSG00000055332, ENSG00000102524, ENSG00000132849, ENSG00000184588, ENSG00000109670, ENSG00000141458, ENSG00000102471, ENSG00000076554, ENSG00000103966, ENSG00000069869, ENSG00000117724, ENSG00000134242, ENSG0000…	2087	766	20580	1.42895	0.0986325	0.00433406	0.00412371
GOTERM_CC_DIRECT	GO:0000922~spindle pole	29	1.28889	0.000105174	ENSG00000021574, ENSG00000073910, ENSG00000111859, ENSG00000151414, ENSG00000096093, ENSG00000136811, ENSG00000116127, ENSG00000139323, ENSG00000130695, ENSG00000086827, ENSG00000288700, ENSG00000100629, ENSG00000100503, ENSG00000165660, ENSG00000184445, ENSG00000185515, ENSG00000102781, ENSG00000104695, ENSG00000182923, ENSG00000068796, ENSG00000104218, ENSG00000175216, ENSG00000117724, ENSG0000…	2087	131	20580	2.18298	0.0987953	0.00433406	0.00412371
UP_SEQ_FEATURE	MOTIF:Nuclear localization signal	73	3.24444	0.000107175	ENSG00000074966, ENSG00000010818, ENSG00000197299, ENSG00000243156, ENSG00000114346, ENSG00000152422, ENSG00000173402, ENSG00000078043, ENSG00000122779, ENSG00000079263, ENSG00000144802, ENSG00000182481, ENSG00000136492, ENSG00000091732, ENSG00000108384, ENSG00000082074, ENSG00000182568, ENSG00000072736, ENSG00000264522, ENSG00000156531, ENSG00000150593, ENSG00000104856, ENSG00000117724, ENSG0000…	2122	449	20532	1.57312	0.614312	0.0453655	0.0452481
INTERPRO	IPR001680:WD40 repeat	51	2.26667	0.000109493	ENSG00000156787, ENSG00000176473, ENSG00000049167, ENSG00000068885, ENSG00000131725, ENSG00000073350, ENSG00000157796, ENSG00000139323, ENSG00000092470, ENSG00000172869, ENSG00000035681, ENSG00000187535, ENSG00000184465, ENSG00000109670, ENSG00000164654, ENSG00000196151, ENSG00000112357, ENSG00000174989, ENSG00000118965, ENSG00000143669, ENSG00000172915, ENSG00000164506, ENSG00000122741, ENSG0000…	2042	275	19176	1.74157	0.246605	0.0188766	0.0186941
UP_SEQ_FEATURE	MOTIF:Nuclear export signal	23	1.02222	0.000112327	ENSG00000021574, ENSG00000047579, ENSG00000135679, ENSG00000115738, ENSG00000172175, ENSG00000184708, ENSG00000131747, ENSG00000097007, ENSG00000069869, ENSG00000131196, ENSG00000101928, ENSG00000100906, ENSG00000112182, ENSG00000164430, ENSG00000138430, ENSG00000141384, ENSG00000166681, ENSG00000061273, ENSG00000183049, ENSG00000127311, ENSG00000141510, ENSG00000072736, ENSG00000105662	2122	91	20532	2.44553	0.631579	0.0453852	0.0452678
GOTERM_CC_DIRECT	GO:0005815~microtubule organizing center	33	1.46667	0.000118369	ENSG00000134318, ENSG00000073910, ENSG00000232280, ENSG00000163539, ENSG00000103995, ENSG00000151414, ENSG00000047849, ENSG00000114346, ENSG00000136811, ENSG00000116127, ENSG00000112782, ENSG00000288700, ENSG00000198718, ENSG00000117155, ENSG00000224740, ENSG00000007047, ENSG00000223654, ENSG00000206379, ENSG00000188107, ENSG00000230143, ENSG00000147316, ENSG00000141510, ENSG00000100030, ENSG0000…	2087	159	20580	2.04663	0.11048	0.00468267	0.0044554
GOTERM_BP_DIRECT	GO:0061028~establishment of endothelial barrier	10	0.444444	0.000118687	ENSG00000116473, ENSG00000109756, ENSG00000179820, ENSG00000113448, ENSG00000137710, ENSG00000101445, ENSG00000092820, ENSG00000261371, ENSG00000107263, ENSG00000090339	1992	21	19333	4.62158	0.517731	0.0291637	0.0288883
UP_SEQ_FEATURE	ACT_SITE:Glycyl thioester intermediate	20	0.888889	0.000138136	ENSG00000072401, ENSG00000287542, ENSG00000108854, ENSG00000138646, ENSG00000170142, ENSG00000069869, ENSG00000198833, ENSG00000170035, ENSG00000138641, ENSG00000138642, ENSG00000197548, ENSG00000132388, ENSG00000184182, ENSG00000115760, ENSG00000086758, ENSG00000186591, ENSG00000107341, ENSG00000140367, ENSG00000182247, ENSG00000148634, ENSG00000085382	2122	74	20532	2.61508	0.707114	0.0533864	0.0532483
GOTERM_MF_DIRECT	GO:0003700~transcription factor activity, sequence-specific DNA binding	89	3.95556	0.000144436	ENSG00000175387, ENSG00000166949, ENSG00000178573, ENSG00000177606, ENSG00000105717, ENSG00000114861, ENSG00000112242, ENSG00000159216, ENSG00000167081, ENSG00000138795, ENSG00000160094, ENSG00000143437, ENSG00000168214, ENSG00000137265, ENSG00000168610, ENSG00000080298, ENSG00000140009, ENSG00000123268, ENSG00000139083, ENSG00000072736, ENSG00000130522, ENSG00000105866, ENSG00000069667, ENSG0000…	2045	555	18908	1.48269	0.220778	0.0157659	0.0154555
GOTERM_MF_DIRECT	GO:0001618~virus receptor activity	21	0.933333	0.000146065	ENSG00000215328, ENSG00000164171, ENSG00000197635, ENSG00000173402, ENSG00000232804, ENSG00000224501, ENSG00000168575, ENSG00000231555, ENSG00000121966, ENSG00000128536, ENSG00000141458, ENSG00000117090, ENSG00000186827, ENSG00000196352, ENSG00000235941, ENSG00000150093, ENSG00000237724, ENSG00000139514, ENSG00000138448, ENSG00000212866, ENSG00000072274, ENSG00000130164, ENSG00000143324, ENSG0000…	2045	77	18908	2.52163	0.222967	0.0157659	0.0154555
UP_KW_CELLULAR_COMPONENT	KW-0967~Endosome	101	4.48889	0.00014746	ENSG00000215048, ENSG00000136933, ENSG00000069974, ENSG00000092871, ENSG00000152061, ENSG00000157077, ENSG00000135046, ENSG00000229295, ENSG00000138670, ENSG00000121966, ENSG00000134909, ENSG00000141458, ENSG00000104497, ENSG00000102471, ENSG00000103966, ENSG00000113369, ENSG00000010270, ENSG00000112038, ENSG00000130164, ENSG00000029725, ENSG00000131374, ENSG00000004766, ENSG00000153029, ENSG0000…	1902	650	17641	1.44119	0.00807809	0.00162206	0.00138612
GOTERM_BP_DIRECT	GO:0030316~osteoclast differentiation	14	0.622222	0.000155433	ENSG00000006607, ENSG00000105329, ENSG00000118260, ENSG00000171223, ENSG00000072274, ENSG00000114861, ENSG00000204490, ENSG00000196712, ENSG00000228321, ENSG00000230108, ENSG00000184371, ENSG00000081087, ENSG00000206439, ENSG00000124767, ENSG00000086300, ENSG00000228978, ENSG00000232810, ENSG00000223952, ENSG00000228849, ENSG00000141655, ENSG00000033327	1992	41	19333	3.31401	0.61521	0.0364837	0.0361393
GOTERM_BP_DIRECT	GO:0051402~neuron apoptotic process	20	0.888889	0.000160355	ENSG00000091592, ENSG00000153234, ENSG00000064393, ENSG00000145390, ENSG00000165806, ENSG00000044574, ENSG00000171791, ENSG00000111640, ENSG00000142192, ENSG00000171552, ENSG00000139687, ENSG00000196712, ENSG00000136854, ENSG00000114023, ENSG00000100644, ENSG00000149311, ENSG00000015475, ENSG00000164830, ENSG00000070501, ENSG00000141510	1992	75	19333	2.58809	0.626673	0.0364837	0.0361393
GOTERM_MF_DIRECT	GO:0019901~protein kinase binding	83	3.68889	0.000162408	ENSG00000131323, ENSG00000149177, ENSG00000175662, ENSG00000197892, ENSG00000092871, ENSG00000166949, ENSG00000005700, ENSG00000077157, ENSG00000156508, ENSG00000214517, ENSG00000119487, ENSG00000136854, ENSG00000155657, ENSG00000035720, ENSG00000168610, ENSG00000141293, ENSG00000091732, ENSG00000088970, ENSG00000145730, ENSG00000108984, ENSG00000102760, ENSG00000095015, ENSG00000075624, ENSG0000…	2045	511	18908	1.50179	0.244595	0.0164987	0.0161739
UP_SEQ_FEATURE	DOMAIN:SH2	25	1.11111	0.000167956	ENSG00000135605, ENSG00000074966, ENSG00000097007, ENSG00000043462, ENSG00000115415, ENSG00000134215, ENSG00000138378, ENSG00000035720, ENSG00000168610, ENSG00000145715, ENSG00000096968, ENSG00000274229, ENSG00000185338, ENSG00000027869, ENSG00000114737, ENSG00000137936, ENSG00000155926, ENSG00000176105, ENSG00000070190, ENSG00000151422, ENSG00000274211, ENSG00000113263, ENSG00000125731, ENSG0000…	2122	106	20532	2.28202	0.775321	0.0622066	0.0620456
GOTERM_BP_DIRECT	GO:0007010~cytoskeleton organization	31	1.37778	0.000170608	ENSG00000111859, ENSG00000099204, ENSG00000130559, ENSG00000151150, ENSG00000029534, ENSG00000243156, ENSG00000119487, ENSG00000165288, ENSG00000086015, ENSG00000142669, ENSG00000100266, ENSG00000091436, ENSG00000071205, ENSG00000146247, ENSG00000128578, ENSG00000148700, ENSG00000107863, ENSG00000154310, ENSG00000157827, ENSG00000133816, ENSG00000197321, ENSG00000130669, ENSG00000113368, ENSG0000…	1992	146	19333	2.06072	0.649468	0.0374301	0.0370767
KEGG_PATHWAY	hsa05161:Hepatitis B	37	1.64444	0.000180557	ENSG00000131323, ENSG00000166949, ENSG00000115415, ENSG00000154229, ENSG00000177606, ENSG00000112242, ENSG00000065559, ENSG00000204490, ENSG00000139687, ENSG00000138378, ENSG00000228321, ENSG00000230108, ENSG00000122877, ENSG00000206439, ENSG00000168610, ENSG00000223952, ENSG00000096968, ENSG00000228849, ENSG00000015475, ENSG00000275199, ENSG00000108984, ENSG00000100485, ENSG00000141510, ENSG0000…	993	162	8205	1.88719	0.0588688	0.00493473	0.00414165
SMART	SM00324:RhoGAP	20	0.888889	0.000183948	ENSG00000107863, ENSG00000285077, ENSG00000196220, ENSG00000075884, ENSG00000047365, ENSG00000145819, ENSG00000031081, ENSG00000066933, ENSG00000266028, ENSG00000198826, ENSG00000275568, ENSG00000165322, ENSG00000164691, ENSG00000100852, ENSG00000134909, ENSG00000163219, ENSG00000213390, ENSG00000146376, ENSG00000161800, ENSG00000071205, ENSG00000160007	1186	69	10379	2.5366	0.0846851	0.0147465	0.0143786
INTERPRO	IPR000980:SH2 domain	26	1.15556	0.000185962	ENSG00000135605, ENSG00000074966, ENSG00000097007, ENSG00000043462, ENSG00000115415, ENSG00000134215, ENSG00000138378, ENSG00000035720, ENSG00000168610, ENSG00000145715, ENSG00000096968, ENSG00000274229, ENSG00000185338, ENSG00000027869, ENSG00000114737, ENSG00000137936, ENSG00000155926, ENSG00000176105, ENSG00000197943, ENSG00000070190, ENSG00000151422, ENSG00000274211, ENSG00000113263, ENSG0000…	2042	110	19176	2.21964	0.3818	0.0300562	0.0297656
KEGG_PATHWAY	hsa04520:Adherens junction	21	0.933333	0.000193318	ENSG00000100030, ENSG00000198561, ENSG00000075624, ENSG00000149177, ENSG00000166949, ENSG00000006607, ENSG00000176105, ENSG00000077782, ENSG00000044115, ENSG00000138795, ENSG00000130396, ENSG00000151422, ENSG00000117155, ENSG00000081059, ENSG00000177707, ENSG00000163513, ENSG00000010810, ENSG00000087095, ENSG00000035403, ENSG00000106299, ENSG00000140443	993	71	8205	2.44394	0.062896	0.00493473	0.00414165
GOTERM_MF_DIRECT	GO:0003677~DNA binding	186	8.26667	0.000193764	ENSG00000133789, ENSG00000105993, ENSG00000143190, ENSG00000010818, ENSG00000015153, ENSG00000178177, ENSG00000178573, ENSG00000097007, ENSG00000111877, ENSG00000196323, ENSG00000175105, ENSG00000138795, ENSG00000092470, ENSG00000078043, ENSG00000189079, ENSG00000079263, ENSG00000086758, ENSG00000136770, ENSG00000136492, ENSG00000140525, ENSG00000125885, ENSG00000140009, ENSG00000177084, ENSG0000…	2045	1336	18908	1.28724	0.28442	0.0185905	0.0182245
UP_KW_BIOLOGICAL_PROCESS	KW-0053~Apoptosis	91	4.04444	0.000198765	ENSG00000131323, ENSG00000092871, ENSG00000097007, ENSG00000099860, ENSG00000006432, ENSG00000132530, ENSG00000003402, ENSG00000114023, ENSG00000120159, ENSG00000139289, ENSG00000151929, ENSG00000145779, ENSG00000054523, ENSG00000163568, ENSG00000163602, ENSG00000015475, ENSG00000108984, ENSG00000150593, ENSG00000171791, ENSG00000197442, ENSG00000150995, ENSG00000159445, ENSG00000170540, ENSG0000…	1292	544	11229	1.45385	0.0297634	0.00377654	0.00347839
KEGG_PATHWAY	hsa04110:Cell cycle	31	1.37778	0.000198912	ENSG00000105810, ENSG00000175387, ENSG00000166949, ENSG00000277273, ENSG00000097007, ENSG00000006634, ENSG00000099860, ENSG00000112242, ENSG00000097046, ENSG00000139687, ENSG00000118971, ENSG00000134058, ENSG00000103479, ENSG00000149311, ENSG00000164611, ENSG00000141510, ENSG00000175054, ENSG00000094880, ENSG00000135679, ENSG00000080839, ENSG00000164815, ENSG00000134308, ENSG00000105329, ENSG0000…	993	127	8205	2.01691	0.064656	0.00493473	0.00414165
KEGG_PATHWAY	hsa04064:NF-kappa B signaling pathway	27	1.2	0.00019896	ENSG00000131323, ENSG00000198286, ENSG00000172175, ENSG00000099860, ENSG00000236925, ENSG00000173503, ENSG00000003402, ENSG00000204490, ENSG00000082805, ENSG00000228321, ENSG00000154589, ENSG00000230108, ENSG00000206439, ENSG00000206437, ENSG00000231314, ENSG00000223952, ENSG00000102524, ENSG00000228849, ENSG00000149311, ENSG00000141655, ENSG00000023445, ENSG00000223919, ENSG00000238114, ENSG0000…	993	104	8205	2.14516	0.0646714	0.00493473	0.00414165
GOTERM_BP_DIRECT	GO:0072540~T-helper 17 cell lineage commitment	6	0.266667	0.000202523	ENSG00000156127, ENSG00000160712, ENSG00000168610, ENSG00000137265, ENSG00000162739, ENSG00000122224	1992	7	19333	8.31885	0.711895	0.0429	0.042495
KEGG_PATHWAY	hsa05162:Measles	33	1.46667	0.000205614	ENSG00000131323, ENSG00000172071, ENSG00000105810, ENSG00000215328, ENSG00000115415, ENSG00000177606, ENSG00000114423, ENSG00000118971, ENSG00000232804, ENSG00000168610, ENSG00000224501, ENSG00000231555, ENSG00000055332, ENSG00000015475, ENSG00000275199, ENSG00000117090, ENSG00000100385, ENSG00000109971, ENSG00000141510, ENSG00000183735, ENSG00000235941, ENSG00000171791, ENSG00000237724, ENSG0000…	993	139	8205	1.96168	0.0667604	0.00493473	0.00414165
GOTERM_CC_DIRECT	GO:0030027~lamellipodium	37	1.64444	0.000206695	ENSG00000133789, ENSG00000135407, ENSG00000198561, ENSG00000232280, ENSG00000111859, ENSG00000151490, ENSG00000099204, ENSG00000018189, ENSG00000031081, ENSG00000044115, ENSG00000197635, ENSG00000133026, ENSG00000171444, ENSG00000173402, ENSG00000115355, ENSG00000146426, ENSG00000172725, ENSG00000224740, ENSG00000223654, ENSG00000205302, ENSG00000084112, ENSG00000206379, ENSG00000204138, ENSG0000…	2087	192	20580	1.90031	0.184898	0.00786236	0.00748077
UP_SEQ_FEATURE	REPEAT:RCC1 2	9	0.4	0.000216009	ENSG00000136161, ENSG00000156313, ENSG00000287542, ENSG00000180198, ENSG00000003393, ENSG00000138646, ENSG00000005700, ENSG00000138641, ENSG00000138642, ENSG00000283068, ENSG00000148634	2122	18	20532	4.83789	0.853439	0.0711149	0.0709309
UP_SEQ_FEATURE	REPEAT:RCC1 1	9	0.4	0.000216009	ENSG00000136161, ENSG00000156313, ENSG00000287542, ENSG00000180198, ENSG00000003393, ENSG00000138646, ENSG00000005700, ENSG00000138641, ENSG00000138642, ENSG00000283068, ENSG00000148634	2122	18	20532	4.83789	0.853439	0.0711149	0.0709309
UP_SEQ_FEATURE	REPEAT:RCC1 3	9	0.4	0.000216009	ENSG00000136161, ENSG00000156313, ENSG00000287542, ENSG00000180198, ENSG00000003393, ENSG00000138646, ENSG00000005700, ENSG00000138641, ENSG00000138642, ENSG00000283068, ENSG00000148634	2122	18	20532	4.83789	0.853439	0.0711149	0.0709309
INTERPRO	IPR017892:Protein kinase, C-terminal	12	0.533333	0.000216216	ENSG00000177189, ENSG00000211455, ENSG00000071242, ENSG00000104205, ENSG00000171132, ENSG00000154229, ENSG00000112079, ENSG00000117020, ENSG00000027075, ENSG00000163558, ENSG00000100784, ENSG00000275199, ENSG00000166501	2042	31	19176	3.63515	0.428331	0.0320053	0.0316959
GOTERM_MF_DIRECT	GO:0005085~guanyl-nucleotide exchange factor activity	45	2	0.000217324	ENSG00000133789, ENSG00000115839, ENSG00000109756, ENSG00000180198, ENSG00000113319, ENSG00000105339, ENSG00000152689, ENSG00000114346, ENSG00000137145, ENSG00000134215, ENSG00000116641, ENSG00000115355, ENSG00000119522, ENSG00000138670, ENSG00000196914, ENSG00000146426, ENSG00000088538, ENSG00000164691, ENSG00000147894, ENSG00000160013, ENSG00000100485, ENSG00000104880, ENSG00000156313, ENSG0000…	2045	236	18908	1.763	0.312957	0.0197536	0.0193647
INTERPRO	IPR015943:WD40/YVTN repeat-like-containing domain	60	2.66667	0.000224696	ENSG00000156787, ENSG00000176473, ENSG00000172071, ENSG00000049167, ENSG00000068885, ENSG00000073350, ENSG00000157796, ENSG00000139323, ENSG00000092470, ENSG00000141376, ENSG00000143951, ENSG00000172869, ENSG00000008294, ENSG00000035681, ENSG00000187535, ENSG00000184465, ENSG00000109670, ENSG00000164654, ENSG00000157426, ENSG00000196151, ENSG00000112357, ENSG00000174989, ENSG00000118965, ENSG0000…	2042	349	19176	1.61446	0.440734	0.0320053	0.0316959
UP_KW_CELLULAR_COMPONENT	KW-0965~Cell junction	67	2.97778	0.000225515	ENSG00000135407, ENSG00000109756, ENSG00000149177, ENSG00000018189, ENSG00000150764, ENSG00000031081, ENSG00000114346, ENSG00000044115, ENSG00000130396, ENSG00000115310, ENSG00000114541, ENSG00000054282, ENSG00000079385, ENSG00000173517, ENSG00000081026, ENSG00000121966, ENSG00000132849, ENSG00000082074, ENSG00000035403, ENSG00000050405, ENSG00000110934, ENSG00000156299, ENSG00000172164, ENSG0000…	1902	397	17641	1.5653	0.0123281	0.00206722	0.00176654
KEGG_PATHWAY	hsa04380:Osteoclast differentiation	31	1.37778	0.000230485	ENSG00000135605, ENSG00000138814, ENSG00000043462, ENSG00000115415, ENSG00000177606, ENSG00000171223, ENSG00000204490, ENSG00000228321, ENSG00000230108, ENSG00000206439, ENSG00000223952, ENSG00000228849, ENSG00000185338, ENSG00000275199, ENSG00000141655, ENSG00000108984, ENSG00000033327, ENSG00000152495, ENSG00000100030, ENSG00000130522, ENSG00000105329, ENSG00000104856, ENSG00000118260, ENSG0000…	993	128	8205	2.00116	0.0745285	0.00516287	0.00433312
GOTERM_BP_DIRECT	GO:0009791~post-embryonic development	19	0.844444	0.000234016	ENSG00000153234, ENSG00000107679, ENSG00000284770, ENSG00000285053, ENSG00000175387, ENSG00000171791, ENSG00000097007, ENSG00000150347, ENSG00000282984, ENSG00000150995, ENSG00000171310, ENSG00000117139, ENSG00000123908, ENSG00000173706, ENSG00000166224, ENSG00000169136, ENSG00000057657, ENSG00000149311, ENSG00000163659, ENSG00000107485, ENSG00000126522	1992	71	19333	2.5972	0.762589	0.0479187	0.0474663
INTERPRO	IPR009091:Regulator of chromosome condensation 1/beta-lactamase-inhibitor protein II	10	0.444444	0.000235151	ENSG00000136161, ENSG00000156313, ENSG00000287542, ENSG00000180198, ENSG00000003393, ENSG00000196663, ENSG00000138646, ENSG00000005700, ENSG00000138641, ENSG00000138642, ENSG00000283068, ENSG00000148634	2042	22	19176	4.26854	0.455655	0.0320053	0.0316959
GOTERM_BP_DIRECT	GO:0007265~Ras protein signal transduction	22	0.977778	0.000258473	ENSG00000109756, ENSG00000115904, ENSG00000113319, ENSG00000136828, ENSG00000152689, ENSG00000177606, ENSG00000139687, ENSG00000137575, ENSG00000196712, ENSG00000154710, ENSG00000141068, ENSG00000138670, ENSG00000006451, ENSG00000147889, ENSG00000184371, ENSG00000116191, ENSG00000107263, ENSG00000133818, ENSG00000100485, ENSG00000143344, ENSG00000141510, ENSG00000100351	1992	90	19333	2.37241	0.795719	0.0499757	0.0495038
GOTERM_BP_DIRECT	GO:0042149~cellular response to glucose starvation	16	0.711111	0.000260332	ENSG00000285069, ENSG00000172071, ENSG00000130766, ENSG00000044574, ENSG00000171791, ENSG00000080546, ENSG00000196455, ENSG00000106617, ENSG00000170145, ENSG00000111203, ENSG00000113742, ENSG00000147872, ENSG00000183696, ENSG00000103257, ENSG00000126775, ENSG00000141510, ENSG00000163545	1992	54	19333	2.87565	0.798041	0.0499757	0.0495038
INTERPRO	IPR011989:Armadillo-like helical	43	1.91111	0.000280255	ENSG00000111913, ENSG00000198561, ENSG00000163539, ENSG00000198520, ENSG00000118690, ENSG00000119285, ENSG00000146918, ENSG00000006652, ENSG00000135049, ENSG00000198718, ENSG00000064419, ENSG00000168038, ENSG00000182481, ENSG00000102547, ENSG00000122335, ENSG00000162378, ENSG00000149262, ENSG00000175054, ENSG00000095015, ENSG00000135932, ENSG00000052749, ENSG00000157827, ENSG00000163507, ENSG0000…	2042	228	19176	1.77107	0.515598	0.033506	0.0331821
UP_KW_CELLULAR_COMPONENT	KW-0496~Mitochondrion	181	8.04444	0.000292969	ENSG00000284980, ENSG00000106049, ENSG00000133943, ENSG00000175581, ENSG00000214113, ENSG00000130159, ENSG00000089060, ENSG00000156026, ENSG00000155970, ENSG00000068366, ENSG00000144040, ENSG00000097007, ENSG00000151413, ENSG00000138399, ENSG00000151014, ENSG00000115159, ENSG00000135049, ENSG00000122779, ENSG00000035720, ENSG00000083123, ENSG00000086758, ENSG00000126858, ENSG00000054523, ENSG0000…	1902	1310	17641	1.2815	0.0159865	0.0023019	0.00196708
INTERPRO	IPR016130:Protein-tyrosine phosphatase, active site	20	0.888889	0.000296051	ENSG00000102043, ENSG00000149177, ENSG00000151490, ENSG00000175354, ENSG00000134242, ENSG00000152894, ENSG00000120875, ENSG00000141298, ENSG00000063601, ENSG00000158050, ENSG00000138166, ENSG00000084112, ENSG00000169410, ENSG00000079335, ENSG00000167065, ENSG00000081377, ENSG00000143507, ENSG00000088179, ENSG00000087053, ENSG00000273993, ENSG00000143851	2042	76	19176	2.47126	0.534992	0.033506	0.0331821
INTERPRO	IPR023578:Ras guanine nucleotide exchange factor, domain	12	0.533333	0.000298004	ENSG00000138670, ENSG00000109756, ENSG00000115904, ENSG00000113319, ENSG00000136828, ENSG00000137936, ENSG00000152689, ENSG00000125731, ENSG00000116191, ENSG00000107263, ENSG00000100485, ENSG00000143344	2042	32	19176	3.52155	0.537336	0.033506	0.0331821
INTERPRO	IPR001895:Guanine-nucleotide dissociation stimulator CDC25	12	0.533333	0.000298004	ENSG00000138670, ENSG00000109756, ENSG00000115904, ENSG00000113319, ENSG00000136828, ENSG00000137936, ENSG00000152689, ENSG00000125731, ENSG00000116191, ENSG00000107263, ENSG00000100485, ENSG00000143344	2042	32	19176	3.52155	0.537336	0.033506	0.0331821
GOTERM_BP_DIRECT	GO:0006325~chromatin organization	45	2	0.00030555	ENSG00000177200, ENSG00000015171, ENSG00000163935, ENSG00000145391, ENSG00000176476, ENSG00000106723, ENSG00000147099, ENSG00000074266, ENSG00000071794, ENSG00000006459, ENSG00000117139, ENSG00000198846, ENSG00000198945, ENSG00000138336, ENSG00000011258, ENSG00000171316, ENSG00000089902, ENSG00000158161, ENSG00000083544, ENSG00000160993, ENSG00000061273, ENSG00000096968, ENSG00000103479, ENSG0000…	1992	251	19333	1.74	0.847041	0.0568785	0.0563415
KEGG_PATHWAY	hsa04120:Ubiquitin mediated proteolysis	33	1.46667	0.000310629	ENSG00000072401, ENSG00000049167, ENSG00000151876, ENSG00000114423, ENSG00000170035, ENSG00000078043, ENSG00000184182, ENSG00000086758, ENSG00000115392, ENSG00000109670, ENSG00000185338, ENSG00000140367, ENSG00000182247, ENSG00000012048, ENSG00000023445, ENSG00000095015, ENSG00000287542, ENSG00000094880, ENSG00000135679, ENSG00000108854, ENSG00000170142, ENSG00000069869, ENSG00000198833, ENSG0000…	993	142	8205	1.92024	0.0991239	0.00652321	0.00547484
GOTERM_MF_DIRECT	GO:0016740~transferase activity	35	1.55556	0.000321416	ENSG00000072401, ENSG00000178234, ENSG00000076604, ENSG00000140718, ENSG00000141429, ENSG00000059691, ENSG00000115339, ENSG00000132330, ENSG00000170035, ENSG00000175048, ENSG00000184182, ENSG00000138376, ENSG00000135040, ENSG00000164494, ENSG00000166439, ENSG00000143198, ENSG00000182247, ENSG00000023445, ENSG00000182606, ENSG00000156671, ENSG00000170142, ENSG00000135870, ENSG00000004468, ENSG0000…	2045	171	18908	1.89245	0.426028	0.0269678	0.0264368
GOTERM_BP_DIRECT	GO:0033209~tumor necrosis factor-mediated signaling pathway	16	0.711111	0.000324265	ENSG00000023445, ENSG00000131323, ENSG00000186827, ENSG00000115415, ENSG00000205542, ENSG00000204490, ENSG00000228321, ENSG00000100906, ENSG00000169756, ENSG00000230108, ENSG00000206439, ENSG00000056972, ENSG00000186891, ENSG00000228978, ENSG00000125726, ENSG00000232810, ENSG00000223952, ENSG00000163568, ENSG00000102524, ENSG00000096968, ENSG00000228849, ENSG00000141655, ENSG00000141510	1992	55	19333	2.82337	0.863661	0.0582849	0.0577346
GOTERM_BP_DIRECT	GO:0048535~lymph node development	9	0.4	0.000332081	ENSG00000223919, ENSG00000238114, ENSG00000236237, ENSG00000105329, ENSG00000236925, ENSG00000135870, ENSG00000198846, ENSG00000173503, ENSG00000226275, ENSG00000231408, ENSG00000056972, ENSG00000230279, ENSG00000204487, ENSG00000206437, ENSG00000168685, ENSG00000231314, ENSG00000223448, ENSG00000226979, ENSG00000227507, ENSG00000238130, ENSG00000141655, ENSG00000070501	1992	19	19333	4.59726	0.870055	0.0582849	0.0577346
UP_SEQ_FEATURE	DOMAIN:MYND-type	9	0.4	0.00033941	ENSG00000015171, ENSG00000106524, ENSG00000144504, ENSG00000185420, ENSG00000078699, ENSG00000186532, ENSG00000135766, ENSG00000159216, ENSG00000143499	2122	19	20532	4.58326	0.951078	0.10775	0.107472
GOTERM_CC_DIRECT	GO:0070062~extracellular exosome	273	12.1333	0.000340225	ENSG00000137509, ENSG00000155850, ENSG00000070961, ENSG00000115839, ENSG00000149177, ENSG00000151490, ENSG00000069974, ENSG00000215328, ENSG00000134352, ENSG00000133026, ENSG00000227794, ENSG00000213949, ENSG00000226225, ENSG00000086758, ENSG00000121966, ENSG00000132849, ENSG00000142669, ENSG00000141458, ENSG00000133818, ENSG00000147316, ENSG00000157349, ENSG00000106554, ENSG00000075624, ENSG0000…	2087	2219	20580	1.21319	0.285762	0.0124623	0.0118575
GOTERM_MF_DIRECT	GO:0005164~tumor necrosis factor receptor binding	12	0.533333	0.000341508	ENSG00000076604, ENSG00000131323, ENSG00000115415, ENSG00000236925, ENSG00000173503, ENSG00000204490, ENSG00000228321, ENSG00000230108, ENSG00000206439, ENSG00000206437, ENSG00000231314, ENSG00000223952, ENSG00000125726, ENSG00000102524, ENSG00000228849, ENSG00000223919, ENSG00000238114, ENSG00000106952, ENSG00000236237, ENSG00000226275, ENSG00000158019, ENSG00000231408, ENSG00000230279, ENSG0000…	2045	32	18908	3.46724	0.445609	0.0269678	0.0264368
GOTERM_MF_DIRECT	GO:0097718~disordered domain specific binding	13	0.577778	0.000343538	ENSG00000124151, ENSG00000135679, ENSG00000215328, ENSG00000235941, ENSG00000175387, ENSG00000237724, ENSG00000111640, ENSG00000139687, ENSG00000096384, ENSG00000080824, ENSG00000167325, ENSG00000147889, ENSG00000204389, ENSG00000092820, ENSG00000010810, ENSG00000234475, ENSG00000141510	2045	37	18908	3.24858	0.44755	0.0269678	0.0264368
KEGG_PATHWAY	hsa05205:Proteoglycans in cancer	43	1.91111	0.000359801	ENSG00000134318, ENSG00000175387, ENSG00000077157, ENSG00000164171, ENSG00000228321, ENSG00000196914, ENSG00000168610, ENSG00000223952, ENSG00000092820, ENSG00000133818, ENSG00000228849, ENSG00000275199, ENSG00000164930, ENSG00000140443, ENSG00000150593, ENSG00000075624, ENSG00000156299, ENSG00000115904, ENSG00000137710, ENSG00000138448, ENSG00000150995, ENSG00000136068, ENSG00000051382, ENSG0000…	993	205	8205	1.73318	0.113891	0.00711137	0.00596847
GOTERM_BP_DIRECT	GO:2000001~regulation of DNA damage checkpoint	8	0.355556	0.000370441	ENSG00000138376, ENSG00000151876, ENSG00000008405, ENSG00000012048, ENSG00000092470, ENSG00000185515, ENSG00000136104, ENSG00000158019	1992	15	19333	5.17617	0.897348	0.0628682	0.0622746
GOTERM_CC_DIRECT	GO:0031965~nuclear membrane	43	1.91111	0.000370486	ENSG00000021574, ENSG00000070882, ENSG00000132359, ENSG00000160789, ENSG00000180198, ENSG00000106723, ENSG00000097007, ENSG00000108506, ENSG00000118971, ENSG00000136478, ENSG00000170502, ENSG00000136770, ENSG00000136492, ENSG00000091732, ENSG00000147894, ENSG00000091039, ENSG00000132965, ENSG00000131018, ENSG00000052749, ENSG00000069248, ENSG00000040341, ENSG00000131979, ENSG00000171791, ENSG0000…	2087	242	20580	1.75217	0.306829	0.0130861	0.012451
GOTERM_BP_DIRECT	GO:0008625~extrinsic apoptotic signaling pathway via death domain receptors	13	0.577778	0.000378662	ENSG00000136603, ENSG00000104689, ENSG00000171791, ENSG00000169372, ENSG00000204490, ENSG00000196712, ENSG00000228321, ENSG00000118412, ENSG00000230108, ENSG00000206439, ENSG00000151929, ENSG00000166681, ENSG00000228978, ENSG00000232810, ENSG00000223952, ENSG00000120889, ENSG00000228849, ENSG00000015475, ENSG00000164104, ENSG00000104375	1992	39	19333	3.23511	0.902406	0.0628682	0.0622746
GOTERM_BP_DIRECT	GO:0032147~activation of protein kinase activity	20	0.888889	0.000392872	ENSG00000092020, ENSG00000285069, ENSG00000154310, ENSG00000135932, ENSG00000130766, ENSG00000130669, ENSG00000163806, ENSG00000106617, ENSG00000114346, ENSG00000173542, ENSG00000136122, ENSG00000115355, ENSG00000121879, ENSG00000102547, ENSG00000088325, ENSG00000163513, ENSG00000149269, ENSG00000141503, ENSG00000091436, ENSG00000102760, ENSG00000104375	1992	80	19333	2.42633	0.910568	0.0635108	0.0629111
GOTERM_BP_DIRECT	GO:0000082~G1/S transition of mitotic cell cycle	19	0.844444	0.000405694	ENSG00000135913, ENSG00000138814, ENSG00000105810, ENSG00000150093, ENSG00000180198, ENSG00000171791, ENSG00000163806, ENSG00000112576, ENSG00000020426, ENSG00000006634, ENSG00000112242, ENSG00000097046, ENSG00000118971, ENSG00000119414, ENSG00000147889, ENSG00000183484, ENSG00000177084, ENSG00000101773, ENSG00000106462	1992	74	19333	2.49191	0.917346	0.063902	0.0632987
KEGG_PATHWAY	hsa05200:Pathways in cancer	91	4.04444	0.000420088	ENSG00000110944, ENSG00000134318, ENSG00000124151, ENSG00000131323, ENSG00000077238, ENSG00000175387, ENSG00000166949, ENSG00000097007, ENSG00000099860, ENSG00000177606, ENSG00000044115, ENSG00000164171, ENSG00000134352, ENSG00000135766, ENSG00000112242, ENSG00000159216, ENSG00000138795, ENSG00000139687, ENSG00000196914, ENSG00000143437, ENSG00000168610, ENSG00000121966, ENSG00000138031, ENSG0000…	993	531	8205	1.41604	0.131666	0.00759539	0.0063747
GOTERM_BP_DIRECT	GO:0050790~regulation of catalytic activity	61	2.71111	0.00042738	ENSG00000133789, ENSG00000109911, ENSG00000073350, ENSG00000138756, ENSG00000177606, ENSG00000031081, ENSG00000137145, ENSG00000155657, ENSG00000119522, ENSG00000196914, ENSG00000164691, ENSG00000035681, ENSG00000055332, ENSG00000155096, ENSG00000134909, ENSG00000160013, ENSG00000071205, ENSG00000117090, ENSG00000185515, ENSG00000074696, ENSG00000173692, ENSG00000111785, ENSG00000117602, ENSG0000…	1992	377	19333	1.57036	0.92766	0.0654587	0.0648407
KEGG_PATHWAY	hsa05214:Glioma	21	0.933333	0.000429501	ENSG00000152495, ENSG00000100030, ENSG00000135679, ENSG00000148660, ENSG00000105810, ENSG00000115904, ENSG00000099860, ENSG00000154229, ENSG00000112242, ENSG00000197943, ENSG00000139687, ENSG00000145349, ENSG00000147889, ENSG00000051382, ENSG00000117020, ENSG00000121879, ENSG00000275199, ENSG00000183049, ENSG00000166501, ENSG00000100485, ENSG00000141510, ENSG00000140443	993	75	8205	2.3136	0.134409	0.00759539	0.0063747
GOTERM_BP_DIRECT	GO:0006338~chromatin remodeling	35	1.55556	0.000436889	ENSG00000177200, ENSG00000183207, ENSG00000112624, ENSG00000071794, ENSG00000151612, ENSG00000080503, ENSG00000117139, ENSG00000139687, ENSG00000226266, ENSG00000171843, ENSG00000114166, ENSG00000132510, ENSG00000153774, ENSG00000189079, ENSG00000171316, ENSG00000138375, ENSG00000118513, ENSG00000121988, ENSG00000010803, ENSG00000163602, ENSG00000121481, ENSG00000057935, ENSG00000182568, ENSG0000…	1992	182	19333	1.86641	0.931767	0.0654587	0.0648407
GOTERM_MF_DIRECT	GO:0019900~kinase binding	24	1.06667	0.000465212	ENSG00000102780, ENSG00000152689, ENSG00000156508, ENSG00000173542, ENSG00000139687, ENSG00000134333, ENSG00000079385, ENSG00000138376, ENSG00000100503, ENSG00000135932, ENSG00000156299, ENSG00000288299, ENSG00000184708, ENSG00000137936, ENSG00000280873, ENSG00000134242, ENSG00000138443, ENSG00000077044, ENSG00000150672, ENSG00000096384, ENSG00000101605, ENSG00000118503, ENSG00000169136, ENSG0000…	2045	102	18908	2.17552	0.552289	0.0349313	0.0342436
INTERPRO	IPR008967:p53-like transcription factor, DNA-binding	14	0.622222	0.000470803	ENSG00000162924, ENSG00000104856, ENSG00000115415, ENSG00000131196, ENSG00000159216, ENSG00000138378, ENSG00000020633, ENSG00000102908, ENSG00000168610, ENSG00000168214, ENSG00000124813, ENSG00000109320, ENSG00000141510, ENSG00000072736	2042	44	19176	2.98798	0.704115	0.0507291	0.0502387
SMART	SM00320:WD40	51	2.26667	0.000490479	ENSG00000156787, ENSG00000176473, ENSG00000049167, ENSG00000068885, ENSG00000131725, ENSG00000073350, ENSG00000157796, ENSG00000139323, ENSG00000092470, ENSG00000172869, ENSG00000035681, ENSG00000187535, ENSG00000184465, ENSG00000109670, ENSG00000164654, ENSG00000196151, ENSG00000112357, ENSG00000174989, ENSG00000118965, ENSG00000143669, ENSG00000172915, ENSG00000164506, ENSG00000122741, ENSG0000…	1186	274	10379	1.62889	0.210202	0.0326635	0.0318486
GOTERM_BP_DIRECT	GO:0010634~positive regulation of epithelial cell migration	13	0.577778	0.000490758	ENSG00000108518, ENSG00000163539, ENSG00000115109, ENSG00000171132, ENSG00000177606, ENSG00000164171, ENSG00000197943, ENSG00000115310, ENSG00000204217, ENSG00000100644, ENSG00000103769, ENSG00000122694, ENSG00000163513	1992	40	19333	3.15423	0.951001	0.0712064	0.0705341
KEGG_PATHWAY	hsa04625:C-type lectin receptor signaling pathway	26	1.15556	0.00049844	ENSG00000110944, ENSG00000172175, ENSG00000138814, ENSG00000115415, ENSG00000177606, ENSG00000114423, ENSG00000204490, ENSG00000228321, ENSG00000230108, ENSG00000196914, ENSG00000122877, ENSG00000206439, ENSG00000223952, ENSG00000125347, ENSG00000133818, ENSG00000228849, ENSG00000275199, ENSG00000072736, ENSG00000100030, ENSG00000135679, ENSG00000104856, ENSG00000150995, ENSG00000131196, ENSG0000…	993	104	8205	2.06571	0.154238	0.00777325	0.00652398
KEGG_PATHWAY	hsa05321:Inflammatory bowel disease	19	0.844444	0.000500813	ENSG00000110944, ENSG00000215048, ENSG00000237710, ENSG00000077238, ENSG00000175387, ENSG00000166949, ENSG00000178573, ENSG00000115415, ENSG00000177606, ENSG00000229295, ENSG00000204490, ENSG00000138378, ENSG00000228321, ENSG00000230108, ENSG00000206439, ENSG00000168610, ENSG00000230763, ENSG00000223952, ENSG00000226826, ENSG00000228849, ENSG00000069667, ENSG00000115604, ENSG00000105329, ENSG0000…	993	65	8205	2.41529	0.154913	0.00777325	0.00652398
GOTERM_CC_DIRECT	GO:0045121~membrane raft	44	1.95556	0.000501182	ENSG00000070961, ENSG00000179820, ENSG00000067113, ENSG00000182718, ENSG00000114423, ENSG00000134352, ENSG00000003402, ENSG00000228321, ENSG00000213949, ENSG00000206379, ENSG00000223952, ENSG00000119729, ENSG00000141458, ENSG00000228849, ENSG00000232421, ENSG00000035403, ENSG00000140564, ENSG00000206480, ENSG00000108854, ENSG00000196230, ENSG00000196352, ENSG00000281324, ENSG00000261371, ENSG0000…	2087	253	20580	1.71496	0.390913	0.017092	0.0162625
INTERPRO	IPR003607:HD/PDEase domain	10	0.444444	0.000507415	ENSG00000160191, ENSG00000152270, ENSG00000171408, ENSG00000205268, ENSG00000113448, ENSG00000101347, ENSG00000184588, ENSG00000138735, ENSG00000073417, ENSG00000065989	2042	24	19176	3.91283	0.730856	0.0524871	0.0519796
GOTERM_MF_DIRECT	GO:0035091~phosphatidylinositol binding	25	1.11111	0.000512771	ENSG00000178996, ENSG00000175662, ENSG00000104205, ENSG00000114520, ENSG00000115355, ENSG00000174238, ENSG00000141376, ENSG00000205302, ENSG00000168297, ENSG00000048471, ENSG00000134909, ENSG00000106266, ENSG00000104497, ENSG00000133812, ENSG00000135317, ENSG00000140948, ENSG00000150995, ENSG00000118242, ENSG00000130340, ENSG00000154217, ENSG00000035115, ENSG00000086300, ENSG00000157483, ENSG0000…	2045	109	18908	2.12063	0.587609	0.0368982	0.0361717
KEGG_PATHWAY	hsa05169:Epstein-Barr virus infection	42	1.86667	0.000514877	ENSG00000131323, ENSG00000215048, ENSG00000237710, ENSG00000099860, ENSG00000177606, ENSG00000198821, ENSG00000229295, ENSG00000112242, ENSG00000139687, ENSG00000228321, ENSG00000115233, ENSG00000168610, ENSG00000168214, ENSG00000230763, ENSG00000223952, ENSG00000055332, ENSG00000228849, ENSG00000226826, ENSG00000015475, ENSG00000275199, ENSG00000108984, ENSG00000166710, ENSG00000171791, ENSG0000…	993	202	8205	1.71802	0.158899	0.00777325	0.00652398
GOTERM_BP_DIRECT	GO:0050821~protein stabilization	40	1.77778	0.00051982	ENSG00000183207, ENSG00000215328, ENSG00000166949, ENSG00000112208, ENSG00000136854, ENSG00000115310, ENSG00000151929, ENSG00000206379, ENSG00000120438, ENSG00000125885, ENSG00000109670, ENSG00000163564, ENSG00000129696, ENSG00000206480, ENSG00000235941, ENSG00000237724, ENSG00000214941, ENSG00000137312, ENSG00000096384, ENSG00000058056, ENSG00000204389, ENSG00000204388, ENSG00000134480, ENSG0000…	1992	220	19333	1.7646	0.959017	0.0712064	0.0705341
GOTERM_BP_DIRECT	GO:0000122~negative regulation of transcription from RNA polymerase II promoter	133	5.91111	0.000520746	ENSG00000074800, ENSG00000180530, ENSG00000215328, ENSG00000178573, ENSG00000113658, ENSG00000067955, ENSG00000114861, ENSG00000138795, ENSG00000078699, ENSG00000140009, ENSG00000124831, ENSG00000139083, ENSG00000147316, ENSG00000106443, ENSG00000182568, ENSG00000072736, ENSG00000156531, ENSG00000196152, ENSG00000108854, ENSG00000198453, ENSG00000175354, ENSG00000156374, ENSG00000198730, ENSG0000…	1992	973	19333	1.32663	0.95925	0.0712064	0.0705341
GOTERM_BP_DIRECT	GO:0007179~transforming growth factor beta receptor signaling pathway	23	1.02222	0.000521616	ENSG00000107779, ENSG00000128791, ENSG00000175387, ENSG00000166949, ENSG00000113658, ENSG00000157077, ENSG00000177606, ENSG00000168610, ENSG00000168615, ENSG00000141510, ENSG00000273993, ENSG00000140564, ENSG00000285222, ENSG00000111846, ENSG00000064393, ENSG00000136603, ENSG00000282230, ENSG00000105329, ENSG00000118260, ENSG00000033170, ENSG00000069702, ENSG00000171310, ENSG00000152894, ENSG0000…	1992	101	19333	2.21012	0.959467	0.0712064	0.0705341
GOTERM_CC_DIRECT	GO:0005783~endoplasmic reticulum	151	6.71111	0.000525657	ENSG00000143190, ENSG00000172071, ENSG00000068366, ENSG00000215328, ENSG00000097007, ENSG00000104549, ENSG00000116406, ENSG00000115310, ENSG00000164211, ENSG00000186480, ENSG00000275118, ENSG00000136770, ENSG00000059377, ENSG00000125247, ENSG00000023171, ENSG00000109670, ENSG00000141458, ENSG00000133818, ENSG00000141337, ENSG00000143198, ENSG00000144320, ENSG00000085382, ENSG00000102471, ENSG0000…	2087	1144	20580	1.30159	0.405486	0.0173292	0.0164881
KEGG_PATHWAY	hsa00230:Purine metabolism	30	1.33333	0.000532098	ENSG00000133805, ENSG00000138735, ENSG00000154027, ENSG00000170502, ENSG00000167325, ENSG00000160191, ENSG00000187097, ENSG00000101911, ENSG00000205268, ENSG00000138031, ENSG00000184588, ENSG00000165704, ENSG00000143156, ENSG00000162433, ENSG00000147853, ENSG00000156973, ENSG00000135778, ENSG00000152270, ENSG00000156110, ENSG00000113448, ENSG00000138801, ENSG00000189283, ENSG00000093072, ENSG0000…	993	128	8205	1.9366	0.163754	0.00777325	0.00652398
SMART	SM00147:RasGEF	12	0.533333	0.00054326	ENSG00000138670, ENSG00000109756, ENSG00000115904, ENSG00000113319, ENSG00000136828, ENSG00000137936, ENSG00000152689, ENSG00000125731, ENSG00000116191, ENSG00000107263, ENSG00000100485, ENSG00000143344	1186	32	10379	3.28172	0.230011	0.0326635	0.0318486
UP_KW_MOLECULAR_FUNCTION	KW-0343~GTPase activation	40	1.77778	0.00057693	ENSG00000132359, ENSG00000115839, ENSG00000109756, ENSG00000242247, ENSG00000196220, ENSG00000152061, ENSG00000047365, ENSG00000115459, ENSG00000197555, ENSG00000031081, ENSG00000153317, ENSG00000198826, ENSG00000196914, ENSG00000165322, ENSG00000145715, ENSG00000134909, ENSG00000090104, ENSG00000161800, ENSG00000071205, ENSG00000011454, ENSG00000143333, ENSG00000100150, ENSG00000107863, ENSG0000…	1365	197	11719	1.74322	0.0555311	0.00951934	0.00807702
GOTERM_BP_DIRECT	GO:1902895~positive regulation of pri-miRNA transcription from RNA polymerase II promoter	15	0.666667	0.000586221	ENSG00000143190, ENSG00000107779, ENSG00000166949, ENSG00000105329, ENSG00000120738, ENSG00000177606, ENSG00000196588, ENSG00000198911, ENSG00000204490, ENSG00000228321, ENSG00000230108, ENSG00000118513, ENSG00000206439, ENSG00000168610, ENSG00000113580, ENSG00000100644, ENSG00000228978, ENSG00000232810, ENSG00000223952, ENSG00000228849, ENSG00000107485, ENSG00000141510	1992	52	19333	2.79961	0.972753	0.078286	0.0775468
GOTERM_BP_DIRECT	GO:0046718~viral entry into host cell	23	1.02222	0.000601475	ENSG00000198382, ENSG00000215328, ENSG00000164171, ENSG00000197635, ENSG00000173402, ENSG00000232804, ENSG00000224501, ENSG00000168575, ENSG00000231555, ENSG00000121966, ENSG00000128536, ENSG00000141458, ENSG00000117090, ENSG00000186827, ENSG00000196352, ENSG00000235941, ENSG00000150093, ENSG00000237724, ENSG00000139514, ENSG00000138448, ENSG00000212866, ENSG00000072274, ENSG00000130164, ENSG0000…	1992	102	19333	2.18845	0.975192	0.078614	0.0778718
UP_SEQ_FEATURE	REPEAT:RCC1 5	8	0.355556	0.000611853	ENSG00000136161, ENSG00000156313, ENSG00000287542, ENSG00000180198, ENSG00000003393, ENSG00000138646, ENSG00000138641, ENSG00000138642, ENSG00000148634	2122	16	20532	4.83789	0.995662	0.182285	0.181814
UP_SEQ_FEATURE	REPEAT:Kelch 4	18	0.8	0.000615205	ENSG00000128585, ENSG00000136933, ENSG00000111727, ENSG00000146021, ENSG00000174010, ENSG00000114648, ENSG00000099910, ENSG00000197776, ENSG00000119771, ENSG00000114796, ENSG00000087448, ENSG00000213160, ENSG00000122550, ENSG00000145332, ENSG00000183655, ENSG00000037637, ENSG00000182359, ENSG00000109466	2122	70	20532	2.48806	0.99579	0.182285	0.181814
GOTERM_CC_DIRECT	GO:0005667~transcription factor complex	41	1.82222	0.000686801	ENSG00000153234, ENSG00000106546, ENSG00000162924, ENSG00000175387, ENSG00000166949, ENSG00000113658, ENSG00000177606, ENSG00000171223, ENSG00000112242, ENSG00000167081, ENSG00000134852, ENSG00000138795, ENSG00000139687, ENSG00000089902, ENSG00000143437, ENSG00000158161, ENSG00000168610, ENSG00000100644, ENSG00000124813, ENSG00000080298, ENSG00000123268, ENSG00000103479, ENSG00000109016, ENSG0000…	2087	234	20580	1.72779	0.493119	0.0219112	0.0208477
GOTERM_MF_DIRECT	GO:0003714~transcription corepressor activity	38	1.68889	0.000697994	ENSG00000015171, ENSG00000074800, ENSG00000183207, ENSG00000180530, ENSG00000163935, ENSG00000015153, ENSG00000215328, ENSG00000153814, ENSG00000132274, ENSG00000117139, ENSG00000159216, ENSG00000139687, ENSG00000118412, ENSG00000138496, ENSG00000089902, ENSG00000061273, ENSG00000078699, ENSG00000163602, ENSG00000101773, ENSG00000109016, ENSG00000124496, ENSG00000143013, ENSG00000106462, ENSG0000…	2045	199	18908	1.76556	0.700565	0.0482174	0.0472682
UP_SEQ_FEATURE	REPEAT:Kelch 1	18	0.8	0.000732191	ENSG00000128585, ENSG00000136933, ENSG00000111727, ENSG00000146021, ENSG00000174010, ENSG00000114648, ENSG00000099910, ENSG00000197776, ENSG00000119771, ENSG00000114796, ENSG00000087448, ENSG00000213160, ENSG00000122550, ENSG00000145332, ENSG00000183655, ENSG00000037637, ENSG00000182359, ENSG00000109466	2122	71	20532	2.45301	0.998513	0.192899	0.1924
UP_SEQ_FEATURE	REPEAT:Kelch 2	18	0.8	0.000732191	ENSG00000128585, ENSG00000136933, ENSG00000111727, ENSG00000146021, ENSG00000174010, ENSG00000114648, ENSG00000099910, ENSG00000197776, ENSG00000119771, ENSG00000114796, ENSG00000087448, ENSG00000213160, ENSG00000122550, ENSG00000145332, ENSG00000183655, ENSG00000037637, ENSG00000182359, ENSG00000109466	2122	71	20532	2.45301	0.998513	0.192899	0.1924
UP_SEQ_FEATURE	REPEAT:Kelch 3	18	0.8	0.000732191	ENSG00000128585, ENSG00000136933, ENSG00000111727, ENSG00000146021, ENSG00000174010, ENSG00000114648, ENSG00000099910, ENSG00000197776, ENSG00000119771, ENSG00000114796, ENSG00000087448, ENSG00000213160, ENSG00000122550, ENSG00000145332, ENSG00000183655, ENSG00000037637, ENSG00000182359, ENSG00000109466	2122	71	20532	2.45301	0.998513	0.192899	0.1924
GOTERM_BP_DIRECT	GO:0036092~phosphatidylinositol-3-phosphate biosynthetic process	9	0.4	0.000740655	ENSG00000198382, ENSG00000051382, ENSG00000121879, ENSG00000109452, ENSG00000078269, ENSG00000112367, ENSG00000196455, ENSG00000149311, ENSG00000126775	1992	21	19333	4.15942	0.989457	0.0947884	0.0938934
KEGG_PATHWAY	hsa05163:Human cytomegalovirus infection	45	2	0.000748592	ENSG00000134318, ENSG00000112242, ENSG00000139687, ENSG00000228321, ENSG00000196914, ENSG00000168610, ENSG00000223952, ENSG00000121966, ENSG00000138031, ENSG00000228849, ENSG00000015475, ENSG00000275199, ENSG00000108984, ENSG00000166710, ENSG00000072736, ENSG00000115904, ENSG00000243646, ENSG00000138448, ENSG00000150995, ENSG00000282972, ENSG00000274233, ENSG00000051382, ENSG00000228978, ENSG0000…	993	225	8205	1.65257	0.222461	0.0104803	0.00879595
UP_SEQ_FEATURE	DOMAIN:PDEase	9	0.4	0.000756521	ENSG00000160191, ENSG00000152270, ENSG00000171408, ENSG00000205268, ENSG00000113448, ENSG00000184588, ENSG00000138735, ENSG00000073417, ENSG00000065989	2122	21	20532	4.14676	0.998802	0.192899	0.1924
UP_KW_DOMAIN	KW-0880~Kelch repeat	18	0.8	0.000758294	ENSG00000128585, ENSG00000136933, ENSG00000111727, ENSG00000146021, ENSG00000174010, ENSG00000114648, ENSG00000099910, ENSG00000197776, ENSG00000119771, ENSG00000114796, ENSG00000087448, ENSG00000213160, ENSG00000122550, ENSG00000145332, ENSG00000183655, ENSG00000037637, ENSG00000182359, ENSG00000109466	1481	72	14486	2.44531	0.0217587	0.0031415	0.00249154
GOTERM_MF_DIRECT	GO:0008094~DNA-dependent ATPase activity	13	0.577778	0.000761945	ENSG00000237333, ENSG00000133119, ENSG00000113318, ENSG00000197299, ENSG00000277273, ENSG00000071794, ENSG00000131747, ENSG00000080503, ENSG00000116830, ENSG00000134058, ENSG00000227314, ENSG00000138375, ENSG00000128908, ENSG00000204410, ENSG00000230961, ENSG00000182185, ENSG00000235569, ENSG00000233345, ENSG00000108384, ENSG00000230293, ENSG00000235222	2045	40	18908	3.00494	0.731896	0.0506107	0.0496143
UP_SEQ_FEATURE	TRANSMEM:Helical; Signal-anchor for type II membrane protein	63	2.8	0.000762273	ENSG00000282880, ENSG00000155893, ENSG00000113532, ENSG00000137101, ENSG00000111796, ENSG00000227231, ENSG00000228321, ENSG00000135048, ENSG00000117298, ENSG00000230128, ENSG00000187210, ENSG00000125726, ENSG00000223952, ENSG00000102524, ENSG00000228849, ENSG00000169902, ENSG00000237155, ENSG00000106952, ENSG00000236237, ENSG00000033170, ENSG00000072274, ENSG00000171310, ENSG00000117643, ENSG0000…	2122	400	20532	1.52393	0.998862	0.192899	0.1924
UP_SEQ_FEATURE	DOMAIN:Ras-GEF	11	0.488889	0.00078123	ENSG00000138670, ENSG00000109756, ENSG00000115904, ENSG00000113319, ENSG00000136828, ENSG00000137936, ENSG00000152689, ENSG00000116191, ENSG00000107263, ENSG00000100485, ENSG00000143344	2122	31	20532	3.43334	0.999039	0.192899	0.1924
GOTERM_CC_DIRECT	GO:0005912~adherens junction	33	1.46667	0.000784502	ENSG00000198561, ENSG00000232280, ENSG00000092531, ENSG00000182718, ENSG00000073350, ENSG00000135541, ENSG00000135046, ENSG00000044115, ENSG00000116106, ENSG00000130396, ENSG00000173402, ENSG00000114541, ENSG00000204217, ENSG00000079385, ENSG00000117155, ENSG00000224740, ENSG00000223654, ENSG00000206379, ENSG00000092820, ENSG00000230143, ENSG00000128536, ENSG00000035403, ENSG00000273993, ENSG0000…	2087	176	20580	1.84895	0.539838	0.024246	0.0230693
GOTERM_BP_DIRECT	GO:0061025~membrane fusion	13	0.577778	0.000799692	ENSG00000135604, ENSG00000092531, ENSG00000134265, ENSG00000197635, ENSG00000029725, ENSG00000157601, ENSG00000197959, ENSG00000086758, ENSG00000183486, ENSG00000187446, ENSG00000087470, ENSG00000121542, ENSG00000085382	1992	42	19333	3.00403	0.992666	0.100255	0.0993087
UP_KW_PTM	KW-1017~Isopeptide bond	262	11.6444	0.000804412	ENSG00000185947, ENSG00000196284, ENSG00000178177, ENSG00000227794, ENSG00000114861, ENSG00000226225, ENSG00000160094, ENSG00000012963, ENSG00000189079, ENSG00000186480, ENSG00000089902, ENSG00000151929, ENSG00000138031, ENSG00000121966, ENSG00000055332, ENSG00000078699, ENSG00000145375, ENSG00000100220, ENSG00000012048, ENSG00000106443, ENSG00000182568, ENSG00000213020, ENSG00000075624, ENSG0000…	1700	1817	14109	1.19672	0.0230671	0.00603309	0.00583199
KEGG_PATHWAY	hsa01524:Platinum drug resistance	20	0.888889	0.000820676	ENSG00000023445, ENSG00000100030, ENSG00000135679, ENSG00000113318, ENSG00000171791, ENSG00000197442, ENSG00000131747, ENSG00000171552, ENSG00000009413, ENSG00000170734, ENSG00000147889, ENSG00000085871, ENSG00000051382, ENSG00000117020, ENSG00000121879, ENSG00000143198, ENSG00000149311, ENSG00000015475, ENSG00000275199, ENSG00000012048, ENSG00000141510	993	73	8205	2.26379	0.241081	0.0110299	0.00925723
INTERPRO	IPR019821:Kinesin, motor region, conserved site	13	0.577778	0.000846798	ENSG00000101350, ENSG00000068796, ENSG00000197892, ENSG00000131437, ENSG00000138778, ENSG00000159433, ENSG00000168280, ENSG00000139116, ENSG00000276734, ENSG00000138182, ENSG00000138160, ENSG00000054523, ENSG00000165115, ENSG00000089177	2042	41	19176	2.97757	0.888167	0.0823706	0.0815743
GOTERM_MF_DIRECT	GO:0043621~protein self-association	19	0.844444	0.0008599	ENSG00000091592, ENSG00000135605, ENSG00000198286, ENSG00000172175, ENSG00000154153, ENSG00000097007, ENSG00000117528, ENSG00000134321, ENSG00000114861, ENSG00000151651, ENSG00000155657, ENSG00000274233, ENSG00000118503, ENSG00000121957, ENSG00000125746, ENSG00000143924, ENSG00000121989, ENSG00000271503, ENSG00000124788, ENSG00000141510	2045	75	18908	2.34231	0.773653	0.0530374	0.0519933
GOTERM_MF_DIRECT	GO:0003725~double-stranded RNA binding	19	0.844444	0.0008599	ENSG00000197381, ENSG00000091592, ENSG00000040341, ENSG00000144381, ENSG00000137628, ENSG00000152601, ENSG00000135870, ENSG00000181381, ENSG00000072274, ENSG00000134698, ENSG00000123908, ENSG00000096384, ENSG00000115267, ENSG00000123416, ENSG00000055332, ENSG00000124831, ENSG00000165209, ENSG00000072858, ENSG00000124256	2045	75	18908	2.34231	0.773653	0.0530374	0.0519933
GOTERM_CC_DIRECT	GO:0005911~cell-cell junction	35	1.55556	0.000889638	ENSG00000089041, ENSG00000145390, ENSG00000198561, ENSG00000232280, ENSG00000179820, ENSG00000109756, ENSG00000149177, ENSG00000043462, ENSG00000135541, ENSG00000114346, ENSG00000044115, ENSG00000172673, ENSG00000130396, ENSG00000054282, ENSG00000079385, ENSG00000224740, ENSG00000081026, ENSG00000223654, ENSG00000027075, ENSG00000206379, ENSG00000141293, ENSG00000230143, ENSG00000100266, ENSG0000…	2087	192	20580	1.79759	0.585318	0.0266622	0.0253682
GOTERM_BP_DIRECT	GO:0046777~protein autophosphorylation	34	1.51111	0.000902847	ENSG00000074966, ENSG00000111837, ENSG00000172071, ENSG00000097007, ENSG00000116106, ENSG00000006432, ENSG00000122779, ENSG00000081320, ENSG00000173517, ENSG00000055332, ENSG00000096968, ENSG00000091436, ENSG00000149311, ENSG00000073803, ENSG00000140443, ENSG00000175054, ENSG00000152495, ENSG00000154310, ENSG00000198873, ENSG00000198355, ENSG00000170145, ENSG00000028116, ENSG00000178607, ENSG0000…	1992	182	19333	1.81308	0.996111	0.109255	0.108224
INTERPRO	IPR000408:Regulator of chromosome condensation, RCC1	9	0.4	0.000923723	ENSG00000136161, ENSG00000156313, ENSG00000287542, ENSG00000180198, ENSG00000003393, ENSG00000138646, ENSG00000005700, ENSG00000138641, ENSG00000138642, ENSG00000283068, ENSG00000148634	2042	21	19176	4.02463	0.908357	0.0823706	0.0815743
INTERPRO	IPR002073:3'5'-cyclic nucleotide phosphodiesterase, catalytic domain	9	0.4	0.000923723	ENSG00000160191, ENSG00000152270, ENSG00000171408, ENSG00000205268, ENSG00000113448, ENSG00000184588, ENSG00000138735, ENSG00000073417, ENSG00000065989	2042	21	19176	4.02463	0.908357	0.0823706	0.0815743
INTERPRO	IPR023174:3'5'-cyclic nucleotide phosphodiesterase, conserved site	9	0.4	0.000923723	ENSG00000160191, ENSG00000152270, ENSG00000171408, ENSG00000205268, ENSG00000113448, ENSG00000184588, ENSG00000138735, ENSG00000073417, ENSG00000065989	2042	21	19176	4.02463	0.908357	0.0823706	0.0815743
GOTERM_BP_DIRECT	GO:0050708~regulation of protein secretion	8	0.355556	0.000929986	ENSG00000073350, ENSG00000154309, ENSG00000204490, ENSG00000228321, ENSG00000230108, ENSG00000164144, ENSG00000206439, ENSG00000136770, ENSG00000228978, ENSG00000232810, ENSG00000223952, ENSG00000228849, ENSG00000164506, ENSG00000129667, ENSG00000145730	1992	17	19333	4.56721	0.996709	0.109255	0.108224
GOTERM_BP_DIRECT	GO:0032729~positive regulation of interferon-gamma production	19	0.844444	0.000934228	ENSG00000110944, ENSG00000074966, ENSG00000215048, ENSG00000237710, ENSG00000144381, ENSG00000097007, ENSG00000229295, ENSG00000173503, ENSG00000204490, ENSG00000228321, ENSG00000230108, ENSG00000206439, ENSG00000230763, ENSG00000223952, ENSG00000288185, ENSG00000096968, ENSG00000184588, ENSG00000226826, ENSG00000228849, ENSG00000117090, ENSG00000103257, ENSG00000223919, ENSG00000115604, ENSG0000…	1992	79	19333	2.33419	0.996794	0.109255	0.108224
UP_SEQ_FEATURE	REPEAT:RCC1 4	8	0.355556	0.000947794	ENSG00000136161, ENSG00000156313, ENSG00000287542, ENSG00000180198, ENSG00000003393, ENSG00000138646, ENSG00000138641, ENSG00000138642, ENSG00000148634	2122	17	20532	4.55331	0.999782	0.227701	0.227112
GOTERM_BP_DIRECT	GO:0043161~proteasome-mediated ubiquitin-dependent protein catabolic process	38	1.68889	0.000959651	ENSG00000076604, ENSG00000180233, ENSG00000092871, ENSG00000049167, ENSG00000129084, ENSG00000137486, ENSG00000134852, ENSG00000171621, ENSG00000066427, ENSG00000115233, ENSG00000100628, ENSG00000087448, ENSG00000086758, ENSG00000144228, ENSG00000186187, ENSG00000109670, ENSG00000085382, ENSG00000104695, ENSG00000135679, ENSG00000108854, ENSG00000173692, ENSG00000099910, ENSG00000167196, ENSG0000…	1992	212	19333	1.73963	0.997258	0.109255	0.108224
GOTERM_BP_DIRECT	GO:0051092~positive regulation of NF-kappaB transcription factor activity	31	1.37778	0.000960409	ENSG00000196083, ENSG00000215328, ENSG00000003402, ENSG00000151651, ENSG00000228321, ENSG00000134070, ENSG00000168610, ENSG00000206379, ENSG00000223952, ENSG00000055332, ENSG00000163568, ENSG00000228849, ENSG00000100784, ENSG00000141655, ENSG00000206480, ENSG00000235941, ENSG00000237724, ENSG00000072274, ENSG00000137312, ENSG00000204389, ENSG00000204388, ENSG00000228978, ENSG00000236271, ENSG0000…	1992	161	19333	1.86873	0.99727	0.109255	0.108224
UP_KW_DISEASE	KW-1186~Ciliopathy	39	1.73333	0.000974982	ENSG00000101052, ENSG00000101350, ENSG00000096872, ENSG00000149292, ENSG00000068885, ENSG00000137601, ENSG00000135541, ENSG00000173588, ENSG00000020922, ENSG00000114446, ENSG00000198920, ENSG00000157796, ENSG00000116127, ENSG00000198718, ENSG00000138175, ENSG00000143951, ENSG00000054282, ENSG00000168014, ENSG00000187535, ENSG00000119509, ENSG00000164953, ENSG00000156313, ENSG00000156973, ENSG0000…	635	163	4472	1.68502	0.107857	0.0971793	0.0971793
GOTERM_BP_DIRECT	GO:0030217~T cell differentiation	13	0.577778	0.0010066	ENSG00000161405, ENSG00000175354, ENSG00000120738, ENSG00000134242, ENSG00000116678, ENSG00000152894, ENSG00000171316, ENSG00000056972, ENSG00000168421, ENSG00000168685, ENSG00000124813, ENSG00000107485, ENSG00000187736, ENSG00000273993	1992	43	19333	2.93417	0.997945	0.111295	0.110244
UP_KW_MOLECULAR_FUNCTION	KW-1183~Host cell receptor for virus entry	19	0.844444	0.0010108	ENSG00000215328, ENSG00000164171, ENSG00000173402, ENSG00000232804, ENSG00000224501, ENSG00000168575, ENSG00000231555, ENSG00000121966, ENSG00000128536, ENSG00000141458, ENSG00000117090, ENSG00000186827, ENSG00000196352, ENSG00000235941, ENSG00000150093, ENSG00000237724, ENSG00000138448, ENSG00000212866, ENSG00000072274, ENSG00000130164, ENSG00000143324, ENSG00000138760, ENSG00000204389, ENSG0000…	1365	71	11719	2.29749	0.0952707	0.0142956	0.0121296
GOTERM_BP_DIRECT	GO:0006198~cAMP catabolic process	6	0.266667	0.00101722	ENSG00000171408, ENSG00000205268, ENSG00000113448, ENSG00000184588, ENSG00000073417, ENSG00000065989	1992	9	19333	6.47021	0.998075	0.111295	0.110244
GOTERM_MF_DIRECT	GO:0004114~3',5'-cyclic-nucleotide phosphodiesterase activity	9	0.4	0.0010245	ENSG00000160191, ENSG00000152270, ENSG00000171408, ENSG00000205268, ENSG00000113448, ENSG00000184588, ENSG00000138735, ENSG00000073417, ENSG00000065989	2045	21	18908	3.96256	0.829705	0.0610108	0.0598097
UP_SEQ_FEATURE	REPEAT:MBT 1	6	0.266667	0.00103206	ENSG00000011258, ENSG00000163935, ENSG00000010803, ENSG00000198879, ENSG00000198945, ENSG00000185513	2122	9	20532	6.45052	0.999897	0.23523	0.234621
UP_SEQ_FEATURE	REPEAT:MBT 2	6	0.266667	0.00103206	ENSG00000011258, ENSG00000163935, ENSG00000010803, ENSG00000198879, ENSG00000198945, ENSG00000185513	2122	9	20532	6.45052	0.999897	0.23523	0.234621
GOTERM_BP_DIRECT	GO:0000281~mitotic cytokinesis	17	0.755556	0.00103269	ENSG00000021574, ENSG00000134318, ENSG00000178996, ENSG00000131558, ENSG00000137804, ENSG00000151150, ENSG00000114346, ENSG00000096093, ENSG00000130340, ENSG00000133026, ENSG00000134982, ENSG00000117632, ENSG00000138175, ENSG00000145715, ENSG00000138190, ENSG00000161800, ENSG00000144036	1992	67	19333	2.46254	0.99825	0.111295	0.110244
GOTERM_MF_DIRECT	GO:0001784~phosphotyrosine binding	14	0.622222	0.00108906	ENSG00000100030, ENSG00000108518, ENSG00000137936, ENSG00000097007, ENSG00000114423, ENSG00000176105, ENSG00000155307, ENSG00000197943, ENSG00000110395, ENSG00000035720, ENSG00000145715, ENSG00000125731, ENSG00000143322, ENSG00000100351	2045	47	18908	2.75412	0.84769	0.0626937	0.0614595
GOTERM_MF_DIRECT	GO:0000287~magnesium ion binding	42	1.86667	0.00115823	ENSG00000074800, ENSG00000177189, ENSG00000206190, ENSG00000097007, ENSG00000131747, ENSG00000138777, ENSG00000132199, ENSG00000065911, ENSG00000138413, ENSG00000138175, ENSG00000086015, ENSG00000101911, ENSG00000091436, ENSG00000100784, ENSG00000178295, ENSG00000165704, ENSG00000104043, ENSG00000125246, ENSG00000163545, ENSG00000172340, ENSG00000211455, ENSG00000071242, ENSG00000067225, ENSG0000…	2045	233	18908	1.66665	0.864856	0.0645245	0.0632541
GOTERM_BP_DIRECT	GO:2001240~negative regulation of extrinsic apoptotic signaling pathway in absence of ligand	12	0.533333	0.00116288	ENSG00000215328, ENSG00000104205, ENSG00000044115, ENSG00000204490, ENSG00000228321, ENSG00000137764, ENSG00000230108, ENSG00000232804, ENSG00000206439, ENSG00000158161, ENSG00000224501, ENSG00000231555, ENSG00000223952, ENSG00000091732, ENSG00000228849, ENSG00000235941, ENSG00000171791, ENSG00000237724, ENSG00000212866, ENSG00000171552, ENSG00000204389, ENSG00000204388, ENSG00000228978, ENSG0000…	1992	38	19333	3.06484	0.999214	0.121078	0.119935
GOTERM_BP_DIRECT	GO:0035335~peptidyl-tyrosine dephosphorylation	12	0.533333	0.00116288	ENSG00000120875, ENSG00000158050, ENSG00000138166, ENSG00000206527, ENSG00000149177, ENSG00000151490, ENSG00000169410, ENSG00000175354, ENSG00000167065, ENSG00000143507, ENSG00000134242, ENSG00000154127	1992	38	19333	3.06484	0.999214	0.121078	0.119935
GOTERM_CC_DIRECT	GO:0045335~phagocytic vesicle	17	0.755556	0.0012215	ENSG00000198382, ENSG00000135823, ENSG00000138448, ENSG00000117758, ENSG00000170310, ENSG00000136068, ENSG00000266028, ENSG00000136854, ENSG00000116473, ENSG00000166263, ENSG00000103769, ENSG00000124209, ENSG00000109572, ENSG00000117090, ENSG00000106100, ENSG00000126775, ENSG00000123595	2087	69	20580	2.42953	0.701446	0.0355313	0.0338068
GOTERM_MF_DIRECT	GO:0031267~small GTPase binding	49	2.17778	0.00124057	ENSG00000101350, ENSG00000134318, ENSG00000115839, ENSG00000152061, ENSG00000182718, ENSG00000137501, ENSG00000243156, ENSG00000114346, ENSG00000136811, ENSG00000119487, ENSG00000135127, ENSG00000130396, ENSG00000116641, ENSG00000119522, ENSG00000088538, ENSG00000085382, ENSG00000156973, ENSG00000157827, ENSG00000138443, ENSG00000067208, ENSG00000266028, ENSG00000154710, ENSG00000116473, ENSG0000…	2045	285	18908	1.58966	0.882791	0.0651311	0.0638488
GOTERM_MF_DIRECT	GO:0008574~ATP-dependent microtubule motor activity, plus-end-directed	8	0.355556	0.00124454	ENSG00000101350, ENSG00000276734, ENSG00000138182, ENSG00000138160, ENSG00000131437, ENSG00000054523, ENSG00000138778, ENSG00000168280, ENSG00000089177	2045	17	18908	4.35104	0.883593	0.0651311	0.0638488
UP_KW_MOLECULAR_FUNCTION	KW-0239~DNA-directed DNA polymerase	8	0.355556	0.00125697	ENSG00000170734, ENSG00000101868, ENSG00000164306, ENSG00000121274, ENSG00000177084, ENSG00000101751, ENSG00000070501, ENSG00000009413	1365	16	11719	4.29267	0.117078	0.0155551	0.0131982
UP_KW_CELLULAR_COMPONENT	KW-0966~Cell projection	161	7.15556	0.00126102	ENSG00000111913, ENSG00000133789, ENSG00000152582, ENSG00000114904, ENSG00000070961, ENSG00000149177, ENSG00000197892, ENSG00000068885, ENSG00000135046, ENSG00000031081, ENSG00000133026, ENSG00000136811, ENSG00000116127, ENSG00000119522, ENSG00000116641, ENSG00000079385, ENSG00000168014, ENSG00000138031, ENSG00000054523, ENSG00000134909, ENSG00000142669, ENSG00000106683, ENSG00000110934, ENSG0000…	1902	1183	17641	1.26227	0.0670466	0.00866953	0.00740851
GOTERM_BP_DIRECT	GO:0045860~positive regulation of protein kinase activity	16	0.711111	0.0012717	ENSG00000076604, ENSG00000126353, ENSG00000109756, ENSG00000197442, ENSG00000043462, ENSG00000163806, ENSG00000138778, ENSG00000106617, ENSG00000130340, ENSG00000204490, ENSG00000173402, ENSG00000228321, ENSG00000230108, ENSG00000173406, ENSG00000116473, ENSG00000184371, ENSG00000206439, ENSG00000003393, ENSG00000228978, ENSG00000232810, ENSG00000223952, ENSG00000228849, ENSG00000055208	1992	62	19333	2.5046	0.999598	0.128111	0.126901
GOTERM_BP_DIRECT	GO:0006357~regulation of transcription from RNA polymerase II promoter	216	9.6	0.00127214	ENSG00000185947, ENSG00000111912, ENSG00000196284, ENSG00000143190, ENSG00000178177, ENSG00000113658, ENSG00000175105, ENSG00000114861, ENSG00000160094, ENSG00000189079, ENSG00000089902, ENSG00000140009, ENSG00000012048, ENSG00000106443, ENSG00000182568, ENSG00000213020, ENSG00000075624, ENSG00000197362, ENSG00000196152, ENSG00000198453, ENSG00000156374, ENSG00000127152, ENSG00000181472, ENSG0000…	1992	1723	19333	1.21669	0.999599	0.128111	0.126901
GOTERM_BP_DIRECT	GO:0046677~response to antibiotic	11	0.488889	0.00131305	ENSG00000104695, ENSG00000183813, ENSG00000143952, ENSG00000135679, ENSG00000136603, ENSG00000174891, ENSG00000096968, ENSG00000110395, ENSG00000141510, ENSG00000065615, ENSG00000080824	1992	33	19333	3.23511	0.999688	0.130098	0.128869
INTERPRO	IPR002893:Zinc finger, MYND-type	9	0.4	0.00131719	ENSG00000015171, ENSG00000106524, ENSG00000144504, ENSG00000185420, ENSG00000078699, ENSG00000186532, ENSG00000135766, ENSG00000159216, ENSG00000143499	2042	22	19176	3.84169	0.966909	0.106121	0.105095
GOTERM_CC_DIRECT	GO:1990246~uniplex complex	5	0.222222	0.00133433	ENSG00000156026, ENSG00000107745, ENSG00000165487, ENSG00000155970, ENSG00000005059	2087	6	20580	8.21754	0.733006	0.0375628	0.0357398
GOTERM_BP_DIRECT	GO:0045893~positive regulation of transcription, DNA-templated	101	4.48889	0.00133994	ENSG00000114904, ENSG00000196284, ENSG00000015153, ENSG00000106723, ENSG00000113658, ENSG00000132570, ENSG00000138795, ENSG00000122779, ENSG00000141293, ENSG00000140009, ENSG00000012048, ENSG00000072736, ENSG00000075624, ENSG00000179833, ENSG00000020633, ENSG00000165030, ENSG00000109381, ENSG00000182158, ENSG00000107485, ENSG00000164104, ENSG00000198363, ENSG00000115738, ENSG00000112624, ENSG0000…	1992	724	19333	1.35392	0.999736	0.130655	0.129421
INTERPRO	IPR018980:FERM, C-terminal PH-like domain	10	0.444444	0.00135421	ENSG00000079819, ENSG00000139926, ENSG00000159023, ENSG00000115109, ENSG00000006607, ENSG00000137710, ENSG00000088179, ENSG00000092820, ENSG00000007944, ENSG00000114541	2042	27	19176	3.47807	0.969934	0.106121	0.105095
INTERPRO	IPR018979:FERM, N-terminal	10	0.444444	0.00135421	ENSG00000079819, ENSG00000139926, ENSG00000159023, ENSG00000115109, ENSG00000006607, ENSG00000137710, ENSG00000088179, ENSG00000092820, ENSG00000007944, ENSG00000114541	2042	27	19176	3.47807	0.969934	0.106121	0.105095
INTERPRO	IPR008937:Ras guanine nucleotide exchange factor	10	0.444444	0.00135421	ENSG00000138670, ENSG00000109756, ENSG00000115904, ENSG00000113319, ENSG00000136828, ENSG00000152689, ENSG00000116191, ENSG00000107263, ENSG00000100485, ENSG00000143344	2042	27	19176	3.47807	0.969934	0.106121	0.105095
KEGG_PATHWAY	hsa01100:Metabolic pathways	223	9.91111	0.00136407	ENSG00000133943, ENSG00000172197, ENSG00000083123, ENSG00000007001, ENSG00000187210, ENSG00000059377, ENSG00000138031, ENSG00000143198, ENSG00000156017, ENSG00000262304, ENSG00000197121, ENSG00000133835, ENSG00000099810, ENSG00000169239, ENSG00000114054, ENSG00000142892, ENSG00000204427, ENSG00000250565, ENSG00000105220, ENSG00000102780, ENSG00000110721, ENSG00000133805, ENSG00000141429, ENSG0000…	993	1541	8205	1.19573	0.367857	0.017628	0.0147949
GOTERM_BP_DIRECT	GO:0018108~peptidyl-tyrosine phosphorylation	28	1.24444	0.00137193	ENSG00000135605, ENSG00000074966, ENSG00000110721, ENSG00000097007, ENSG00000137601, ENSG00000116106, ENSG00000065559, ENSG00000155657, ENSG00000137764, ENSG00000173517, ENSG00000055332, ENSG00000088179, ENSG00000070759, ENSG00000096968, ENSG00000100784, ENSG00000108984, ENSG00000163785, ENSG00000106123, ENSG00000064393, ENSG00000067225, ENSG00000176105, ENSG00000081985, ENSG00000077782, ENSG0000…	1992	143	19333	1.90034	0.999783	0.131684	0.13044
GOTERM_CC_DIRECT	GO:0015629~actin cytoskeleton	43	1.91111	0.00139279	ENSG00000102780, ENSG00000133789, ENSG00000135407, ENSG00000099204, ENSG00000097007, ENSG00000197555, ENSG00000044115, ENSG00000170873, ENSG00000196526, ENSG00000112782, ENSG00000176658, ENSG00000081320, ENSG00000173517, ENSG00000125868, ENSG00000278540, ENSG00000092820, ENSG00000134909, ENSG00000184445, ENSG00000102786, ENSG00000275176, ENSG00000082074, ENSG00000142347, ENSG00000050405, ENSG0000…	2087	258	20580	1.64351	0.748025	0.0375628	0.0357398
GOTERM_BP_DIRECT	GO:0010629~negative regulation of gene expression	51	2.26667	0.00139827	ENSG00000134318, ENSG00000179820, ENSG00000107779, ENSG00000175387, ENSG00000166949, ENSG00000113658, ENSG00000114861, ENSG00000151014, ENSG00000139687, ENSG00000228321, ENSG00000006831, ENSG00000089902, ENSG00000168610, ENSG00000136492, ENSG00000223952, ENSG00000109670, ENSG00000228849, ENSG00000285070, ENSG00000103257, ENSG00000104695, ENSG00000102471, ENSG00000240972, ENSG00000080839, ENSG0000…	1992	316	19333	1.56637	0.999815	0.132147	0.1309
GOTERM_MF_DIRECT	GO:0051087~chaperone binding	24	1.06667	0.00139839	ENSG00000105993, ENSG00000285053, ENSG00000144381, ENSG00000044574, ENSG00000112208, ENSG00000282984, ENSG00000151929, ENSG00000136770, ENSG00000134809, ENSG00000168439, ENSG00000109971, ENSG00000141510, ENSG00000100591, ENSG00000284770, ENSG00000064651, ENSG00000142192, ENSG00000072274, ENSG00000069966, ENSG00000132002, ENSG00000115541, ENSG00000058056, ENSG00000138760, ENSG00000052795, ENSG0000…	2045	110	18908	2.0173	0.910785	0.0710298	0.0696314
GOTERM_CC_DIRECT	GO:0015630~microtubule cytoskeleton	35	1.55556	0.00140528	ENSG00000101350, ENSG00000021574, ENSG00000129680, ENSG00000047849, ENSG00000138778, ENSG00000138758, ENSG00000278823, ENSG00000138175, ENSG00000188342, ENSG00000007047, ENSG00000086015, ENSG00000134152, ENSG00000183311, ENSG00000232421, ENSG00000227739, ENSG00000107771, ENSG00000143851, ENSG00000102781, ENSG00000047579, ENSG00000196230, ENSG00000131437, ENSG00000099910, ENSG00000175216, ENSG0000…	2087	197	20580	1.75196	0.751124	0.0375628	0.0357398
UP_SEQ_FEATURE	REPEAT:RCC1	8	0.355556	0.00141348	ENSG00000136161, ENSG00000156313, ENSG00000287542, ENSG00000180198, ENSG00000003393, ENSG00000005700, ENSG00000138641, ENSG00000138642, ENSG00000283068, ENSG00000148634	2122	18	20532	4.30035	0.999997	0.314109	0.313297
KEGG_PATHWAY	hsa04662:B cell receptor signaling pathway	21	0.933333	0.00145539	ENSG00000100030, ENSG00000198286, ENSG00000172175, ENSG00000138814, ENSG00000115904, ENSG00000152689, ENSG00000177606, ENSG00000131196, ENSG00000137101, ENSG00000197943, ENSG00000134215, ENSG00000070190, ENSG00000100906, ENSG00000051382, ENSG00000117020, ENSG00000121879, ENSG00000109320, ENSG00000185885, ENSG00000275199, ENSG00000166501, ENSG00000100485, ENSG00000072736	993	82	8205	2.11609	0.386986	0.0181115	0.0152007
GOTERM_BP_DIRECT	GO:0031663~lipopolysaccharide-mediated signaling pathway	12	0.533333	0.00147097	ENSG00000100030, ENSG00000172175, ENSG00000105329, ENSG00000171132, ENSG00000134242, ENSG00000197943, ENSG00000204490, ENSG00000228321, ENSG00000100906, ENSG00000154589, ENSG00000230108, ENSG00000134070, ENSG00000274233, ENSG00000013725, ENSG00000206439, ENSG00000228978, ENSG00000232810, ENSG00000223952, ENSG00000271503, ENSG00000228849	1992	39	19333	2.98625	0.999882	0.133636	0.132374
GOTERM_BP_DIRECT	GO:0032496~response to lipopolysaccharide	30	1.33333	0.00147364	ENSG00000177189, ENSG00000089041, ENSG00000126353, ENSG00000125384, ENSG00000144381, ENSG00000177606, ENSG00000114861, ENSG00000173503, ENSG00000151014, ENSG00000154589, ENSG00000006831, ENSG00000160013, ENSG00000096968, ENSG00000285070, ENSG00000141655, ENSG00000223919, ENSG00000130522, ENSG00000131979, ENSG00000173334, ENSG00000081985, ENSG00000134242, ENSG00000112038, ENSG00000197329, ENSG0000…	1992	158	19333	1.84278	0.999884	0.133636	0.132374
GOTERM_BP_DIRECT	GO:0035024~negative regulation of Rho protein signal transduction	9	0.4	0.00147928	ENSG00000111913, ENSG00000113916, ENSG00000173706, ENSG00000277868, ENSG00000150093, ENSG00000183323, ENSG00000160007, ENSG00000117632, ENSG00000173611, ENSG00000143322	1992	23	19333	3.79773	0.999888	0.133636	0.132374
UP_KW_BIOLOGICAL_PROCESS	KW-0090~Biological rhythms	31	1.37778	0.00148075	ENSG00000134318, ENSG00000106546, ENSG00000180530, ENSG00000115738, ENSG00000105835, ENSG00000179222, ENSG00000131747, ENSG00000117318, ENSG00000117139, ENSG00000151014, ENSG00000134852, ENSG00000001167, ENSG00000114166, ENSG00000086758, ENSG00000109670, ENSG00000106462, ENSG00000141510, ENSG00000198380, ENSG00000134107, ENSG00000095794, ENSG00000283060, ENSG00000069667, ENSG00000104856, ENSG0000…	1292	149	11229	1.80823	0.201676	0.0250083	0.0230339
GOTERM_CC_DIRECT	GO:0016323~basolateral plasma membrane	41	1.82222	0.00156152	ENSG00000070961, ENSG00000182718, ENSG00000135046, ENSG00000118596, ENSG00000173402, ENSG00000206379, ENSG00000092820, ENSG00000033867, ENSG00000103257, ENSG00000168615, ENSG00000148842, ENSG00000206480, ENSG00000064651, ENSG00000072274, ENSG00000116678, ENSG00000130164, ENSG00000150672, ENSG00000137312, ENSG00000096384, ENSG00000118762, ENSG00000140199, ENSG00000114770, ENSG00000112394, ENSG0000…	2087	244	20580	1.65698	0.786806	0.0406407	0.0386683
GOTERM_BP_DIRECT	GO:0007052~mitotic spindle organization	15	0.666667	0.0015618	ENSG00000101350, ENSG00000090273, ENSG00000284770, ENSG00000163539, ENSG00000068796, ENSG00000285053, ENSG00000180198, ENSG00000175216, ENSG00000080986, ENSG00000047849, ENSG00000138778, ENSG00000282984, ENSG00000096093, ENSG00000117632, ENSG00000143228, ENSG00000138160, ENSG00000121957	1992	57	19333	2.55403	0.999932	0.139045	0.137732
UP_SEQ_FEATURE	DOMAIN:Kinesin motor	13	0.577778	0.00159796	ENSG00000101350, ENSG00000068796, ENSG00000197892, ENSG00000131437, ENSG00000138778, ENSG00000159433, ENSG00000168280, ENSG00000139116, ENSG00000276734, ENSG00000138182, ENSG00000138160, ENSG00000054523, ENSG00000165115, ENSG00000089177	2122	45	20532	2.79522	0.999999	0.343873	0.342984
UP_KW_MOLECULAR_FUNCTION	KW-0156~Chromatin regulator	55	2.44444	0.00160543	ENSG00000177200, ENSG00000183207, ENSG00000106723, ENSG00000176476, ENSG00000117139, ENSG00000198945, ENSG00000139687, ENSG00000189079, ENSG00000089902, ENSG00000158161, ENSG00000101596, ENSG00000185513, ENSG00000182568, ENSG00000185515, ENSG00000158636, ENSG00000080839, ENSG00000089094, ENSG00000177853, ENSG00000171988, ENSG00000164663, ENSG00000185420, ENSG00000008083, ENSG00000187605, ENSG0000…	1365	311	11719	1.51831	0.147059	0.0176597	0.014984
UP_SEQ_FEATURE	ACT_SITE:Phosphocysteine intermediate	20	0.888889	0.00162478	ENSG00000102043, ENSG00000149177, ENSG00000151490, ENSG00000175354, ENSG00000134242, ENSG00000152894, ENSG00000120875, ENSG00000141298, ENSG00000063601, ENSG00000158050, ENSG00000138166, ENSG00000084112, ENSG00000169410, ENSG00000079335, ENSG00000167065, ENSG00000081377, ENSG00000143507, ENSG00000088179, ENSG00000087053, ENSG00000273993, ENSG00000143851	2122	89	20532	2.17433	0.999999	0.343873	0.342984
KEGG_PATHWAY	hsa05135:Yersinia infection	30	1.33333	0.00166553	ENSG00000177189, ENSG00000134318, ENSG00000043462, ENSG00000177606, ENSG00000065559, ENSG00000134215, ENSG00000204490, ENSG00000228321, ENSG00000230108, ENSG00000196914, ENSG00000115232, ENSG00000206439, ENSG00000223952, ENSG00000005020, ENSG00000228849, ENSG00000275199, ENSG00000106683, ENSG00000082074, ENSG00000108984, ENSG00000072736, ENSG00000183735, ENSG00000100030, ENSG00000075624, ENSG0000…	993	137	8205	1.80938	0.42884	0.0199864	0.0167743
INTERPRO	IPR000798:Ezrin/radixin/moesin like	8	0.355556	0.00168624	ENSG00000079819, ENSG00000159023, ENSG00000115109, ENSG00000006607, ENSG00000137710, ENSG00000088179, ENSG00000092820, ENSG00000007944	2042	18	19176	4.17369	0.987277	0.124589	0.123385
INTERPRO	IPR006052:Tumour necrosis factor	8	0.355556	0.00168624	ENSG00000236925, ENSG00000173503, ENSG00000204490, ENSG00000228321, ENSG00000230108, ENSG00000206439, ENSG00000206437, ENSG00000231314, ENSG00000223952, ENSG00000125726, ENSG00000102524, ENSG00000228849, ENSG00000223919, ENSG00000238114, ENSG00000106952, ENSG00000236237, ENSG00000226275, ENSG00000231408, ENSG00000230279, ENSG00000204487, ENSG00000125735, ENSG00000121858, ENSG00000228978, ENSG0000…	2042	18	19176	4.17369	0.987277	0.124589	0.123385
UP_SEQ_FEATURE	REPEAT:WD	36	1.6	0.00170184	ENSG00000176473, ENSG00000156787, ENSG00000106789, ENSG00000049167, ENSG00000074266, ENSG00000068885, ENSG00000131725, ENSG00000073350, ENSG00000135541, ENSG00000139323, ENSG00000141376, ENSG00000172869, ENSG00000165521, ENSG00000144426, ENSG00000172725, ENSG00000125746, ENSG00000184465, ENSG00000109670, ENSG00000196151, ENSG00000134987, ENSG00000175575, ENSG00000198554, ENSG00000196455, ENSG0000…	2122	203	20532	1.7159	1	0.351805	0.350895
KEGG_PATHWAY	hsa04722:Neurotrophin signaling pathway	27	1.2	0.00176874	ENSG00000177189, ENSG00000148660, ENSG00000097007, ENSG00000179222, ENSG00000177606, ENSG00000137764, ENSG00000134070, ENSG00000100784, ENSG00000275199, ENSG00000100485, ENSG00000141510, ENSG00000152495, ENSG00000100030, ENSG00000095015, ENSG00000115904, ENSG00000071242, ENSG00000171791, ENSG00000197442, ENSG00000197943, ENSG00000100906, ENSG00000145349, ENSG00000116473, ENSG00000166681, ENSG0000…	993	119	8205	1.87476	0.44834	0.020493	0.0171995
INTERPRO	IPR011705:BTB/Kelch-associated	16	0.711111	0.00177227	ENSG00000146021, ENSG00000174010, ENSG00000114648, ENSG00000099910, ENSG00000119771, ENSG00000114796, ENSG00000136161, ENSG00000087448, ENSG00000087338, ENSG00000213160, ENSG00000122550, ENSG00000277222, ENSG00000145332, ENSG00000183655, ENSG00000182359, ENSG00000109466, ENSG00000011114	2042	62	19176	2.42343	0.989818	0.127308	0.126078
GOTERM_BP_DIRECT	GO:0002931~response to ischemia	16	0.711111	0.00179106	ENSG00000089041, ENSG00000134318, ENSG00000144381, ENSG00000171791, ENSG00000197442, ENSG00000078237, ENSG00000135124, ENSG00000120738, ENSG00000113742, ENSG00000184371, ENSG00000051382, ENSG00000161011, ENSG00000165660, ENSG00000015475, ENSG00000108984, ENSG00000141510	1992	64	19333	2.42633	0.999984	0.154964	0.153501
GOTERM_BP_DIRECT	GO:0070936~protein K48-linked ubiquitination	16	0.711111	0.00179106	ENSG00000072401, ENSG00000180233, ENSG00000092871, ENSG00000146021, ENSG00000170142, ENSG00000170035, ENSG00000197329, ENSG00000132388, ENSG00000186591, ENSG00000118503, ENSG00000186187, ENSG00000185345, ENSG00000107341, ENSG00000140367, ENSG00000182247, ENSG00000085382	1992	64	19333	2.42633	0.999984	0.154964	0.153501
UP_KW_CELLULAR_COMPONENT	KW-0493~Microtubule	49	2.17778	0.00180136	ENSG00000101350, ENSG00000197892, ENSG00000130559, ENSG00000151414, ENSG00000136811, ENSG00000119685, ENSG00000276725, ENSG00000100503, ENSG00000165660, ENSG00000054523, ENSG00000232421, ENSG00000183137, ENSG00000108423, ENSG00000196230, ENSG00000182628, ENSG00000040341, ENSG00000104218, ENSG00000197959, ENSG00000276734, ENSG00000165476, ENSG00000143702, ENSG00000138160, ENSG00000151914, ENSG0000…	1902	291	17641	1.56177	0.094406	0.0110083	0.0094071
GOTERM_CC_DIRECT	GO:0035861~site of double-strand break	18	0.8	0.00180437	ENSG00000070950, ENSG00000160789, ENSG00000020922, ENSG00000152422, ENSG00000133302, ENSG00000173559, ENSG00000170734, ENSG00000164430, ENSG00000138375, ENSG00000101347, ENSG00000163029, ENSG00000166439, ENSG00000101773, ENSG00000101596, ENSG00000127311, ENSG00000141510, ENSG00000187736, ENSG00000122376	2087	78	20580	2.27563	0.832393	0.04435	0.0421975
UP_KW_DOMAIN	KW-0735~Signal-anchor	69	3.06667	0.00180931	ENSG00000282880, ENSG00000155893, ENSG00000068366, ENSG00000113532, ENSG00000137101, ENSG00000111796, ENSG00000227231, ENSG00000228321, ENSG00000135048, ENSG00000117298, ENSG00000230128, ENSG00000187210, ENSG00000125726, ENSG00000223952, ENSG00000102524, ENSG00000228849, ENSG00000169902, ENSG00000237155, ENSG00000106952, ENSG00000236237, ENSG00000033170, ENSG00000072274, ENSG00000171310, ENSG0000…	1481	469	14486	1.43903	0.0511622	0.00655874	0.00520176
GOTERM_CC_DIRECT	GO:0036064~ciliary basal body	31	1.37778	0.00182621	ENSG00000101052, ENSG00000156787, ENSG00000114904, ENSG00000111859, ENSG00000068885, ENSG00000135541, ENSG00000114446, ENSG00000136811, ENSG00000139323, ENSG00000082805, ENSG00000115355, ENSG00000198718, ENSG00000054282, ENSG00000117155, ENSG00000007047, ENSG00000168014, ENSG00000150977, ENSG00000187535, ENSG00000092820, ENSG00000156313, ENSG00000157869, ENSG00000117724, ENSG00000138686, ENSG0000…	2087	170	20580	1.79819	0.835981	0.04435	0.0421975
GOTERM_MF_DIRECT	GO:0008270~zinc ion binding	123	5.46667	0.00182941	ENSG00000148120, ENSG00000151651, ENSG00000078043, ENSG00000150961, ENSG00000135049, ENSG00000011478, ENSG00000122779, ENSG00000012963, ENSG00000117298, ENSG00000140009, ENSG00000177084, ENSG00000108582, ENSG00000012048, ENSG00000106443, ENSG00000130844, ENSG00000130449, ENSG00000115267, ENSG00000146856, ENSG00000169756, ENSG00000169239, ENSG00000058056, ENSG00000148516, ENSG00000121858, ENSG0000…	2045	875	18908	1.29972	0.957671	0.0902682	0.0884911
KEGG_PATHWAY	hsa05223:Non-small cell lung cancer	19	0.844444	0.00183384	ENSG00000100030, ENSG00000105810, ENSG00000115904, ENSG00000099860, ENSG00000154229, ENSG00000112242, ENSG00000197943, ENSG00000168280, ENSG00000189283, ENSG00000139687, ENSG00000147889, ENSG00000276734, ENSG00000168610, ENSG00000051382, ENSG00000117020, ENSG00000121879, ENSG00000143924, ENSG00000275199, ENSG00000166501, ENSG00000100485, ENSG00000141510	993	72	8205	2.18047	0.460297	0.020539	0.0172381
GOTERM_CC_DIRECT	GO:0030496~midbody	33	1.46667	0.00183857	ENSG00000101350, ENSG00000021574, ENSG00000198382, ENSG00000198561, ENSG00000090273, ENSG00000111837, ENSG00000044574, ENSG00000182718, ENSG00000138778, ENSG00000114346, ENSG00000133026, ENSG00000138175, ENSG00000138670, ENSG00000007047, ENSG00000134152, ENSG00000084112, ENSG00000165660, ENSG00000160993, ENSG00000161800, ENSG00000102781, ENSG00000107864, ENSG00000047579, ENSG00000197321, ENSG0000…	2087	185	20580	1.759	0.837978	0.04435	0.0421975
UP_SEQ_FEATURE	DOMAIN:RHD	6	0.266667	0.00188873	ENSG00000162924, ENSG00000104856, ENSG00000109320, ENSG00000131196, ENSG00000102908, ENSG00000072736	2122	10	20532	5.80547	1	0.36537	0.364425
GOTERM_BP_DIRECT	GO:0042110~T cell activation	14	0.622222	0.0019112	ENSG00000066294, ENSG00000026508, ENSG00000138814, ENSG00000197892, ENSG00000166949, ENSG00000144381, ENSG00000162739, ENSG00000114423, ENSG00000173762, ENSG00000197635, ENSG00000113263, ENSG00000137265, ENSG00000125735, ENSG00000122224	1992	52	19333	2.61297	0.999992	0.163063	0.161523
UP_SEQ_FEATURE	DOMAIN:WW 1	10	0.444444	0.00193187	ENSG00000120688, ENSG00000186153, ENSG00000165322, ENSG00000151929, ENSG00000108854, ENSG00000081026, ENSG00000110844, ENSG00000069869, ENSG00000052126, ENSG00000166689	2122	29	20532	3.33648	1	0.36537	0.364425
UP_SEQ_FEATURE	MOTIF:WSXWS motif	10	0.444444	0.00193187	ENSG00000160712, ENSG00000168685, ENSG00000077238, ENSG00000104998, ENSG00000288185, ENSG00000124334, ENSG00000116678, ENSG00000134352, ENSG00000103522, ENSG00000081985, ENSG00000100385	2122	29	20532	3.33648	1	0.36537	0.364425
UP_SEQ_FEATURE	DOMAIN:WW 2	10	0.444444	0.00193187	ENSG00000120688, ENSG00000186153, ENSG00000165322, ENSG00000151929, ENSG00000108854, ENSG00000081026, ENSG00000110844, ENSG00000069869, ENSG00000052126, ENSG00000166689	2122	29	20532	3.33648	1	0.36537	0.364425
INTERPRO	IPR015915:Kelch-type beta propeller	18	0.8	0.00194675	ENSG00000128585, ENSG00000136933, ENSG00000111727, ENSG00000146021, ENSG00000174010, ENSG00000114648, ENSG00000099910, ENSG00000197776, ENSG00000119771, ENSG00000114796, ENSG00000087448, ENSG00000213160, ENSG00000122550, ENSG00000145332, ENSG00000183655, ENSG00000037637, ENSG00000182359, ENSG00000109466	2042	75	19176	2.25379	0.993521	0.136062	0.134747
GOTERM_CC_DIRECT	GO:0005769~early endosome	49	2.17778	0.00196626	ENSG00000198382, ENSG00000162869, ENSG00000152061, ENSG00000182718, ENSG00000157077, ENSG00000135046, ENSG00000198825, ENSG00000138670, ENSG00000117298, ENSG00000070718, ENSG00000206379, ENSG00000121966, ENSG00000100266, ENSG00000141576, ENSG00000104497, ENSG00000206480, ENSG00000113369, ENSG00000103966, ENSG00000281324, ENSG00000072274, ENSG00000029725, ENSG00000130164, ENSG00000137312, ENSG0000…	2087	310	20580	1.55868	0.857233	0.0463007	0.0440535
GOTERM_BP_DIRECT	GO:0006491~N-glycan processing	8	0.355556	0.00200292	ENSG00000111728, ENSG00000214013, ENSG00000033170, ENSG00000071073, ENSG00000111885, ENSG00000113532, ENSG00000112893, ENSG00000117643	1992	19	19333	4.08645	0.999996	0.167742	0.166158
GOTERM_MF_DIRECT	GO:1990782~protein tyrosine kinase binding	14	0.622222	0.00201964	ENSG00000198561, ENSG00000111859, ENSG00000163539, ENSG00000150093, ENSG00000134242, ENSG00000198821, ENSG00000116106, ENSG00000197943, ENSG00000151422, ENSG00000080824, ENSG00000204217, ENSG00000119139, ENSG00000079385, ENSG00000087589	2045	50	18908	2.58887	0.969543	0.094757	0.0928915
GOTERM_BP_DIRECT	GO:0010839~negative regulation of keratinocyte proliferation	9	0.4	0.00202066	ENSG00000101052, ENSG00000148516, ENSG00000096872, ENSG00000147044, ENSG00000111424, ENSG00000068885, ENSG00000114446, ENSG00000152894, ENSG00000273993, ENSG00000156535	1992	24	19333	3.6395	0.999996	0.167742	0.166158
GOTERM_MF_DIRECT	GO:0004713~protein tyrosine kinase activity	24	1.06667	0.00203012	ENSG00000135605, ENSG00000074966, ENSG00000064393, ENSG00000110721, ENSG00000067225, ENSG00000097007, ENSG00000155926, ENSG00000137601, ENSG00000176105, ENSG00000077782, ENSG00000006432, ENSG00000155657, ENSG00000065559, ENSG00000151422, ENSG00000137764, ENSG00000113263, ENSG00000070759, ENSG00000096968, ENSG00000100784, ENSG00000010810, ENSG00000108984, ENSG00000163785, ENSG00000143322, ENSG0000…	2045	113	18908	1.96374	0.97009	0.094757	0.0928915
GOTERM_BP_DIRECT	GO:0033138~positive regulation of peptidyl-serine phosphorylation	20	0.888889	0.00205499	ENSG00000026508, ENSG00000119487, ENSG00000204490, ENSG00000228321, ENSG00000116641, ENSG00000080824, ENSG00000230108, ENSG00000276701, ENSG00000206439, ENSG00000223952, ENSG00000058668, ENSG00000228849, ENSG00000183735, ENSG00000240972, ENSG00000171791, ENSG00000137936, ENSG00000105329, ENSG00000142192, ENSG00000072274, ENSG00000096384, ENSG00000009694, ENSG00000121879, ENSG00000185420, ENSG0000…	1992	91	19333	2.13304	0.999997	0.168317	0.166728
UP_SEQ_FEATURE	MOTIF:Box 1 motif	9	0.4	0.00206201	ENSG00000168685, ENSG00000077238, ENSG00000104998, ENSG00000288185, ENSG00000124334, ENSG00000116678, ENSG00000134352, ENSG00000103522, ENSG00000081985, ENSG00000100385	2122	24	20532	3.62842	1	0.381858	0.38087
INTERPRO	IPR001752:Kinesin, motor domain	13	0.577778	0.00206366	ENSG00000101350, ENSG00000068796, ENSG00000197892, ENSG00000131437, ENSG00000138778, ENSG00000159433, ENSG00000168280, ENSG00000139116, ENSG00000276734, ENSG00000138182, ENSG00000138160, ENSG00000054523, ENSG00000165115, ENSG00000089177	2042	45	19176	2.7129	0.995214	0.1368	0.135478
INTERPRO	IPR003595:Protein-tyrosine phosphatase, catalytic	16	0.711111	0.00210126	ENSG00000102043, ENSG00000149177, ENSG00000151490, ENSG00000175354, ENSG00000134242, ENSG00000152894, ENSG00000120875, ENSG00000063601, ENSG00000158050, ENSG00000138166, ENSG00000169410, ENSG00000079335, ENSG00000081377, ENSG00000088179, ENSG00000087053, ENSG00000273993, ENSG00000143851	2042	63	19176	2.38496	0.995659	0.1368	0.135478
KEGG_PATHWAY	hsa04141:Protein processing in endoplasmic reticulum	35	1.55556	0.00215122	ENSG00000072401, ENSG00000172071, ENSG00000113615, ENSG00000215328, ENSG00000044574, ENSG00000112208, ENSG00000116406, ENSG00000152700, ENSG00000066427, ENSG00000150961, ENSG00000080824, ENSG00000232804, ENSG00000136770, ENSG00000224501, ENSG00000231555, ENSG00000055332, ENSG00000109971, ENSG00000120694, ENSG00000235941, ENSG00000171791, ENSG00000237724, ENSG00000197442, ENSG00000198833, ENSG0000…	993	171	8205	1.69122	0.514991	0.0233165	0.0195692
GOTERM_BP_DIRECT	GO:0000070~mitotic sister chromatid segregation	11	0.488889	0.00215141	ENSG00000128908, ENSG00000138160, ENSG00000137804, ENSG00000123219, ENSG00000099910, ENSG00000080986, ENSG00000163535, ENSG00000146918, ENSG00000184445, ENSG00000117697, ENSG00000086827	1992	35	19333	3.05024	0.999998	0.17012	0.168514
GOTERM_BP_DIRECT	GO:0042073~intraciliary transport	11	0.488889	0.00215141	ENSG00000143951, ENSG00000138175, ENSG00000101052, ENSG00000101350, ENSG00000156313, ENSG00000096872, ENSG00000118965, ENSG00000111837, ENSG00000187535, ENSG00000114446, ENSG00000032742	1992	35	19333	3.05024	0.999998	0.17012	0.168514
GOTERM_BP_DIRECT	GO:0001701~in utero embryonic development	37	1.64444	0.00216008	ENSG00000183508, ENSG00000162769, ENSG00000107779, ENSG00000175387, ENSG00000166949, ENSG00000152601, ENSG00000157796, ENSG00000150961, ENSG00000171316, ENSG00000143952, ENSG00000034053, ENSG00000168014, ENSG00000127528, ENSG00000100601, ENSG00000153094, ENSG00000100220, ENSG00000141510, ENSG00000264522, ENSG00000198453, ENSG00000150093, ENSG00000115109, ENSG00000033170, ENSG00000282019, ENSG0000…	1992	214	19333	1.67802	0.999998	0.17012	0.168514
INTERPRO	IPR011539:Rel homology domain	6	0.266667	0.0021621	ENSG00000162924, ENSG00000104856, ENSG00000109320, ENSG00000131196, ENSG00000102908, ENSG00000072736	2042	10	19176	5.63448	0.996292	0.1368	0.135478
GOTERM_MF_DIRECT	GO:0016301~kinase activity	40	1.77778	0.00216734	ENSG00000177189, ENSG00000074966, ENSG00000111837, ENSG00000006837, ENSG00000110721, ENSG00000151151, ENSG00000097007, ENSG00000141506, ENSG00000137601, ENSG00000154229, ENSG00000198964, ENSG00000173542, ENSG00000116106, ENSG00000006432, ENSG00000097046, ENSG00000119487, ENSG00000101911, ENSG00000096968, ENSG00000100266, ENSG00000163785, ENSG00000168734, ENSG00000106733, ENSG00000071242, ENSG0000…	2045	226	18908	1.63645	0.976413	0.0985	0.0965608
INTERPRO	IPR000330:SNF2-related	11	0.488889	0.00216892	ENSG00000177200, ENSG00000171316, ENSG00000138375, ENSG00000128908, ENSG00000182150, ENSG00000119969, ENSG00000121988, ENSG00000071794, ENSG00000080503, ENSG00000116830, ENSG00000146414	2042	34	19176	3.0382	0.996357	0.1368	0.135478
SMART	SM01196:SM01196	10	0.444444	0.00221058	ENSG00000079819, ENSG00000139926, ENSG00000159023, ENSG00000115109, ENSG00000006607, ENSG00000137710, ENSG00000088179, ENSG00000092820, ENSG00000007944, ENSG00000114541	1186	27	10379	3.24121	0.655087	0.118143	0.115196
UP_KW_DISEASE	KW-0991~Intellectual disability	114	5.06667	0.00224085	ENSG00000135845, ENSG00000115839, ENSG00000010818, ENSG00000068366, ENSG00000174891, ENSG00000174010, ENSG00000178573, ENSG00000114861, ENSG00000288700, ENSG00000012963, ENSG00000189079, ENSG00000086758, ENSG00000275118, ENSG00000100503, ENSG00000168014, ENSG00000144320, ENSG00000145375, ENSG00000147316, ENSG00000126970, ENSG00000182568, ENSG00000129696, ENSG00000075624, ENSG00000156531, ENSG0000…	635	627	4472	1.28046	0.230854	0.0971793	0.0971793
GOTERM_BP_DIRECT	GO:0032467~positive regulation of cytokinesis	12	0.533333	0.00228764	ENSG00000115561, ENSG00000101350, ENSG00000021574, ENSG00000138182, ENSG00000197321, ENSG00000079335, ENSG00000104218, ENSG00000081377, ENSG00000171132, ENSG00000114346, ENSG00000161800, ENSG00000140443	1992	41	19333	2.84058	0.999999	0.175662	0.174004
GOTERM_BP_DIRECT	GO:0016266~O-glycan processing	12	0.533333	0.00228764	ENSG00000178234, ENSG00000158470, ENSG00000139629, ENSG00000176928, ENSG00000187210, ENSG00000141429, ENSG00000173950, ENSG00000073849, ENSG00000106392, ENSG00000101346, ENSG00000115339, ENSG00000109586	1992	41	19333	2.84058	0.999999	0.175662	0.174004
GOTERM_CC_DIRECT	GO:0005856~cytoskeleton	77	3.42222	0.00230644	ENSG00000111913, ENSG00000135605, ENSG00000134318, ENSG00000079819, ENSG00000139926, ENSG00000197892, ENSG00000146021, ENSG00000077157, ENSG00000150764, ENSG00000138758, ENSG00000044115, ENSG00000157796, ENSG00000135205, ENSG00000136854, ENSG00000173402, ENSG00000114541, ENSG00000100628, ENSG00000143951, ENSG00000141298, ENSG00000138078, ENSG00000034510, ENSG00000134152, ENSG00000088179, ENSG0000…	2087	543	20580	1.39834	0.898094	0.0530482	0.0504736
KEGG_PATHWAY	hsa04066:HIF-1 signaling pathway	25	1.11111	0.0023412	ENSG00000074800, ENSG00000148660, ENSG00000154229, ENSG00000135766, ENSG00000134333, ENSG00000170525, ENSG00000143437, ENSG00000168610, ENSG00000100644, ENSG00000275199, ENSG00000102265, ENSG00000102144, ENSG00000140443, ENSG00000100030, ENSG00000160712, ENSG00000288299, ENSG00000171791, ENSG00000111640, ENSG00000072274, ENSG00000197943, ENSG00000152256, ENSG00000145349, ENSG00000051382, ENSG0000…	993	109	8205	1.89515	0.545049	0.0240627	0.0201954
KEGG_PATHWAY	hsa05215:Prostate cancer	23	1.02222	0.0023633	ENSG00000100030, ENSG00000135679, ENSG00000115904, ENSG00000171791, ENSG00000118260, ENSG00000077782, ENSG00000138795, ENSG00000112242, ENSG00000139687, ENSG00000096384, ENSG00000100906, ENSG00000080824, ENSG00000150907, ENSG00000148516, ENSG00000051382, ENSG00000081059, ENSG00000117020, ENSG00000121879, ENSG00000109320, ENSG00000275199, ENSG00000182158, ENSG00000100485, ENSG00000141510, ENSG0000…	993	97	8205	1.95923	0.548422	0.0240627	0.0201954
INTERPRO	IPR014001:Helicase, superfamily 1/2, ATP-binding domain	24	1.06667	0.00237013	ENSG00000177200, ENSG00000197299, ENSG00000137628, ENSG00000071794, ENSG00000080503, ENSG00000181381, ENSG00000171316, ENSG00000138375, ENSG00000187790, ENSG00000119969, ENSG00000121988, ENSG00000136492, ENSG00000157349, ENSG00000178105, ENSG00000067248, ENSG00000116830, ENSG00000115267, ENSG00000128908, ENSG00000182150, ENSG00000260537, ENSG00000089876, ENSG00000163312, ENSG00000146414, ENSG0000…	2042	116	19176	1.94292	0.997837	0.145932	0.144522
INTERPRO	IPR023088:3'5'-cyclic nucleotide phosphodiesterase	8	0.355556	0.00242671	ENSG00000160191, ENSG00000171408, ENSG00000205268, ENSG00000113448, ENSG00000184588, ENSG00000138735, ENSG00000073417, ENSG00000065989	2042	19	19176	3.95402	0.998132	0.145941	0.144531
GOTERM_MF_DIRECT	GO:0071889~14-3-3 protein binding	11	0.488889	0.00243663	ENSG00000111913, ENSG00000141068, ENSG00000197892, ENSG00000134308, ENSG00000135250, ENSG00000099910, ENSG00000061273, ENSG00000171132, ENSG00000137601, ENSG00000168209, ENSG00000141510	2045	34	18908	2.99134	0.985201	0.105201	0.10313
GOTERM_MF_DIRECT	GO:0070615~nucleosome-dependent ATPase activity	11	0.488889	0.00243663	ENSG00000177200, ENSG00000171316, ENSG00000138375, ENSG00000128908, ENSG00000182150, ENSG00000119969, ENSG00000121988, ENSG00000071794, ENSG00000080503, ENSG00000116830, ENSG00000146414	2045	34	18908	2.99134	0.985201	0.105201	0.10313
UP_KW_DISEASE	KW-0979~Joubert syndrome	14	0.622222	0.00249178	ENSG00000156973, ENSG00000096872, ENSG00000104218, ENSG00000135541, ENSG00000198920, ENSG00000197603, ENSG00000198718, ENSG00000138175, ENSG00000198707, ENSG00000169379, ENSG00000083535, ENSG00000100578, ENSG00000164953, ENSG00000168944	635	40	4472	2.46488	0.253158	0.0971793	0.0971793
UP_SEQ_FEATURE	REPEAT:Kelch 5	16	0.711111	0.00255442	ENSG00000128585, ENSG00000136933, ENSG00000146021, ENSG00000174010, ENSG00000114648, ENSG00000099910, ENSG00000197776, ENSG00000119771, ENSG00000114796, ENSG00000087448, ENSG00000213160, ENSG00000122550, ENSG00000145332, ENSG00000183655, ENSG00000182359, ENSG00000109466	2122	66	20532	2.34564	1	0.462191	0.460995
GOTERM_CC_DIRECT	GO:0032587~ruffle membrane	21	0.933333	0.00255727	ENSG00000107679, ENSG00000156299, ENSG00000149177, ENSG00000163539, ENSG00000150093, ENSG00000115109, ENSG00000138448, ENSG00000156508, ENSG00000111731, ENSG00000159445, ENSG00000197943, ENSG00000134982, ENSG00000065989, ENSG00000141068, ENSG00000035115, ENSG00000160191, ENSG00000149269, ENSG00000092820, ENSG00000142669, ENSG00000100266, ENSG00000109572	2087	101	20580	2.05032	0.92053	0.0574804	0.0546907
UP_SEQ_FEATURE	LIPID:N-myristoyl glycine	34	1.51111	0.00259979	ENSG00000132434, ENSG00000180233, ENSG00000097007, ENSG00000115756, ENSG00000150764, ENSG00000135842, ENSG00000138175, ENSG00000146426, ENSG00000186187, ENSG00000122694, ENSG00000144320, ENSG00000101695, ENSG00000141576, ENSG00000011114, ENSG00000112419, ENSG00000106554, ENSG00000070214, ENSG00000156299, ENSG00000157827, ENSG00000159685, ENSG00000155926, ENSG00000196455, ENSG00000176105, ENSG0000…	2122	193	20532	1.70454	1	0.462191	0.460995
GOTERM_BP_DIRECT	GO:0045732~positive regulation of protein catabolic process	20	0.888889	0.00266836	ENSG00000235030, ENSG00000007944, ENSG00000114423, ENSG00000204490, ENSG00000227231, ENSG00000228321, ENSG00000137642, ENSG00000080824, ENSG00000230108, ENSG00000086758, ENSG00000138376, ENSG00000206439, ENSG00000206478, ENSG00000230128, ENSG00000223952, ENSG00000092820, ENSG00000228849, ENSG00000237155, ENSG00000085382, ENSG00000108854, ENSG00000137710, ENSG00000069869, ENSG00000197548, ENSG0000…	1992	93	19333	2.08717	1	0.20181	0.199905
KEGG_PATHWAY	hsa04658:Th1 and Th2 cell differentiation	22	0.977778	0.00270577	ENSG00000215048, ENSG00000237710, ENSG00000138814, ENSG00000077238, ENSG00000196782, ENSG00000178573, ENSG00000115415, ENSG00000177606, ENSG00000229295, ENSG00000198821, ENSG00000138378, ENSG00000168214, ENSG00000184384, ENSG00000230763, ENSG00000096968, ENSG00000226826, ENSG00000100385, ENSG00000072736, ENSG00000100030, ENSG00000131196, ENSG00000081985, ENSG00000020633, ENSG00000230708, ENSG0000…	993	92	8205	1.9759	0.597625	0.0267394	0.022442
GOTERM_BP_DIRECT	GO:0042026~protein refolding	9	0.4	0.00270647	ENSG00000215328, ENSG00000235941, ENSG00000144381, ENSG00000237724, ENSG00000044574, ENSG00000212866, ENSG00000080824, ENSG00000232804, ENSG00000204389, ENSG00000224501, ENSG00000204388, ENSG00000231555, ENSG00000086061, ENSG00000166710, ENSG00000234475, ENSG00000109971, ENSG00000273686, ENSG00000106211	1992	25	19333	3.49392	1	0.20181	0.199905
GOTERM_BP_DIRECT	GO:0015031~protein transport	65	2.88889	0.00272672	ENSG00000107611, ENSG00000175662, ENSG00000152061, ENSG00000198301, ENSG00000114346, ENSG00000137145, ENSG00000133103, ENSG00000136854, ENSG00000086827, ENSG00000119522, ENSG00000143952, ENSG00000123106, ENSG00000106086, ENSG00000197121, ENSG00000113369, ENSG00000115504, ENSG00000280873, ENSG00000117724, ENSG00000111224, ENSG00000265972, ENSG00000029725, ENSG00000077044, ENSG00000138686, ENSG0000…	1992	439	19333	1.43701	1	0.20181	0.199905
GOTERM_BP_DIRECT	GO:0043066~negative regulation of apoptotic process	76	3.37778	0.00278845	ENSG00000215328, ENSG00000166949, ENSG00000113658, ENSG00000165060, ENSG00000020426, ENSG00000135046, ENSG00000134352, ENSG00000138795, ENSG00000119487, ENSG00000003402, ENSG00000227231, ENSG00000102804, ENSG00000151929, ENSG00000145779, ENSG00000230128, ENSG00000135040, ENSG00000055332, ENSG00000071205, ENSG00000100385, ENSG00000237155, ENSG00000141576, ENSG00000140443, ENSG00000240972, ENSG0000…	1992	530	19333	1.39171	1	0.203922	0.201997
SMART	SM00471:HDc	9	0.4	0.00286061	ENSG00000160191, ENSG00000152270, ENSG00000171408, ENSG00000205268, ENSG00000101347, ENSG00000184588, ENSG00000138735, ENSG00000073417, ENSG00000065989	1186	23	10379	3.42441	0.747899	0.118585	0.115627
UP_SEQ_FEATURE	DOMAIN:GRAM	8	0.355556	0.00286135	ENSG00000155324, ENSG00000133812, ENSG00000063601, ENSG00000035681, ENSG00000183066, ENSG00000023171, ENSG00000164830, ENSG00000087053	2122	20	20532	3.87031	1	0.494554	0.493274
UP_SEQ_FEATURE	MOTIF:DEAH box	13	0.577778	0.0028931	ENSG00000177200, ENSG00000197299, ENSG00000067248, ENSG00000181381, ENSG00000116830, ENSG00000171316, ENSG00000187790, ENSG00000182150, ENSG00000119969, ENSG00000089876, ENSG00000121988, ENSG00000136492, ENSG00000163312	2122	48	20532	2.62052	1	0.494554	0.493274
GOTERM_CC_DIRECT	GO:0031985~Golgi cisterna	6	0.266667	0.0029125	ENSG00000143457, ENSG00000144381, ENSG00000187210, ENSG00000066455, ENSG00000137502, ENSG00000137642	2087	11	20580	5.37875	0.944127	0.0640103	0.0609036
SMART	SM00252:SH2	23	1.02222	0.00292708	ENSG00000027869, ENSG00000135605, ENSG00000074966, ENSG00000114737, ENSG00000137936, ENSG00000043462, ENSG00000097007, ENSG00000155926, ENSG00000176105, ENSG00000197943, ENSG00000134215, ENSG00000070190, ENSG00000151422, ENSG00000035720, ENSG00000274211, ENSG00000113263, ENSG00000145715, ENSG00000125731, ENSG00000096968, ENSG00000274229, ENSG00000010810, ENSG00000185338, ENSG00000143322, ENSG0000…	1186	104	10379	1.93538	0.755854	0.118585	0.115627
UP_KW_BIOLOGICAL_PROCESS	KW-0235~DNA replication	22	0.977778	0.0029354	ENSG00000133119, ENSG00000141905, ENSG00000164815, ENSG00000197299, ENSG00000153250, ENSG00000006634, ENSG00000115942, ENSG00000135336, ENSG00000009413, ENSG00000178966, ENSG00000115355, ENSG00000170734, ENSG00000101868, ENSG00000167670, ENSG00000101347, ENSG00000125885, ENSG00000146143, ENSG00000177084, ENSG00000101751, ENSG00000125821, ENSG00000070501, ENSG00000105486	1292	97	11229	1.97119	0.360351	0.044618	0.0410955
GOTERM_BP_DIRECT	GO:0000226~microtubule cytoskeleton organization	26	1.15556	0.00294766	ENSG00000163539, ENSG00000285053, ENSG00000130559, ENSG00000129680, ENSG00000047849, ENSG00000282984, ENSG00000119685, ENSG00000066427, ENSG00000116641, ENSG00000198718, ENSG00000168038, ENSG00000007047, ENSG00000125746, ENSG00000183311, ENSG00000232421, ENSG00000227739, ENSG00000108423, ENSG00000034677, ENSG00000092020, ENSG00000284770, ENSG00000068796, ENSG00000196230, ENSG00000111640, ENSG0000…	1992	136	19333	1.85543	1	0.213029	0.211018
SMART	SM00561:MBT	6	0.266667	0.00295846	ENSG00000011258, ENSG00000163935, ENSG00000010803, ENSG00000198879, ENSG00000198945, ENSG00000185513	1186	10	10379	5.25076	0.759523	0.118585	0.115627
KEGG_PATHWAY	hsa05167:Kaposi sarcoma-associated herpesvirus infection	38	1.68889	0.00300164	ENSG00000131323, ENSG00000138814, ENSG00000105810, ENSG00000141506, ENSG00000115415, ENSG00000177606, ENSG00000134352, ENSG00000112242, ENSG00000138795, ENSG00000065559, ENSG00000139687, ENSG00000168610, ENSG00000100644, ENSG00000055332, ENSG00000186469, ENSG00000096968, ENSG00000015475, ENSG00000275199, ENSG00000108984, ENSG00000126775, ENSG00000141510, ENSG00000072736, ENSG00000183735, ENSG0000…	993	194	8205	1.61849	0.635805	0.0288157	0.0241846
UP_KW_MOLECULAR_FUNCTION	KW-0456~Lyase	34	1.51111	0.00304897	ENSG00000133943, ENSG00000074800, ENSG00000023697, ENSG00000132570, ENSG00000132330, ENSG00000137944, ENSG00000132199, ENSG00000154743, ENSG00000170502, ENSG00000059377, ENSG00000100601, ENSG00000138031, ENSG00000143198, ENSG00000145730, ENSG00000125246, ENSG00000153046, ENSG00000133835, ENSG00000111669, ENSG00000074696, ENSG00000134321, ENSG00000008405, ENSG00000112699, ENSG00000131373, ENSG0000…	1365	174	11719	1.6776	0.260891	0.0301848	0.0256114
UP_SEQ_FEATURE	REPEAT:MBT 3	5	0.222222	0.00307366	ENSG00000011258, ENSG00000163935, ENSG00000198879, ENSG00000198945, ENSG00000185513	2122	7	20532	6.91127	1	0.515505	0.514171
UP_KW_LIGAND	KW-0464~Manganese	45	2	0.00308782	ENSG00000178234, ENSG00000107779, ENSG00000139629, ENSG00000097007, ENSG00000141429, ENSG00000115339, ENSG00000040199, ENSG00000020922, ENSG00000081913, ENSG00000138413, ENSG00000204217, ENSG00000170502, ENSG00000121989, ENSG00000138031, ENSG00000278540, ENSG00000070759, ENSG00000101751, ENSG00000275176, ENSG00000100220, ENSG00000104695, ENSG00000175054, ENSG00000113448, ENSG00000076555, ENSG0000…	897	223	6833	1.53719	0.135282	0.0362819	0.034738
GOTERM_BP_DIRECT	GO:0007249~I-kappaB kinase/NF-kappaB signaling	15	0.666667	0.00309136	ENSG00000023445, ENSG00000183735, ENSG00000134318, ENSG00000198286, ENSG00000162924, ENSG00000074696, ENSG00000104856, ENSG00000097007, ENSG00000204490, ENSG00000228321, ENSG00000100906, ENSG00000134070, ENSG00000230108, ENSG00000206439, ENSG00000136560, ENSG00000006062, ENSG00000228978, ENSG00000232810, ENSG00000223952, ENSG00000228849, ENSG00000010810, ENSG00000106100	1992	61	19333	2.38655	1	0.218186	0.216126
GOTERM_CC_DIRECT	GO:1904813~ficolin-1-rich granule lumen	24	1.06667	0.0030966	ENSG00000023697, ENSG00000215328, ENSG00000133805, ENSG00000156508, ENSG00000115233, ENSG00000080824, ENSG00000138413, ENSG00000232804, ENSG00000113273, ENSG00000276701, ENSG00000086758, ENSG00000224501, ENSG00000231555, ENSG00000109971, ENSG00000035403, ENSG00000110934, ENSG00000100030, ENSG00000240972, ENSG00000135932, ENSG00000235941, ENSG00000067225, ENSG00000237724, ENSG00000282019, ENSG0000…	2087	124	20580	1.90859	0.953453	0.0665768	0.0633456
GOTERM_BP_DIRECT	GO:0070301~cellular response to hydrogen peroxide	17	0.755556	0.00310055	ENSG00000107679, ENSG00000135679, ENSG00000285130, ENSG00000197442, ENSG00000097007, ENSG00000165060, ENSG00000135046, ENSG00000178607, ENSG00000114346, ENSG00000132510, ENSG00000173848, ENSG00000198839, ENSG00000150907, ENSG00000118513, ENSG00000118503, ENSG00000127528, ENSG00000010810, ENSG00000106462	1992	74	19333	2.2296	1	0.218186	0.216126
GOTERM_BP_DIRECT	GO:0036444~mitochondrial calcium uptake	6	0.266667	0.00312557	ENSG00000156026, ENSG00000107745, ENSG00000165487, ENSG00000155970, ENSG00000050393, ENSG00000005059	1992	11	19333	5.29381	1	0.218186	0.216126
GOTERM_MF_DIRECT	GO:0008134~transcription factor binding	37	1.64444	0.0032302	ENSG00000106546, ENSG00000104689, ENSG00000175387, ENSG00000166949, ENSG00000177606, ENSG00000171223, ENSG00000137486, ENSG00000159216, ENSG00000139687, ENSG00000114166, ENSG00000078043, ENSG00000141376, ENSG00000143437, ENSG00000168610, ENSG00000100644, ENSG00000061273, ENSG00000143013, ENSG00000034677, ENSG00000141510, ENSG00000072736, ENSG00000130522, ENSG00000080839, ENSG00000138744, ENSG0000…	2045	209	18908	1.63685	0.996256	0.131718	0.129125
GOTERM_BP_DIRECT	GO:0071407~cellular response to organic cyclic compound	14	0.622222	0.00326319	ENSG00000130669, ENSG00000105329, ENSG00000113658, ENSG00000115415, ENSG00000134046, ENSG00000170430, ENSG00000204490, ENSG00000228321, ENSG00000096384, ENSG00000230108, ENSG00000091409, ENSG00000274233, ENSG00000281917, ENSG00000206439, ENSG00000168610, ENSG00000228978, ENSG00000232810, ENSG00000223952, ENSG00000271503, ENSG00000155380, ENSG00000228849, ENSG00000163659, ENSG00000100097	1992	55	19333	2.47045	1	0.225233	0.223107
GOTERM_MF_DIRECT	GO:0003682~chromatin binding	71	3.15556	0.00329182	ENSG00000096872, ENSG00000175387, ENSG00000111877, ENSG00000177606, ENSG00000138795, ENSG00000198945, ENSG00000141376, ENSG00000122779, ENSG00000166478, ENSG00000089902, ENSG00000168214, ENSG00000119969, ENSG00000136492, ENSG00000125885, ENSG00000177084, ENSG00000121481, ENSG00000145730, ENSG00000185513, ENSG00000136824, ENSG00000112312, ENSG00000134046, ENSG00000117724, ENSG00000102908, ENSG0000…	2045	469	18908	1.39971	0.996635	0.131718	0.129125
GOTERM_MF_DIRECT	GO:0017124~SH3 domain binding	26	1.15556	0.00334011	ENSG00000198382, ENSG00000097007, ENSG00000078269, ENSG00000114423, ENSG00000031081, ENSG00000196526, ENSG00000119522, ENSG00000088538, ENSG00000141293, ENSG00000274229, ENSG00000168615, ENSG00000164611, ENSG00000027869, ENSG00000282230, ENSG00000115904, ENSG00000135597, ENSG00000033170, ENSG00000131370, ENSG00000134242, ENSG00000138443, ENSG00000110395, ENSG00000108091, ENSG00000274211, ENSG0000…	2045	131	18908	1.83508	0.996905	0.131718	0.129125
UP_SEQ_FEATURE	CROSSLNK:Glycyl lysine isopeptide (Lys-Gly) (interchain with G-Cter in SUMO1); alternate	32	1.42222	0.00334975	ENSG00000160789, ENSG00000068784, ENSG00000104447, ENSG00000067533, ENSG00000044574, ENSG00000182718, ENSG00000131747, ENSG00000151612, ENSG00000115415, ENSG00000135046, ENSG00000171223, ENSG00000122779, ENSG00000141376, ENSG00000151929, ENSG00000057657, ENSG00000165704, ENSG00000168439, ENSG00000146247, ENSG00000109971, ENSG00000149262, ENSG00000134107, ENSG00000150093, ENSG00000067225, ENSG0000…	2122	181	20532	1.71063	1	0.551406	0.549979
GOTERM_MF_DIRECT	GO:0042169~SH2 domain binding	12	0.533333	0.00335587	ENSG00000161011, ENSG00000141293, ENSG00000198730, ENSG00000097007, ENSG00000076641, ENSG00000100852, ENSG00000096968, ENSG00000117090, ENSG00000087095, ENSG00000173402, ENSG00000196526, ENSG00000115355	2045	41	18908	2.70614	0.996989	0.131718	0.129125
GOTERM_BP_DIRECT	GO:0065003~macromolecular complex assembly	28	1.24444	0.00339392	ENSG00000196083, ENSG00000106305, ENSG00000020426, ENSG00000158169, ENSG00000198821, ENSG00000157796, ENSG00000086827, ENSG00000005020, ENSG00000123268, ENSG00000184445, ENSG00000015475, ENSG00000100385, ENSG00000141510, ENSG00000135679, ENSG00000156299, ENSG00000131979, ENSG00000134265, ENSG00000112312, ENSG00000134046, ENSG00000130340, ENSG00000134982, ENSG00000159023, ENSG00000182197, ENSG0000…	1992	152	19333	1.78782	1	0.231654	0.229467
KEGG_PATHWAY	hsa05145:Toxoplasmosis	25	1.11111	0.00341099	ENSG00000215048, ENSG00000237710, ENSG00000215328, ENSG00000141506, ENSG00000115415, ENSG00000229295, ENSG00000204490, ENSG00000228321, ENSG00000154589, ENSG00000230108, ENSG00000232804, ENSG00000206439, ENSG00000168610, ENSG00000224501, ENSG00000230763, ENSG00000231555, ENSG00000223952, ENSG00000096968, ENSG00000228849, ENSG00000226826, ENSG00000185338, ENSG00000275199, ENSG00000108984, ENSG0000…	993	112	8205	1.84438	0.682746	0.0296345	0.0248718
KEGG_PATHWAY	hsa05212:Pancreatic cancer	19	0.844444	0.00347552	ENSG00000100030, ENSG00000105810, ENSG00000175387, ENSG00000166949, ENSG00000105329, ENSG00000115415, ENSG00000099860, ENSG00000171552, ENSG00000112242, ENSG00000139687, ENSG00000006451, ENSG00000147889, ENSG00000168610, ENSG00000051382, ENSG00000117020, ENSG00000121879, ENSG00000163513, ENSG00000109320, ENSG00000275199, ENSG00000141510	993	76	8205	2.06571	0.689574	0.0296345	0.0248718
KEGG_PATHWAY	hsa04928:Parathyroid hormone synthesis, secretion and action	24	1.06667	0.00347773	ENSG00000153234, ENSG00000154229, ENSG00000137486, ENSG00000124813, ENSG00000138031, ENSG00000184588, ENSG00000070018, ENSG00000100030, ENSG00000130522, ENSG00000111424, ENSG00000171791, ENSG00000113448, ENSG00000118260, ENSG00000281324, ENSG00000150995, ENSG00000120738, ENSG00000077782, ENSG00000065989, ENSG00000162104, ENSG00000156052, ENSG00000182158, ENSG00000107485, ENSG00000166501, ENSG0000…	993	106	8205	1.87083	0.689805	0.0296345	0.0248718
GOTERM_CC_DIRECT	GO:0008023~transcription elongation factor complex	8	0.355556	0.00351484	ENSG00000109911, ENSG00000118985, ENSG00000128915, ENSG00000172493, ENSG00000145088, ENSG00000083635, ENSG00000116830, ENSG00000171843	2087	21	20580	3.75659	0.969263	0.0739613	0.0703717
KEGG_PATHWAY	hsa04068:FoxO signaling pathway	28	1.24444	0.00351619	ENSG00000113916, ENSG00000145391, ENSG00000166949, ENSG00000104205, ENSG00000099860, ENSG00000118971, ENSG00000168610, ENSG00000127528, ENSG00000153094, ENSG00000103479, ENSG00000149311, ENSG00000275199, ENSG00000100485, ENSG00000140443, ENSG00000100030, ENSG00000135679, ENSG00000115904, ENSG00000103942, ENSG00000105329, ENSG00000106617, ENSG00000152413, ENSG00000150907, ENSG00000051382, ENSG0000…	993	131	8205	1.7661	0.693802	0.0296345	0.0248718
UP_SEQ_FEATURE	REGION:Linker	12	0.533333	0.00352316	ENSG00000198286, ENSG00000120802, ENSG00000166949, ENSG00000105339, ENSG00000130669, ENSG00000079335, ENSG00000081377, ENSG00000006459, ENSG00000114423, ENSG00000110395, ENSG00000118762, ENSG00000189308	2122	43	20532	2.70022	1	0.569407	0.567934
KEGG_PATHWAY	hsa04933:AGE-RAGE signaling pathway in diabetic complications	23	1.02222	0.00352792	ENSG00000175387, ENSG00000166949, ENSG00000115415, ENSG00000154229, ENSG00000177606, ENSG00000204490, ENSG00000228321, ENSG00000230108, ENSG00000206439, ENSG00000168610, ENSG00000223952, ENSG00000096968, ENSG00000228849, ENSG00000275199, ENSG00000100030, ENSG00000171791, ENSG00000105329, ENSG00000171132, ENSG00000120738, ENSG00000131196, ENSG00000197943, ENSG00000150907, ENSG00000051382, ENSG0000…	993	100	8205	1.90045	0.69501	0.0296345	0.0248718
GOTERM_MF_DIRECT	GO:0002020~protease binding	23	1.02222	0.00353869	ENSG00000232280, ENSG00000172175, ENSG00000092871, ENSG00000104689, ENSG00000182718, ENSG00000197635, ENSG00000003402, ENSG00000155657, ENSG00000204490, ENSG00000228321, ENSG00000230108, ENSG00000276701, ENSG00000224740, ENSG00000206439, ENSG00000223654, ENSG00000206379, ENSG00000125726, ENSG00000223952, ENSG00000188404, ENSG00000230143, ENSG00000228849, ENSG00000102265, ENSG00000141510, ENSG0000…	2045	111	18908	1.91583	0.997806	0.135807	0.133134
GOTERM_BP_DIRECT	GO:0001782~B cell homeostasis	9	0.4	0.00356115	ENSG00000092020, ENSG00000056972, ENSG00000115904, ENSG00000168685, ENSG00000171791, ENSG00000102524, ENSG00000153094, ENSG00000135870, ENSG00000100485	1992	26	19333	3.35953	1	0.240397	0.238127
GOTERM_BP_DIRECT	GO:0032508~DNA duplex unwinding	15	0.666667	0.00362209	ENSG00000183207, ENSG00000133119, ENSG00000197299, ENSG00000049167, ENSG00000111877, ENSG00000135046, ENSG00000020922, ENSG00000138303, ENSG00000187790, ENSG00000121988, ENSG00000136492, ENSG00000125885, ENSG00000125821, ENSG00000163312, ENSG00000127311	1992	62	19333	2.34806	1	0.241853	0.23957
SMART	SM00129:KISc	13	0.577778	0.00368546	ENSG00000101350, ENSG00000068796, ENSG00000197892, ENSG00000131437, ENSG00000138778, ENSG00000159433, ENSG00000168280, ENSG00000139116, ENSG00000276734, ENSG00000138182, ENSG00000138160, ENSG00000054523, ENSG00000165115, ENSG00000089177	1186	45	10379	2.52814	0.830683	0.13126	0.127985
GOTERM_BP_DIRECT	GO:0006919~activation of cysteine-type endopeptidase activity involved in apoptotic process	18	0.8	0.00372074	ENSG00000099968, ENSG00000172071, ENSG00000166949, ENSG00000144381, ENSG00000114446, ENSG00000003402, ENSG00000204490, ENSG00000114023, ENSG00000228321, ENSG00000118412, ENSG00000230108, ENSG00000206439, ENSG00000223952, ENSG00000153094, ENSG00000096968, ENSG00000228849, ENSG00000015475, ENSG00000106100, ENSG00000091592, ENSG00000169372, ENSG00000115541, ENSG00000147889, ENSG00000166681, ENSG0000…	1992	82	19333	2.13044	1	0.245769	0.243448
GOTERM_MF_DIRECT	GO:0003779~actin binding	54	2.4	0.00376279	ENSG00000135407, ENSG00000079819, ENSG00000146021, ENSG00000243156, ENSG00000150764, ENSG00000133026, ENSG00000196526, ENSG00000173402, ENSG00000115355, ENSG00000141298, ENSG00000079385, ENSG00000168297, ENSG00000121966, ENSG00000092820, ENSG00000142347, ENSG00000035403, ENSG00000131018, ENSG00000172164, ENSG00000137710, ENSG00000136068, ENSG00000171475, ENSG00000151914, ENSG00000152409, ENSG0000…	2045	339	18908	1.47281	0.998512	0.141268	0.138487
UP_KW_BIOLOGICAL_PROCESS	KW-0653~Protein transport	96	4.26667	0.00376439	ENSG00000135604, ENSG00000152061, ENSG00000114346, ENSG00000150961, ENSG00000151532, ENSG00000119522, ENSG00000123106, ENSG00000070718, ENSG00000104497, ENSG00000197121, ENSG00000111224, ENSG00000029725, ENSG00000111581, ENSG00000138686, ENSG00000131374, ENSG00000004766, ENSG00000137478, ENSG00000065308, ENSG00000139496, ENSG00000124209, ENSG00000148356, ENSG00000183486, ENSG00000102753, ENSG0000…	1292	635	11229	1.31394	0.436319	0.052017	0.0479104
UP_KW_MOLECULAR_FUNCTION	KW-0010~Activator	107	4.75556	0.00379181	ENSG00000124151, ENSG00000111912, ENSG00000180530, ENSG00000196284, ENSG00000143190, ENSG00000178177, ENSG00000178573, ENSG00000138795, ENSG00000166478, ENSG00000158161, ENSG00000140009, ENSG00000012048, ENSG00000072736, ENSG00000105866, ENSG00000020633, ENSG00000102908, ENSG00000148516, ENSG00000081059, ENSG00000165030, ENSG00000086102, ENSG00000109381, ENSG00000145088, ENSG00000182158, ENSG0000…	1365	711	11719	1.29203	0.313468	0.0341263	0.0289556
GOTERM_BP_DIRECT	GO:0042129~regulation of T cell proliferation	7	0.311111	0.00380976	ENSG00000113916, ENSG00000106952, ENSG00000115904, ENSG00000135870, ENSG00000015475, ENSG00000100485, ENSG00000163599	1992	16	19333	4.24608	1	0.246351	0.244025
GOTERM_BP_DIRECT	GO:0006851~mitochondrial calcium ion transport	7	0.311111	0.00380976	ENSG00000156026, ENSG00000089060, ENSG00000107745, ENSG00000165487, ENSG00000155970, ENSG00000050393, ENSG00000005059	1992	16	19333	4.24608	1	0.246351	0.244025
SMART	SM00165:UBA	10	0.444444	0.00382872	ENSG00000137073, ENSG00000086758, ENSG00000058056, ENSG00000007047, ENSG00000161011, ENSG00000083544, ENSG00000078687, ENSG00000114423, ENSG00000110395, ENSG00000154127	1186	29	10379	3.01768	0.841998	0.13126	0.127985
GOTERM_BP_DIRECT	GO:0007229~integrin-mediated signaling pathway	22	0.977778	0.00387131	ENSG00000135605, ENSG00000074966, ENSG00000111859, ENSG00000282230, ENSG00000150093, ENSG00000097007, ENSG00000033170, ENSG00000138448, ENSG00000005844, ENSG00000111203, ENSG00000044115, ENSG00000164171, ENSG00000151651, ENSG00000134215, ENSG00000213949, ENSG00000091409, ENSG00000079385, ENSG00000115232, ENSG00000136280, ENSG00000151914, ENSG00000142856, ENSG00000168615, ENSG00000082074	1992	110	19333	1.94106	1	0.246651	0.244322
GOTERM_BP_DIRECT	GO:0050680~negative regulation of epithelial cell proliferation	16	0.711111	0.00389893	ENSG00000101052, ENSG00000096872, ENSG00000105810, ENSG00000105329, ENSG00000068885, ENSG00000179222, ENSG00000114446, ENSG00000069702, ENSG00000170873, ENSG00000171444, ENSG00000139687, ENSG00000020633, ENSG00000122779, ENSG00000143507, ENSG00000166710, ENSG00000273686, ENSG00000104375	1992	69	19333	2.25051	1	0.246651	0.244322
GOTERM_BP_DIRECT	GO:0072659~protein localization to plasma membrane	29	1.28889	0.00393485	ENSG00000134318, ENSG00000232280, ENSG00000179820, ENSG00000109756, ENSG00000163539, ENSG00000182718, ENSG00000151150, ENSG00000029534, ENSG00000111731, ENSG00000137145, ENSG00000204490, ENSG00000136854, ENSG00000228321, ENSG00000230108, ENSG00000206439, ENSG00000224740, ENSG00000223654, ENSG00000206379, ENSG00000141293, ENSG00000223952, ENSG00000092820, ENSG00000230143, ENSG00000228849, ENSG0000…	1992	161	19333	1.74816	1	0.246651	0.244322
KEGG_PATHWAY	hsa03460:Fanconi anemia pathway	15	0.666667	0.00399614	ENSG00000175054, ENSG00000135945, ENSG00000197299, ENSG00000158169, ENSG00000009413, ENSG00000178966, ENSG00000170734, ENSG00000187790, ENSG00000115392, ENSG00000136492, ENSG00000140525, ENSG00000083093, ENSG00000108384, ENSG00000101751, ENSG00000012048	993	54	8205	2.29523	0.739563	0.0327488	0.0274856
GOTERM_BP_DIRECT	GO:1903055~positive regulation of extracellular matrix organization	4	0.177778	0.0040265	ENSG00000097007, ENSG00000159216, ENSG00000003402, ENSG00000139687	1992	4	19333	9.70532	1	0.248525	0.246179
GOTERM_CC_DIRECT	GO:0010008~endosome membrane	41	1.82222	0.00404619	ENSG00000107611, ENSG00000151692, ENSG00000215048, ENSG00000136933, ENSG00000180233, ENSG00000237710, ENSG00000178996, ENSG00000092871, ENSG00000215305, ENSG00000131725, ENSG00000112367, ENSG00000136631, ENSG00000135046, ENSG00000229295, ENSG00000133961, ENSG00000137642, ENSG00000009844, ENSG00000154589, ENSG00000134070, ENSG00000117298, ENSG00000205302, ENSG00000230763, ENSG00000134909, ENSG0000…	2087	257	20580	1.57316	0.981863	0.0833684	0.0793222
GOTERM_BP_DIRECT	GO:0006493~protein O-linked glycosylation	13	0.577778	0.00404799	ENSG00000178234, ENSG00000282880, ENSG00000182606, ENSG00000139629, ENSG00000141429, ENSG00000115339, ENSG00000138336, ENSG00000176928, ENSG00000101346, ENSG00000106692, ENSG00000168769, ENSG00000187605, ENSG00000109586, ENSG00000162885	1992	50	19333	2.52338	1	0.248525	0.246179
GOTERM_BP_DIRECT	GO:0000278~mitotic cell cycle	28	1.24444	0.00408612	ENSG00000114904, ENSG00000097007, ENSG00000080986, ENSG00000138778, ENSG00000086827, ENSG00000167325, ENSG00000118513, ENSG00000165660, ENSG00000185697, ENSG00000177084, ENSG00000183311, ENSG00000121481, ENSG00000232421, ENSG00000227739, ENSG00000147316, ENSG00000108423, ENSG00000104695, ENSG00000094880, ENSG00000182628, ENSG00000285262, ENSG00000196230, ENSG00000198554, ENSG00000136169, ENSG0000…	1992	154	19333	1.7646	1	0.248525	0.246179
SMART	SM00404:PTPc_motif	16	0.711111	0.00409334	ENSG00000102043, ENSG00000149177, ENSG00000151490, ENSG00000175354, ENSG00000134242, ENSG00000152894, ENSG00000120875, ENSG00000063601, ENSG00000158050, ENSG00000138166, ENSG00000169410, ENSG00000079335, ENSG00000081377, ENSG00000088179, ENSG00000087053, ENSG00000273993, ENSG00000143851	1186	63	10379	2.22254	0.860952	0.13126	0.127985
GOTERM_MF_DIRECT	GO:1990939~ATP-dependent microtubule motor activity	12	0.533333	0.00411044	ENSG00000068796, ENSG00000197892, ENSG00000131437, ENSG00000138778, ENSG00000159433, ENSG00000168280, ENSG00000139116, ENSG00000276734, ENSG00000138182, ENSG00000138160, ENSG00000054523, ENSG00000165115, ENSG00000089177	2045	42	18908	2.6417	0.999186	0.151037	0.148063
GOTERM_BP_DIRECT	GO:0042493~response to drug	46	2.04444	0.00417536	ENSG00000135046, ENSG00000177606, ENSG00000164171, ENSG00000006831, ENSG00000168610, ENSG00000147872, ENSG00000141458, ENSG00000285070, ENSG00000145730, ENSG00000108984, ENSG00000166710, ENSG00000162433, ENSG00000223919, ENSG00000171791, ENSG00000076555, ENSG00000117528, ENSG00000117724, ENSG00000265972, ENSG00000064933, ENSG00000096384, ENSG00000226275, ENSG00000173406, ENSG00000183044, ENSG0000…	1992	293	19333	1.5237	1	0.251463	0.249089
GOTERM_BP_DIRECT	GO:0001570~vasculogenesis	15	0.666667	0.00422474	ENSG00000105329, ENSG00000138448, ENSG00000171223, ENSG00000069702, ENSG00000116874, ENSG00000173706, ENSG00000136280, ENSG00000166224, ENSG00000145715, ENSG00000157483, ENSG00000163513, ENSG00000061273, ENSG00000109670, ENSG00000163659, ENSG00000106991	1992	63	19333	2.31079	1	0.251967	0.249588
GOTERM_CC_DIRECT	GO:0012505~endomembrane system	26	1.15556	0.00431737	ENSG00000284980, ENSG00000135604, ENSG00000135823, ENSG00000018189, ENSG00000117758, ENSG00000170310, ENSG00000062716, ENSG00000172954, ENSG00000125827, ENSG00000136770, ENSG00000153094, ENSG00000101236, ENSG00000096968, ENSG00000157869, ENSG00000155189, ENSG00000026652, ENSG00000172765, ENSG00000146416, ENSG00000163171, ENSG00000079950, ENSG00000172915, ENSG00000152409, ENSG00000124209, ENSG0000…	2087	142	20580	1.80554	0.986145	0.0871404	0.0829111
KEGG_PATHWAY	hsa04670:Leukocyte transendothelial migration	25	1.11111	0.00433197	ENSG00000134318, ENSG00000074966, ENSG00000198561, ENSG00000154229, ENSG00000005844, ENSG00000044115, ENSG00000130396, ENSG00000134215, ENSG00000115232, ENSG00000121966, ENSG00000092820, ENSG00000035403, ENSG00000075624, ENSG00000150093, ENSG00000261371, ENSG00000197943, ENSG00000113263, ENSG00000116473, ENSG00000051382, ENSG00000168421, ENSG00000121879, ENSG00000100852, ENSG00000160007, ENSG0000…	993	114	8205	1.81203	0.767463	0.0346558	0.0290861
GOTERM_MF_DIRECT	GO:0051019~mitogen-activated protein kinase binding	10	0.444444	0.00437279	ENSG00000120875, ENSG00000158050, ENSG00000138166, ENSG00000149177, ENSG00000040341, ENSG00000170836, ENSG00000133816, ENSG00000131979, ENSG00000143507, ENSG00000097007	2045	31	18908	2.98257	0.999483	0.157329	0.154232
UP_SEQ_FEATURE	ACT_SITE:Proton donor	39	1.73333	0.00442725	ENSG00000074800, ENSG00000155893, ENSG00000214013, ENSG00000138814, ENSG00000239713, ENSG00000116406, ENSG00000138735, ENSG00000112303, ENSG00000020922, ENSG00000160191, ENSG00000117298, ENSG00000158161, ENSG00000114480, ENSG00000205268, ENSG00000082212, ENSG00000184588, ENSG00000143891, ENSG00000104695, ENSG00000197381, ENSG00000152270, ENSG00000148672, ENSG00000113448, ENSG00000282019, ENSG0000…	2122	238	20532	1.58553	1	0.702747	0.700928
GOTERM_BP_DIRECT	GO:0006897~endocytosis	35	1.55556	0.00449573	ENSG00000178996, ENSG00000151292, ENSG00000152061, ENSG00000097007, ENSG00000110448, ENSG00000157077, ENSG00000137642, ENSG00000119522, ENSG00000070718, ENSG00000205302, ENSG00000119729, ENSG00000147894, ENSG00000141458, ENSG00000070018, ENSG00000129493, ENSG00000135597, ENSG00000103966, ENSG00000115504, ENSG00000281324, ENSG00000280873, ENSG00000142192, ENSG00000171552, ENSG00000008869, ENSG0000…	1992	208	19333	1.63311	1	0.263271	0.260786
GOTERM_BP_DIRECT	GO:0006469~negative regulation of protein kinase activity	16	0.711111	0.0045	ENSG00000047579, ENSG00000173334, ENSG00000099860, ENSG00000281324, ENSG00000106617, ENSG00000139687, ENSG00000196712, ENSG00000170027, ENSG00000130695, ENSG00000154127, ENSG00000079385, ENSG00000147889, ENSG00000185420, ENSG00000156052, ENSG00000187446, ENSG00000070018, ENSG00000106211	1992	70	19333	2.21836	1	0.263271	0.260786
GOTERM_BP_DIRECT	GO:0006355~regulation of transcription, DNA-templated	127	5.64444	0.00456199	ENSG00000185947, ENSG00000093167, ENSG00000196284, ENSG00000015153, ENSG00000278062, ENSG00000106723, ENSG00000097007, ENSG00000113658, ENSG00000197779, ENSG00000189079, ENSG00000166478, ENSG00000140009, ENSG00000124831, ENSG00000213020, ENSG00000196152, ENSG00000198453, ENSG00000130844, ENSG00000198730, ENSG00000152217, ENSG00000189180, ENSG00000111581, ENSG00000196437, ENSG00000020633, ENSG0000…	1992	979	19333	1.25902	1	0.26438	0.261884
GOTERM_MF_DIRECT	GO:0051117~ATPase binding	20	0.888889	0.00456849	ENSG00000155313, ENSG00000183207, ENSG00000138814, ENSG00000113448, ENSG00000137710, ENSG00000029534, ENSG00000151229, ENSG00000083635, ENSG00000132002, ENSG00000066427, ENSG00000118762, ENSG00000069849, ENSG00000006451, ENSG00000117174, ENSG00000086300, ENSG00000125247, ENSG00000092820, ENSG00000185344, ENSG00000033627, ENSG00000130939	2045	93	18908	1.98838	0.999632	0.158459	0.15534
GOTERM_CC_DIRECT	GO:0005929~cilium	39	1.73333	0.00460492	ENSG00000101052, ENSG00000101350, ENSG00000114904, ENSG00000106524, ENSG00000096872, ENSG00000111837, ENSG00000152061, ENSG00000068885, ENSG00000135541, ENSG00000135046, ENSG00000114446, ENSG00000157796, ENSG00000136811, ENSG00000116127, ENSG00000133962, ENSG00000119685, ENSG00000198718, ENSG00000138175, ENSG00000143951, ENSG00000203965, ENSG00000150977, ENSG00000138031, ENSG00000187535, ENSG0000…	2087	243	20580	1.58264	0.989588	0.0910852	0.0866645
GOTERM_MF_DIRECT	GO:0070579~methylcytosine dioxygenase activity	4	0.177778	0.00463795	ENSG00000100601, ENSG00000168769, ENSG00000187605, ENSG00000138336	2045	4	18908	9.24597	0.999674	0.158459	0.15534
GOTERM_BP_DIRECT	GO:0008630~intrinsic apoptotic signaling pathway in response to DNA damage	13	0.577778	0.00480738	ENSG00000235030, ENSG00000097007, ENSG00000204490, ENSG00000227231, ENSG00000228321, ENSG00000230108, ENSG00000206439, ENSG00000206478, ENSG00000230128, ENSG00000223952, ENSG00000153094, ENSG00000228849, ENSG00000149311, ENSG00000012048, ENSG00000237155, ENSG00000136603, ENSG00000171791, ENSG00000171552, ENSG00000137331, ENSG00000228978, ENSG00000232810, ENSG00000052795, ENSG00000143384, ENSG0000…	1992	51	19333	2.47391	1	0.275998	0.273392
GOTERM_MF_DIRECT	GO:0003887~DNA-directed DNA polymerase activity	9	0.4	0.00480998	ENSG00000170734, ENSG00000135945, ENSG00000101868, ENSG00000164306, ENSG00000121274, ENSG00000177084, ENSG00000101751, ENSG00000070501, ENSG00000009413	2045	26	18908	3.20053	0.999758	0.158459	0.15534
UP_SEQ_FEATURE	DOMAIN:Tyrosine-protein phosphatase	17	0.755556	0.0048413	ENSG00000149177, ENSG00000151490, ENSG00000175354, ENSG00000134242, ENSG00000152894, ENSG00000120875, ENSG00000141298, ENSG00000158050, ENSG00000138166, ENSG00000084112, ENSG00000169410, ENSG00000079335, ENSG00000167065, ENSG00000081377, ENSG00000143507, ENSG00000088179, ENSG00000273993, ENSG00000143851	2122	77	20532	2.13621	1	0.736917	0.735011
GOTERM_MF_DIRECT	GO:0004725~protein tyrosine phosphatase activity	22	0.977778	0.00485893	ENSG00000102043, ENSG00000149177, ENSG00000151490, ENSG00000175354, ENSG00000134242, ENSG00000152894, ENSG00000154127, ENSG00000120875, ENSG00000141298, ENSG00000063601, ENSG00000158050, ENSG00000138166, ENSG00000158161, ENSG00000084112, ENSG00000169410, ENSG00000079335, ENSG00000167065, ENSG00000081377, ENSG00000143507, ENSG00000088179, ENSG00000087053, ENSG00000273993, ENSG00000143851	2045	107	18908	1.90104	0.999778	0.158459	0.15534
GOTERM_MF_DIRECT	GO:0004115~3',5'-cyclic-AMP phosphodiesterase activity	7	0.311111	0.00486296	ENSG00000152270, ENSG00000171408, ENSG00000205268, ENSG00000113448, ENSG00000184588, ENSG00000073417, ENSG00000065989	2045	16	18908	4.04511	0.999779	0.158459	0.15534
INTERPRO	IPR006652:Kelch repeat type 1	15	0.666667	0.00487449	ENSG00000128585, ENSG00000136933, ENSG00000146021, ENSG00000174010, ENSG00000114648, ENSG00000099910, ENSG00000119771, ENSG00000114796, ENSG00000087448, ENSG00000213160, ENSG00000122550, ENSG00000145332, ENSG00000183655, ENSG00000182359, ENSG00000109466	2042	62	19176	2.27197	0.999997	0.286487	0.283717
GOTERM_BP_DIRECT	GO:0043087~regulation of GTPase activity	19	0.844444	0.00488225	ENSG00000113916, ENSG00000133812, ENSG00000115839, ENSG00000075884, ENSG00000137710, ENSG00000155903, ENSG00000280477, ENSG00000152689, ENSG00000197555, ENSG00000114423, ENSG00000116106, ENSG00000067208, ENSG00000134215, ENSG00000196712, ENSG00000136040, ENSG00000145703, ENSG00000165322, ENSG00000003393, ENSG00000185989, ENSG00000011454	1992	91	19333	2.02639	1	0.2777	0.275079
UP_SEQ_FEATURE	REPEAT:Kelch 6	13	0.577778	0.00493164	ENSG00000128585, ENSG00000146021, ENSG00000114648, ENSG00000099910, ENSG00000197776, ENSG00000119771, ENSG00000114796, ENSG00000087448, ENSG00000213160, ENSG00000122550, ENSG00000145332, ENSG00000183655, ENSG00000109466	2122	51	20532	2.46637	1	0.736917	0.735011
UP_SEQ_FEATURE	DOMAIN:BRCT 1	6	0.266667	0.00497413	ENSG00000138376, ENSG00000285262, ENSG00000006634, ENSG00000114346, ENSG00000147316, ENSG00000133302, ENSG00000012048	2122	12	20532	4.83789	1	0.736917	0.735011
UP_SEQ_FEATURE	DOMAIN:BRCT 2	6	0.266667	0.00497413	ENSG00000138376, ENSG00000285262, ENSG00000006634, ENSG00000114346, ENSG00000147316, ENSG00000133302, ENSG00000012048	2122	12	20532	4.83789	1	0.736917	0.735011
GOTERM_BP_DIRECT	GO:0070536~protein K63-linked deubiquitination	10	0.444444	0.0049897	ENSG00000155313, ENSG00000264522, ENSG00000058056, ENSG00000138134, ENSG00000118503, ENSG00000165660, ENSG00000066427, ENSG00000115233, ENSG00000185515, ENSG00000158019	1992	33	19333	2.94101	1	0.281208	0.278553
GOTERM_MF_DIRECT	GO:0003841~1-acylglycerol-3-phosphate O-acyltransferase activity	8	0.355556	0.0050496	ENSG00000284980, ENSG00000155189, ENSG00000172197, ENSG00000111684, ENSG00000026652, ENSG00000172954, ENSG00000277733, ENSG00000277923, ENSG00000275118, ENSG00000278519, ENSG00000125505, ENSG00000273592, ENSG00000276935, ENSG00000274194, ENSG00000087253, ENSG00000278322, ENSG00000011198, ENSG00000277025	2045	21	18908	3.52227	0.99984	0.161494	0.158314
GOTERM_BP_DIRECT	GO:0034243~regulation of transcription elongation from RNA polymerase II promoter	8	0.355556	0.00514478	ENSG00000015171, ENSG00000149262, ENSG00000104299, ENSG00000104613, ENSG00000108506, ENSG00000145088, ENSG00000102786, ENSG00000138785	1992	22	19333	3.52921	1	0.287313	0.2846
UP_SEQ_FEATURE	ZN_FING:Phorbol-ester/DAG-type 1	8	0.355556	0.00523529	ENSG00000102780, ENSG00000027075, ENSG00000115825, ENSG00000171132, ENSG00000280873, ENSG00000154229, ENSG00000077044, ENSG00000066933, ENSG00000166501	2122	22	20532	3.51846	1	0.750589	0.748647
UP_SEQ_FEATURE	ZN_FING:Phorbol-ester/DAG-type 2	8	0.355556	0.00523529	ENSG00000102780, ENSG00000027075, ENSG00000115825, ENSG00000171132, ENSG00000280873, ENSG00000154229, ENSG00000077044, ENSG00000066933, ENSG00000166501	2122	22	20532	3.51846	1	0.750589	0.748647
GOTERM_BP_DIRECT	GO:1905515~non-motile cilium assembly	14	0.622222	0.00530578	ENSG00000101052, ENSG00000096872, ENSG00000111837, ENSG00000146350, ENSG00000068885, ENSG00000114446, ENSG00000138686, ENSG00000198718, ENSG00000198707, ENSG00000169379, ENSG00000083535, ENSG00000168014, ENSG00000187535, ENSG00000032742	1992	58	19333	2.34266	1	0.292107	0.289349
GOTERM_BP_DIRECT	GO:0006457~protein folding	30	1.33333	0.00532573	ENSG00000105993, ENSG00000183207, ENSG00000090273, ENSG00000285053, ENSG00000144381, ENSG00000112208, ENSG00000282984, ENSG00000153015, ENSG00000080824, ENSG00000151929, ENSG00000136770, ENSG00000170606, ENSG00000172728, ENSG00000120438, ENSG00000168439, ENSG00000109971, ENSG00000120694, ENSG00000100591, ENSG00000284770, ENSG00000066136, ENSG00000096060, ENSG00000132002, ENSG00000115541, ENSG0000…	1992	172	19333	1.69279	1	0.292107	0.289349
GOTERM_CC_DIRECT	GO:0005938~cell cortex	29	1.28889	0.00533277	ENSG00000074800, ENSG00000079819, ENSG00000073910, ENSG00000111859, ENSG00000163539, ENSG00000182718, ENSG00000243156, ENSG00000114346, ENSG00000111731, ENSG00000133026, ENSG00000112782, ENSG00000176658, ENSG00000143951, ENSG00000134909, ENSG00000148700, ENSG00000128585, ENSG00000110934, ENSG00000150054, ENSG00000108518, ENSG00000182606, ENSG00000069869, ENSG00000136068, ENSG00000111785, ENSG0000…	2087	167	20580	1.7124	0.994949	0.0998646	0.0950178
KEGG_PATHWAY	hsa04115:p53 signaling pathway	18	0.8	0.00533874	ENSG00000175054, ENSG00000285069, ENSG00000135679, ENSG00000130766, ENSG00000105810, ENSG00000104689, ENSG00000171791, ENSG00000112576, ENSG00000080546, ENSG00000099860, ENSG00000171552, ENSG00000172667, ENSG00000118971, ENSG00000147889, ENSG00000170836, ENSG00000120889, ENSG00000149311, ENSG00000015475, ENSG00000141510	993	73	8205	2.03741	0.834473	0.0417167	0.0350122
GOTERM_CC_DIRECT	GO:0005657~replication fork	9	0.4	0.00534255	ENSG00000170734, ENSG00000113916, ENSG00000070950, ENSG00000197299, ENSG00000182185, ENSG00000164306, ENSG00000108384, ENSG00000020922, ENSG00000141510	2087	28	20580	3.16962	0.994998	0.0998646	0.0950178
GOTERM_CC_DIRECT	GO:0005768~endosome	48	2.13333	0.00535169	ENSG00000107611, ENSG00000131323, ENSG00000198382, ENSG00000136933, ENSG00000175662, ENSG00000182718, ENSG00000135046, ENSG00000151532, ENSG00000117298, ENSG00000206379, ENSG00000160179, ENSG00000092820, ENSG00000100266, ENSG00000100385, ENSG00000104660, ENSG00000206480, ENSG00000113369, ENSG00000010270, ENSG00000155926, ENSG00000115504, ENSG00000072274, ENSG00000112038, ENSG00000029725, ENSG0000…	2087	318	20580	1.48846	0.995043	0.0998646	0.0950178
GOTERM_BP_DIRECT	GO:0051298~centrosome duplication	7	0.311111	0.00538055	ENSG00000134318, ENSG00000110172, ENSG00000285023, ENSG00000103995, ENSG00000175216, ENSG00000080986, ENSG00000118762, ENSG00000156876	1992	17	19333	3.99631	1	0.292502	0.28974
INTERPRO	IPR000387:Protein-tyrosine/Dual specificity phosphatase	19	0.844444	0.00539764	ENSG00000149177, ENSG00000151490, ENSG00000175354, ENSG00000134242, ENSG00000152894, ENSG00000120875, ENSG00000141298, ENSG00000063601, ENSG00000158050, ENSG00000138166, ENSG00000084112, ENSG00000169410, ENSG00000079335, ENSG00000167065, ENSG00000081377, ENSG00000143507, ENSG00000088179, ENSG00000087053, ENSG00000273993, ENSG00000143851	2042	89	19176	2.00478	0.999999	0.305085	0.302136
UP_SEQ_FEATURE	DOMAIN:TNF_2	7	0.311111	0.00546479	ENSG00000236925, ENSG00000173503, ENSG00000204490, ENSG00000228321, ENSG00000230108, ENSG00000206439, ENSG00000206437, ENSG00000231314, ENSG00000223952, ENSG00000125726, ENSG00000102524, ENSG00000228849, ENSG00000223919, ENSG00000238114, ENSG00000106952, ENSG00000236237, ENSG00000226275, ENSG00000231408, ENSG00000230279, ENSG00000204487, ENSG00000121858, ENSG00000228978, ENSG00000232810, ENSG0000…	2122	17	20532	3.98414	1	0.771056	0.769061
GOTERM_CC_DIRECT	GO:0000151~ubiquitin ligase complex	22	0.977778	0.00551	ENSG00000128585, ENSG00000151692, ENSG00000072401, ENSG00000131323, ENSG00000108854, ENSG00000151876, ENSG00000112234, ENSG00000170142, ENSG00000069869, ENSG00000116514, ENSG00000118420, ENSG00000100628, ENSG00000138376, ENSG00000185345, ENSG00000145780, ENSG00000160563, ENSG00000278693, ENSG00000138081, ENSG00000121481, ENSG00000130939, ENSG00000034677, ENSG00000012048, ENSG00000185515	2087	115	20580	1.88646	0.995765	0.100119	0.0952599
GOTERM_CC_DIRECT	GO:0044295~axonal growth cone	10	0.444444	0.0055678	ENSG00000276734, ENSG00000163539, ENSG00000156299, ENSG00000182606, ENSG00000100503, ENSG00000147894, ENSG00000116106, ENSG00000168280, ENSG00000066933, ENSG00000096384, ENSG00000080824	2087	34	20580	2.90031	0.996002	0.100119	0.0952599
GOTERM_BP_DIRECT	GO:0030308~negative regulation of cell growth	24	1.06667	0.00564186	ENSG00000074800, ENSG00000113916, ENSG00000149177, ENSG00000215328, ENSG00000166949, ENSG00000178199, ENSG00000080503, ENSG00000139687, ENSG00000115310, ENSG00000006831, ENSG00000232804, ENSG00000204217, ENSG00000007341, ENSG00000224501, ENSG00000231555, ENSG00000140009, ENSG00000285070, ENSG00000184205, ENSG00000012048, ENSG00000141510, ENSG00000285069, ENSG00000130766, ENSG00000235941, ENSG0000…	1992	128	19333	1.81975	1	0.30321	0.300347
UP_SEQ_FEATURE	REPEAT:MBT	5	0.222222	0.0056459	ENSG00000011258, ENSG00000163935, ENSG00000010803, ENSG00000198879, ENSG00000185513	2122	8	20532	6.04736	1	0.772099	0.770101
UP_SEQ_FEATURE	MOTIF:9aaTAD; inactive	5	0.222222	0.0056459	ENSG00000118922, ENSG00000105866, ENSG00000118263, ENSG00000067082, ENSG00000109787	2122	8	20532	6.04736	1	0.772099	0.770101
INTERPRO	IPR004092:Mbt repeat	6	0.266667	0.00566283	ENSG00000011258, ENSG00000163935, ENSG00000010803, ENSG00000198879, ENSG00000198945, ENSG00000185513	2042	12	19176	4.6954	1	0.305085	0.302136
INTERPRO	IPR003531:Short hematopoietin receptor, family 1, conserved site	6	0.266667	0.00566283	ENSG00000168685, ENSG00000077238, ENSG00000124334, ENSG00000116678, ENSG00000103522, ENSG00000100385	2042	12	19176	4.6954	1	0.305085	0.302136
INTERPRO	IPR021184:Tumour necrosis factor, conserved site	6	0.266667	0.00566283	ENSG00000236925, ENSG00000173503, ENSG00000204490, ENSG00000228321, ENSG00000230108, ENSG00000206439, ENSG00000206437, ENSG00000231314, ENSG00000223952, ENSG00000125726, ENSG00000228849, ENSG00000223919, ENSG00000238114, ENSG00000106952, ENSG00000236237, ENSG00000226275, ENSG00000231408, ENSG00000230279, ENSG00000204487, ENSG00000121858, ENSG00000228978, ENSG00000232810, ENSG00000223448, ENSG0000…	2042	12	19176	4.6954	1	0.305085	0.302136
GOTERM_BP_DIRECT	GO:0050714~positive regulation of protein secretion	13	0.577778	0.00567623	ENSG00000104783, ENSG00000089041, ENSG00000282230, ENSG00000113615, ENSG00000105329, ENSG00000133026, ENSG00000151651, ENSG00000155657, ENSG00000143457, ENSG00000101605, ENSG00000160179, ENSG00000092820, ENSG00000087470, ENSG00000168615	1992	52	19333	2.42633	1	0.30321	0.300347
GOTERM_MF_DIRECT	GO:0004386~helicase activity	17	0.755556	0.00573503	ENSG00000157349, ENSG00000177200, ENSG00000197299, ENSG00000137628, ENSG00000071794, ENSG00000080503, ENSG00000116830, ENSG00000171316, ENSG00000138375, ENSG00000182150, ENSG00000119969, ENSG00000260537, ENSG00000089876, ENSG00000121988, ENSG00000136492, ENSG00000163312, ENSG00000146414, ENSG00000163214	2045	75	18908	2.09575	0.999951	0.176066	0.172599
KEGG_PATHWAY	hsa05132:Salmonella infection	45	2	0.00573722	ENSG00000134318, ENSG00000182718, ENSG00000177606, ENSG00000138795, ENSG00000228321, ENSG00000223952, ENSG00000228849, ENSG00000232421, ENSG00000275199, ENSG00000108984, ENSG00000075624, ENSG00000196230, ENSG00000171791, ENSG00000136068, ENSG00000096384, ENSG00000276734, ENSG00000081059, ENSG00000051382, ENSG00000168421, ENSG00000121858, ENSG00000228978, ENSG00000120889, ENSG00000102753, ENSG0000…	993	249	8205	1.49328	0.855324	0.0435595	0.0365588
GOTERM_MF_DIRECT	GO:0008022~protein C-terminus binding	36	1.6	0.00576702	ENSG00000101052, ENSG00000277273, ENSG00000097007, ENSG00000131747, ENSG00000020922, ENSG00000096093, ENSG00000152422, ENSG00000130396, ENSG00000134058, ENSG00000009844, ENSG00000125746, ENSG00000168297, ENSG00000053254, ENSG00000092820, ENSG00000096968, ENSG00000168439, ENSG00000104695, ENSG00000134308, ENSG00000117724, ENSG00000112038, ENSG00000198911, ENSG00000135457, ENSG00000137575, ENSG0000…	2045	209	18908	1.59261	0.999954	0.176066	0.172599
GOTERM_BP_DIRECT	GO:0006260~DNA replication	23	1.02222	0.00580234	ENSG00000175054, ENSG00000133119, ENSG00000135945, ENSG00000141905, ENSG00000164815, ENSG00000197299, ENSG00000153250, ENSG00000006634, ENSG00000115942, ENSG00000135336, ENSG00000178966, ENSG00000115355, ENSG00000170734, ENSG00000167325, ENSG00000101868, ENSG00000167670, ENSG00000101347, ENSG00000177084, ENSG00000101751, ENSG00000125821, ENSG00000070501, ENSG00000127311, ENSG00000105486	1992	121	19333	1.84481	1	0.307274	0.304373
GOTERM_MF_DIRECT	GO:0043130~ubiquitin binding	20	0.888889	0.00581109	ENSG00000155313, ENSG00000135679, ENSG00000175662, ENSG00000166949, ENSG00000131747, ENSG00000197312, ENSG00000151116, ENSG00000069869, ENSG00000116514, ENSG00000058056, ENSG00000118503, ENSG00000007047, ENSG00000161011, ENSG00000137055, ENSG00000121966, ENSG00000185345, ENSG00000109670, ENSG00000008083, ENSG00000055208, ENSG00000106211	2045	95	18908	1.94652	0.999957	0.176066	0.172599
KEGG_PATHWAY	hsa04925:Aldosterone synthesis and secretion	22	0.977778	0.00593923	ENSG00000152495, ENSG00000153234, ENSG00000070961, ENSG00000148660, ENSG00000115825, ENSG00000118260, ENSG00000171132, ENSG00000150995, ENSG00000154229, ENSG00000130164, ENSG00000069849, ENSG00000145349, ENSG00000138031, ENSG00000162104, ENSG00000123268, ENSG00000156052, ENSG00000058668, ENSG00000123358, ENSG00000182158, ENSG00000183049, ENSG00000166501, ENSG00000142875	993	98	8205	1.85492	0.864872	0.0435595	0.0365588
KEGG_PATHWAY	hsa04810:Regulation of actin cytoskeleton	42	1.86667	0.0059635	ENSG00000134318, ENSG00000077157, ENSG00000205542, ENSG00000005844, ENSG00000164171, ENSG00000133026, ENSG00000134215, ENSG00000213949, ENSG00000196914, ENSG00000141298, ENSG00000115232, ENSG00000084112, ENSG00000121966, ENSG00000092820, ENSG00000133818, ENSG00000275199, ENSG00000106683, ENSG00000100485, ENSG00000035403, ENSG00000102760, ENSG00000100030, ENSG00000075624, ENSG00000108518, ENSG0000…	993	229	8205	1.51546	0.865976	0.0435595	0.0365588
GOTERM_BP_DIRECT	GO:0030890~positive regulation of B cell proliferation	12	0.533333	0.00598317	ENSG00000113916, ENSG00000198286, ENSG00000240972, ENSG00000186827, ENSG00000171791, ENSG00000196950, ENSG00000072274, ENSG00000134215, ENSG00000004468, ENSG00000176208, ENSG00000197329, ENSG00000276701, ENSG00000102524	1992	46	19333	2.53182	1	0.314142	0.311176
KEGG_PATHWAY	hsa05210:Colorectal cancer	20	0.888889	0.00614178	ENSG00000100030, ENSG00000113318, ENSG00000115904, ENSG00000175387, ENSG00000166949, ENSG00000171791, ENSG00000105329, ENSG00000099860, ENSG00000177606, ENSG00000138795, ENSG00000134982, ENSG00000006451, ENSG00000051382, ENSG00000081059, ENSG00000117020, ENSG00000121879, ENSG00000163513, ENSG00000153094, ENSG00000275199, ENSG00000100485, ENSG00000141510	993	86	8205	1.92159	0.873814	0.0439072	0.0368507
UP_SEQ_FEATURE	DOMAIN:Helicase C-terminal	22	0.977778	0.00616194	ENSG00000157349, ENSG00000177200, ENSG00000178105, ENSG00000197299, ENSG00000137628, ENSG00000071794, ENSG00000080503, ENSG00000067248, ENSG00000181381, ENSG00000116830, ENSG00000115267, ENSG00000171316, ENSG00000138375, ENSG00000187790, ENSG00000128908, ENSG00000182150, ENSG00000119969, ENSG00000260537, ENSG00000121988, ENSG00000163312, ENSG00000146414, ENSG00000163214, ENSG00000141543	2122	114	20532	1.86726	1	0.829901	0.827753
GOTERM_BP_DIRECT	GO:0048008~platelet-derived growth factor receptor signaling pathway	10	0.444444	0.00617737	ENSG00000107679, ENSG00000166224, ENSG00000149177, ENSG00000157483, ENSG00000097007, ENSG00000150347, ENSG00000096968, ENSG00000163659, ENSG00000265972, ENSG00000151422	1992	34	19333	2.85451	1	0.318887	0.315876
GOTERM_BP_DIRECT	GO:0002230~positive regulation of defense response to virus by host	10	0.444444	0.00617737	ENSG00000110944, ENSG00000164430, ENSG00000138496, ENSG00000056972, ENSG00000128829, ENSG00000239713, ENSG00000115415, ENSG00000163568, ENSG00000134242, ENSG00000080824	1992	34	19333	2.85451	1	0.318887	0.315876
UP_SEQ_FEATURE	DOMAIN:BZIP	11	0.488889	0.00631351	ENSG00000156127, ENSG00000112182, ENSG00000130522, ENSG00000095794, ENSG00000169136, ENSG00000165030, ENSG00000178573, ENSG00000118260, ENSG00000156273, ENSG00000177606, ENSG00000171223	2122	40	20532	2.66084	1	0.837624	0.835457
SMART	SM00207:TNF	7	0.311111	0.00636341	ENSG00000236925, ENSG00000173503, ENSG00000204490, ENSG00000228321, ENSG00000230108, ENSG00000206439, ENSG00000206437, ENSG00000231314, ENSG00000223952, ENSG00000125726, ENSG00000228849, ENSG00000223919, ENSG00000238114, ENSG00000106952, ENSG00000236237, ENSG00000226275, ENSG00000231408, ENSG00000230279, ENSG00000204487, ENSG00000125735, ENSG00000121858, ENSG00000228978, ENSG00000232810, ENSG0000…	1186	16	10379	3.82868	0.953606	0.1913	0.186528
INTERPRO	IPR015940:Ubiquitin-associated/translation elongation factor EF1B, N-terminal, eukaryote	12	0.533333	0.00642079	ENSG00000137073, ENSG00000086758, ENSG00000058056, ENSG00000007047, ENSG00000161011, ENSG00000083544, ENSG00000078687, ENSG00000170145, ENSG00000114423, ENSG00000110395, ENSG00000163214, ENSG00000154127	2042	45	19176	2.50421	1	0.33886	0.335585
GOTERM_BP_DIRECT	GO:0042752~regulation of circadian rhythm	15	0.666667	0.00653438	ENSG00000134318, ENSG00000134107, ENSG00000095794, ENSG00000115738, ENSG00000118260, ENSG00000131747, ENSG00000179222, ENSG00000008405, ENSG00000134852, ENSG00000151014, ENSG00000197548, ENSG00000174738, ENSG00000109670, ENSG00000106462, ENSG00000181788	1992	66	19333	2.20575	1	0.334506	0.331347
UP_KW_MOLECULAR_FUNCTION	KW-0021~Allosteric enzyme	14	0.622222	0.00657505	ENSG00000021574, ENSG00000165806, ENSG00000076555, ENSG00000067225, ENSG00000131979, ENSG00000109814, ENSG00000138735, ENSG00000159921, ENSG00000167325, ENSG00000082212, ENSG00000101347, ENSG00000278540, ENSG00000149269, ENSG00000275176, ENSG00000183049	1365	53	11719	2.26783	0.479559	0.0542441	0.0460253
GOTERM_BP_DIRECT	GO:0006302~double-strand break repair	16	0.711111	0.00676763	ENSG00000020922, ENSG00000152422, ENSG00000158019, ENSG00000056050, ENSG00000138496, ENSG00000128908, ENSG00000158161, ENSG00000136492, ENSG00000166439, ENSG00000149311, ENSG00000101596, ENSG00000012048, ENSG00000109685, ENSG00000141510, ENSG00000187736, ENSG00000185515	1992	73	19333	2.12719	1	0.343583	0.340339
GOTERM_CC_DIRECT	GO:1990391~DNA repair complex	6	0.266667	0.00682555	ENSG00000089902, ENSG00000140525, ENSG00000083093, ENSG00000149311, ENSG00000012048, ENSG00000138303	2087	13	20580	4.55125	0.998856	0.120544	0.114694
GOTERM_MF_DIRECT	GO:0000400~four-way junction DNA binding	7	0.311111	0.00683665	ENSG00000187790, ENSG00000197299, ENSG00000182185, ENSG00000097007, ENSG00000108384, ENSG00000178295, ENSG00000164104	2045	17	18908	3.80716	0.999993	0.203567	0.199559
GOTERM_BP_DIRECT	GO:0071260~cellular response to mechanical stimulus	18	0.8	0.00694563	ENSG00000111913, ENSG00000095015, ENSG00000104689, ENSG00000105329, ENSG00000169372, ENSG00000164171, ENSG00000065559, ENSG00000173402, ENSG00000118412, ENSG00000151929, ENSG00000125735, ENSG00000006062, ENSG00000120889, ENSG00000125347, ENSG00000120053, ENSG00000109320, ENSG00000106991, ENSG00000140443	1992	87	19333	2.008	1	0.348388	0.345099
GOTERM_BP_DIRECT	GO:0001666~response to hypoxia	31	1.37778	0.00699113	ENSG00000153234, ENSG00000166949, ENSG00000144381, ENSG00000198786, ENSG00000164171, ENSG00000197635, ENSG00000173503, ENSG00000135766, ENSG00000204490, ENSG00000228321, ENSG00000134333, ENSG00000178878, ENSG00000198727, ENSG00000230108, ENSG00000118513, ENSG00000206439, ENSG00000143437, ENSG00000100644, ENSG00000223952, ENSG00000121966, ENSG00000228849, ENSG00000149311, ENSG00000145730, ENSG0000…	1992	183	19333	1.64407	1	0.348388	0.345099
GOTERM_BP_DIRECT	GO:0007254~JNK cascade	14	0.622222	0.00716036	ENSG00000166949, ENSG00000197442, ENSG00000074696, ENSG00000173334, ENSG00000065559, ENSG00000204490, ENSG00000228321, ENSG00000011566, ENSG00000230108, ENSG00000206439, ENSG00000228978, ENSG00000232810, ENSG00000223952, ENSG00000109320, ENSG00000125731, ENSG00000141503, ENSG00000091436, ENSG00000228849, ENSG00000106100, ENSG00000104375, ENSG00000073803	1992	60	19333	2.26457	1	0.348388	0.345099
GOTERM_BP_DIRECT	GO:0051984~positive regulation of chromosome segregation	6	0.266667	0.00730427	ENSG00000136824, ENSG00000070950, ENSG00000163029, ENSG00000010292, ENSG00000146918, ENSG00000151503	1992	13	19333	4.47938	1	0.348388	0.345099
GOTERM_BP_DIRECT	GO:0060213~positive regulation of nuclear-transcribed mRNA poly(A) tail shortening	6	0.266667	0.00730427	ENSG00000107864, ENSG00000184708, ENSG00000078687, ENSG00000159388, ENSG00000100354, ENSG00000123908	1992	13	19333	4.47938	1	0.348388	0.345099
UP_SEQ_FEATURE	DOMAIN:Helicase ATP-binding	23	1.02222	0.00732818	ENSG00000157349, ENSG00000177200, ENSG00000178105, ENSG00000197299, ENSG00000137628, ENSG00000071794, ENSG00000080503, ENSG00000067248, ENSG00000181381, ENSG00000116830, ENSG00000115267, ENSG00000171316, ENSG00000138375, ENSG00000187790, ENSG00000128908, ENSG00000182150, ENSG00000119969, ENSG00000260537, ENSG00000089876, ENSG00000121988, ENSG00000136492, ENSG00000163312, ENSG00000163214, ENSG0000…	2122	123	20532	1.80929	1	0.957945	0.955466
GOTERM_BP_DIRECT	GO:0042770~signal transduction in response to DNA damage	7	0.311111	0.00737715	ENSG00000182923, ENSG00000097007, ENSG00000008405, ENSG00000149311, ENSG00000015475, ENSG00000108984, ENSG00000176208, ENSG00000288700	1992	18	19333	3.77429	1	0.348388	0.345099
GOTERM_BP_DIRECT	GO:0031396~regulation of protein ubiquitination	7	0.311111	0.00737715	ENSG00000215328, ENSG00000235941, ENSG00000237724, ENSG00000212866, ENSG00000172167, ENSG00000096384, ENSG00000080824, ENSG00000232804, ENSG00000204389, ENSG00000224501, ENSG00000204388, ENSG00000231555, ENSG00000185345, ENSG00000234475, ENSG00000181788	1992	18	19333	3.77429	1	0.348388	0.345099
GOTERM_BP_DIRECT	GO:0051403~stress-activated MAPK cascade	7	0.311111	0.00737715	ENSG00000100030, ENSG00000136280, ENSG00000197442, ENSG00000143507, ENSG00000091436, ENSG00000108984, ENSG00000073803	1992	18	19333	3.77429	1	0.348388	0.345099
GOTERM_BP_DIRECT	GO:0035518~histone H2A monoubiquitination	7	0.311111	0.00737715	ENSG00000138376, ENSG00000089094, ENSG00000163602, ENSG00000121481, ENSG00000012048, ENSG00000185515, ENSG00000158019	1992	18	19333	3.77429	1	0.348388	0.345099
GOTERM_BP_DIRECT	GO:0031295~T cell costimulation	11	0.488889	0.00742941	ENSG00000198286, ENSG00000167664, ENSG00000125735, ENSG00000121879, ENSG00000110448, ENSG00000107968, ENSG00000102524, ENSG00000176105, ENSG00000010810, ENSG00000197635, ENSG00000100097	1992	41	19333	2.60387	1	0.348388	0.345099
UP_SEQ_FEATURE	ZN_FING:MYND-type	7	0.311111	0.00749045	ENSG00000015171, ENSG00000106524, ENSG00000144504, ENSG00000185420, ENSG00000078699, ENSG00000186532, ENSG00000143499	2122	18	20532	3.7628	1	0.964965	0.962469
GOTERM_BP_DIRECT	GO:0046034~ATP metabolic process	10	0.444444	0.00757097	ENSG00000215328, ENSG00000235941, ENSG00000237724, ENSG00000040531, ENSG00000212866, ENSG00000154027, ENSG00000114573, ENSG00000232804, ENSG00000138430, ENSG00000187097, ENSG00000204389, ENSG00000224501, ENSG00000204388, ENSG00000231555, ENSG00000148339, ENSG00000234475, ENSG00000109971, ENSG00000279247, ENSG00000162433	1992	35	19333	2.77295	1	0.352337	0.34901
KEGG_PATHWAY	hsa04071:Sphingolipid signaling pathway	25	1.11111	0.00757451	ENSG00000172292, ENSG00000134318, ENSG00000154229, ENSG00000198964, ENSG00000204490, ENSG00000228321, ENSG00000230108, ENSG00000206439, ENSG00000035681, ENSG00000223952, ENSG00000228849, ENSG00000015475, ENSG00000275199, ENSG00000141510, ENSG00000033327, ENSG00000104695, ENSG00000100030, ENSG00000092020, ENSG00000171791, ENSG00000197442, ENSG00000171132, ENSG00000166224, ENSG00000051382, ENSG0000…	993	119	8205	1.73589	0.922286	0.0529965	0.0444792
INTERPRO	IPR001650:Helicase, C-terminal	22	0.977778	0.00775383	ENSG00000157349, ENSG00000177200, ENSG00000178105, ENSG00000197299, ENSG00000137628, ENSG00000071794, ENSG00000080503, ENSG00000067248, ENSG00000181381, ENSG00000116830, ENSG00000115267, ENSG00000171316, ENSG00000138375, ENSG00000187790, ENSG00000128908, ENSG00000182150, ENSG00000119969, ENSG00000260537, ENSG00000121988, ENSG00000163312, ENSG00000146414, ENSG00000163214, ENSG00000141543	2042	113	19176	1.8283	1	0.401028	0.397151
GOTERM_BP_DIRECT	GO:0090398~cellular senescence	13	0.577778	0.00778485	ENSG00000156831, ENSG00000240972, ENSG00000160789, ENSG00000115738, ENSG00000197442, ENSG00000097007, ENSG00000065559, ENSG00000147889, ENSG00000276701, ENSG00000163029, ENSG00000149311, ENSG00000108984, ENSG00000141510, ENSG00000140443	1992	54	19333	2.33647	1	0.359566	0.356171
KEGG_PATHWAY	hsa03440:Homologous recombination	12	0.533333	0.00779012	ENSG00000138376, ENSG00000197299, ENSG00000182185, ENSG00000136492, ENSG00000083093, ENSG00000108384, ENSG00000149311, ENSG00000020922, ENSG00000101773, ENSG00000012048, ENSG00000185515, ENSG00000158019	993	41	8205	2.41839	0.927758	0.0529965	0.0444792
KEGG_PATHWAY	hsa04725:Cholinergic synapse	24	1.06667	0.00788638	ENSG00000148660, ENSG00000141506, ENSG00000154229, ENSG00000138031, ENSG00000186469, ENSG00000096968, ENSG00000275199, ENSG00000152495, ENSG00000100030, ENSG00000171791, ENSG00000118260, ENSG00000150995, ENSG00000069966, ENSG00000282972, ENSG00000145349, ENSG00000051382, ENSG00000117020, ENSG00000121879, ENSG00000168243, ENSG00000185760, ENSG00000162104, ENSG00000156052, ENSG00000010810, ENSG0000…	993	113	8205	1.75494	0.930075	0.0529965	0.0444792
GOTERM_CC_DIRECT	GO:0001650~fibrillar center	26	1.15556	0.00807014	ENSG00000076604, ENSG00000180530, ENSG00000180233, ENSG00000172175, ENSG00000141905, ENSG00000277273, ENSG00000080546, ENSG00000153814, ENSG00000119285, ENSG00000083635, ENSG00000134058, ENSG00000148925, ENSG00000079263, ENSG00000278540, ENSG00000092820, ENSG00000134909, ENSG00000275176, ENSG00000124496, ENSG00000187736, ENSG00000132600, ENSG00000152495, ENSG00000134321, ENSG00000189283, ENSG0000…	2087	149	20580	1.72072	0.999669	0.139899	0.133109
INTERPRO	IPR016135:Ubiquitin-conjugating enzyme/RWD-like	14	0.622222	0.00811018	ENSG00000072401, ENSG00000170142, ENSG00000151116, ENSG00000198833, ENSG00000170035, ENSG00000132388, ENSG00000184182, ENSG00000115760, ENSG00000186591, ENSG00000115392, ENSG00000128829, ENSG00000107341, ENSG00000140367, ENSG00000182247	2042	59	19176	2.22832	1	0.411234	0.407258
KEGG_PATHWAY	hsa04917:Prolactin signaling pathway	17	0.755556	0.0081628	ENSG00000100030, ENSG00000114737, ENSG00000115904, ENSG00000115415, ENSG00000118971, ENSG00000274211, ENSG00000168610, ENSG00000051382, ENSG00000117020, ENSG00000121879, ENSG00000125347, ENSG00000109320, ENSG00000140009, ENSG00000096968, ENSG00000274229, ENSG00000185338, ENSG00000275199, ENSG00000141655, ENSG00000100485	993	70	8205	2.00669	0.936325	0.0537784	0.0451355
GOTERM_CC_DIRECT	GO:0055037~recycling endosome	24	1.06667	0.00820436	ENSG00000135823, ENSG00000104205, ENSG00000215305, ENSG00000112367, ENSG00000117758, ENSG00000170310, ENSG00000204490, ENSG00000228321, ENSG00000137642, ENSG00000198825, ENSG00000230108, ENSG00000206439, ENSG00000223952, ENSG00000160179, ENSG00000228849, ENSG00000109572, ENSG00000156675, ENSG00000154310, ENSG00000150093, ENSG00000142192, ENSG00000072274, ENSG00000029725, ENSG00000004766, ENSG0000…	2087	134	20580	1.76616	0.999711	0.139899	0.133109
GOTERM_BP_DIRECT	GO:0042981~regulation of apoptotic process	38	1.68889	0.00825336	ENSG00000183207, ENSG00000153179, ENSG00000076604, ENSG00000131323, ENSG00000198286, ENSG00000099968, ENSG00000172175, ENSG00000097007, ENSG00000179222, ENSG00000115415, ENSG00000114446, ENSG00000003402, ENSG00000115310, ENSG00000081913, ENSG00000080824, ENSG00000011258, ENSG00000122779, ENSG00000120159, ENSG00000145779, ENSG00000153094, ENSG00000096968, ENSG00000149311, ENSG00000106100, ENSG0000…	1992	240	19333	1.53668	1	0.375969	0.372419
GOTERM_BP_DIRECT	GO:0031532~actin cytoskeleton reorganization	14	0.622222	0.00826238	ENSG00000128585, ENSG00000047579, ENSG00000154310, ENSG00000017260, ENSG00000006607, ENSG00000135046, ENSG00000197555, ENSG00000151422, ENSG00000100628, ENSG00000006451, ENSG00000149269, ENSG00000092820, ENSG00000278693, ENSG00000188677, ENSG00000141503	1992	61	19333	2.22745	1	0.375969	0.372419
GOTERM_BP_DIRECT	GO:0006635~fatty acid beta-oxidation	12	0.533333	0.00837342	ENSG00000285069, ENSG00000075239, ENSG00000130766, ENSG00000133835, ENSG00000117528, ENSG00000005469, ENSG00000112357, ENSG00000148090, ENSG00000173208, ENSG00000140284, ENSG00000120437, ENSG00000116171, ENSG00000100372	1992	48	19333	2.42633	1	0.37822	0.374649
KEGG_PATHWAY	hsa04630:JAK-STAT signaling pathway	32	1.42222	0.00855284	ENSG00000110944, ENSG00000077238, ENSG00000115415, ENSG00000134352, ENSG00000138378, ENSG00000078043, ENSG00000118971, ENSG00000168610, ENSG00000288185, ENSG00000124334, ENSG00000096968, ENSG00000274229, ENSG00000185338, ENSG00000275199, ENSG00000100385, ENSG00000100485, ENSG00000160712, ENSG00000114737, ENSG00000115904, ENSG00000175354, ENSG00000171791, ENSG00000104998, ENSG00000243646, ENSG0000…	993	166	8205	1.59284	0.944207	0.0552645	0.0463827
GOTERM_MF_DIRECT	GO:0004715~non-membrane spanning protein tyrosine kinase activity	12	0.533333	0.00856841	ENSG00000135605, ENSG00000113263, ENSG00000074966, ENSG00000173517, ENSG00000097007, ENSG00000055332, ENSG00000155926, ENSG00000176105, ENSG00000096968, ENSG00000010810, ENSG00000143322, ENSG00000151422	2045	46	18908	2.41199	1	0.244837	0.240017
GOTERM_MF_DIRECT	GO:0005547~phosphatidylinositol-3,4,5-trisphosphate binding	11	0.488889	0.00864799	ENSG00000039319, ENSG00000145703, ENSG00000165861, ENSG00000047365, ENSG00000153317, ENSG00000161800, ENSG00000119487, ENSG00000089177, ENSG00000033327, ENSG00000070190, ENSG00000137478	2045	40	18908	2.54264	1	0.244837	0.240017
GOTERM_MF_DIRECT	GO:0016829~lyase activity	11	0.488889	0.00864799	ENSG00000133943, ENSG00000170502, ENSG00000138031, ENSG00000162104, ENSG00000134321, ENSG00000008405, ENSG00000132330, ENSG00000131373, ENSG00000070501, ENSG00000125246, ENSG00000154743	2045	40	18908	2.54264	1	0.244837	0.240017
GOTERM_CC_DIRECT	GO:0097539~ciliary transition fiber	5	0.222222	0.00872641	ENSG00000100503, ENSG00000173588, ENSG00000117724, ENSG00000136811, ENSG00000151466	2087	9	20580	5.47836	0.999828	0.146278	0.139179
UP_KW_MOLECULAR_FUNCTION	KW-1278~Translocase	22	0.977778	0.00883309	ENSG00000133657, ENSG00000154265, ENSG00000070961, ENSG00000017260, ENSG00000206190, ENSG00000198763, ENSG00000198840, ENSG00000117528, ENSG00000198786, ENSG00000198712, ENSG00000198888, ENSG00000198727, ENSG00000112992, ENSG00000114573, ENSG00000081923, ENSG00000198938, ENSG00000114770, ENSG00000173208, ENSG00000085563, ENSG00000160179, ENSG00000058668, ENSG00000104043	1365	105	11719	1.79883	0.584537	0.0671544	0.0569795
UP_SEQ_FEATURE	DOMAIN:N-terminal Ras-GEF	8	0.355556	0.00884284	ENSG00000138670, ENSG00000109756, ENSG00000115904, ENSG00000113319, ENSG00000152689, ENSG00000107263, ENSG00000100485, ENSG00000143344	2122	24	20532	3.22526	1	1	0.997525
GOTERM_BP_DIRECT	GO:0042098~T cell proliferation	11	0.488889	0.00887121	ENSG00000027869, ENSG00000110944, ENSG00000089041, ENSG00000186827, ENSG00000172175, ENSG00000125735, ENSG00000112576, ENSG00000102524, ENSG00000135870, ENSG00000138735, ENSG00000197329	1992	42	19333	2.54187	1	0.385885	0.382242
GOTERM_BP_DIRECT	GO:0045184~establishment of protein localization	11	0.488889	0.00887121	ENSG00000143951, ENSG00000169756, ENSG00000111913, ENSG00000107679, ENSG00000135679, ENSG00000185420, ENSG00000151150, ENSG00000097007, ENSG00000137710, ENSG00000164171, ENSG00000171444	1992	42	19333	2.54187	1	0.385885	0.382242
GOTERM_MF_DIRECT	GO:0008013~beta-catenin binding	19	0.844444	0.00899218	ENSG00000183207, ENSG00000153234, ENSG00000198561, ENSG00000149177, ENSG00000069667, ENSG00000166949, ENSG00000044115, ENSG00000116128, ENSG00000138795, ENSG00000133961, ENSG00000134982, ENSG00000152894, ENSG00000132510, ENSG00000101849, ENSG00000150907, ENSG00000081059, ENSG00000185345, ENSG00000144893, ENSG00000035403, ENSG00000273993	2045	92	18908	1.90949	1	0.250476	0.245545
INTERPRO	IPR001440:Tetratricopeptide TPR-1	9	0.4	0.00899961	ENSG00000143643, ENSG00000179104, ENSG00000149292, ENSG00000197860, ENSG00000096060, ENSG00000168439, ENSG00000139324, ENSG00000104450, ENSG00000032742	2042	29	19176	2.91438	1	0.447557	0.443231
SMART	SM00229:RasGEFN	8	0.355556	0.00902049	ENSG00000138670, ENSG00000109756, ENSG00000115904, ENSG00000113319, ENSG00000152689, ENSG00000107263, ENSG00000100485, ENSG00000143344	1186	22	10379	3.18228	0.987203	0.255227	0.248859
GOTERM_BP_DIRECT	GO:0042733~embryonic digit morphogenesis	13	0.577778	0.0090467	ENSG00000101052, ENSG00000162769, ENSG00000107779, ENSG00000146350, ENSG00000171310, ENSG00000197603, ENSG00000143951, ENSG00000117298, ENSG00000168014, ENSG00000187535, ENSG00000091436, ENSG00000144320, ENSG00000146535	1992	55	19333	2.29399	1	0.385885	0.382242
GOTERM_BP_DIRECT	GO:0006986~response to unfolded protein	13	0.577778	0.0090467	ENSG00000215328, ENSG00000235941, ENSG00000144381, ENSG00000237724, ENSG00000116406, ENSG00000132002, ENSG00000115541, ENSG00000096384, ENSG00000080824, ENSG00000139055, ENSG00000204389, ENSG00000170606, ENSG00000086061, ENSG00000234475, ENSG00000109971, ENSG00000106211, ENSG00000120694	1992	55	19333	2.29399	1	0.385885	0.382242
GOTERM_BP_DIRECT	GO:0009615~response to virus	21	0.933333	0.00913573	ENSG00000074800, ENSG00000177663, ENSG00000105810, ENSG00000137628, ENSG00000132274, ENSG00000204490, ENSG00000228321, ENSG00000117632, ENSG00000230108, ENSG00000206439, ENSG00000055332, ENSG00000121966, ENSG00000223952, ENSG00000228849, ENSG00000183735, ENSG00000134321, ENSG00000171552, ENSG00000133112, ENSG00000115267, ENSG00000157601, ENSG00000143324, ENSG00000274233, ENSG00000228978, ENSG0000…	1992	111	19333	1.83614	1	0.385885	0.382242
UP_SEQ_FEATURE	REGION:Leucine-zipper	22	0.977778	0.00916288	ENSG00000157514, ENSG00000156127, ENSG00000130522, ENSG00000095794, ENSG00000178573, ENSG00000118260, ENSG00000104856, ENSG00000177606, ENSG00000171223, ENSG00000114861, ENSG00000112242, ENSG00000198911, ENSG00000112182, ENSG00000118513, ENSG00000102804, ENSG00000169136, ENSG00000165030, ENSG00000028277, ENSG00000156273, ENSG00000123268, ENSG00000091436, ENSG00000182158	2122	118	20532	1.80396	1	1	0.997525
GOTERM_BP_DIRECT	GO:0032743~positive regulation of interleukin-2 production	10	0.444444	0.00919195	ENSG00000198286, ENSG00000137265, ENSG00000172175, ENSG00000113448, ENSG00000097007, ENSG00000135046, ENSG00000184588, ENSG00000112149, ENSG00000197943, ENSG00000159216	1992	36	19333	2.69592	1	0.385885	0.382242
GOTERM_BP_DIRECT	GO:0072593~reactive oxygen species metabolic process	10	0.444444	0.00919195	ENSG00000285069, ENSG00000089041, ENSG00000130766, ENSG00000171791, ENSG00000198763, ENSG00000078237, ENSG00000080546, ENSG00000168209, ENSG00000141510, ENSG00000112992, ENSG00000065615	1992	36	19333	2.69592	1	0.385885	0.382242
GOTERM_BP_DIRECT	GO:0050900~leukocyte migration	9	0.4	0.00920151	ENSG00000091409, ENSG00000115232, ENSG00000160593, ENSG00000115904, ENSG00000188404, ENSG00000176105, ENSG00000184588, ENSG00000010810, ENSG00000090339	1992	30	19333	2.9116	1	0.385885	0.382242
GOTERM_BP_DIRECT	GO:0031507~heterochromatin assembly	9	0.4	0.00920151	ENSG00000160789, ENSG00000240498, ENSG00000170836, ENSG00000010803, ENSG00000269821, ENSG00000113368, ENSG00000106462, ENSG00000139687, ENSG00000185513	1992	30	19333	2.9116	1	0.385885	0.382242
GOTERM_BP_DIRECT	GO:0035825~reciprocal DNA recombination	5	0.222222	0.0092341	ENSG00000138376, ENSG00000136492, ENSG00000020922, ENSG00000101773, ENSG00000012048	1992	9	19333	5.39185	1	0.385885	0.382242
GOTERM_BP_DIRECT	GO:0046710~GDP metabolic process	5	0.222222	0.0092341	ENSG00000119139, ENSG00000198286, ENSG00000081026, ENSG00000147044, ENSG00000150672	1992	9	19333	5.39185	1	0.385885	0.382242
UP_SEQ_FEATURE	DOMAIN:bZIP	13	0.577778	0.00926876	ENSG00000156127, ENSG00000130522, ENSG00000095794, ENSG00000178573, ENSG00000118260, ENSG00000177606, ENSG00000171223, ENSG00000112182, ENSG00000169136, ENSG00000165030, ENSG00000156273, ENSG00000123268, ENSG00000182158	2122	55	20532	2.287	1	1	0.997525
UP_SEQ_FEATURE	REGION:Basic motif	13	0.577778	0.00926876	ENSG00000156127, ENSG00000130522, ENSG00000095794, ENSG00000178573, ENSG00000118260, ENSG00000177606, ENSG00000171223, ENSG00000112182, ENSG00000169136, ENSG00000165030, ENSG00000156273, ENSG00000123268, ENSG00000182158	2122	55	20532	2.287	1	1	0.997525
GOTERM_BP_DIRECT	GO:0051607~defense response to virus	37	1.64444	0.00936925	ENSG00000015171, ENSG00000110944, ENSG00000131323, ENSG00000239713, ENSG00000137628, ENSG00000115415, ENSG00000181381, ENSG00000132274, ENSG00000164430, ENSG00000138496, ENSG00000055332, ENSG00000125347, ENSG00000163568, ENSG00000124256, ENSG00000091592, ENSG00000197381, ENSG00000183735, ENSG00000171791, ENSG00000243646, ENSG00000134321, ENSG00000138646, ENSG00000171552, ENSG00000197548, ENSG0000…	1992	234	19333	1.5346	1	0.388887	0.385215
UP_SEQ_FEATURE	MUTAGEN:K->R: Complete loss of in vitro methylation by METTL21A.	4	0.177778	0.0093762	ENSG00000232804, ENSG00000204389, ENSG00000224501, ENSG00000215328, ENSG00000235941, ENSG00000204388, ENSG00000237724, ENSG00000231555, ENSG00000044574, ENSG00000212866, ENSG00000234475, ENSG00000109971	2122	5	20532	7.74062	1	1	0.997525
UP_SEQ_FEATURE	MOTIF:ITSM 2	4	0.177778	0.0093762	ENSG00000066294, ENSG00000162739, ENSG00000117090, ENSG00000122224	2122	5	20532	7.74062	1	1	0.997525
UP_SEQ_FEATURE	MOTIF:ITSM 1	4	0.177778	0.0093762	ENSG00000066294, ENSG00000162739, ENSG00000117090, ENSG00000122224	2122	5	20532	7.74062	1	1	0.997525
UP_SEQ_FEATURE	DOMAIN:PH 2	10	0.444444	0.00937735	ENSG00000146426, ENSG00000107679, ENSG00000260873, ENSG00000172164, ENSG00000156299, ENSG00000113319, ENSG00000178385, ENSG00000006607, ENSG00000047365, ENSG00000168807, ENSG00000196526, ENSG00000285005	2122	36	20532	2.68772	1	1	0.997525
UP_KW_MOLECULAR_FUNCTION	KW-0009~Actin-binding	48	2.13333	0.00949658	ENSG00000135407, ENSG00000079819, ENSG00000146021, ENSG00000243156, ENSG00000150764, ENSG00000133026, ENSG00000196526, ENSG00000141298, ENSG00000034510, ENSG00000168297, ENSG00000142347, ENSG00000035403, ENSG00000050405, ENSG00000131018, ENSG00000172164, ENSG00000197321, ENSG00000137710, ENSG00000136068, ENSG00000171475, ENSG00000151914, ENSG00000152409, ENSG00000054654, ENSG00000122786, ENSG0000…	1365	287	11719	1.43588	0.611186	0.0671544	0.0569795
GOTERM_CC_DIRECT	GO:0005905~clathrin-coated pit	14	0.622222	0.00957317	ENSG00000107611, ENSG00000144381, ENSG00000135597, ENSG00000280873, ENSG00000142192, ENSG00000072274, ENSG00000130340, ENSG00000133961, ENSG00000130164, ENSG00000077044, ENSG00000137486, ENSG00000137478, ENSG00000198825, ENSG00000204217, ENSG00000087470	2087	63	20580	2.19134	0.999926	0.157798	0.150139
GOTERM_BP_DIRECT	GO:0043154~negative regulation of cysteine-type endopeptidase activity involved in apoptotic process	15	0.666667	0.00975576	ENSG00000105993, ENSG00000023445, ENSG00000177189, ENSG00000135679, ENSG00000026508, ENSG00000282019, ENSG00000170540, ENSG00000204490, ENSG00000170542, ENSG00000228321, ENSG00000137764, ENSG00000230108, ENSG00000206439, ENSG00000145779, ENSG00000125735, ENSG00000228978, ENSG00000232810, ENSG00000223952, ENSG00000228849, ENSG00000089289, ENSG00000123358, ENSG00000105220, ENSG00000181788	1992	69	19333	2.10985	1	0.393723	0.390006
KEGG_PATHWAY	hsa04140:Autophagy - animal	28	1.24444	0.00976701	ENSG00000198382, ENSG00000172071, ENSG00000062716, ENSG00000003402, ENSG00000165861, ENSG00000100644, ENSG00000147894, ENSG00000133818, ENSG00000089289, ENSG00000275199, ENSG00000126775, ENSG00000140443, ENSG00000104695, ENSG00000183735, ENSG00000100030, ENSG00000171791, ENSG00000196455, ENSG00000150995, ENSG00000178607, ENSG00000171552, ENSG00000197548, ENSG00000051382, ENSG00000161011, ENSG0000…	993	141	8205	1.64085	0.963037	0.0619192	0.0519679
GOTERM_BP_DIRECT	GO:0045429~positive regulation of nitric oxide biosynthetic process	12	0.533333	0.0098166	ENSG00000166949, ENSG00000135124, ENSG00000142192, ENSG00000112038, ENSG00000204490, ENSG00000228321, ENSG00000096384, ENSG00000118762, ENSG00000080824, ENSG00000230108, ENSG00000206439, ENSG00000127528, ENSG00000228978, ENSG00000232810, ENSG00000223952, ENSG00000096968, ENSG00000228849, ENSG00000090339, ENSG00000126522	1992	49	19333	2.37681	1	0.393723	0.390006
GOTERM_BP_DIRECT	GO:0043011~myeloid dendritic cell differentiation	7	0.311111	0.00985757	ENSG00000156127, ENSG00000152495, ENSG00000168214, ENSG00000137265, ENSG00000105329, ENSG00000104856, ENSG00000163513	1992	19	19333	3.57564	1	0.393723	0.390006
GOTERM_BP_DIRECT	GO:0048872~homeostasis of number of cells	7	0.311111	0.00985757	ENSG00000183813, ENSG00000198286, ENSG00000126353, ENSG00000168685, ENSG00000176928, ENSG00000171456, ENSG00000070501	1992	19	19333	3.57564	1	0.393723	0.390006
GOTERM_BP_DIRECT	GO:0044818~mitotic G2/M transition checkpoint	7	0.311111	0.00985757	ENSG00000138376, ENSG00000020922, ENSG00000101773, ENSG00000173559, ENSG00000012048, ENSG00000185515, ENSG00000158019	1992	19	19333	3.57564	1	0.393723	0.390006
GOTERM_BP_DIRECT	GO:0051865~protein autoubiquitination	16	0.711111	0.00987032	ENSG00000070950, ENSG00000135679, ENSG00000049167, ENSG00000116514, ENSG00000118420, ENSG00000114796, ENSG00000110395, ENSG00000158019, ENSG00000173821, ENSG00000138376, ENSG00000086102, ENSG00000185345, ENSG00000148356, ENSG00000012048, ENSG00000141576, ENSG00000185515	1992	76	19333	2.04323	1	0.393723	0.390006
INTERPRO	IPR002219:Protein kinase C-like, phorbol ester/diacylglycerol binding	15	0.666667	0.00992466	ENSG00000102780, ENSG00000134318, ENSG00000153179, ENSG00000115825, ENSG00000171132, ENSG00000280873, ENSG00000152689, ENSG00000154229, ENSG00000077044, ENSG00000066933, ENSG00000134215, ENSG00000141068, ENSG00000027075, ENSG00000163558, ENSG00000161800, ENSG00000166501	2042	67	19176	2.10242	1	0.478933	0.474303
UP_SEQ_FEATURE	DOMAIN:CS	7	0.311111	0.010006	ENSG00000090273, ENSG00000110172, ENSG00000285023, ENSG00000144736, ENSG00000116161, ENSG00000074696, ENSG00000120526, ENSG00000065615	2122	19	20532	3.56476	1	1	0.997525
UP_SEQ_FEATURE	DOMAIN:BACK	12	0.533333	0.0100423	ENSG00000174010, ENSG00000146021, ENSG00000114648, ENSG00000099910, ENSG00000114796, ENSG00000213160, ENSG00000122550, ENSG00000145332, ENSG00000277222, ENSG00000183655, ENSG00000182359, ENSG00000109466, ENSG00000011114	2122	49	20532	2.36958	1	1	0.997525
SMART	SM00487:DEXDc	23	1.02222	0.0101087	ENSG00000157349, ENSG00000177200, ENSG00000178105, ENSG00000197299, ENSG00000137628, ENSG00000071794, ENSG00000080503, ENSG00000067248, ENSG00000181381, ENSG00000116830, ENSG00000115267, ENSG00000171316, ENSG00000138375, ENSG00000187790, ENSG00000128908, ENSG00000182150, ENSG00000119969, ENSG00000260537, ENSG00000121988, ENSG00000136492, ENSG00000163312, ENSG00000146414, ENSG00000163214, ENSG0000…	1186	115	10379	1.75025	0.992456	0.270126	0.263387
INTERPRO	IPR021987:Protein of unknown function DUF3588	4	0.177778	0.0102033	ENSG00000163935, ENSG00000146285, ENSG00000010803, ENSG00000198879	2042	5	19176	7.51263	1	0.478933	0.474303
INTERPRO	IPR019747:FERM conserved site	8	0.355556	0.0103713	ENSG00000079819, ENSG00000159023, ENSG00000115109, ENSG00000006607, ENSG00000137710, ENSG00000088179, ENSG00000092820, ENSG00000114541	2042	24	19176	3.13026	1	0.478933	0.474303
INTERPRO	IPR000651:Ras-like guanine nucleotide exchange factor, N-terminal	8	0.355556	0.0103713	ENSG00000138670, ENSG00000109756, ENSG00000115904, ENSG00000113319, ENSG00000152689, ENSG00000107263, ENSG00000100485, ENSG00000143344	2042	24	19176	3.13026	1	0.478933	0.474303
GOTERM_BP_DIRECT	GO:0070102~interleukin-6-mediated signaling pathway	6	0.266667	0.0104112	ENSG00000160712, ENSG00000168610, ENSG00000198730, ENSG00000096968, ENSG00000134352, ENSG00000151422	1992	14	19333	4.15942	1	0.411915	0.408025
GOTERM_BP_DIRECT	GO:0031397~negative regulation of protein ubiquitination	13	0.577778	0.0104621	ENSG00000215328, ENSG00000235941, ENSG00000147099, ENSG00000237724, ENSG00000112208, ENSG00000171132, ENSG00000008405, ENSG00000212866, ENSG00000137486, ENSG00000232804, ENSG00000144228, ENSG00000118503, ENSG00000204389, ENSG00000224501, ENSG00000161011, ENSG00000204388, ENSG00000231555, ENSG00000187446, ENSG00000010810, ENSG00000086061, ENSG00000234475	1992	56	19333	2.25302	1	0.411915	0.408025
UP_KW_MOLECULAR_FUNCTION	KW-0328~Glycosyltransferase	41	1.82222	0.0104672	ENSG00000178234, ENSG00000282880, ENSG00000139629, ENSG00000105835, ENSG00000141429, ENSG00000115339, ENSG00000071073, ENSG00000113532, ENSG00000152127, ENSG00000007001, ENSG00000138496, ENSG00000114480, ENSG00000172728, ENSG00000187210, ENSG00000176928, ENSG00000073849, ENSG00000183696, ENSG00000187676, ENSG00000184005, ENSG00000165704, ENSG00000285222, ENSG00000111846, ENSG00000111728, ENSG0000…	1365	238	11719	1.47899	0.647151	0.0690835	0.0586163
GOTERM_BP_DIRECT	GO:0001934~positive regulation of protein phosphorylation	34	1.51111	0.0105275	ENSG00000134318, ENSG00000182718, ENSG00000097007, ENSG00000135842, ENSG00000228321, ENSG00000006831, ENSG00000206379, ENSG00000223952, ENSG00000228849, ENSG00000285070, ENSG00000126775, ENSG00000206480, ENSG00000047579, ENSG00000154310, ENSG00000072274, ENSG00000116678, ENSG00000261371, ENSG00000137312, ENSG00000228978, ENSG00000236271, ENSG00000106991, ENSG00000232280, ENSG00000139668, ENSG0000…	1992	212	19333	1.55651	1	0.411915	0.408025
SMART	SM00312:PX	12	0.533333	0.0106723	ENSG00000104497, ENSG00000135317, ENSG00000178996, ENSG00000205302, ENSG00000104205, ENSG00000086300, ENSG00000168297, ENSG00000048471, ENSG00000114520, ENSG00000130340, ENSG00000089177, ENSG00000106266	1186	45	10379	2.33367	0.994264	0.270179	0.263439
GOTERM_CC_DIRECT	GO:0005881~cytoplasmic microtubule	13	0.577778	0.0106909	ENSG00000155324, ENSG00000163539, ENSG00000151746, ENSG00000134982, ENSG00000133112, ENSG00000141376, ENSG00000198718, ENSG00000138175, ENSG00000167553, ENSG00000165476, ENSG00000100503, ENSG00000123416, ENSG00000146376	2087	57	20580	2.24901	0.999976	0.172806	0.164419
UP_KW_BIOLOGICAL_PROCESS	KW-0805~Transcription regulation	307	13.6444	0.0107126	ENSG00000185947, ENSG00000111912, ENSG00000196284, ENSG00000143190, ENSG00000178177, ENSG00000113658, ENSG00000175105, ENSG00000114861, ENSG00000160094, ENSG00000189079, ENSG00000089902, ENSG00000128915, ENSG00000023608, ENSG00000055332, ENSG00000078699, ENSG00000140009, ENSG00000108984, ENSG00000012048, ENSG00000182568, ENSG00000213020, ENSG00000106554, ENSG00000197362, ENSG00000196152, ENSG0000…	1292	2378	11229	1.12203	0.805457	0.135693	0.12498
GOTERM_CC_DIRECT	GO:0030054~cell junction	36	1.6	0.0109619	ENSG00000079819, ENSG00000198561, ENSG00000109756, ENSG00000260873, ENSG00000018189, ENSG00000105835, ENSG00000135124, ENSG00000044115, ENSG00000130396, ENSG00000115310, ENSG00000170502, ENSG00000079385, ENSG00000081026, ENSG00000121966, ENSG00000132849, ENSG00000108384, ENSG00000164654, ENSG00000082074, ENSG00000104880, ENSG00000273993, ENSG00000110934, ENSG00000107863, ENSG00000150054, ENSG0000…	2087	232	20580	1.53016	0.999982	0.172806	0.164419
GOTERM_MF_DIRECT	GO:0004385~guanylate kinase activity	5	0.222222	0.0109685	ENSG00000119139, ENSG00000198286, ENSG00000081026, ENSG00000147044, ENSG00000150672	2045	9	18908	5.13665	1	0.300676	0.294757
GOTERM_CC_DIRECT	GO:0005802~trans-Golgi network	31	1.37778	0.0110079	ENSG00000135823, ENSG00000163539, ENSG00000137502, ENSG00000170310, ENSG00000137642, ENSG00000143952, ENSG00000143457, ENSG00000138078, ENSG00000123106, ENSG00000186088, ENSG00000187210, ENSG00000106086, ENSG00000145730, ENSG00000104043, ENSG00000140564, ENSG00000017260, ENSG00000151746, ENSG00000120519, ENSG00000130340, ENSG00000065923, ENSG00000081923, ENSG00000115760, ENSG00000058799, ENSG0000…	2087	192	20580	1.59215	0.999982	0.172806	0.164419
GOTERM_BP_DIRECT	GO:0045742~positive regulation of epidermal growth factor receptor signaling pathway	8	0.355556	0.0110241	ENSG00000006451, ENSG00000115904, ENSG00000137936, ENSG00000280873, ENSG00000077044, ENSG00000110395, ENSG00000162139, ENSG00000011422, ENSG00000115355	1992	25	19333	3.1057	1	0.425007	0.420995
GOTERM_BP_DIRECT	GO:0048661~positive regulation of smooth muscle cell proliferation	15	0.666667	0.0110697	ENSG00000160712, ENSG00000115738, ENSG00000105329, ENSG00000105835, ENSG00000020426, ENSG00000115415, ENSG00000164171, ENSG00000114861, ENSG00000204490, ENSG00000228321, ENSG00000230108, ENSG00000274233, ENSG00000166478, ENSG00000118513, ENSG00000206439, ENSG00000121879, ENSG00000228978, ENSG00000232810, ENSG00000223952, ENSG00000163513, ENSG00000271503, ENSG00000228849, ENSG00000140443	1992	70	19333	2.07971	1	0.425007	0.420995
GOTERM_BP_DIRECT	GO:0014070~response to organic cyclic compound	15	0.666667	0.0110697	ENSG00000130522, ENSG00000075239, ENSG00000076555, ENSG00000105835, ENSG00000117528, ENSG00000159388, ENSG00000198888, ENSG00000112149, ENSG00000044115, ENSG00000184371, ENSG00000147872, ENSG00000123268, ENSG00000168769, ENSG00000141655, ENSG00000141543	1992	70	19333	2.07971	1	0.425007	0.420995
GOTERM_BP_DIRECT	GO:0000165~MAPK cascade	23	1.02222	0.0112221	ENSG00000089041, ENSG00000109756, ENSG00000069956, ENSG00000152689, ENSG00000006432, ENSG00000065559, ENSG00000204490, ENSG00000228321, ENSG00000137764, ENSG00000230108, ENSG00000206439, ENSG00000223952, ENSG00000228849, ENSG00000108984, ENSG00000143851, ENSG00000095015, ENSG00000154310, ENSG00000197442, ENSG00000105329, ENSG00000107968, ENSG00000171132, ENSG00000077782, ENSG00000196712, ENSG0000…	1992	128	19333	1.74392	1	0.428182	0.424139
GOTERM_CC_DIRECT	GO:0016363~nuclear matrix	23	1.02222	0.0112532	ENSG00000183207, ENSG00000160789, ENSG00000075624, ENSG00000147044, ENSG00000197299, ENSG00000049167, ENSG00000182718, ENSG00000071794, ENSG00000159267, ENSG00000117724, ENSG00000113368, ENSG00000083635, ENSG00000136485, ENSG00000066427, ENSG00000189079, ENSG00000087338, ENSG00000118513, ENSG00000101868, ENSG00000009694, ENSG00000127337, ENSG00000124788, ENSG00000141510, ENSG00000182568	2087	130	20580	1.74465	0.999986	0.172977	0.164581
KEGG_PATHWAY	hsa00640:Propanoate metabolism	10	0.444444	0.0112725	ENSG00000198130, ENSG00000114054, ENSG00000083123, ENSG00000172340, ENSG00000288299, ENSG00000076555, ENSG00000183044, ENSG00000175198, ENSG00000278540, ENSG00000275176, ENSG00000134333, ENSG00000131069	993	32	8205	2.58214	0.977831	0.0701402	0.0588677
UP_SEQ_FEATURE	DOMAIN:PH 1	10	0.444444	0.0112817	ENSG00000146426, ENSG00000107679, ENSG00000260873, ENSG00000172164, ENSG00000156299, ENSG00000113319, ENSG00000178385, ENSG00000006607, ENSG00000047365, ENSG00000168807, ENSG00000196526, ENSG00000285005	2122	37	20532	2.61508	1	1	0.997525
GOTERM_BP_DIRECT	GO:0009314~response to radiation	9	0.4	0.0113068	ENSG00000183813, ENSG00000171791, ENSG00000177606, ENSG00000112038, ENSG00000204490, ENSG00000228321, ENSG00000230108, ENSG00000170734, ENSG00000206439, ENSG00000170836, ENSG00000228978, ENSG00000232810, ENSG00000223952, ENSG00000057657, ENSG00000228849, ENSG00000141655	1992	31	19333	2.81767	1	0.42875	0.424702
GOTERM_CC_DIRECT	GO:0034774~secretory granule lumen	21	0.933333	0.0113685	ENSG00000110934, ENSG00000023697, ENSG00000240972, ENSG00000135932, ENSG00000133805, ENSG00000067225, ENSG00000156508, ENSG00000282019, ENSG00000197548, ENSG00000115233, ENSG00000096384, ENSG00000080824, ENSG00000138413, ENSG00000276701, ENSG00000086758, ENSG00000169299, ENSG00000162688, ENSG00000109320, ENSG00000163536, ENSG00000105220, ENSG00000109971, ENSG00000035403, ENSG00000163754	2087	115	20580	1.80071	0.999988	0.172977	0.164581
INTERPRO	IPR007052:CS-like domain	7	0.311111	0.0115328	ENSG00000090273, ENSG00000110172, ENSG00000285023, ENSG00000144736, ENSG00000116161, ENSG00000074696, ENSG00000120526, ENSG00000065615	2042	19	19176	3.45977	1	0.514205	0.509234
INTERPRO	IPR004182:GRAM	7	0.311111	0.0115328	ENSG00000155324, ENSG00000133812, ENSG00000063601, ENSG00000035681, ENSG00000183066, ENSG00000023171, ENSG00000087053	2042	19	19176	3.45977	1	0.514205	0.509234
GOTERM_CC_DIRECT	GO:0000785~chromatin	131	5.82222	0.0116033	ENSG00000124151, ENSG00000180530, ENSG00000143190, ENSG00000178573, ENSG00000113658, ENSG00000158169, ENSG00000114861, ENSG00000189079, ENSG00000115392, ENSG00000140525, ENSG00000140009, ENSG00000139083, ENSG00000122376, ENSG00000182568, ENSG00000072736, ENSG00000136824, ENSG00000075624, ENSG00000105866, ENSG00000069869, ENSG00000117724, ENSG00000174306, ENSG00000135336, ENSG00000135457, ENSG0000…	2087	1059	20580	1.21983	0.99999	0.173873	0.165435
UP_KW_BIOLOGICAL_PROCESS	KW-0237~DNA synthesis	6	0.266667	0.0116093	ENSG00000170734, ENSG00000135945, ENSG00000183814, ENSG00000117724, ENSG00000101751, ENSG00000070501	1292	13	11229	4.01131	0.830506	0.135739	0.125023
UP_KW_CELLULAR_COMPONENT	KW-0458~Lysosome	56	2.48889	0.0116908	ENSG00000137509, ENSG00000107611, ENSG00000198382, ENSG00000215048, ENSG00000237710, ENSG00000069974, ENSG00000164291, ENSG00000229295, ENSG00000165102, ENSG00000230763, ENSG00000008294, ENSG00000121966, ENSG00000141458, ENSG00000226826, ENSG00000141337, ENSG00000103257, ENSG00000164654, ENSG00000104497, ENSG00000113369, ENSG00000118242, ENSG00000130164, ENSG00000114573, ENSG00000138600, ENSG0000…	1902	376	17641	1.38138	0.476273	0.0642996	0.0549469
UP_SEQ_FEATURE	DOMAIN:PX	12	0.533333	0.0117031	ENSG00000104497, ENSG00000135317, ENSG00000178996, ENSG00000205302, ENSG00000104205, ENSG00000086300, ENSG00000168297, ENSG00000048471, ENSG00000114520, ENSG00000130340, ENSG00000089177, ENSG00000106266	2122	50	20532	2.32219	1	1	0.997525
KEGG_PATHWAY	hsa04012:ErbB signaling pathway	19	0.844444	0.0117525	ENSG00000100030, ENSG00000148660, ENSG00000115904, ENSG00000130669, ENSG00000097007, ENSG00000114423, ENSG00000154229, ENSG00000177606, ENSG00000197943, ENSG00000065559, ENSG00000110395, ENSG00000145349, ENSG00000051382, ENSG00000117020, ENSG00000121879, ENSG00000149269, ENSG00000275199, ENSG00000166501, ENSG00000100485, ENSG00000143322	993	85	8205	1.84699	0.981168	0.0717969	0.0602581
GOTERM_MF_DIRECT	GO:0019904~protein domain specific binding	42	1.86667	0.0117668	ENSG00000069974, ENSG00000097007, ENSG00000157077, ENSG00000150764, ENSG00000136854, ENSG00000116161, ENSG00000092820, ENSG00000139083, ENSG00000232421, ENSG00000196230, ENSG00000283060, ENSG00000115109, ENSG00000197442, ENSG00000134046, ENSG00000150995, ENSG00000069869, ENSG00000028116, ENSG00000112038, ENSG00000029725, ENSG00000170027, ENSG00000119139, ENSG00000011523, ENSG00000164144, ENSG0000…	2045	265	18908	1.4654	1	0.317519	0.311268
GOTERM_BP_DIRECT	GO:0043524~negative regulation of neuron apoptotic process	27	1.2	0.0118107	ENSG00000153234, ENSG00000144381, ENSG00000177606, ENSG00000134352, ENSG00000137486, ENSG00000136854, ENSG00000151651, ENSG00000114480, ENSG00000145715, ENSG00000100644, ENSG00000100601, ENSG00000288185, ENSG00000096968, ENSG00000164830, ENSG00000064393, ENSG00000089094, ENSG00000154153, ENSG00000171791, ENSG00000104998, ENSG00000159388, ENSG00000282019, ENSG00000171552, ENSG00000113742, ENSG0000…	1992	159	19333	1.64807	1	0.445111	0.440909
GOTERM_CC_DIRECT	GO:0031463~Cul3-RING ubiquitin ligase complex	10	0.444444	0.0119701	ENSG00000087448, ENSG00000144228, ENSG00000174010, ENSG00000146021, ENSG00000099910, ENSG00000122550, ENSG00000145332, ENSG00000114796, ENSG00000183655, ENSG00000109466	2087	38	20580	2.59501	0.999993	0.176693	0.168117
GOTERM_BP_DIRECT	GO:0045786~negative regulation of cell cycle	13	0.577778	0.0120427	ENSG00000150593, ENSG00000105810, ENSG00000071242, ENSG00000105329, ENSG00000112312, ENSG00000139687, ENSG00000020633, ENSG00000152894, ENSG00000138376, ENSG00000123358, ENSG00000184205, ENSG00000107485, ENSG00000012048, ENSG00000273993	1992	57	19333	2.21349	1	0.451086	0.446827
GOTERM_MF_DIRECT	GO:0003785~actin monomer binding	9	0.4	0.0121983	ENSG00000050405, ENSG00000034510, ENSG00000108518, ENSG00000097007, ENSG00000171132, ENSG00000196588, ENSG00000205542, ENSG00000170873, ENSG00000143322	2045	30	18908	2.77379	1	0.31793	0.311671
UP_KW_MOLECULAR_FUNCTION	KW-0378~Hydrolase	236	10.4889	0.0122483	ENSG00000137509, ENSG00000149177, ENSG00000151490, ENSG00000069974, ENSG00000137628, ENSG00000040199, ENSG00000151014, ENSG00000120875, ENSG00000126858, ENSG00000125885, ENSG00000177084, ENSG00000133818, ENSG00000141337, ENSG00000011198, ENSG00000145375, ENSG00000178295, ENSG00000182326, ENSG00000157349, ENSG00000075624, ENSG00000197121, ENSG00000175354, ENSG00000134242, ENSG00000123908, ENSG0000…	1365	1772	11719	1.14342	0.704791	0.0757865	0.0643037
GOTERM_MF_DIRECT	GO:0015026~coreceptor activity	11	0.488889	0.0123066	ENSG00000115232, ENSG00000167664, ENSG00000132329, ENSG00000150093, ENSG00000121989, ENSG00000121966, ENSG00000138448, ENSG00000281324, ENSG00000069702, ENSG00000106991, ENSG00000070018, ENSG00000154589	2045	42	18908	2.42156	1	0.31793	0.311671
INTERPRO	IPR001683:Phox homologous domain	12	0.533333	0.012423	ENSG00000104497, ENSG00000135317, ENSG00000178996, ENSG00000205302, ENSG00000104205, ENSG00000086300, ENSG00000168297, ENSG00000048471, ENSG00000114520, ENSG00000130340, ENSG00000089177, ENSG00000106266	2042	49	19176	2.29979	1	0.544506	0.539242
GOTERM_CC_DIRECT	GO:1904115~axon cytoplasm	14	0.622222	0.0124262	ENSG00000101350, ENSG00000021574, ENSG00000047579, ENSG00000182606, ENSG00000131437, ENSG00000177879, ENSG00000168280, ENSG00000150672, ENSG00000135049, ENSG00000276734, ENSG00000070718, ENSG00000100644, ENSG00000151914, ENSG00000054523, ENSG00000106211	2087	65	20580	2.12392	0.999996	0.179149	0.170455
GOTERM_MF_DIRECT	GO:0061631~ubiquitin conjugating enzyme activity	10	0.444444	0.0124673	ENSG00000072401, ENSG00000115760, ENSG00000186591, ENSG00000170142, ENSG00000198833, ENSG00000170035, ENSG00000107341, ENSG00000140367, ENSG00000182247, ENSG00000132388	2045	36	18908	2.56832	1	0.31793	0.311671
GOTERM_CC_DIRECT	GO:0014069~postsynaptic density	41	1.82222	0.0124988	ENSG00000235650, ENSG00000198763, ENSG00000135124, ENSG00000096150, ENSG00000197555, ENSG00000116106, ENSG00000227794, ENSG00000137486, ENSG00000135766, ENSG00000115310, ENSG00000226225, ENSG00000204217, ENSG00000168610, ENSG00000134909, ENSG00000052126, ENSG00000184588, ENSG00000105372, ENSG00000148700, ENSG00000107864, ENSG00000100030, ENSG00000047579, ENSG00000115904, ENSG00000103942, ENSG0000…	2087	275	20580	1.47019	0.999996	0.179149	0.170455
GOTERM_BP_DIRECT	GO:0032922~circadian regulation of gene expression	15	0.666667	0.0125177	ENSG00000106546, ENSG00000134107, ENSG00000180530, ENSG00000115738, ENSG00000283060, ENSG00000069667, ENSG00000104856, ENSG00000105835, ENSG00000179222, ENSG00000117318, ENSG00000008405, ENSG00000120738, ENSG00000134852, ENSG00000151014, ENSG00000086758, ENSG00000198380	1992	71	19333	2.05042	1	0.466038	0.461638
UP_SEQ_FEATURE	DOMAIN:UBC core	11	0.488889	0.0126479	ENSG00000184182, ENSG00000072401, ENSG00000115760, ENSG00000186591, ENSG00000170142, ENSG00000198833, ENSG00000170035, ENSG00000107341, ENSG00000140367, ENSG00000182247, ENSG00000132388	2122	44	20532	2.41894	1	1	0.997525
GOTERM_MF_DIRECT	GO:0004697~protein kinase C activity	6	0.266667	0.0127374	ENSG00000027075, ENSG00000115825, ENSG00000163558, ENSG00000171132, ENSG00000154229, ENSG00000166501	2045	14	18908	3.96256	1	0.31793	0.311671
GOTERM_MF_DIRECT	GO:0045295~gamma-catenin binding	6	0.266667	0.0127374	ENSG00000149177, ENSG00000044115, ENSG00000138795, ENSG00000134982, ENSG00000152894, ENSG00000151422, ENSG00000273993	2045	14	18908	3.96256	1	0.31793	0.311671
KEGG_PATHWAY	hsa05222:Small cell lung cancer	20	0.888889	0.0127965	ENSG00000023445, ENSG00000076604, ENSG00000131323, ENSG00000105810, ENSG00000150093, ENSG00000171791, ENSG00000138448, ENSG00000099860, ENSG00000171552, ENSG00000164171, ENSG00000112242, ENSG00000189283, ENSG00000139687, ENSG00000100906, ENSG00000091409, ENSG00000051382, ENSG00000117020, ENSG00000121879, ENSG00000109320, ENSG00000275199, ENSG00000141510	993	92	8205	1.79627	0.986798	0.076779	0.0644395
GOTERM_BP_DIRECT	GO:2000114~regulation of establishment of cell polarity	7	0.311111	0.0128779	ENSG00000143951, ENSG00000111913, ENSG00000141376, ENSG00000134318, ENSG00000138182, ENSG00000018189, ENSG00000107485	1992	20	19333	3.39686	1	0.470886	0.46644
GOTERM_BP_DIRECT	GO:0010165~response to X-ray	7	0.311111	0.0128779	ENSG00000166130, ENSG00000197299, ENSG00000049167, ENSG00000135046, ENSG00000152422, ENSG00000141510, ENSG00000185515	1992	20	19333	3.39686	1	0.470886	0.46644
GOTERM_BP_DIRECT	GO:0007041~lysosomal transport	7	0.311111	0.0128779	ENSG00000113273, ENSG00000143952, ENSG00000165102, ENSG00000204389, ENSG00000215328, ENSG00000235941, ENSG00000237724, ENSG00000003393, ENSG00000069869, ENSG00000141458, ENSG00000234475	1992	20	19333	3.39686	1	0.470886	0.46644
GOTERM_MF_DIRECT	GO:0042393~histone binding	32	1.42222	0.0128866	ENSG00000163935, ENSG00000180198, ENSG00000146285, ENSG00000115415, ENSG00000080503, ENSG00000117139, ENSG00000138795, ENSG00000198945, ENSG00000171843, ENSG00000011258, ENSG00000141376, ENSG00000171316, ENSG00000138496, ENSG00000010803, ENSG00000096968, ENSG00000184205, ENSG00000185513, ENSG00000106443, ENSG00000132600, ENSG00000047634, ENSG00000156531, ENSG00000239605, ENSG00000010292, ENSG0000…	2045	190	18908	1.55722	1	0.31793	0.311671
GOTERM_CC_DIRECT	GO:0005876~spindle microtubule	11	0.488889	0.0130607	ENSG00000138175, ENSG00000101350, ENSG00000198718, ENSG00000163539, ENSG00000068796, ENSG00000138160, ENSG00000182628, ENSG00000137814, ENSG00000131437, ENSG00000176155, ENSG00000070501	2087	45	20580	2.41048	0.999998	0.184529	0.175573
GOTERM_BP_DIRECT	GO:0034097~response to cytokine	12	0.533333	0.0132686	ENSG00000136603, ENSG00000160712, ENSG00000162924, ENSG00000171791, ENSG00000104856, ENSG00000115415, ENSG00000143384, ENSG00000177606, ENSG00000134352, ENSG00000171552, ENSG00000141655, ENSG00000102265	1992	51	19333	2.28361	1	0.472736	0.468272
INTERPRO	IPR004827:Basic-leucine zipper domain	13	0.577778	0.013399	ENSG00000156127, ENSG00000130522, ENSG00000095794, ENSG00000178573, ENSG00000118260, ENSG00000177606, ENSG00000171223, ENSG00000112182, ENSG00000169136, ENSG00000165030, ENSG00000156273, ENSG00000123268, ENSG00000182158	2042	56	19176	2.18001	1	0.577498	0.571915
GOTERM_BP_DIRECT	GO:0030335~positive regulation of cell migration	40	1.77778	0.0134921	ENSG00000134318, ENSG00000111859, ENSG00000179820, ENSG00000138814, ENSG00000018189, ENSG00000166949, ENSG00000044574, ENSG00000154229, ENSG00000116106, ENSG00000133961, ENSG00000138795, ENSG00000152127, ENSG00000141298, ENSG00000168610, ENSG00000008294, ENSG00000087589, ENSG00000121966, ENSG00000096968, ENSG00000133818, ENSG00000149311, ENSG00000168615, ENSG00000140443, ENSG00000285222, ENSG0000…	1992	264	19333	1.4705	1	0.472736	0.468272
GOTERM_MF_DIRECT	GO:0003690~double-stranded DNA binding	22	0.977778	0.013524	ENSG00000015171, ENSG00000237333, ENSG00000113318, ENSG00000175387, ENSG00000137628, ENSG00000153250, ENSG00000115415, ENSG00000020922, ENSG00000227314, ENSG00000164430, ENSG00000102309, ENSG00000204410, ENSG00000230961, ENSG00000183570, ENSG00000182185, ENSG00000163568, ENSG00000127989, ENSG00000101773, ENSG00000163564, ENSG00000182568, ENSG00000091592, ENSG00000100030, ENSG00000008405, ENSG0000…	2045	117	18908	1.73856	1	0.328957	0.322481
GOTERM_BP_DIRECT	GO:0006954~inflammatory response	58	2.57778	0.0135542	ENSG00000196083, ENSG00000110944, ENSG00000135046, ENSG00000078124, ENSG00000151651, ENSG00000228321, ENSG00000134070, ENSG00000168610, ENSG00000144802, ENSG00000168297, ENSG00000121966, ENSG00000223952, ENSG00000123146, ENSG00000163568, ENSG00000160013, ENSG00000100784, ENSG00000228849, ENSG00000169902, ENSG00000167604, ENSG00000072736, ENSG00000152495, ENSG00000240972, ENSG00000186827, ENSG0000…	1992	413	19333	1.36297	1	0.472736	0.468272
KEGG_PATHWAY	hsa04062:Chemokine signaling pathway	35	1.55556	0.013609	ENSG00000134318, ENSG00000126353, ENSG00000141506, ENSG00000115415, ENSG00000137486, ENSG00000134215, ENSG00000168610, ENSG00000121966, ENSG00000138031, ENSG00000186469, ENSG00000096968, ENSG00000275199, ENSG00000100485, ENSG00000183813, ENSG00000100030, ENSG00000156299, ENSG00000115904, ENSG00000198873, ENSG00000069966, ENSG00000197943, ENSG00000151882, ENSG00000282972, ENSG00000100906, ENSG0000…	993	192	8205	1.50625	0.989989	0.0802215	0.0673288
GOTERM_BP_DIRECT	GO:0016567~protein ubiquitination	68	3.02222	0.0137334	ENSG00000151692, ENSG00000146021, ENSG00000174010, ENSG00000197776, ENSG00000114423, ENSG00000171621, ENSG00000100628, ENSG00000122779, ENSG00000012963, ENSG00000086758, ENSG00000091732, ENSG00000166439, ENSG00000101236, ENSG00000145332, ENSG00000274229, ENSG00000109670, ENSG00000183655, ENSG00000012048, ENSG00000141576, ENSG00000085382, ENSG00000278787, ENSG00000287542, ENSG00000196151, ENSG0000…	1992	498	19333	1.32522	1	0.472736	0.468272
GOTERM_BP_DIRECT	GO:0019082~viral protein processing	9	0.4	0.0137467	ENSG00000138496, ENSG00000141429, ENSG00000033170, ENSG00000073849, ENSG00000071073, ENSG00000184005, ENSG00000152127, ENSG00000112893, ENSG00000140564	1992	32	19333	2.72962	1	0.472736	0.468272
GOTERM_BP_DIRECT	GO:0060325~face morphogenesis	9	0.4	0.0137467	ENSG00000107679, ENSG00000198363, ENSG00000115839, ENSG00000166224, ENSG00000105329, ENSG00000150347, ENSG00000281324, ENSG00000163659, ENSG00000138795, ENSG00000070018	1992	32	19333	2.72962	1	0.472736	0.468272
GOTERM_BP_DIRECT	GO:0071353~cellular response to interleukin-4	8	0.355556	0.0137736	ENSG00000262304, ENSG00000081059, ENSG00000165030, ENSG00000123416, ENSG00000044574, ENSG00000138795, ENSG00000107485, ENSG00000197417, ENSG00000096384	1992	26	19333	2.98625	1	0.472736	0.468272
GOTERM_BP_DIRECT	GO:0016601~Rac protein signal transduction	8	0.355556	0.0137736	ENSG00000156299, ENSG00000168421, ENSG00000003393, ENSG00000006607, ENSG00000074696, ENSG00000138443, ENSG00000196712, ENSG00000085382	1992	26	19333	2.98625	1	0.472736	0.468272
GOTERM_BP_DIRECT	GO:0006622~protein targeting to lysosome	8	0.355556	0.0137736	ENSG00000039319, ENSG00000104497, ENSG00000143952, ENSG00000138760, ENSG00000196455, ENSG00000069869, ENSG00000137642, ENSG00000126775	1992	26	19333	2.98625	1	0.472736	0.468272
UP_SEQ_FEATURE	DOMAIN:Ricin B-type lectin	8	0.355556	0.0139993	ENSG00000178234, ENSG00000139629, ENSG00000080200, ENSG00000141429, ENSG00000115339, ENSG00000112297, ENSG00000109586, ENSG00000054219	2122	26	20532	2.97716	1	1	0.997525
GOTERM_BP_DIRECT	GO:0032731~positive regulation of interleukin-1 beta production	14	0.622222	0.0140589	ENSG00000091592, ENSG00000089041, ENSG00000172175, ENSG00000154451, ENSG00000166949, ENSG00000142192, ENSG00000120738, ENSG00000204490, ENSG00000228321, ENSG00000230108, ENSG00000206439, ENSG00000168610, ENSG00000228978, ENSG00000232810, ENSG00000223952, ENSG00000163568, ENSG00000096968, ENSG00000228849, ENSG00000106100, ENSG00000163564, ENSG00000106211	1992	65	19333	2.09038	1	0.472736	0.468272
GOTERM_BP_DIRECT	GO:0043583~ear development	5	0.222222	0.0141488	ENSG00000121039, ENSG00000117298, ENSG00000171791, ENSG00000153094, ENSG00000107485	1992	10	19333	4.85266	1	0.472736	0.468272
GOTERM_BP_DIRECT	GO:0042276~error-prone translesion synthesis	5	0.222222	0.0141488	ENSG00000170734, ENSG00000135945, ENSG00000164306, ENSG00000101751, ENSG00000009413	1992	10	19333	4.85266	1	0.472736	0.468272
GOTERM_BP_DIRECT	GO:0010888~negative regulation of lipid storage	5	0.222222	0.0141488	ENSG00000230108, ENSG00000206439, ENSG00000175354, ENSG00000228978, ENSG00000232810, ENSG00000223952, ENSG00000138448, ENSG00000228849, ENSG00000171456, ENSG00000204490, ENSG00000228321, ENSG00000100906	1992	10	19333	4.85266	1	0.472736	0.468272
GOTERM_BP_DIRECT	GO:1905820~positive regulation of chromosome separation	5	0.222222	0.0141488	ENSG00000136824, ENSG00000188313, ENSG00000010292, ENSG00000146918, ENSG00000151503	1992	10	19333	4.85266	1	0.472736	0.468272
GOTERM_BP_DIRECT	GO:0050861~positive regulation of B cell receptor signaling pathway	5	0.222222	0.0141488	ENSG00000035720, ENSG00000027075, ENSG00000196950, ENSG00000114861, ENSG00000166501	1992	10	19333	4.85266	1	0.472736	0.468272
UP_SEQ_FEATURE	DOMAIN:Fibronectin type-III 3	17	0.755556	0.0141608	ENSG00000069188, ENSG00000111727, ENSG00000149177, ENSG00000151490, ENSG00000162804, ENSG00000104998, ENSG00000005379, ENSG00000075420, ENSG00000081985, ENSG00000116678, ENSG00000134352, ENSG00000155657, ENSG00000152894, ENSG00000137642, ENSG00000101605, ENSG00000288185, ENSG00000102531, ENSG00000273993, ENSG00000140443	2122	86	20532	1.91265	1	1	0.997525
KEGG_PATHWAY	hsa04664:Fc epsilon RI signaling pathway	16	0.711111	0.0142045	ENSG00000100030, ENSG00000132965, ENSG00000115904, ENSG00000043462, ENSG00000154229, ENSG00000197943, ENSG00000065559, ENSG00000134215, ENSG00000204490, ENSG00000228321, ENSG00000230108, ENSG00000206439, ENSG00000051382, ENSG00000117020, ENSG00000121879, ENSG00000228978, ENSG00000232810, ENSG00000223952, ENSG00000228849, ENSG00000010810, ENSG00000275199, ENSG00000108984, ENSG00000100485, ENSG0000…	993	68	8205	1.9442	0.991827	0.0813379	0.0682657
UP_KW_BIOLOGICAL_PROCESS	KW-0945~Host-virus interaction	94	4.17778	0.0142555	ENSG00000215328, ENSG00000182718, ENSG00000164171, ENSG00000134352, ENSG00000206053, ENSG00000089902, ENSG00000166471, ENSG00000121966, ENSG00000055332, ENSG00000109670, ENSG00000141458, ENSG00000182568, ENSG00000106554, ENSG00000108854, ENSG00000138448, ENSG00000069869, ENSG00000175115, ENSG00000028116, ENSG00000138443, ENSG00000130164, ENSG00000115267, ENSG00000204389, ENSG00000086102, ENSG0000…	1292	651	11229	1.25495	0.887233	0.151887	0.139896
KEGG_PATHWAY	hsa04340:Hedgehog signaling pathway	14	0.622222	0.0142825	ENSG00000185716, ENSG00000108854, ENSG00000280680, ENSG00000151292, ENSG00000131437, ENSG00000171791, ENSG00000154309, ENSG00000137486, ENSG00000118971, ENSG00000169118, ENSG00000144228, ENSG00000203965, ENSG00000054392, ENSG00000100077, ENSG00000142875	993	56	8205	2.06571	0.992042	0.0813379	0.0682657
UP_SEQ_FEATURE	MOTIF:BH1	5	0.222222	0.0143025	ENSG00000099968, ENSG00000171791, ENSG00000143384, ENSG00000171552, ENSG00000140379	2122	10	20532	4.83789	1	1	0.997525
UP_SEQ_FEATURE	MUTAGEN:C->S: Loss of activity.	5	0.222222	0.0143025	ENSG00000152484, ENSG00000170035, ENSG00000144455, ENSG00000138621, ENSG00000087053	2122	10	20532	4.83789	1	1	0.997525
GOTERM_BP_DIRECT	GO:0070989~oxidative demethylation	6	0.266667	0.0143137	ENSG00000140718, ENSG00000100601, ENSG00000160993, ENSG00000168769, ENSG00000187605, ENSG00000138336	1992	15	19333	3.88213	1	0.472736	0.468272
GOTERM_BP_DIRECT	GO:0016180~snRNA processing	6	0.266667	0.0143137	ENSG00000149262, ENSG00000104299, ENSG00000104613, ENSG00000108506, ENSG00000102786, ENSG00000138785	1992	15	19333	3.88213	1	0.472736	0.468272
GOTERM_BP_DIRECT	GO:0070306~lens fiber cell differentiation	6	0.266667	0.0143137	ENSG00000136603, ENSG00000166949, ENSG00000178573, ENSG00000105329, ENSG00000196116, ENSG00000117139	1992	15	19333	3.88213	1	0.472736	0.468272
UP_SEQ_FEATURE	DOMAIN:Calponin-homology (CH)	16	0.711111	0.0143797	ENSG00000152582, ENSG00000131018, ENSG00000133816, ENSG00000130559, ENSG00000066279, ENSG00000115504, ENSG00000243156, ENSG00000150764, ENSG00000136068, ENSG00000134215, ENSG00000115355, ENSG00000145703, ENSG00000151914, ENSG00000188677, ENSG00000054654, ENSG00000100014	2122	79	20532	1.95965	1	1	0.997525
UP_SEQ_FEATURE	DOMAIN:TYR_PHOSPHATASE_2	14	0.622222	0.0144076	ENSG00000151490, ENSG00000175354, ENSG00000134242, ENSG00000152894, ENSG00000141298, ENSG00000063601, ENSG00000169410, ENSG00000079335, ENSG00000167065, ENSG00000081377, ENSG00000143507, ENSG00000088179, ENSG00000087053, ENSG00000273993, ENSG00000143851	2122	65	20532	2.08401	1	1	0.997525
UP_SEQ_FEATURE	MOTIF:GFFKR motif	6	0.266667	0.0144973	ENSG00000091409, ENSG00000115232, ENSG00000138448, ENSG00000005844, ENSG00000164171, ENSG00000213949	2122	15	20532	3.87031	1	1	0.997525
UP_SEQ_FEATURE	SITE:Interaction with DNA	6	0.266667	0.0144973	ENSG00000239713, ENSG00000131747, ENSG00000127989, ENSG00000120738, ENSG00000141510, ENSG00000189308	2122	15	20532	3.87031	1	1	0.997525
SMART	SM00338:BRLZ	13	0.577778	0.0145495	ENSG00000156127, ENSG00000130522, ENSG00000095794, ENSG00000178573, ENSG00000118260, ENSG00000177606, ENSG00000171223, ENSG00000112182, ENSG00000169136, ENSG00000165030, ENSG00000156273, ENSG00000123268, ENSG00000182158	1186	53	10379	2.14654	0.999132	0.338301	0.329861
GOTERM_BP_DIRECT	GO:0010628~positive regulation of gene expression	71	3.15556	0.0145824	ENSG00000134318, ENSG00000172071, ENSG00000069974, ENSG00000107779, ENSG00000215328, ENSG00000175387, ENSG00000166949, ENSG00000178573, ENSG00000269821, ENSG00000117139, ENSG00000138795, ENSG00000130396, ENSG00000155657, ENSG00000228321, ENSG00000122779, ENSG00000035720, ENSG00000168214, ENSG00000168610, ENSG00000223952, ENSG00000092820, ENSG00000228849, ENSG00000012048, ENSG00000102760, ENSG0000…	1992	525	19333	1.31253	1	0.479035	0.474512
GOTERM_MF_DIRECT	GO:0043539~protein serine/threonine kinase activator activity	13	0.577778	0.0150289	ENSG00000135932, ENSG00000115904, ENSG00000107779, ENSG00000105329, ENSG00000006634, ENSG00000137764, ENSG00000204217, ENSG00000121879, ENSG00000003393, ENSG00000102547, ENSG00000108984, ENSG00000104375, ENSG00000073803	2045	56	18908	2.14638	1	0.360485	0.353388
INTERPRO	IPR000608:Ubiquitin-conjugating enzyme, E2	11	0.488889	0.0153887	ENSG00000184182, ENSG00000072401, ENSG00000115760, ENSG00000186591, ENSG00000170142, ENSG00000198833, ENSG00000170035, ENSG00000107341, ENSG00000140367, ENSG00000182247, ENSG00000132388	2042	44	19176	2.3477	1	0.652381	0.646074
SMART	SM00109:C1	15	0.666667	0.015417	ENSG00000102780, ENSG00000134318, ENSG00000153179, ENSG00000115825, ENSG00000171132, ENSG00000280873, ENSG00000152689, ENSG00000154229, ENSG00000077044, ENSG00000066933, ENSG00000134215, ENSG00000141068, ENSG00000027075, ENSG00000163558, ENSG00000161800, ENSG00000166501	1186	66	10379	1.98892	0.999432	0.338301	0.329861
UP_KW_BIOLOGICAL_PROCESS	KW-0970~Cilium biogenesis/degradation	34	1.51111	0.0154855	ENSG00000101052, ENSG00000096872, ENSG00000149292, ENSG00000103995, ENSG00000137601, ENSG00000135541, ENSG00000173588, ENSG00000153317, ENSG00000157796, ENSG00000139323, ENSG00000115355, ENSG00000198718, ENSG00000143951, ENSG00000054282, ENSG00000117155, ENSG00000007047, ENSG00000168014, ENSG00000187535, ENSG00000108423, ENSG00000164953, ENSG00000156313, ENSG00000182504, ENSG00000131437, ENSG0000…	1292	196	11229	1.50765	0.906725	0.151887	0.139896
GOTERM_BP_DIRECT	GO:0045785~positive regulation of cell adhesion	13	0.577778	0.0157462	ENSG00000126353, ENSG00000149177, ENSG00000138814, ENSG00000138448, ENSG00000154229, ENSG00000164171, ENSG00000116106, ENSG00000151651, ENSG00000134215, ENSG00000204490, ENSG00000228321, ENSG00000230108, ENSG00000274233, ENSG00000206439, ENSG00000186891, ENSG00000228978, ENSG00000232810, ENSG00000223952, ENSG00000271503, ENSG00000228849, ENSG00000149311	1992	59	19333	2.13846	1	0.514516	0.509658
GOTERM_BP_DIRECT	GO:0060021~palate development	14	0.622222	0.0159046	ENSG00000107679, ENSG00000198363, ENSG00000115904, ENSG00000107779, ENSG00000146350, ENSG00000150347, ENSG00000281324, ENSG00000197603, ENSG00000143951, ENSG00000186480, ENSG00000162496, ENSG00000166224, ENSG00000103148, ENSG00000163659, ENSG00000070018	1992	66	19333	2.0587	1	0.51694	0.512059
KEGG_PATHWAY	hsa04935:Growth hormone synthesis, secretion and action	24	1.06667	0.0160712	ENSG00000115415, ENSG00000154229, ENSG00000171223, ENSG00000065559, ENSG00000168610, ENSG00000138031, ENSG00000096968, ENSG00000185338, ENSG00000275199, ENSG00000108984, ENSG00000100485, ENSG00000095015, ENSG00000100030, ENSG00000115904, ENSG00000118260, ENSG00000150995, ENSG00000197943, ENSG00000051382, ENSG00000117020, ENSG00000121879, ENSG00000162104, ENSG00000156052, ENSG00000182158, ENSG0000…	993	120	8205	1.65257	0.995677	0.089999	0.0755348
UP_SEQ_FEATURE	DOMAIN:Phorbol-ester/DAG-type	13	0.577778	0.0161126	ENSG00000102780, ENSG00000134318, ENSG00000153179, ENSG00000115825, ENSG00000171132, ENSG00000280873, ENSG00000154229, ENSG00000077044, ENSG00000066933, ENSG00000134215, ENSG00000141068, ENSG00000027075, ENSG00000163558, ENSG00000161800	2122	59	20532	2.13195	1	1	0.997525
SMART	SM00875:SM00875	14	0.622222	0.0161705	ENSG00000146021, ENSG00000174010, ENSG00000114648, ENSG00000099910, ENSG00000119771, ENSG00000114796, ENSG00000087338, ENSG00000213160, ENSG00000122550, ENSG00000277222, ENSG00000145332, ENSG00000183655, ENSG00000182359, ENSG00000109466, ENSG00000011114	1186	60	10379	2.04196	0.999607	0.338301	0.329861
SMART	SM00490:HELICc	22	0.977778	0.0161765	ENSG00000157349, ENSG00000177200, ENSG00000178105, ENSG00000197299, ENSG00000137628, ENSG00000071794, ENSG00000080503, ENSG00000067248, ENSG00000181381, ENSG00000116830, ENSG00000115267, ENSG00000171316, ENSG00000138375, ENSG00000187790, ENSG00000128908, ENSG00000182150, ENSG00000119969, ENSG00000260537, ENSG00000121988, ENSG00000163312, ENSG00000146414, ENSG00000163214, ENSG00000141543	1186	113	10379	1.70379	0.999608	0.338301	0.329861
GOTERM_CC_DIRECT	GO:0005770~late endosome	25	1.11111	0.0162769	ENSG00000198382, ENSG00000154265, ENSG00000109756, ENSG00000069974, ENSG00000215305, ENSG00000040531, ENSG00000170310, ENSG00000138670, ENSG00000121966, ENSG00000109572, ENSG00000109971, ENSG00000104497, ENSG00000100030, ENSG00000135317, ENSG00000077984, ENSG00000170088, ENSG00000196455, ENSG00000130164, ENSG00000138600, ENSG00000115561, ENSG00000116473, ENSG00000161011, ENSG00000079950, ENSG0000…	2087	150	20580	1.64351	1	0.222669	0.211862
UP_SEQ_FEATURE	REPEAT:HEAT 1	14	0.622222	0.0162939	ENSG00000175054, ENSG00000149262, ENSG00000163539, ENSG00000129493, ENSG00000175216, ENSG00000196455, ENSG00000008869, ENSG00000151503, ENSG00000068878, ENSG00000075151, ENSG00000198718, ENSG00000168038, ENSG00000120800, ENSG00000103047	2122	66	20532	2.05244	1	1	0.997525
UP_SEQ_FEATURE	REPEAT:HEAT 2	14	0.622222	0.0162939	ENSG00000175054, ENSG00000149262, ENSG00000163539, ENSG00000129493, ENSG00000175216, ENSG00000196455, ENSG00000008869, ENSG00000151503, ENSG00000068878, ENSG00000075151, ENSG00000198718, ENSG00000168038, ENSG00000120800, ENSG00000103047	2122	66	20532	2.05244	1	1	0.997525
INTERPRO	IPR018181:Heat shock protein 70, conserved site	6	0.266667	0.0163714	ENSG00000215328, ENSG00000235941, ENSG00000237724, ENSG00000044574, ENSG00000212866, ENSG00000232804, ENSG00000204389, ENSG00000224501, ENSG00000170606, ENSG00000204388, ENSG00000231555, ENSG00000234475, ENSG00000109971, ENSG00000120694	2042	15	19176	3.75632	1	0.65732	0.650965
INTERPRO	IPR013126:Heat shock protein 70 family	6	0.266667	0.0163714	ENSG00000215328, ENSG00000235941, ENSG00000237724, ENSG00000044574, ENSG00000212866, ENSG00000232804, ENSG00000204389, ENSG00000224501, ENSG00000170606, ENSG00000204388, ENSG00000231555, ENSG00000234475, ENSG00000109971, ENSG00000120694	2042	15	19176	3.75632	1	0.65732	0.650965
INTERPRO	IPR019804:Ras guanine-nucleotide exchange factor, conserved site	6	0.266667	0.0163714	ENSG00000138670, ENSG00000115904, ENSG00000113319, ENSG00000107263, ENSG00000100485, ENSG00000143344	2042	15	19176	3.75632	1	0.65732	0.650965
UP_KW_BIOLOGICAL_PROCESS	KW-0051~Antiviral defense	25	1.11111	0.0163914	ENSG00000110944, ENSG00000239713, ENSG00000137628, ENSG00000115415, ENSG00000132274, ENSG00000164430, ENSG00000138496, ENSG00000055332, ENSG00000125347, ENSG00000124256, ENSG00000197381, ENSG00000183735, ENSG00000243646, ENSG00000134321, ENSG00000138646, ENSG00000115267, ENSG00000157601, ENSG00000013503, ENSG00000164300, ENSG00000128829, ENSG00000188313, ENSG00000101347, ENSG00000183486, ENSG0000…	1292	133	11229	1.63368	0.918905	0.151887	0.139896
GOTERM_CC_DIRECT	GO:0000152~nuclear ubiquitin ligase complex	4	0.177778	0.0164356	ENSG00000138376, ENSG00000012048, ENSG00000185515, ENSG00000158019	2087	6	20580	6.57403	1	0.222669	0.211862
GOTERM_CC_DIRECT	GO:0070533~BRCA1-C complex	4	0.177778	0.0164356	ENSG00000138376, ENSG00000020922, ENSG00000101773, ENSG00000012048	2087	6	20580	6.57403	1	0.222669	0.211862
GOTERM_BP_DIRECT	GO:0080111~DNA demethylation	7	0.311111	0.016491	ENSG00000140718, ENSG00000239713, ENSG00000100601, ENSG00000160993, ENSG00000168769, ENSG00000187605, ENSG00000138336	1992	21	19333	3.23511	1	0.524022	0.519074
GOTERM_BP_DIRECT	GO:0038096~Fc-gamma receptor signaling pathway involved in phagocytosis	7	0.311111	0.016491	ENSG00000097007, ENSG00000149269, ENSG00000171132, ENSG00000176105, ENSG00000106683, ENSG00000010810, ENSG00000134215	1992	21	19333	3.23511	1	0.524022	0.519074
INTERPRO	IPR027267:Arfaptin homology (AH) domain/BAR domain	16	0.711111	0.016522	ENSG00000110934, ENSG00000178996, ENSG00000196220, ENSG00000145819, ENSG00000153317, ENSG00000130340, ENSG00000114520, ENSG00000170873, ENSG00000266028, ENSG00000151422, ENSG00000137478, ENSG00000164144, ENSG00000205302, ENSG00000100266, ENSG00000071205, ENSG00000106266	2042	78	19176	1.92632	1	0.65732	0.650965
GOTERM_BP_DIRECT	GO:0007628~adult walking behavior	9	0.4	0.0165489	ENSG00000171316, ENSG00000173406, ENSG00000064393, ENSG00000285130, ENSG00000040531, ENSG00000165060, ENSG00000141458, ENSG00000116106, ENSG00000164830, ENSG00000135049	1992	33	19333	2.64691	1	0.524022	0.519074
GOTERM_BP_DIRECT	GO:0043029~T cell homeostasis	9	0.4	0.0165489	ENSG00000089041, ENSG00000092020, ENSG00000125735, ENSG00000168685, ENSG00000171791, ENSG00000105329, ENSG00000153094, ENSG00000135870, ENSG00000147138	1992	33	19333	2.64691	1	0.524022	0.519074
GOTERM_BP_DIRECT	GO:0048705~skeletal system morphogenesis	9	0.4	0.0165489	ENSG00000089041, ENSG00000152582, ENSG00000186153, ENSG00000107679, ENSG00000166224, ENSG00000150347, ENSG00000077782, ENSG00000163659, ENSG00000163785	1992	33	19333	2.64691	1	0.524022	0.519074
GOTERM_BP_DIRECT	GO:0034198~cellular response to amino acid starvation	11	0.488889	0.0168584	ENSG00000100150, ENSG00000285069, ENSG00000100030, ENSG00000172071, ENSG00000130766, ENSG00000128829, ENSG00000197442, ENSG00000055332, ENSG00000080546, ENSG00000111203, ENSG00000103148, ENSG00000164654	1992	46	19333	2.32084	1	0.524183	0.519234
GOTERM_BP_DIRECT	GO:0006661~phosphatidylinositol biosynthetic process	11	0.488889	0.0168584	ENSG00000078269, ENSG00000112367, ENSG00000197943, ENSG00000198825, ENSG00000035115, ENSG00000277733, ENSG00000277923, ENSG00000063601, ENSG00000275118, ENSG00000278519, ENSG00000125505, ENSG00000273592, ENSG00000276935, ENSG00000274194, ENSG00000109452, ENSG00000278322, ENSG00000107242, ENSG00000090975, ENSG00000277025, ENSG00000087053	1992	46	19333	2.32084	1	0.524183	0.519234
GOTERM_BP_DIRECT	GO:0030509~BMP signaling pathway	17	0.755556	0.0169747	ENSG00000150593, ENSG00000107779, ENSG00000128791, ENSG00000175387, ENSG00000166949, ENSG00000095951, ENSG00000105329, ENSG00000097007, ENSG00000113658, ENSG00000120738, ENSG00000069702, ENSG00000138795, ENSG00000204217, ENSG00000121989, ENSG00000124813, ENSG00000182197, ENSG00000106991	1992	88	19333	1.87489	1	0.524183	0.519234
GOTERM_BP_DIRECT	GO:1904262~negative regulation of TORC1 signaling	8	0.355556	0.0169807	ENSG00000100150, ENSG00000285069, ENSG00000130766, ENSG00000080546, ENSG00000111203, ENSG00000141458, ENSG00000103148, ENSG00000149311, ENSG00000164654	1992	27	19333	2.87565	1	0.524183	0.519234
GOTERM_BP_DIRECT	GO:0010608~posttranscriptional regulation of gene expression	8	0.355556	0.0169807	ENSG00000285222, ENSG00000111846, ENSG00000138496, ENSG00000115109, ENSG00000127804, ENSG00000151876, ENSG00000135870, ENSG00000196116, ENSG00000126775	1992	27	19333	2.87565	1	0.524183	0.519234
UP_KW_BIOLOGICAL_PROCESS	KW-0804~Transcription	313	13.9111	0.0169873	ENSG00000185947, ENSG00000111912, ENSG00000196284, ENSG00000143190, ENSG00000178177, ENSG00000113658, ENSG00000175105, ENSG00000114861, ENSG00000160094, ENSG00000189079, ENSG00000089902, ENSG00000128915, ENSG00000023608, ENSG00000055332, ENSG00000078699, ENSG00000140009, ENSG00000108984, ENSG00000012048, ENSG00000182568, ENSG00000213020, ENSG00000106554, ENSG00000197362, ENSG00000196152, ENSG0000…	1292	2448	11229	1.11125	0.926042	0.151887	0.139896
GOTERM_MF_DIRECT	GO:0016874~ligase activity	11	0.488889	0.0170228	ENSG00000114054, ENSG00000135679, ENSG00000115392, ENSG00000172340, ENSG00000076555, ENSG00000175198, ENSG00000278540, ENSG00000185345, ENSG00000138646, ENSG00000275176, ENSG00000012048, ENSG00000105486	2045	44	18908	2.31149	1	0.402718	0.394789
GOTERM_BP_DIRECT	GO:0033081~regulation of T cell differentiation in thymus	4	0.177778	0.0171704	ENSG00000152495, ENSG00000148516, ENSG00000115904, ENSG00000100485	1992	6	19333	6.47021	1	0.527389	0.52241
UP_SEQ_FEATURE	DNA_BIND:Homeobox; atypical	4	0.177778	0.0173176	ENSG00000148516, ENSG00000169554, ENSG00000179981, ENSG00000171476	2122	6	20532	6.45052	1	1	0.997525
GOTERM_CC_DIRECT	GO:0005694~chromosome	38	1.68889	0.0173324	ENSG00000015171, ENSG00000180198, ENSG00000145391, ENSG00000197299, ENSG00000137804, ENSG00000074266, ENSG00000147174, ENSG00000111877, ENSG00000197498, ENSG00000197312, ENSG00000020426, ENSG00000138778, ENSG00000134852, ENSG00000171843, ENSG00000173715, ENSG00000102309, ENSG00000163029, ENSG00000125885, ENSG00000103479, ENSG00000109670, ENSG00000101596, ENSG00000012048, ENSG00000122376, ENSG0000…	2087	256	20580	1.46375	1	0.231645	0.220402
GOTERM_BP_DIRECT	GO:0005975~carbohydrate metabolic process	28	1.24444	0.0173901	ENSG00000132434, ENSG00000214013, ENSG00000109814, ENSG00000116406, ENSG00000115339, ENSG00000151116, ENSG00000172331, ENSG00000134333, ENSG00000172456, ENSG00000197417, ENSG00000114480, ENSG00000176928, ENSG00000143891, ENSG00000162139, ENSG00000111728, ENSG00000288299, ENSG00000262304, ENSG00000115525, ENSG00000282019, ENSG00000111885, ENSG00000156958, ENSG00000112893, ENSG00000117643, ENSG0000…	1992	172	19333	1.57994	1	0.531478	0.52646
GOTERM_MF_DIRECT	GO:0005545~1-phosphatidylinositol binding	6	0.266667	0.0174351	ENSG00000039319, ENSG00000165861, ENSG00000086300, ENSG00000159023, ENSG00000157077, ENSG00000130340	2045	15	18908	3.69839	1	0.406899	0.398888
GOTERM_BP_DIRECT	GO:0030218~erythrocyte differentiation	12	0.533333	0.0175686	ENSG00000064393, ENSG00000118513, ENSG00000089902, ENSG00000162769, ENSG00000175354, ENSG00000113658, ENSG00000146918, ENSG00000096968, ENSG00000105372, ENSG00000185811, ENSG00000161800, ENSG00000107485	1992	53	19333	2.19743	1	0.534276	0.529232
KEGG_PATHWAY	hsa05225:Hepatocellular carcinoma	31	1.37778	0.0175944	ENSG00000105810, ENSG00000175387, ENSG00000166949, ENSG00000080503, ENSG00000099860, ENSG00000154229, ENSG00000112242, ENSG00000138795, ENSG00000139687, ENSG00000189079, ENSG00000143198, ENSG00000275199, ENSG00000070018, ENSG00000100485, ENSG00000141510, ENSG00000164930, ENSG00000140443, ENSG00000100030, ENSG00000075624, ENSG00000115904, ENSG00000105329, ENSG00000281324, ENSG00000171552, ENSG0000…	993	168	8205	1.52469	0.997431	0.0969133	0.0813379
GOTERM_BP_DIRECT	GO:0001947~heart looping	14	0.622222	0.0179288	ENSG00000101052, ENSG00000133816, ENSG00000166949, ENSG00000136169, ENSG00000135541, ENSG00000114446, ENSG00000138686, ENSG00000118762, ENSG00000100628, ENSG00000169379, ENSG00000168014, ENSG00000100644, ENSG00000163513, ENSG00000278693, ENSG00000106991	1992	67	19333	2.02798	1	0.542544	0.537421
UP_SEQ_FEATURE	DOMAIN:UBA	12	0.533333	0.0179503	ENSG00000137073, ENSG00000086758, ENSG00000058056, ENSG00000007047, ENSG00000161011, ENSG00000083544, ENSG00000078687, ENSG00000170145, ENSG00000114423, ENSG00000110395, ENSG00000163214, ENSG00000154127	2122	53	20532	2.19074	1	1	0.997525
GOTERM_MF_DIRECT	GO:0015631~tubulin binding	14	0.622222	0.0180079	ENSG00000156531, ENSG00000129680, ENSG00000119685, ENSG00000173402, ENSG00000117632, ENSG00000135049, ENSG00000169136, ENSG00000125746, ENSG00000116161, ENSG00000185345, ENSG00000104490, ENSG00000012048, ENSG00000011454, ENSG00000166503	2045	64	18908	2.02256	1	0.414662	0.406498
GOTERM_BP_DIRECT	GO:0050729~positive regulation of inflammatory response	20	0.888889	0.0182898	ENSG00000110944, ENSG00000177663, ENSG00000131669, ENSG00000155111, ENSG00000144381, ENSG00000245532, ENSG00000164171, ENSG00000134852, ENSG00000204490, ENSG00000228321, ENSG00000230108, ENSG00000206439, ENSG00000144802, ENSG00000223952, ENSG00000163568, ENSG00000096968, ENSG00000228849, ENSG00000124256, ENSG00000091592, ENSG00000150593, ENSG00000142192, ENSG00000130164, ENSG00000100906, ENSG0000…	1992	111	19333	1.74871	1	0.548181	0.543005
GOTERM_BP_DIRECT	GO:0043408~regulation of MAPK cascade	10	0.444444	0.0183828	ENSG00000154310, ENSG00000168038, ENSG00000130669, ENSG00000149269, ENSG00000028116, ENSG00000141503, ENSG00000213626, ENSG00000104375, ENSG00000081913, ENSG00000100351	1992	40	19333	2.42633	1	0.548181	0.543005
GOTERM_BP_DIRECT	GO:0033627~cell adhesion mediated by integrin	10	0.444444	0.0183828	ENSG00000091409, ENSG00000115232, ENSG00000282230, ENSG00000150093, ENSG00000182197, ENSG00000138448, ENSG00000005844, ENSG00000164171, ENSG00000168615, ENSG00000090339, ENSG00000213949	1992	40	19333	2.42633	1	0.548181	0.543005
GOTERM_BP_DIRECT	GO:0030036~actin cytoskeleton organization	29	1.28889	0.0187685	ENSG00000105993, ENSG00000113916, ENSG00000134318, ENSG00000198301, ENSG00000097007, ENSG00000196588, ENSG00000170873, ENSG00000066427, ENSG00000141298, ENSG00000172725, ENSG00000084112, ENSG00000204138, ENSG00000119729, ENSG00000070759, ENSG00000100266, ENSG00000106683, ENSG00000104880, ENSG00000163545, ENSG00000112419, ENSG00000108518, ENSG00000145819, ENSG00000115504, ENSG00000268861, ENSG0000…	1992	181	19333	1.555	1	0.55698	0.551721
INTERPRO	IPR012346:p53/RUNT-type transcription factor, DNA-binding domain	4	0.177778	0.0187985	ENSG00000124813, ENSG00000159216, ENSG00000020633, ENSG00000141510	2042	6	19176	6.26053	1	0.679358	0.67279
INTERPRO	IPR019762:Dynamin, GTPase region, conserved site	4	0.177778	0.0187985	ENSG00000197959, ENSG00000183486, ENSG00000087470, ENSG00000157601	2042	6	19176	6.26053	1	0.679358	0.67279
INTERPRO	IPR006053:Tumour necrosis factor alpha/beta/c	4	0.177778	0.0187985	ENSG00000223919, ENSG00000238114, ENSG00000236237, ENSG00000236925, ENSG00000173503, ENSG00000204490, ENSG00000228321, ENSG00000226275, ENSG00000230108, ENSG00000231408, ENSG00000206439, ENSG00000230279, ENSG00000204487, ENSG00000206437, ENSG00000125735, ENSG00000228978, ENSG00000231314, ENSG00000232810, ENSG00000223952, ENSG00000223448, ENSG00000226979, ENSG00000227507, ENSG00000238130, ENSG0000…	2042	6	19176	6.26053	1	0.679358	0.67279
INTERPRO	IPR000375:Dynamin central domain	4	0.177778	0.0187985	ENSG00000197959, ENSG00000183486, ENSG00000087470, ENSG00000157601	2042	6	19176	6.26053	1	0.679358	0.67279
INTERPRO	IPR022164:Kinesin-like	4	0.177778	0.0187985	ENSG00000152061, ENSG00000197892, ENSG00000054523, ENSG00000011454	2042	6	19176	6.26053	1	0.679358	0.67279
INTERPRO	IPR011990:Tetratricopeptide-like helical	35	1.55556	0.0189799	ENSG00000179104, ENSG00000198363, ENSG00000149292, ENSG00000113638, ENSG00000137145, ENSG00000157796, ENSG00000139324, ENSG00000007341, ENSG00000168016, ENSG00000168234, ENSG00000125247, ENSG00000168439, ENSG00000143499, ENSG00000175054, ENSG00000094880, ENSG00000176102, ENSG00000174485, ENSG00000197860, ENSG00000198730, ENSG00000134265, ENSG00000113048, ENSG00000096060, ENSG00000091490, ENSG0000…	2042	222	19176	1.48053	1	0.679358	0.67279
GOTERM_CC_DIRECT	GO:0043197~dendritic spine	27	1.2	0.0190589	ENSG00000101350, ENSG00000198561, ENSG00000138814, ENSG00000151490, ENSG00000135124, ENSG00000197555, ENSG00000138758, ENSG00000153317, ENSG00000116106, ENSG00000137486, ENSG00000034053, ENSG00000134909, ENSG00000184588, ENSG00000047579, ENSG00000156299, ENSG00000150093, ENSG00000155926, ENSG00000142192, ENSG00000069869, ENSG00000113742, ENSG00000132002, ENSG00000138443, ENSG00000152413, ENSG0000…	2087	168	20580	1.58481	1	0.251323	0.239126
UP_KW_PTM	KW-0519~Myristate	35	1.55556	0.0190734	ENSG00000132434, ENSG00000180233, ENSG00000097007, ENSG00000115756, ENSG00000150764, ENSG00000135842, ENSG00000204490, ENSG00000228321, ENSG00000138175, ENSG00000230108, ENSG00000146426, ENSG00000206439, ENSG00000186187, ENSG00000223952, ENSG00000122694, ENSG00000228849, ENSG00000144320, ENSG00000101695, ENSG00000141576, ENSG00000011114, ENSG00000112419, ENSG00000106554, ENSG00000070214, ENSG0000…	1700	197	14109	1.47451	0.427917	0.11444	0.110626
GOTERM_BP_DIRECT	GO:0061744~motor behavior	6	0.266667	0.0190882	ENSG00000197381, ENSG00000143952, ENSG00000113580, ENSG00000085433, ENSG00000182197, ENSG00000104133	1992	16	19333	3.6395	1	0.559469	0.554186
GOTERM_BP_DIRECT	GO:0051560~mitochondrial calcium ion homeostasis	6	0.266667	0.0190882	ENSG00000156026, ENSG00000089060, ENSG00000107745, ENSG00000165487, ENSG00000155970, ENSG00000005059	1992	16	19333	3.6395	1	0.559469	0.554186
UP_SEQ_FEATURE	CROSSLNK:Glycyl lysine isopeptide (Lys-Gly) (interchain with G-Cter in ubiquitin)	38	1.68889	0.0191112	ENSG00000131323, ENSG00000051825, ENSG00000166949, ENSG00000129084, ENSG00000159733, ENSG00000152422, ENSG00000066427, ENSG00000164430, ENSG00000186480, ENSG00000100644, ENSG00000121966, ENSG00000140525, ENSG00000183311, ENSG00000121481, ENSG00000232421, ENSG00000227739, ENSG00000103257, ENSG00000070018, ENSG00000122873, ENSG00000141510, ENSG00000140443, ENSG00000183735, ENSG00000285069, ENSG0000…	2122	253	20532	1.45328	1	1	0.997525
GOTERM_BP_DIRECT	GO:0006606~protein import into nucleus	19	0.844444	0.0191256	ENSG00000149196, ENSG00000160789, ENSG00000069248, ENSG00000138814, ENSG00000184708, ENSG00000265972, ENSG00000112242, ENSG00000111581, ENSG00000196712, ENSG00000100906, ENSG00000064419, ENSG00000168610, ENSG00000056972, ENSG00000161011, ENSG00000182481, ENSG00000102753, ENSG00000141510, ENSG00000104375, ENSG00000104133	1992	104	19333	1.77309	1	0.559469	0.554186
INTERPRO	IPR013767:PAS fold	7	0.311111	0.0191775	ENSG00000063438, ENSG00000124151, ENSG00000106546, ENSG00000143437, ENSG00000100644, ENSG00000134852, ENSG00000073417	2042	21	19176	3.13026	1	0.679358	0.67279
INTERPRO	IPR013517:FG-GAP repeat	7	0.311111	0.0191775	ENSG00000091409, ENSG00000115232, ENSG00000138448, ENSG00000005844, ENSG00000129636, ENSG00000164171, ENSG00000213949	2042	21	19176	3.13026	1	0.679358	0.67279
GOTERM_MF_DIRECT	GO:0055131~C3HC4-type RING finger domain binding	4	0.177778	0.0196168	ENSG00000232804, ENSG00000204389, ENSG00000224501, ENSG00000215328, ENSG00000235941, ENSG00000204388, ENSG00000237724, ENSG00000231555, ENSG00000212866, ENSG00000086061, ENSG00000234475, ENSG00000109971	2045	6	18908	6.16398	1	0.445767	0.436991
GOTERM_BP_DIRECT	GO:0048568~embryonic organ development	9	0.4	0.0197402	ENSG00000189079, ENSG00000107779, ENSG00000083093, ENSG00000134046, ENSG00000177084, ENSG00000105717, ENSG00000167081, ENSG00000107485, ENSG00000141510	1992	34	19333	2.56906	1	0.572	0.5666
GOTERM_BP_DIRECT	GO:0045648~positive regulation of erythrocyte differentiation	9	0.4	0.0197402	ENSG00000215328, ENSG00000235941, ENSG00000237724, ENSG00000115415, ENSG00000212866, ENSG00000170631, ENSG00000232804, ENSG00000143437, ENSG00000168610, ENSG00000204389, ENSG00000224501, ENSG00000204388, ENSG00000100644, ENSG00000231555, ENSG00000121989, ENSG00000234475, ENSG00000164104	1992	34	19333	2.56906	1	0.572	0.5666
GOTERM_CC_DIRECT	GO:0005789~endoplasmic reticulum membrane	134	5.95556	0.0197511	ENSG00000284980, ENSG00000215048, ENSG00000135845, ENSG00000115839, ENSG00000172071, ENSG00000172197, ENSG00000068366, ENSG00000104549, ENSG00000229295, ENSG00000115310, ENSG00000150961, ENSG00000151532, ENSG00000186480, ENSG00000275118, ENSG00000136770, ENSG00000166471, ENSG00000059377, ENSG00000134909, ENSG00000023171, ENSG00000143198, ENSG00000144320, ENSG00000100220, ENSG00000197121, ENSG0000…	2087	1106	20580	1.19474	1	0.257024	0.24455
INTERPRO	IPR023313:Ubiquitin-conjugating enzyme, active site	8	0.355556	0.0200687	ENSG00000184182, ENSG00000072401, ENSG00000186591, ENSG00000170142, ENSG00000170035, ENSG00000107341, ENSG00000182247, ENSG00000132388	2042	27	19176	2.78246	1	0.701318	0.694538
GOTERM_BP_DIRECT	GO:0034605~cellular response to heat	12	0.533333	0.0200714	ENSG00000149196, ENSG00000111728, ENSG00000215328, ENSG00000235941, ENSG00000144381, ENSG00000237724, ENSG00000212866, ENSG00000132002, ENSG00000196712, ENSG00000066427, ENSG00000096384, ENSG00000080824, ENSG00000232804, ENSG00000151929, ENSG00000204389, ENSG00000224501, ENSG00000204388, ENSG00000231555, ENSG00000162783, ENSG00000234475	1992	54	19333	2.15674	1	0.578866	0.573401
UP_KW_DOMAIN	KW-0809~Transit peptide	74	3.28889	0.0204073	ENSG00000133943, ENSG00000106049, ENSG00000175581, ENSG00000089060, ENSG00000156026, ENSG00000130159, ENSG00000285077, ENSG00000067992, ENSG00000165060, ENSG00000059691, ENSG00000151413, ENSG00000138399, ENSG00000151014, ENSG00000115159, ENSG00000083123, ENSG00000127989, ENSG00000102763, ENSG00000125166, ENSG00000125246, ENSG00000105552, ENSG00000198130, ENSG00000148672, ENSG00000076555, ENSG0000…	1481	565	14486	1.28108	0.450053	0.0657568	0.0521519
UP_SEQ_FEATURE	CROSSLNK:Glycyl lysine isopeptide (Lys-Gly) (interchain with G-Cter in SUMO2); alternate	49	2.17778	0.0204449	ENSG00000235650, ENSG00000074800, ENSG00000180530, ENSG00000106723, ENSG00000182718, ENSG00000151612, ENSG00000135046, ENSG00000096150, ENSG00000177606, ENSG00000171223, ENSG00000227794, ENSG00000141376, ENSG00000226225, ENSG00000122779, ENSG00000118513, ENSG00000151929, ENSG00000165704, ENSG00000139083, ENSG00000113368, ENSG00000004766, ENSG00000102908, ENSG00000148516, ENSG00000223367, ENSG0000…	2122	345	20532	1.37424	1	1	0.997525
GOTERM_BP_DIRECT	GO:0046037~GMP metabolic process	5	0.222222	0.0204477	ENSG00000119139, ENSG00000198286, ENSG00000081026, ENSG00000147044, ENSG00000150672	1992	11	19333	4.41151	1	0.581529	0.576039
GOTERM_BP_DIRECT	GO:0042795~snRNA transcription from RNA polymerase II promoter	5	0.222222	0.0204477	ENSG00000118985, ENSG00000277273, ENSG00000128915, ENSG00000023608, ENSG00000164975, ENSG00000134058	1992	11	19333	4.41151	1	0.581529	0.576039
GOTERM_BP_DIRECT	GO:0007033~vacuole organization	5	0.222222	0.0204477	ENSG00000143952, ENSG00000215305, ENSG00000182197, ENSG00000112367, ENSG00000112893	1992	11	19333	4.41151	1	0.581529	0.576039
UP_KW_MOLECULAR_FUNCTION	KW-0347~Helicase	27	1.2	0.0205885	ENSG00000177200, ENSG00000183207, ENSG00000197299, ENSG00000137628, ENSG00000071794, ENSG00000111877, ENSG00000080503, ENSG00000181381, ENSG00000171316, ENSG00000138375, ENSG00000187790, ENSG00000119969, ENSG00000136492, ENSG00000121988, ENSG00000125885, ENSG00000157349, ENSG00000178105, ENSG00000067248, ENSG00000116830, ENSG00000115267, ENSG00000182150, ENSG00000260537, ENSG00000089876, ENSG0000…	1365	148	11719	1.56625	0.872487	0.118399	0.10046
UP_SEQ_FEATURE	REPEAT:RCC1 6	5	0.222222	0.0206643	ENSG00000136161, ENSG00000156313, ENSG00000287542, ENSG00000180198, ENSG00000138641, ENSG00000148634	2122	11	20532	4.39808	1	1	0.997525
UP_SEQ_FEATURE	MOTIF:Nucleolar localization signal	5	0.222222	0.0206643	ENSG00000135679, ENSG00000156531, ENSG00000120800, ENSG00000081377, ENSG00000148120	2122	11	20532	4.39808	1	1	0.997525
GOTERM_BP_DIRECT	GO:0090200~positive regulation of release of cytochrome c from mitochondria	8	0.355556	0.0206803	ENSG00000118965, ENSG00000121858, ENSG00000153094, ENSG00000015475, ENSG00000087470, ENSG00000114023, ENSG00000141510, ENSG00000011422	1992	28	19333	2.77295	1	0.584596	0.579077
GOTERM_BP_DIRECT	GO:0001836~release of cytochrome c from mitochondria	7	0.311111	0.0207459	ENSG00000171791, ENSG00000006625, ENSG00000177606, ENSG00000171552, ENSG00000015475, ENSG00000087470, ENSG00000141510	1992	22	19333	3.08806	1	0.584596	0.579077
INTERPRO	IPR017096:Kelch-like protein, gigaxonin	11	0.488889	0.0208138	ENSG00000174010, ENSG00000146021, ENSG00000114648, ENSG00000099910, ENSG00000213160, ENSG00000122550, ENSG00000145332, ENSG00000114796, ENSG00000183655, ENSG00000182359, ENSG00000109466	2042	46	19176	2.24562	1	0.709658	0.702797
UP_KW_DISEASE	KW-0043~Tumor suppressor	37	1.64444	0.0209017	ENSG00000015171, ENSG00000178573, ENSG00000040199, ENSG00000132530, ENSG00000170873, ENSG00000171444, ENSG00000139687, ENSG00000081913, ENSG00000122779, ENSG00000145715, ENSG00000125347, ENSG00000163568, ENSG00000103479, ENSG00000149311, ENSG00000179361, ENSG00000163564, ENSG00000012048, ENSG00000141510, ENSG00000183814, ENSG00000080839, ENSG00000150593, ENSG00000071242, ENSG00000176124, ENSG0000…	635	182	4472	1.43172	0.915535	0.611374	0.611374
UP_SEQ_FEATURE	DOMAIN:HECT	8	0.355556	0.0210068	ENSG00000287542, ENSG00000086758, ENSG00000108854, ENSG00000138646, ENSG00000069869, ENSG00000138641, ENSG00000138642, ENSG00000085382, ENSG00000148634	2122	28	20532	2.76451	1	1	0.997525
UP_SEQ_FEATURE	TRANSIT:Mitochondrion	73	3.24444	0.02115	ENSG00000133943, ENSG00000106049, ENSG00000175581, ENSG00000089060, ENSG00000156026, ENSG00000130159, ENSG00000285077, ENSG00000067992, ENSG00000165060, ENSG00000059691, ENSG00000151413, ENSG00000138399, ENSG00000151014, ENSG00000115159, ENSG00000083123, ENSG00000127989, ENSG00000102763, ENSG00000125166, ENSG00000125246, ENSG00000105552, ENSG00000198130, ENSG00000148672, ENSG00000076555, ENSG0000…	2122	550	20532	1.28424	1	1	0.997525
GOTERM_MF_DIRECT	GO:0061630~ubiquitin protein ligase activity	49	2.17778	0.0211841	ENSG00000151692, ENSG00000092871, ENSG00000114423, ENSG00000100628, ENSG00000122779, ENSG00000012963, ENSG00000086758, ENSG00000115392, ENSG00000101236, ENSG00000121481, ENSG00000034677, ENSG00000141576, ENSG00000085382, ENSG00000278787, ENSG00000287542, ENSG00000108854, ENSG00000138646, ENSG00000069869, ENSG00000116514, ENSG00000138641, ENSG00000138642, ENSG00000197329, ENSG00000154710, ENSG0000…	2045	331	18908	1.36874	1	0.47513	0.465776
GOTERM_BP_DIRECT	GO:0042147~retrograde transport, endosome to Golgi	16	0.711111	0.0214451	ENSG00000135823, ENSG00000129493, ENSG00000103978, ENSG00000008869, ENSG00000067208, ENSG00000082805, ENSG00000131374, ENSG00000004766, ENSG00000151532, ENSG00000143952, ENSG00000138078, ENSG00000205302, ENSG00000008294, ENSG00000184014, ENSG00000123595, ENSG00000106266	1992	83	19333	1.87091	1	0.601539	0.595859
UP_KW_MOLECULAR_FUNCTION	KW-0511~Multifunctional enzyme	18	0.8	0.0215271	ENSG00000076555, ENSG00000071794, ENSG00000159267, ENSG00000178607, ENSG00000138801, ENSG00000065911, ENSG00000159921, ENSG00000173821, ENSG00000170525, ENSG00000171723, ENSG00000118503, ENSG00000059573, ENSG00000101901, ENSG00000100601, ENSG00000121988, ENSG00000162688, ENSG00000278540, ENSG00000275176, ENSG00000145730	1365	87	11719	1.77628	0.884034	0.118399	0.10046
KEGG_PATHWAY	hsa05160:Hepatitis C	29	1.28889	0.0216321	ENSG00000131323, ENSG00000172071, ENSG00000105810, ENSG00000115415, ENSG00000112242, ENSG00000003402, ENSG00000204490, ENSG00000139687, ENSG00000228321, ENSG00000230108, ENSG00000206439, ENSG00000168610, ENSG00000223952, ENSG00000055332, ENSG00000228849, ENSG00000015475, ENSG00000275199, ENSG00000100485, ENSG00000141510, ENSG00000104695, ENSG00000183735, ENSG00000100030, ENSG00000115904, ENSG0000…	993	157	8205	1.52626	0.999356	0.116038	0.097389
INTERPRO	IPR005113:uDENN domain	6	0.266667	0.0217683	ENSG00000133812, ENSG00000174485, ENSG00000105339, ENSG00000184014, ENSG00000137145, ENSG00000119522	2042	16	19176	3.52155	1	0.709658	0.702797
INTERPRO	IPR018184:Integrin alpha chain, C-terminal cytoplasmic region, conserved site	6	0.266667	0.0217683	ENSG00000091409, ENSG00000115232, ENSG00000138448, ENSG00000005844, ENSG00000164171, ENSG00000213949	2042	16	19176	3.52155	1	0.709658	0.702797
INTERPRO	IPR001194:DENN domain	6	0.266667	0.0217683	ENSG00000133812, ENSG00000174485, ENSG00000105339, ENSG00000184014, ENSG00000137145, ENSG00000119522	2042	16	19176	3.52155	1	0.709658	0.702797
INTERPRO	IPR005112:dDENN domain	6	0.266667	0.0217683	ENSG00000133812, ENSG00000174485, ENSG00000105339, ENSG00000184014, ENSG00000137145, ENSG00000119522	2042	16	19176	3.52155	1	0.709658	0.702797
KEGG_PATHWAY	hsa00620:Pyruvate metabolism	12	0.533333	0.0219119	ENSG00000075239, ENSG00000288299, ENSG00000076555, ENSG00000067225, ENSG00000134333, ENSG00000131069, ENSG00000170634, ENSG00000063854, ENSG00000124767, ENSG00000150768, ENSG00000120437, ENSG00000082212, ENSG00000278540, ENSG00000275176	993	47	8205	2.10966	0.999415	0.116038	0.097389
INTERPRO	IPR001202:WW domain	12	0.533333	0.0219538	ENSG00000120688, ENSG00000186153, ENSG00000145703, ENSG00000165322, ENSG00000151929, ENSG00000108854, ENSG00000166263, ENSG00000081026, ENSG00000110844, ENSG00000069869, ENSG00000052126, ENSG00000166689	2042	53	19176	2.12622	1	0.709658	0.702797
KEGG_PATHWAY	hsa05164:Influenza A	31	1.37778	0.0221025	ENSG00000131323, ENSG00000215048, ENSG00000237710, ENSG00000105810, ENSG00000104689, ENSG00000115415, ENSG00000154229, ENSG00000229295, ENSG00000204490, ENSG00000228321, ENSG00000230108, ENSG00000206439, ENSG00000230763, ENSG00000182481, ENSG00000223952, ENSG00000055332, ENSG00000096968, ENSG00000228849, ENSG00000226826, ENSG00000015475, ENSG00000275199, ENSG00000183735, ENSG00000100030, ENSG0000…	993	171	8205	1.49794	0.999452	0.116038	0.097389
GOTERM_CC_DIRECT	GO:0070161~anchoring junction	10	0.444444	0.0227035	ENSG00000107863, ENSG00000110934, ENSG00000116473, ENSG00000018189, ENSG00000121966, ENSG00000135077, ENSG00000082074, ENSG00000115310, ENSG00000137478, ENSG00000151422	2087	42	20580	2.34787	1	0.291608	0.277455
SMART	SM00302:GED	4	0.177778	0.0227582	ENSG00000197959, ENSG00000183486, ENSG00000087470, ENSG00000157601	1186	6	10379	5.83418	0.999984	0.456112	0.444733
INTERPRO	IPR001715:Calponin homology domain	16	0.711111	0.0228105	ENSG00000152582, ENSG00000131018, ENSG00000133816, ENSG00000130559, ENSG00000066279, ENSG00000115504, ENSG00000243156, ENSG00000150764, ENSG00000136068, ENSG00000134215, ENSG00000115355, ENSG00000145703, ENSG00000151914, ENSG00000188677, ENSG00000054654, ENSG00000100014	2042	81	19176	1.85497	1	0.720818	0.71385
INTERPRO	IPR026298:Blc2 family	5	0.222222	0.0228566	ENSG00000099968, ENSG00000171791, ENSG00000143384, ENSG00000171552, ENSG00000140379	2042	11	19176	4.26854	1	0.720818	0.71385
KEGG_PATHWAY	hsa05032:Morphine addiction	19	0.844444	0.0229991	ENSG00000152270, ENSG00000198873, ENSG00000113448, ENSG00000154229, ENSG00000069966, ENSG00000112038, ENSG00000137486, ENSG00000282972, ENSG00000065989, ENSG00000171408, ENSG00000205268, ENSG00000168243, ENSG00000138031, ENSG00000162104, ENSG00000186469, ENSG00000184588, ENSG00000100077, ENSG00000073417, ENSG00000166501, ENSG00000142875	993	91	8205	1.72521	0.999598	0.117788	0.0988576
GOTERM_BP_DIRECT	GO:0051897~positive regulation of protein kinase B signaling	22	0.977778	0.0230121	ENSG00000126353, ENSG00000149177, ENSG00000141506, ENSG00000135124, ENSG00000151651, ENSG00000204490, ENSG00000228321, ENSG00000115310, ENSG00000080824, ENSG00000230108, ENSG00000206439, ENSG00000087589, ENSG00000223952, ENSG00000091039, ENSG00000228849, ENSG00000140443, ENSG00000285222, ENSG00000111846, ENSG00000150093, ENSG00000105329, ENSG00000142192, ENSG00000077782, ENSG00000096384, ENSG0000…	1992	129	19333	1.65517	1	0.642559	0.636493
KEGG_PATHWAY	hsa04611:Platelet activation	24	1.06667	0.0231369	ENSG00000134318, ENSG00000092531, ENSG00000043462, ENSG00000141506, ENSG00000164171, ENSG00000196914, ENSG00000059377, ENSG00000138031, ENSG00000160013, ENSG00000275199, ENSG00000100030, ENSG00000075624, ENSG00000150093, ENSG00000150995, ENSG00000197943, ENSG00000116473, ENSG00000051382, ENSG00000117020, ENSG00000121879, ENSG00000162104, ENSG00000163558, ENSG00000156052, ENSG00000010810, ENSG0000…	993	124	8205	1.59926	0.999616	0.117788	0.0988576
GOTERM_MF_DIRECT	GO:0004698~calcium-dependent protein kinase C activity	6	0.266667	0.0231498	ENSG00000027075, ENSG00000115825, ENSG00000163558, ENSG00000171132, ENSG00000154229, ENSG00000166501	2045	16	18908	3.46724	1	0.51256	0.502469
GOTERM_BP_DIRECT	GO:0097192~extrinsic apoptotic signaling pathway in absence of ligand	9	0.4	0.0233459	ENSG00000151929, ENSG00000171791, ENSG00000153094, ENSG00000138448, ENSG00000143384, ENSG00000171552, ENSG00000044115, ENSG00000140379, ENSG00000196712	1992	35	19333	2.49565	1	0.646009	0.639909
GOTERM_BP_DIRECT	GO:0006303~double-strand break repair via nonhomologous end joining	9	0.4	0.0233459	ENSG00000138375, ENSG00000101868, ENSG00000149311, ENSG00000020922, ENSG00000152422, ENSG00000070501, ENSG00000164104, ENSG00000115233, ENSG00000187736	1992	35	19333	2.49565	1	0.646009	0.639909
GOTERM_CC_DIRECT	GO:0098685~Schaffer collateral - CA1 synapse	19	0.844444	0.0235931	ENSG00000108306, ENSG00000198561, ENSG00000047579, ENSG00000075624, ENSG00000138814, ENSG00000150093, ENSG00000147044, ENSG00000188191, ENSG00000150995, ENSG00000116106, ENSG00000006451, ENSG00000168610, ENSG00000166263, ENSG00000034053, ENSG00000103769, ENSG00000163558, ENSG00000276495, ENSG00000164506, ENSG00000010810, ENSG00000122862	2087	108	20580	1.73481	1	0.299148	0.284629
GOTERM_BP_DIRECT	GO:0032880~regulation of protein localization	16	0.711111	0.0237034	ENSG00000105993, ENSG00000133789, ENSG00000135823, ENSG00000152061, ENSG00000065882, ENSG00000171791, ENSG00000132274, ENSG00000136122, ENSG00000130396, ENSG00000096384, ENSG00000080824, ENSG00000143951, ENSG00000147894, ENSG00000109670, ENSG00000123595, ENSG00000106299	1992	84	19333	1.84863	1	0.652961	0.646796
GOTERM_MF_DIRECT	GO:0051082~unfolded protein binding	23	1.02222	0.0240384	ENSG00000105993, ENSG00000183207, ENSG00000090273, ENSG00000215328, ENSG00000144381, ENSG00000044574, ENSG00000080824, ENSG00000232804, ENSG00000224501, ENSG00000231555, ENSG00000120438, ENSG00000164953, ENSG00000109971, ENSG00000235941, ENSG00000237724, ENSG00000178607, ENSG00000212866, ENSG00000132002, ENSG00000115541, ENSG00000086619, ENSG00000096384, ENSG00000115484, ENSG00000204389, ENSG0000…	2045	131	18908	1.62334	1	0.519033	0.508815
KEGG_PATHWAY	hsa05202:Transcriptional misregulation in cancer	34	1.51111	0.0240668	ENSG00000113916, ENSG00000196284, ENSG00000115738, ENSG00000162924, ENSG00000178573, ENSG00000172493, ENSG00000099860, ENSG00000138756, ENSG00000159216, ENSG00000167081, ENSG00000171843, ENSG00000118971, ENSG00000144802, ENSG00000124813, ENSG00000123268, ENSG00000139083, ENSG00000149311, ENSG00000100385, ENSG00000141510, ENSG00000140443, ENSG00000023445, ENSG00000135679, ENSG00000127152, ENSG0000…	993	193	8205	1.45563	0.999721	0.120391	0.101042
GOTERM_MF_DIRECT	GO:0000774~adenyl-nucleotide exchange factor activity	5	0.222222	0.0240827	ENSG00000151929, ENSG00000108518, ENSG00000120725, ENSG00000112208, ENSG00000120694	2045	11	18908	4.20271	1	0.519033	0.508815
GOTERM_MF_DIRECT	GO:0016746~transferase activity, transferring acyl groups	12	0.533333	0.0243438	ENSG00000284980, ENSG00000280680, ENSG00000155189, ENSG00000172197, ENSG00000112972, ENSG00000111684, ENSG00000005469, ENSG00000026652, ENSG00000172954, ENSG00000277733, ENSG00000054392, ENSG00000277923, ENSG00000165102, ENSG00000275118, ENSG00000278519, ENSG00000125505, ENSG00000273592, ENSG00000276935, ENSG00000274194, ENSG00000087253, ENSG00000278322, ENSG00000277025, ENSG00000012048	2045	53	18908	2.09343	1	0.519033	0.508815
KEGG_PATHWAY	hsa00512:Mucin type O-glycan biosynthesis	10	0.444444	0.0243648	ENSG00000178234, ENSG00000158470, ENSG00000139629, ENSG00000176928, ENSG00000187210, ENSG00000141429, ENSG00000106392, ENSG00000115339, ENSG00000184005, ENSG00000109586	993	36	8205	2.29523	0.999748	0.120391	0.101042
INTERPRO	IPR000569:HECT	8	0.355556	0.0243671	ENSG00000287542, ENSG00000086758, ENSG00000108854, ENSG00000138646, ENSG00000069869, ENSG00000138641, ENSG00000138642, ENSG00000085382, ENSG00000148634	2042	28	19176	2.68308	1	0.741996	0.734823
INTERPRO	IPR000727:Target SNARE coiled-coil domain	8	0.355556	0.0243671	ENSG00000135604, ENSG00000135823, ENSG00000092531, ENSG00000079950, ENSG00000117758, ENSG00000170310, ENSG00000138443, ENSG00000151532	2042	28	19176	2.68308	1	0.741996	0.734823
GOTERM_BP_DIRECT	GO:0030278~regulation of ossification	6	0.266667	0.0247997	ENSG00000122877, ENSG00000100030, ENSG00000184371, ENSG00000162496, ENSG00000124813, ENSG00000281324, ENSG00000070018	1992	17	19333	3.42541	1	0.680109	0.673687
GOTERM_CC_DIRECT	GO:0001726~ruffle	18	0.8	0.0249981	ENSG00000128585, ENSG00000050405, ENSG00000179820, ENSG00000105810, ENSG00000150093, ENSG00000182718, ENSG00000097007, ENSG00000155307, ENSG00000130340, ENSG00000170873, ENSG00000114541, ENSG00000145715, ENSG00000003393, ENSG00000124209, ENSG00000149269, ENSG00000092820, ENSG00000146376, ENSG00000109466	2087	101	20580	1.75741	1	0.312951	0.297762
UP_SEQ_FEATURE	REPEAT:ANK 12	6	0.266667	0.0251039	ENSG00000100628, ENSG00000151150, ENSG00000119509, ENSG00000029534, ENSG00000278693, ENSG00000065413, ENSG00000206560	2122	17	20532	3.41498	1	1	0.997525
UP_SEQ_FEATURE	REPEAT:FG-GAP	6	0.266667	0.0251039	ENSG00000091409, ENSG00000115232, ENSG00000138448, ENSG00000005844, ENSG00000164171, ENSG00000213949	2122	17	20532	3.41498	1	1	0.997525
GOTERM_MF_DIRECT	GO:0003777~microtubule motor activity	13	0.577778	0.0252242	ENSG00000101350, ENSG00000068796, ENSG00000197892, ENSG00000131437, ENSG00000138778, ENSG00000159433, ENSG00000168280, ENSG00000139116, ENSG00000276734, ENSG00000138182, ENSG00000138160, ENSG00000054523, ENSG00000165115, ENSG00000089177	2045	60	18908	2.00329	1	0.531245	0.520787
KEGG_PATHWAY	hsa01521:EGFR tyrosine kinase inhibitor resistance	17	0.755556	0.0252303	ENSG00000100030, ENSG00000160712, ENSG00000115904, ENSG00000171791, ENSG00000154229, ENSG00000171552, ENSG00000197943, ENSG00000196712, ENSG00000168610, ENSG00000051382, ENSG00000117020, ENSG00000121879, ENSG00000153094, ENSG00000096968, ENSG00000275199, ENSG00000166501, ENSG00000100485, ENSG00000140443	993	79	8205	1.77808	0.999813	0.121835	0.102254
KEGG_PATHWAY	hsa00280:Valine, leucine and isoleucine degradation	12	0.533333	0.0254259	ENSG00000198130, ENSG00000114054, ENSG00000106049, ENSG00000083123, ENSG00000075239, ENSG00000196177, ENSG00000120437, ENSG00000183044, ENSG00000175198, ENSG00000112972, ENSG00000148090, ENSG00000105552	993	48	8205	2.06571	0.999825	0.121835	0.102254
INTERPRO	IPR009060:UBA-like	13	0.577778	0.0255284	ENSG00000155313, ENSG00000196141, ENSG00000114423, ENSG00000110395, ENSG00000154127, ENSG00000137073, ENSG00000058056, ENSG00000086758, ENSG00000161011, ENSG00000083544, ENSG00000078687, ENSG00000123352, ENSG00000163214	2042	61	19176	2.00132	1	0.741996	0.734823
GOTERM_BP_DIRECT	GO:0043525~positive regulation of neuron apoptotic process	13	0.577778	0.0256493	ENSG00000097007, ENSG00000142192, ENSG00000177606, ENSG00000065559, ENSG00000204490, ENSG00000196712, ENSG00000228321, ENSG00000213949, ENSG00000230108, ENSG00000118513, ENSG00000206439, ENSG00000113580, ENSG00000135250, ENSG00000228978, ENSG00000232810, ENSG00000223952, ENSG00000153094, ENSG00000228849, ENSG00000149311, ENSG00000141510	1992	63	19333	2.00269	1	0.700283	0.693672
KEGG_PATHWAY	hsa04510:Focal adhesion	35	1.55556	0.0257448	ENSG00000134318, ENSG00000077157, ENSG00000154229, ENSG00000177606, ENSG00000164171, ENSG00000134215, ENSG00000118971, ENSG00000213949, ENSG00000115232, ENSG00000275199, ENSG00000100485, ENSG00000035403, ENSG00000140443, ENSG00000023445, ENSG00000100030, ENSG00000075624, ENSG00000115904, ENSG00000150093, ENSG00000171791, ENSG00000130669, ENSG00000112576, ENSG00000138448, ENSG00000136068, ENSG0000…	993	201	8205	1.4388	0.999844	0.121835	0.102254
GOTERM_CC_DIRECT	GO:0000775~chromosome, centromeric region	13	0.577778	0.0257513	ENSG00000104695, ENSG00000198382, ENSG00000131747, ENSG00000080986, ENSG00000138778, ENSG00000117724, ENSG00000143228, ENSG00000188312, ENSG00000119969, ENSG00000123219, ENSG00000163535, ENSG00000163029, ENSG00000129534	2087	64	20580	2.00302	1	0.314421	0.29916
GOTERM_CC_DIRECT	GO:0017053~transcriptional repressor complex	13	0.577778	0.0257513	ENSG00000183814, ENSG00000130522, ENSG00000135679, ENSG00000106789, ENSG00000104856, ENSG00000112312, ENSG00000153814, ENSG00000177606, ENSG00000101849, ENSG00000089902, ENSG00000168214, ENSG00000101773, ENSG00000141510	2087	64	20580	2.00302	1	0.314421	0.29916
GOTERM_BP_DIRECT	GO:0008360~regulation of cell shape	25	1.11111	0.0258239	ENSG00000206190, ENSG00000135046, ENSG00000133026, ENSG00000153774, ENSG00000165288, ENSG00000145715, ENSG00000119729, ENSG00000092820, ENSG00000146247, ENSG00000128578, ENSG00000104880, ENSG00000128585, ENSG00000157827, ENSG00000075884, ENSG00000137710, ENSG00000268861, ENSG00000136040, ENSG00000163171, ENSG00000168421, ENSG00000159023, ENSG00000146376, ENSG00000160007, ENSG00000010810, ENSG0000…	1992	154	19333	1.57554	1	0.701931	0.695303
GOTERM_BP_DIRECT	GO:0034976~response to endoplasmic reticulum stress	16	0.711111	0.0261353	ENSG00000104695, ENSG00000206480, ENSG00000232280, ENSG00000172071, ENSG00000113319, ENSG00000197442, ENSG00000097007, ENSG00000178607, ENSG00000139324, ENSG00000135842, ENSG00000137312, ENSG00000139055, ENSG00000224740, ENSG00000223654, ENSG00000206379, ENSG00000120889, ENSG00000012174, ENSG00000185345, ENSG00000153094, ENSG00000230143, ENSG00000236271, ENSG00000182158, ENSG00000087074	1992	85	19333	1.82688	1	0.707265	0.700588
UP_KW_CELLULAR_COMPONENT	KW-0158~Chromosome	80	3.55556	0.0262909	ENSG00000198382, ENSG00000111877, ENSG00000151612, ENSG00000020426, ENSG00000152422, ENSG00000117697, ENSG00000086827, ENSG00000173715, ENSG00000166439, ENSG00000125885, ENSG00000109670, ENSG00000121481, ENSG00000101596, ENSG00000012048, ENSG00000106443, ENSG00000122376, ENSG00000187736, ENSG00000104695, ENSG00000136824, ENSG00000156531, ENSG00000089094, ENSG00000182628, ENSG00000164815, ENSG0000…	1902	592	17641	1.25337	0.769003	0.131455	0.112334
GOTERM_MF_DIRECT	GO:0030544~Hsp70 protein binding	11	0.488889	0.0264234	ENSG00000149196, ENSG00000040341, ENSG00000147099, ENSG00000288275, ENSG00000118260, ENSG00000185345, ENSG00000178607, ENSG00000170464, ENSG00000072274, ENSG00000168439, ENSG00000132002, ENSG00000086061	2045	47	18908	2.16395	1	0.543253	0.532558
GOTERM_MF_DIRECT	GO:0001223~transcription coactivator binding	11	0.488889	0.0264234	ENSG00000106546, ENSG00000150907, ENSG00000166949, ENSG00000069667, ENSG00000100644, ENSG00000118260, ENSG00000115415, ENSG00000109320, ENSG00000131196, ENSG00000124496, ENSG00000107485	2045	47	18908	2.16395	1	0.543253	0.532558
GOTERM_CC_DIRECT	GO:0036449~microtubule minus-end	4	0.177778	0.0266149	ENSG00000130559, ENSG00000165660, ENSG00000197321, ENSG00000066279	2087	7	20580	5.63488	1	0.319026	0.303542
GOTERM_CC_DIRECT	GO:1902554~serine/threonine protein kinase complex	5	0.222222	0.0267736	ENSG00000183735, ENSG00000131323, ENSG00000135932, ENSG00000136560, ENSG00000102547	2087	12	20580	4.10877	1	0.319026	0.303542
GOTERM_BP_DIRECT	GO:0031398~positive regulation of protein ubiquitination	15	0.666667	0.0271281	ENSG00000023445, ENSG00000072401, ENSG00000102471, ENSG00000172175, ENSG00000106305, ENSG00000044574, ENSG00000151876, ENSG00000008405, ENSG00000114423, ENSG00000137486, ENSG00000197329, ENSG00000086758, ENSG00000140525, ENSG00000109670, ENSG00000012048	1992	78	19333	1.86641	1	0.71676	0.709992
KEGG_PATHWAY	hsa05165:Human papillomavirus infection	53	2.35556	0.0271513	ENSG00000131323, ENSG00000073350, ENSG00000164171, ENSG00000139687, ENSG00000228321, ENSG00000213949, ENSG00000115232, ENSG00000168214, ENSG00000184384, ENSG00000223952, ENSG00000055332, ENSG00000132849, ENSG00000033627, ENSG00000228849, ENSG00000275199, ENSG00000164930, ENSG00000104695, ENSG00000092020, ENSG00000080839, ENSG00000115904, ENSG00000138448, ENSG00000150672, ENSG00000114573, ENSG0000…	993	331	8205	1.32305	0.999904	0.126706	0.106343
GOTERM_BP_DIRECT	GO:0019933~cAMP-mediated signaling	9	0.4	0.0273899	ENSG00000141068, ENSG00000164430, ENSG00000106546, ENSG00000109756, ENSG00000171408, ENSG00000205268, ENSG00000113448, ENSG00000118260, ENSG00000123268	1992	36	19333	2.42633	1	0.71676	0.709992
GOTERM_BP_DIRECT	GO:0048536~spleen development	9	0.4	0.0273899	ENSG00000092020, ENSG00000162769, ENSG00000056972, ENSG00000171791, ENSG00000097007, ENSG00000153094, ENSG00000135870, ENSG00000008083, ENSG00000070501	1992	36	19333	2.42633	1	0.71676	0.709992
INTERPRO	IPR011047:Quinonprotein alcohol dehydrogenase-like superfamily	11	0.488889	0.0275121	ENSG00000157426, ENSG00000167930, ENSG00000101849, ENSG00000196151, ENSG00000165521, ENSG00000172071, ENSG00000125746, ENSG00000143924, ENSG00000184465, ENSG00000178607, ENSG00000174989	2042	48	19176	2.15206	1	0.741996	0.734823
GOTERM_MF_DIRECT	GO:0004879~RNA polymerase II transcription factor activity, ligand-activated sequence-specific DNA binding	12	0.533333	0.0276831	ENSG00000063438, ENSG00000153234, ENSG00000106546, ENSG00000174738, ENSG00000143437, ENSG00000168610, ENSG00000113580, ENSG00000111424, ENSG00000069667, ENSG00000151623, ENSG00000140009, ENSG00000123358	2045	54	18908	2.05466	1	0.562456	0.551383
GOTERM_BP_DIRECT	GO:0045064~T-helper 2 cell differentiation	4	0.177778	0.0277696	ENSG00000156127, ENSG00000113916, ENSG00000077238, ENSG00000107485	1992	7	19333	5.5459	1	0.71676	0.709992
GOTERM_BP_DIRECT	GO:0070106~interleukin-27-mediated signaling pathway	4	0.177778	0.0277696	ENSG00000104998, ENSG00000115415, ENSG00000288185, ENSG00000134352, ENSG00000157601	1992	7	19333	5.5459	1	0.71676	0.709992
GOTERM_BP_DIRECT	GO:1905618~positive regulation of miRNA mediated inhibition of translation	4	0.177778	0.0277696	ENSG00000168610, ENSG00000184708, ENSG00000100354, ENSG00000123908	1992	7	19333	5.5459	1	0.71676	0.709992
GOTERM_BP_DIRECT	GO:0070201~regulation of establishment of protein localization	4	0.177778	0.0277696	ENSG00000198707, ENSG00000115109, ENSG00000100578, ENSG00000109685	1992	7	19333	5.5459	1	0.71676	0.709992
GOTERM_BP_DIRECT	GO:0021955~central nervous system neuron axonogenesis	4	0.177778	0.0277696	ENSG00000158470, ENSG00000160007, ENSG00000096384, ENSG00000080824	1992	7	19333	5.5459	1	0.71676	0.709992
GOTERM_BP_DIRECT	GO:0006269~DNA replication, synthesis of RNA primer	4	0.177778	0.0277696	ENSG00000101868, ENSG00000164306, ENSG00000146143, ENSG00000127311	1992	7	19333	5.5459	1	0.71676	0.709992
GOTERM_BP_DIRECT	GO:1900122~positive regulation of receptor binding	4	0.177778	0.0277696	ENSG00000142192, ENSG00000115896, ENSG00000166710, ENSG00000154822, ENSG00000273686, ENSG00000284017	1992	7	19333	5.5459	1	0.71676	0.709992
GOTERM_BP_DIRECT	GO:0032483~regulation of Rab protein signal transduction	4	0.177778	0.0277696	ENSG00000174485, ENSG00000105339, ENSG00000137145, ENSG00000119522	1992	7	19333	5.5459	1	0.71676	0.709992
UP_SEQ_FEATURE	DOMAIN:RFX-type winged-helix	4	0.177778	0.0280006	ENSG00000189079, ENSG00000080298, ENSG00000181827, ENSG00000087903	2122	7	20532	5.52902	1	1	0.997525
INTERPRO	IPR008917:Eukaryotic transcription factor, Skn-1-like, DNA-binding	6	0.266667	0.0281994	ENSG00000112182, ENSG00000130522, ENSG00000178573, ENSG00000156273, ENSG00000177606, ENSG00000171223	2042	17	19176	3.3144	1	0.741996	0.734823
GOTERM_BP_DIRECT	GO:0031023~microtubule organizing center organization	5	0.222222	0.0282181	ENSG00000141376, ENSG00000054282, ENSG00000163539, ENSG00000137814, ENSG00000132849, ENSG00000276111	1992	12	19333	4.04388	1	0.725288	0.71844
GOTERM_MF_DIRECT	GO:0016791~phosphatase activity	13	0.577778	0.0284163	ENSG00000155893, ENSG00000149177, ENSG00000151490, ENSG00000040199, ENSG00000134242, ENSG00000130021, ENSG00000198825, ENSG00000120875, ENSG00000141298, ENSG00000138166, ENSG00000084112, ENSG00000167065, ENSG00000143507	2045	61	18908	1.97045	1	0.57064	0.559405
UP_SEQ_FEATURE	DOMAIN:MBD	5	0.222222	0.0285094	ENSG00000204406, ENSG00000123636, ENSG00000136169, ENSG00000167261, ENSG00000134046, ENSG00000226266	2122	12	20532	4.03157	1	1	0.997525
UP_SEQ_FEATURE	MOTIF:BH2	5	0.222222	0.0285094	ENSG00000099968, ENSG00000171791, ENSG00000143384, ENSG00000171552, ENSG00000140379	2122	12	20532	4.03157	1	1	0.997525
UP_SEQ_FEATURE	DOMAIN:Integrin_alpha2	5	0.222222	0.0285094	ENSG00000091409, ENSG00000115232, ENSG00000138448, ENSG00000005844, ENSG00000164171	2122	12	20532	4.03157	1	1	0.997525
SMART	SM00801:dDENN	6	0.266667	0.0286319	ENSG00000133812, ENSG00000174485, ENSG00000105339, ENSG00000184014, ENSG00000137145, ENSG00000119522	1186	16	10379	3.28172	0.999999	0.492008	0.479733
SMART	SM00799:DENN	6	0.266667	0.0286319	ENSG00000133812, ENSG00000174485, ENSG00000105339, ENSG00000184014, ENSG00000137145, ENSG00000119522	1186	16	10379	3.28172	0.999999	0.492008	0.479733
SMART	SM00568:GRAM	6	0.266667	0.0286319	ENSG00000155324, ENSG00000133812, ENSG00000063601, ENSG00000035681, ENSG00000023171, ENSG00000087053	1186	16	10379	3.28172	0.999999	0.492008	0.479733
SMART	SM00612:Kelch	13	0.577778	0.0286408	ENSG00000146021, ENSG00000174010, ENSG00000114648, ENSG00000099910, ENSG00000119771, ENSG00000114796, ENSG00000087448, ENSG00000213160, ENSG00000122550, ENSG00000145332, ENSG00000183655, ENSG00000182359, ENSG00000109466	1186	58	10379	1.96149	0.999999	0.492008	0.479733
GOTERM_CC_DIRECT	GO:0019907~cyclin-dependent protein kinase activating kinase holoenzyme complex	3	0.133333	0.0287285	ENSG00000277273, ENSG00000134480, ENSG00000020426, ENSG00000134058	2087	3	20580	9.86104	1	0.328836	0.312877
GOTERM_CC_DIRECT	GO:0016513~core-binding factor complex	3	0.133333	0.0287285	ENSG00000067955, ENSG00000159216, ENSG00000020633	2087	3	20580	9.86104	1	0.328836	0.312877
GOTERM_CC_DIRECT	GO:0070985~TFIIK complex	3	0.133333	0.0287285	ENSG00000277273, ENSG00000134480, ENSG00000020426, ENSG00000134058	2087	3	20580	9.86104	1	0.328836	0.312877
UP_KW_PTM	KW-0944~Nitration	12	0.533333	0.0287416	ENSG00000167553, ENSG00000166224, ENSG00000138814, ENSG00000123416, ENSG00000215305, ENSG00000134308, ENSG00000044574, ENSG00000111669, ENSG00000188191, ENSG00000100852, ENSG00000125166, ENSG00000123908	1700	49	14109	2.03251	0.570752	0.143708	0.138918
GOTERM_BP_DIRECT	GO:0000902~cell morphogenesis	16	0.711111	0.0287478	ENSG00000113916, ENSG00000089041, ENSG00000073910, ENSG00000151490, ENSG00000111424, ENSG00000105329, ENSG00000150995, ENSG00000114346, ENSG00000157796, ENSG00000171456, ENSG00000151651, ENSG00000084112, ENSG00000168685, ENSG00000127528, ENSG00000102218, ENSG00000128536	1992	86	19333	1.80564	1	0.735825	0.728877
UP_SEQ_FEATURE	DOMAIN:BTB	27	1.2	0.0287838	ENSG00000113916, ENSG00000136636, ENSG00000146021, ENSG00000174010, ENSG00000114648, ENSG00000196323, ENSG00000005700, ENSG00000148925, ENSG00000087448, ENSG00000112182, ENSG00000144228, ENSG00000213160, ENSG00000122550, ENSG00000145332, ENSG00000183655, ENSG00000011114, ENSG00000177311, ENSG00000181472, ENSG00000099910, ENSG00000119771, ENSG00000283068, ENSG00000114796, ENSG00000136161, ENSG0000…	2122	171	20532	1.52775	1	1	0.997525
UP_KW_BIOLOGICAL_PROCESS	KW-0443~Lipid metabolism	103	4.57778	0.0290351	ENSG00000284980, ENSG00000172197, ENSG00000068366, ENSG00000104549, ENSG00000005469, ENSG00000006831, ENSG00000083123, ENSG00000186480, ENSG00000275118, ENSG00000059377, ENSG00000136250, ENSG00000141458, ENSG00000011198, ENSG00000143198, ENSG00000012048, ENSG00000076555, ENSG00000133835, ENSG00000175198, ENSG00000131373, ENSG00000115425, ENSG00000134242, ENSG00000130164, ENSG00000240891, ENSG0000…	1292	742	11229	1.20646	0.988652	0.245186	0.225829
GOTERM_CC_DIRECT	GO:0005765~lysosomal membrane	51	2.26667	0.0292422	ENSG00000107611, ENSG00000215048, ENSG00000237710, ENSG00000182718, ENSG00000135124, ENSG00000229295, ENSG00000117298, ENSG00000165102, ENSG00000230763, ENSG00000008294, ENSG00000206379, ENSG00000141458, ENSG00000033627, ENSG00000226826, ENSG00000103257, ENSG00000164654, ENSG00000206480, ENSG00000010270, ENSG00000118242, ENSG00000114573, ENSG00000137312, ENSG00000096384, ENSG00000138600, ENSG0000…	2087	377	20580	1.33399	1	0.328836	0.312877
GOTERM_CC_DIRECT	GO:0044291~cell-cell contact zone	7	0.311111	0.0292594	ENSG00000206480, ENSG00000232280, ENSG00000156299, ENSG00000130396, ENSG00000137312, ENSG00000119139, ENSG00000224740, ENSG00000223654, ENSG00000177707, ENSG00000206379, ENSG00000230143, ENSG00000236271, ENSG00000124942, ENSG00000035403	2087	24	20580	2.87614	1	0.328836	0.312877
UP_SEQ_FEATURE	DOMAIN:Fibronectin type-III 4	13	0.577778	0.0293341	ENSG00000069188, ENSG00000149177, ENSG00000151490, ENSG00000075420, ENSG00000081985, ENSG00000116678, ENSG00000134352, ENSG00000155657, ENSG00000152894, ENSG00000137642, ENSG00000101605, ENSG00000102531, ENSG00000273993, ENSG00000140443	2122	64	20532	1.96539	1	1	0.997525
UP_SEQ_FEATURE	REPEAT:ANK 7	13	0.577778	0.0293341	ENSG00000151150, ENSG00000029534, ENSG00000135299, ENSG00000065413, ENSG00000206560, ENSG00000100628, ENSG00000144504, ENSG00000144802, ENSG00000109320, ENSG00000119509, ENSG00000145780, ENSG00000183475, ENSG00000278693, ENSG00000164512	2122	64	20532	1.96539	1	1	0.997525
GOTERM_BP_DIRECT	GO:0014916~regulation of lung blood pressure	3	0.133333	0.0296216	ENSG00000204217, ENSG00000131979, ENSG00000105835	1992	3	19333	9.70532	1	0.750415	0.74333
GOTERM_BP_DIRECT	GO:0006211~5-methylcytosine catabolic process	3	0.133333	0.0296216	ENSG00000168769, ENSG00000187605, ENSG00000138336	1992	3	19333	9.70532	1	0.750415	0.74333
GOTERM_CC_DIRECT	GO:0043034~costamere	6	0.266667	0.0296389	ENSG00000197321, ENSG00000151150, ENSG00000124942, ENSG00000152413, ENSG00000173402, ENSG00000035403	2087	18	20580	3.28701	1	0.329358	0.313373
GOTERM_BP_DIRECT	GO:0061024~membrane organization	8	0.355556	0.0296843	ENSG00000078269, ENSG00000163558, ENSG00000087253, ENSG00000152700, ENSG00000187446, ENSG00000109971, ENSG00000137478, ENSG00000115355	1992	30	19333	2.58809	1	0.750415	0.74333
UP_SEQ_FEATURE	DOMAIN:RB_A	3	0.133333	0.0297985	ENSG00000080839, ENSG00000103479, ENSG00000139687	2122	3	20532	9.67578	1	1	0.997525
UP_SEQ_FEATURE	REPEAT:Spectrin 28	3	0.133333	0.0297985	ENSG00000131018, ENSG00000151914, ENSG00000054654	2122	3	20532	9.67578	1	1	0.997525
UP_SEQ_FEATURE	REPEAT:Spectrin 31	3	0.133333	0.0297985	ENSG00000131018, ENSG00000151914, ENSG00000054654	2122	3	20532	9.67578	1	1	0.997525
UP_SEQ_FEATURE	REGION:Interaction with USP7	3	0.133333	0.0297985	ENSG00000135679, ENSG00000124788, ENSG00000141510	2122	3	20532	9.67578	1	1	0.997525
UP_SEQ_FEATURE	DOMAIN:PFU	3	0.133333	0.0297985	ENSG00000137055, ENSG00000138378, ENSG00000141510	2122	3	20532	9.67578	1	1	0.997525
UP_SEQ_FEATURE	MUTAGEN:Y->F: Loss of phosphorylation.	3	0.133333	0.0297985	ENSG00000186153, ENSG00000125731, ENSG00000171621	2122	3	20532	9.67578	1	1	0.997525
UP_SEQ_FEATURE	DOMAIN:Runt	3	0.133333	0.0297985	ENSG00000124813, ENSG00000159216, ENSG00000020633	2122	3	20532	9.67578	1	1	0.997525
UP_SEQ_FEATURE	REPEAT:Spectrin 30	3	0.133333	0.0297985	ENSG00000131018, ENSG00000151914, ENSG00000054654	2122	3	20532	9.67578	1	1	0.997525
UP_SEQ_FEATURE	REGION:TOG 2	3	0.133333	0.0297985	ENSG00000198718, ENSG00000163539, ENSG00000175216	2122	3	20532	9.67578	1	1	0.997525
UP_SEQ_FEATURE	REGION:TOG 1	3	0.133333	0.0297985	ENSG00000198718, ENSG00000163539, ENSG00000175216	2122	3	20532	9.67578	1	1	0.997525
UP_SEQ_FEATURE	REPEAT:Spectrin 32	3	0.133333	0.0297985	ENSG00000131018, ENSG00000151914, ENSG00000054654	2122	3	20532	9.67578	1	1	0.997525
UP_SEQ_FEATURE	DOMAIN:KID	3	0.133333	0.0297985	ENSG00000095794, ENSG00000118260, ENSG00000123268	2122	3	20532	9.67578	1	1	0.997525
UP_SEQ_FEATURE	REGION:Domain A	3	0.133333	0.0297985	ENSG00000080839, ENSG00000103479, ENSG00000139687	2122	3	20532	9.67578	1	1	0.997525
UP_SEQ_FEATURE	REPEAT:Spectrin 29	3	0.133333	0.0297985	ENSG00000131018, ENSG00000151914, ENSG00000054654	2122	3	20532	9.67578	1	1	0.997525
UP_SEQ_FEATURE	DOMAIN:Acyltransf_C	3	0.133333	0.0297985	ENSG00000284980, ENSG00000155189, ENSG00000026652, ENSG00000172954	2122	3	20532	9.67578	1	1	0.997525
UP_SEQ_FEATURE	REGION:Interaction with NR3C1	3	0.133333	0.0297985	ENSG00000134852, ENSG00000096384, ENSG00000080824	2122	3	20532	9.67578	1	1	0.997525
GOTERM_BP_DIRECT	GO:0006952~defense response	15	0.666667	0.0299559	ENSG00000066294, ENSG00000104783, ENSG00000107745, ENSG00000172175, ENSG00000173198, ENSG00000115415, ENSG00000112149, ENSG00000008517, ENSG00000138378, ENSG00000157601, ENSG00000079263, ENSG00000168610, ENSG00000183486, ENSG00000106100, ENSG00000107485	1992	79	19333	1.84278	1	0.754178	0.747057
UP_SEQ_FEATURE	REGION:G2 motif	8	0.355556	0.0301356	ENSG00000197959, ENSG00000103966, ENSG00000183486, ENSG00000156052, ENSG00000087470, ENSG00000146535, ENSG00000060558, ENSG00000157601	2122	30	20532	2.58021	1	1	0.997525
UP_SEQ_FEATURE	REGION:G5 motif	8	0.355556	0.0301356	ENSG00000197959, ENSG00000103966, ENSG00000183486, ENSG00000156052, ENSG00000087470, ENSG00000146535, ENSG00000060558, ENSG00000157601	2122	30	20532	2.58021	1	1	0.997525
GOTERM_MF_DIRECT	GO:0043021~ribonucleoprotein complex binding	9	0.4	0.0302507	ENSG00000132600, ENSG00000135679, ENSG00000156531, ENSG00000284869, ENSG00000175216, ENSG00000132394, ENSG00000100883, ENSG00000106462, ENSG00000141543, ENSG00000115267	2045	35	18908	2.37753	1	0.597465	0.585702
INTERPRO	IPR015727:Protein kinase C mu-related	4	0.177778	0.0303207	ENSG00000027075, ENSG00000115825, ENSG00000154229, ENSG00000166501	2042	7	19176	5.36617	1	0.741996	0.734823
INTERPRO	IPR003130:Dynamin GTPase effector	4	0.177778	0.0303207	ENSG00000197959, ENSG00000183486, ENSG00000087470, ENSG00000157601	2042	7	19176	5.36617	1	0.741996	0.734823
INTERPRO	IPR003406:Glycosyl transferase, family 14	4	0.177778	0.0303207	ENSG00000285222, ENSG00000111846, ENSG00000176928, ENSG00000187210, ENSG00000103489	2042	7	19176	5.36617	1	0.741996	0.734823
INTERPRO	IPR001401:Dynamin, GTPase domain	4	0.177778	0.0303207	ENSG00000197959, ENSG00000183486, ENSG00000087470, ENSG00000157601	2042	7	19176	5.36617	1	0.741996	0.734823
GOTERM_BP_DIRECT	GO:0007169~transmembrane receptor protein tyrosine kinase signaling pathway	22	0.977778	0.0311455	ENSG00000111859, ENSG00000177570, ENSG00000043462, ENSG00000155926, ENSG00000135541, ENSG00000176105, ENSG00000077782, ENSG00000116106, ENSG00000173762, ENSG00000197965, ENSG00000170873, ENSG00000151422, ENSG00000035720, ENSG00000184371, ENSG00000051382, ENSG00000087589, ENSG00000275482, ENSG00000107263, ENSG00000010810, ENSG00000163785, ENSG00000033327, ENSG00000106123, ENSG00000140443	1992	133	19333	1.60539	1	0.774033	0.766725
GOTERM_BP_DIRECT	GO:0008361~regulation of cell size	7	0.311111	0.0313498	ENSG00000132359, ENSG00000168685, ENSG00000118260, ENSG00000137710, ENSG00000100852, ENSG00000160007, ENSG00000134215	1992	24	19333	2.83072	1	0.774033	0.766725
GOTERM_BP_DIRECT	GO:2000378~negative regulation of reactive oxygen species metabolic process	7	0.311111	0.0313498	ENSG00000100644, ENSG00000171791, ENSG00000078237, ENSG00000185345, ENSG00000124523, ENSG00000012048, ENSG00000141510	1992	24	19333	2.83072	1	0.774033	0.766725
INTERPRO	IPR001739:Methyl-CpG DNA binding	5	0.222222	0.0314534	ENSG00000204406, ENSG00000123636, ENSG00000136169, ENSG00000167261, ENSG00000134046, ENSG00000226266	2042	12	19176	3.91283	1	0.741996	0.734823
INTERPRO	IPR002475:Bcl2-like	5	0.222222	0.0314534	ENSG00000099968, ENSG00000171791, ENSG00000143384, ENSG00000171552, ENSG00000140379	2042	12	19176	3.91283	1	0.741996	0.734823
INTERPRO	IPR016177:DNA-binding, integrase-type	5	0.222222	0.0314534	ENSG00000204406, ENSG00000123636, ENSG00000136169, ENSG00000167261, ENSG00000134046, ENSG00000226266	2042	12	19176	3.91283	1	0.741996	0.734823
INTERPRO	IPR000333:Activin type II/Transforming growth factor-beta II receptor	5	0.222222	0.0314534	ENSG00000204217, ENSG00000123612, ENSG00000107779, ENSG00000121989, ENSG00000163513	2042	12	19176	3.91283	1	0.741996	0.734823
GOTERM_BP_DIRECT	GO:0006103~2-oxoglutarate metabolic process	6	0.266667	0.0315006	ENSG00000120053, ENSG00000147576, ENSG00000087299, ENSG00000137944, ENSG00000125166, ENSG00000138413	1992	18	19333	3.23511	1	0.774033	0.766725
GOTERM_BP_DIRECT	GO:0007076~mitotic chromosome condensation	6	0.266667	0.0315006	ENSG00000136824, ENSG00000137804, ENSG00000010292, ENSG00000151503, ENSG00000145730, ENSG00000155657	1992	18	19333	3.23511	1	0.774033	0.766725
GOTERM_BP_DIRECT	GO:0051044~positive regulation of membrane protein ectodomain proteolysis	6	0.266667	0.0315006	ENSG00000282230, ENSG00000142192, ENSG00000130340, ENSG00000204490, ENSG00000151651, ENSG00000228321, ENSG00000230108, ENSG00000206439, ENSG00000228978, ENSG00000232810, ENSG00000223952, ENSG00000228849, ENSG00000168615, ENSG00000140564	1992	18	19333	3.23511	1	0.774033	0.766725
GOTERM_MF_DIRECT	GO:0043325~phosphatidylinositol-3,4-bisphosphate binding	8	0.355556	0.0315378	ENSG00000187231, ENSG00000107679, ENSG00000165861, ENSG00000119487, ENSG00000089177, ENSG00000033327, ENSG00000070190, ENSG00000137478	2045	29	18908	2.55061	1	0.597465	0.585702
INTERPRO	IPR015030:Rb C-terminal	3	0.133333	0.0315621	ENSG00000080839, ENSG00000103479, ENSG00000139687	2042	3	19176	9.39079	1	0.741996	0.734823
INTERPRO	IPR016554:Runt-related transcription factor RUNX	3	0.133333	0.0315621	ENSG00000124813, ENSG00000159216, ENSG00000020633	2042	3	19176	9.39079	1	0.741996	0.734823
INTERPRO	IPR024599:Domain of unknown function DUF3452, retinoblastoma-associated	3	0.133333	0.0315621	ENSG00000080839, ENSG00000103479, ENSG00000139687	2042	3	19176	9.39079	1	0.741996	0.734823
INTERPRO	IPR001630:cAMP response element binding (CREB) protein	3	0.133333	0.0315621	ENSG00000095794, ENSG00000118260, ENSG00000123268	2042	3	19176	9.39079	1	0.741996	0.734823
INTERPRO	IPR000040:Acute myeloid leukemia 1 protein (AML1)/Runt	3	0.133333	0.0315621	ENSG00000124813, ENSG00000159216, ENSG00000020633	2042	3	19176	9.39079	1	0.741996	0.734823
INTERPRO	IPR002112:Transcription factor Jun	3	0.133333	0.0315621	ENSG00000130522, ENSG00000177606, ENSG00000171223	2042	3	19176	9.39079	1	0.741996	0.734823
INTERPRO	IPR013711:Runx, C-terminal domain	3	0.133333	0.0315621	ENSG00000124813, ENSG00000159216, ENSG00000020633	2042	3	19176	9.39079	1	0.741996	0.734823
INTERPRO	IPR015155:PLAA family ubiquitin binding, PFU	3	0.133333	0.0315621	ENSG00000137055, ENSG00000138378, ENSG00000141510	2042	3	19176	9.39079	1	0.741996	0.734823
INTERPRO	IPR013524:Runt domain	3	0.133333	0.0315621	ENSG00000124813, ENSG00000159216, ENSG00000020633	2042	3	19176	9.39079	1	0.741996	0.734823
INTERPRO	IPR024779:2OGFeDO domain, nucleic acid-modifying type	3	0.133333	0.0315621	ENSG00000168769, ENSG00000187605, ENSG00000138336	2042	3	19176	9.39079	1	0.741996	0.734823
INTERPRO	IPR003102:Coactivator CBP, pKID	3	0.133333	0.0315621	ENSG00000095794, ENSG00000118260, ENSG00000123268	2042	3	19176	9.39079	1	0.741996	0.734823
INTERPRO	IPR026642:Glucocorticoid-induced transcript 1/FAM117	3	0.133333	0.0315621	ENSG00000121104, ENSG00000106415, ENSG00000138439	2042	3	19176	9.39079	1	0.741996	0.734823
INTERPRO	IPR002720:Retinoblastoma-associated protein, A-box	3	0.133333	0.0315621	ENSG00000080839, ENSG00000103479, ENSG00000139687	2042	3	19176	9.39079	1	0.741996	0.734823
INTERPRO	IPR005643:Jun-like transcription factor	3	0.133333	0.0315621	ENSG00000130522, ENSG00000177606, ENSG00000171223	2042	3	19176	9.39079	1	0.741996	0.734823
INTERPRO	IPR002719:Retinoblastoma-associated protein, B-box	3	0.133333	0.0315621	ENSG00000080839, ENSG00000103479, ENSG00000139687	2042	3	19176	9.39079	1	0.741996	0.734823
GOTERM_MF_DIRECT	GO:0003688~DNA replication origin binding	7	0.311111	0.0317733	ENSG00000101868, ENSG00000164815, ENSG00000144381, ENSG00000111877, ENSG00000125885, ENSG00000115942, ENSG00000135336	2045	23	18908	2.81399	1	0.597465	0.585702
GOTERM_MF_DIRECT	GO:0005525~GTP binding	57	2.53333	0.0318215	ENSG00000069974, ENSG00000137502, ENSG00000152700, ENSG00000156508, ENSG00000138758, ENSG00000106608, ENSG00000060558, ENSG00000138430, ENSG00000126858, ENSG00000100503, ENSG00000119729, ENSG00000133818, ENSG00000232421, ENSG00000100220, ENSG00000108423, ENSG00000162433, ENSG00000157869, ENSG00000196230, ENSG00000148672, ENSG00000131979, ENSG00000094841, ENSG00000103966, ENSG00000096384, ENSG0000…	2045	405	18908	1.30128	1	0.597465	0.585702
GOTERM_MF_DIRECT	GO:0017018~myosin phosphatase activity	15	0.666667	0.0318842	ENSG00000104695, ENSG00000138814, ENSG00000040199, ENSG00000081913, ENSG00000120875, ENSG00000119414, ENSG00000141298, ENSG00000158050, ENSG00000138166, ENSG00000084112, ENSG00000170836, ENSG00000079335, ENSG00000167065, ENSG00000081377, ENSG00000143507	2045	76	18908	1.82486	1	0.597465	0.585702
GOTERM_BP_DIRECT	GO:0007095~mitotic G2 DNA damage checkpoint	9	0.4	0.0318941	ENSG00000235030, ENSG00000197299, ENSG00000020922, ENSG00000227231, ENSG00000158019, ENSG00000137331, ENSG00000206478, ENSG00000230128, ENSG00000053254, ENSG00000081377, ENSG00000149311, ENSG00000012048, ENSG00000237155, ENSG00000185515	1992	37	19333	2.36075	1	0.78058	0.77321
UP_SEQ_FEATURE	CROSSLNK:Glycyl lysine isopeptide (Lys-Gly) (interchain with G-Cter in SUMO)	18	0.8	0.0319735	ENSG00000107863, ENSG00000064393, ENSG00000069667, ENSG00000113448, ENSG00000138795, ENSG00000152422, ENSG00000065989, ENSG00000164430, ENSG00000113580, ENSG00000169379, ENSG00000100644, ENSG00000125347, ENSG00000124788, ENSG00000087470, ENSG00000185811, ENSG00000109787, ENSG00000141510, ENSG00000182568	2122	102	20532	1.70749	1	1	0.997525
GOTERM_BP_DIRECT	GO:0042102~positive regulation of T cell proliferation	13	0.577778	0.0320285	ENSG00000110944, ENSG00000215048, ENSG00000198286, ENSG00000237710, ENSG00000139514, ENSG00000135046, ENSG00000072274, ENSG00000135077, ENSG00000229295, ENSG00000134352, ENSG00000230708, ENSG00000274233, ENSG00000013725, ENSG00000230763, ENSG00000223865, ENSG00000125726, ENSG00000102524, ENSG00000271503, ENSG00000096968, ENSG00000226826, ENSG00000236693	1992	65	19333	1.94106	1	0.780758	0.773387
GOTERM_CC_DIRECT	GO:0005811~lipid particle	18	0.8	0.0322466	ENSG00000021574, ENSG00000115839, ENSG00000068366, ENSG00000110721, ENSG00000182718, ENSG00000112367, ENSG00000111640, ENSG00000134321, ENSG00000173821, ENSG00000118961, ENSG00000086827, ENSG00000166575, ENSG00000121039, ENSG00000162496, ENSG00000165861, ENSG00000147872, ENSG00000087253, ENSG00000011198	2087	104	20580	1.70672	1	0.348597	0.331678
GOTERM_CC_DIRECT	GO:0042470~melanosome	18	0.8	0.0322466	ENSG00000232280, ENSG00000069974, ENSG00000044574, ENSG00000182718, ENSG00000040531, ENSG00000137501, ENSG00000080824, ENSG00000224740, ENSG00000223654, ENSG00000206379, ENSG00000230143, ENSG00000033627, ENSG00000109971, ENSG00000206480, ENSG00000150093, ENSG00000115902, ENSG00000072274, ENSG00000118242, ENSG00000137575, ENSG00000137312, ENSG00000096384, ENSG00000069849, ENSG00000115484, ENSG0000…	2087	104	20580	1.70672	1	0.348597	0.331678
GOTERM_CC_DIRECT	GO:0016607~nuclear speck	57	2.53333	0.0324276	ENSG00000153234, ENSG00000140718, ENSG00000180530, ENSG00000215328, ENSG00000174891, ENSG00000105835, ENSG00000138756, ENSG00000130396, ENSG00000078043, ENSG00000117697, ENSG00000144802, ENSG00000184384, ENSG00000100266, ENSG00000033627, ENSG00000101751, ENSG00000106683, ENSG00000163564, ENSG00000108854, ENSG00000235941, ENSG00000198730, ENSG00000237724, ENSG00000112234, ENSG00000079691, ENSG0000…	2087	432	20580	1.30111	1	0.348597	0.331678
GOTERM_MF_DIRECT	GO:0003989~acetyl-CoA carboxylase activity	3	0.133333	0.0325198	ENSG00000114054, ENSG00000076555, ENSG00000278540, ENSG00000275176	2045	3	18908	9.24597	1	0.597465	0.585702
GOTERM_MF_DIRECT	GO:0030546~receptor activator activity	3	0.133333	0.0325198	ENSG00000204217, ENSG00000171132, ENSG00000142192	2045	3	18908	9.24597	1	0.597465	0.585702
GOTERM_MF_DIRECT	GO:0015196~L-tryptophan transmembrane transporter activity	3	0.133333	0.0325198	ENSG00000180773, ENSG00000112394, ENSG00000103257	2045	3	18908	9.24597	1	0.597465	0.585702
GOTERM_BP_DIRECT	GO:0006096~glycolytic process	10	0.444444	0.0329	ENSG00000074800, ENSG00000235030, ENSG00000288299, ENSG00000067225, ENSG00000111669, ENSG00000078237, ENSG00000111640, ENSG00000282019, ENSG00000172331, ENSG00000134333, ENSG00000227231, ENSG00000137331, ENSG00000206478, ENSG00000230128, ENSG00000105220, ENSG00000237155, ENSG00000102144	1992	44	19333	2.20575	1	0.794162	0.786664
GOTERM_BP_DIRECT	GO:1901998~toxin transport	10	0.444444	0.0329	ENSG00000115484, ENSG00000163297, ENSG00000157869, ENSG00000044574, ENSG00000120438, ENSG00000160179, ENSG00000184432, ENSG00000281324, ENSG00000033627, ENSG00000086061, ENSG00000070018	1992	44	19333	2.20575	1	0.794162	0.786664
UP_KW_MOLECULAR_FUNCTION	KW-0904~Protein phosphatase	25	1.11111	0.0329656	ENSG00000138814, ENSG00000149177, ENSG00000151490, ENSG00000040199, ENSG00000081913, ENSG00000154127, ENSG00000120875, ENSG00000141298, ENSG00000158161, ENSG00000084112, ENSG00000167065, ENSG00000088179, ENSG00000143851, ENSG00000273993, ENSG00000104695, ENSG00000175354, ENSG00000134242, ENSG00000152894, ENSG00000119414, ENSG00000158050, ENSG00000138166, ENSG00000169410, ENSG00000170836, ENSG0000…	1365	140	11719	1.5331	0.963796	0.167627	0.142229
GOTERM_BP_DIRECT	GO:0043406~positive regulation of MAP kinase activity	15	0.666667	0.0329933	ENSG00000089041, ENSG00000240972, ENSG00000282230, ENSG00000105329, ENSG00000141506, ENSG00000179222, ENSG00000142192, ENSG00000138735, ENSG00000077782, ENSG00000151651, ENSG00000204490, ENSG00000228321, ENSG00000137764, ENSG00000230108, ENSG00000276701, ENSG00000206439, ENSG00000009694, ENSG00000228978, ENSG00000232810, ENSG00000223952, ENSG00000228849, ENSG00000168615, ENSG00000106462, ENSG0000…	1992	80	19333	1.81975	1	0.794162	0.786664
GOTERM_BP_DIRECT	GO:0010718~positive regulation of epithelial to mesenchymal transition	11	0.488889	0.0330955	ENSG00000285222, ENSG00000111846, ENSG00000156299, ENSG00000175387, ENSG00000166949, ENSG00000105329, ENSG00000122694, ENSG00000163513, ENSG00000138795, ENSG00000106462, ENSG00000137575, ENSG00000102760	1992	51	19333	2.0933	1	0.794162	0.786664
GOTERM_MF_DIRECT	GO:0004726~non-membrane spanning protein tyrosine phosphatase activity	5	0.222222	0.0330956	ENSG00000169410, ENSG00000175354, ENSG00000088179, ENSG00000134242, ENSG00000143851	2045	12	18908	3.85249	1	0.601643	0.589799
KEGG_PATHWAY	hsa05170:Human immunodeficiency virus 1 infection	36	1.6	0.0331063	ENSG00000138814, ENSG00000239713, ENSG00000154229, ENSG00000177606, ENSG00000198821, ENSG00000204490, ENSG00000228321, ENSG00000230108, ENSG00000164430, ENSG00000206439, ENSG00000223952, ENSG00000121966, ENSG00000186469, ENSG00000228849, ENSG00000149311, ENSG00000015475, ENSG00000275199, ENSG00000106683, ENSG00000108984, ENSG00000166710, ENSG00000072736, ENSG00000175054, ENSG00000183735, ENSG0000…	993	212	8205	1.40312	0.999988	0.15238	0.12789
[truncated: 627 more rows]

## Sheet: Donor2
Table S10 GO term enrichment analysis for transcripts that were significantly correlated with HIV RNA levels
Table S10C GO term enrichment analysis for Donor 2 primary cells
Note: Analyses of GO enrichment (biological process) were carried out for each condition using DAVID.
[truncated: 968 more rows]
