# Supplementary material for: Integrated Single-cell Multiomic Analysis of HIV Latency Reversal Reveals Novel Regulators of Viral Reactivation
Source: Genomics Proteomics Bioinformatics. 2024 Jun 20;22(1):qzae003. doi: 10.1093/gpbjnl/qzae003 (PMC11189801; doi:10.1093/gpbjnl/qzae003)
Supplement: qzae003_Supplementary_Data [file qzae003_supplementary_data.zip › Table S11.xlsx]

## Sheet: Table S11
Table S12 Ranked list of cellular features based on representation within the set of GOSDT models of HIV expression in primary CD4 T cells
Note: GOSDT, Generalized and Scalable Optimal Sparse Decision Trees.
No	Feature	Proportion of models with feature
1	CENPF	0.772103
2	AHI1	0.641955
3	LINC00486	0.401428
4	SYTL2	0.106535
5	MKI67	0.104338
6	LINC01934	0.0939044
7	MKLN1	0.0911587
8	ACTB	0.0724876
9	PAM	0.0620538
10	MBNL1	0.0543657
11	MALAT1	0.0389896
12	TANK	0.0351455
13	PTPRC	0.0340472
14	PDE4D	0.0159253
15	JARID2	0.00768808
16	DLEU2	0.00494234
17	EEF1A1	0.00494234
18	ATXN1	0.00439319
19	MA1142.1	0.00439319
20	SATB1-AS1	0.00274574
21	BCL2	0.0010983
22	MAST4	0.0010983
23	IL2RA	0.000549149
24	MA0489.1	0.000549149
