# Supplementary material for: Integrated Single-cell Multiomic Analysis of HIV Latency Reversal Reveals Novel Regulators of Viral Reactivation
Source: Genomics Proteomics Bioinformatics. 2024 Jun 20;22(1):qzae003. doi: 10.1093/gpbjnl/qzae003 (PMC11189801; doi:10.1093/gpbjnl/qzae003)
Supplement: qzae003_Supplementary_Data [file qzae003_supplementary_data.zip › Table S12.xlsx]

## Sheet: Table S12
Table S13 Ranked list of cellular features based on importance for XGBoost model of high HIV expression (top 10%) in primary CD4 T cells
No	Feature	Test importance
1	MALAT1	0.041856
2	CENPF	0.0126632
3	SATB1-AS1	0.00557232
4	LINC00486	0.00542185
5	MKI67	0.00423192
6	LINC01934	0.003941
7	LINC00861	0.00373058
8	TANK	0.00345447
9	H1FX	0.00342299
10	ACTB	0.00338629
11	TMSB4X	0.00323498
12	PAM	0.00307347
13	MKLN1	0.00251225
14	TSPOAP1	0.00197484
15	BCL2	0.00177316
16	AHI1	0.00174968
17	JARID2	0.00145636
18	PPP3CA	0.00142675
19	FAM107B	0.00141314
20	CD69	0.00140473
21	SYTL2	0.00137656
22	LEF1-AS1	0.00122751
23	MBNL1	0.00111018
24	CELF2	0.0010239
25	GZMA	0.000968142
26	NR3C1	0.000917078
27	PTEN	0.000870128
28	SATB1	0.000841461
29	SLC41A2	0.000823876
30	PTPRC	0.000807217
31	HSP90AB1	0.00080189
32	LCP1	0.000795084
33	AFTPH	0.000766798
34	CARD11	0.000742968
35	MA0745.2	0.000735672
36	HIST1H1D	0.000735193
37	H3F3B	0.000715484
38	RASA2	0.000712746
39	BACH2	0.000681165
40	CDK6	0.000666488
41	RUNX2	0.00066397
42	INPP4B	0.000646501
43	FMNL2	0.000630529
44	PDE4D	0.000619706
45	MA1512.1	0.000586754
46	PDE3B	0.000564575
47	ATXN1	0.000524095
48	RPS8	0.000509388
49	UTRN	0.000500749
50	ATF6	0.000496264
51	CD38	0.000488769
52	GNAS	0.000484177
53	XPO1	0.000481077
54	RPL34	0.000453938
55	HNRNPA2B1	0.000443466
56	AC008105.3	0.000438092
57	MA0501.1	0.000431356
58	MA0101.1	0.000429242
59	EML4	0.000423937
60	SFMBT2	0.000405475
61	MLLT3	0.000399908
62	SH3BGRL3	0.000394533
63	MA1132.1	0.000391147
64	MA0107.1	0.000390789
65	DDX3X	0.000389831
66	MA1140.2	0.000387408
67	PICALM	0.000387265
68	FUT8	0.000386674
69	CYTOR	0.000382986
70	PDS5A	0.000382761
71	INPP5F	0.000369787
72	NFKB1	0.000364856
73	KIAA1109	0.000357213
74	NONO	0.000347038
75	IER5	0.000344899
76	USP9X	0.000340007
77	MSI2	0.000338098
78	PTPRK	0.00033608
79	SRGAP2	0.000334585
80	MIR181A1HG	0.000326718
81	SEPTIN7	0.000320825
82	TET2	0.00031447
83	CYSLTR1	0.000312424
84	DAPP1	0.000311254
85	MA1138.1	0.000311154
86	ANKRD11	0.000310887
87	PRPF4B	0.000306972
88	KMT2E	0.000298925
89	SEC24B	0.000292791
90	FYN	0.000291058
91	JAZF1	0.000290862
92	B2M	0.000286292
93	RACK1	0.000282858
94	GATAD2A	0.000282354
95	TPM4	0.000281404
96	USP15	0.000280432
97	RPL5	0.000274179
98	RPL10	0.000272961
99	UBR1	0.000272798
100	LGALS1	0.000270373
101	MA1489.1	0.000269347
102	SIK3	0.00026636
103	TNFAIP3	0.000265966
104	DOCK2	0.000264455
105	SSH1	0.000258532
106	TPT1	0.000256445
107	CAP1	0.000255708
108	NCOA2	0.000249457
109	HNRNPA1	0.000248208
110	GZMB	0.000244158
111	HELZ	0.000239072
112	RAB7A	0.000238394
113	RPL11	0.000232685
114	TMEM156	0.000232127
115	RBMS1	0.000230836
116	YWHAQ	0.000230591
117	LYST	0.000229655
118	MA0496.3	0.000228987
119	ACTG1	0.000228148
120	HLA-B	0.000226963
121	MIF	0.000225704
122	SNX9	0.0002228
123	PDE4A	0.000217207
124	BTF3	0.000215292
125	RPL6	0.000204224
126	MAPK1	0.000202675
127	IL2RA	0.000202459
128	RAD21	0.000200139
129	ANK3	0.000198696
130	MA1126.1	0.000198448
131	ADAMTS6	0.000197472
132	RPS21	0.000196452
133	GPRIN3	0.000194759
134	PELI1	0.000194366
135	CSDE1	0.000191391
136	RAPGEF6	0.000188952
137	SLC2A3	0.000187153
138	MAP2K1	0.000185743
139	CLIC1	0.000184775
140	ELF1	0.000184645
141	NFATC2	0.000184458
142	RABGAP1L	0.000183746
143	MA0489.1	0.000182069
144	UBA6	0.000181722
145	AC016831.7	0.00017944
146	RPS19	0.000178984
147	GTF2I	0.000176494
148	NAMPT	0.000173118
149	RAP1A	0.000172799
150	RPS7	0.000169641
151	MYH9	0.000166699
152	ANKRD17	0.000166639
153	TIAM1	0.000166629
154	SLC5A3	0.000165774
155	TUBA1B	0.000164634
156	PTMA	0.000163426
157	UQCRH	0.000161899
158	CLTC	0.000161732
159	MA1101.2	0.000161703
160	MBD5	0.000160272
161	MA1632.1	0.000158359
162	USP8	0.000157674
163	ZNF644	0.000155995
164	RPS26	0.000154887
165	RB1	0.000154332
166	UPF2	0.000151496
167	RAPGEF1	0.000144724
168	RLF	0.000142609
169	ASH1L	0.000142222
170	FNDC3A	0.000140931
171	NACA	0.000139942
172	MAP4K4	0.000139459
173	NCOA3	0.00013918
174	ZC3H7A	0.000137712
175	PDS5B	0.000137442
176	ELMO1	0.000136623
177	EEF1G	0.000134674
178	IL32	0.000131911
179	PNN	0.000130721
180	BICDL1	0.00012913
181	IL6ST	0.000129084
182	CBFB	0.000127825
183	ASXL2	0.000127392
184	CD6	0.00012573
185	EIF5B	0.000125242
186	BICD1	0.00012436
187	SRSF4	0.000122496
188	UBC	0.000122262
189	CDK13	0.000121639
190	GLS	0.000120568
191	TTN	0.000120113
192	ZC3HAV1	0.000119891
193	RPS25	0.000117854
194	OSBPL8	0.00011612
195	MA1127.1	0.000115542
196	CEP85L	0.000115401
197	NDUFV2	0.000115339
198	METAP2	0.00011532
199	RPS15	0.000114226
200	TCF12	0.00011389
201	LRRFIP2	0.000112746
202	PPP1R10	0.000111104
203	NFAT5	0.000110645
204	NEAT1	0.000109313
205	TFCP2	0.000109064
206	ARPC1B	0.000107825
207	SBF2	0.000107362
208	MAML3	0.00010668
209	RBPJ	0.000106154
210	MYO9B	0.000105784
211	SOS2	0.000105581
212	CTNNB1	0.000105544
213	STAU1	0.000105528
214	MA0018.4	0.000104202
215	DARS	0.000102358
216	GPHN	0.000101559
217	TBL1XR1	0.000101219
218	CSNK1A1	0.00010022
219	SMARCA2	9.96e-05
220	JAML	9.91e-05
221	BTG1	9.9e-05
222	MYL12B	9.88e-05
223	TOP1	9.85e-05
224	RPL39	9.8e-05
225	FNBP1	9.79e-05
226	RICTOR	9.7e-05
227	CYTIP	9.68e-05
228	WAC	9.65e-05
229	CD96	9.55e-05
230	PCNX2	9.46e-05
231	JMJD1C	9.45e-05
232	COX4I1	9.36e-05
233	ILF3	9.36e-05
234	MAN1C1	9.27e-05
235	TNIP1	9.18e-05
236	CD44	9.12e-05
237	NCOR1	9.07e-05
238	RBM47	9.02e-05
239	ARHGAP18	8.83e-05
240	RPL18A	8.82e-05
241	SP140	8.8e-05
242	RNGTT	8.52e-05
243	IL12RB2	8.29e-05
244	RPL31	8.28e-05
245	IRF4	8.24e-05
246	RPSA	8.18e-05
247	YWHAZ	7.97e-05
248	HIPK1	7.92e-05
249	OTUD7B	7.91e-05
250	ACTR3	7.91e-05
251	PABPC1	7.77e-05
252	DMXL1	7.51e-05
253	LRRFIP1	7.43e-05
254	YWHAE	7.36e-05
255	TRAC	7.22e-05
256	CD164	7.21e-05
257	EXT1	7.15e-05
258	NF1	7.05e-05
259	CLASP1	6.97e-05
260	SREBF2	6.91e-05
261	EIF4G3	6.89e-05
262	TRAPPC10	6.87e-05
263	OAZ1	6.65e-05
264	LNPEP	6.64e-05
265	EIF4B	6.6e-05
266	GPR171	6.51e-05
267	PPP1R16B	6.48e-05
268	ZEB1	6.44e-05
269	USP47	6.35e-05
270	IER3	6.32e-05
271	SEPTIN6	6.16e-05
272	ARID5B	5.87e-05
273	KPNA4	5.83e-05
274	FAU	5.79e-05
275	TAOK3	5.62e-05
276	NIPBL	5.62e-05
277	PPP6R2	5.6e-05
278	COP1	5.55e-05
279	LINC02341	5.54e-05
280	KLHL5	5.54e-05
281	KTN1	5.5e-05
282	MIR222HG	5.48e-05
283	MCL1	5.25e-05
284	KMT2C	5.22e-05
285	TPR	5.16e-05
286	MSN	5.1e-05
287	SYTL3	5.02e-05
288	DENND1B	4.82e-05
289	PTPN7	4.81e-05
290	RPL3	4.81e-05
291	PPP4R2	4.68e-05
292	MB21D2	4.64e-05
293	PRDM1	4.58e-05
294	RPL4	4.58e-05
295	CBLB	4.58e-05
296	BMP2K	4.42e-05
297	NABP1	4.4e-05
298	GMFG	4.38e-05
299	RPL27A	4.36e-05
300	MRTFA	4.35e-05
301	HIPK2	4.33e-05
302	ZSWIM6	4.28e-05
303	MA1131.1	4.24e-05
304	RNASEK	4.12e-05
305	GBF1	3.94e-05
306	TUT7	3.94e-05
307	ANTXR2	3.84e-05
308	GRAMD2B	3.82e-05
309	RPL36	3.71e-05
310	SLC12A6	3.69e-05
311	EIF3A	3.68e-05
312	CNOT2	3.61e-05
313	HSP90AA1	3.5e-05
314	RPL19	3.37e-05
315	TRAF3	3.31e-05
316	DLG1	3.25e-05
317	SERF2	3.21e-05
318	PCBP2	3.2e-05
319	PPFIBP1	3.2e-05
320	TNFSF10	3.03e-05
321	FBXO11	2.97e-05
322	REL	2.83e-05
323	RPL17	2.82e-05
324	CNOT6L	2.8e-05
325	YWHAB	2.71e-05
326	SIRPG	2.65e-05
327	RPL10A	2.63e-05
328	MA1633.1	2.62e-05
329	BTG2	2.58e-05
330	LRRN3	2.52e-05
331	ETNK1	2.52e-05
332	SIPA1L1	2.49e-05
333	KIF3B	2.49e-05
334	HRH2	2.45e-05
335	RPL36A	2.36e-05
336	EVL	2.29e-05
337	MA0477.2	2.28e-05
338	CEP83	2.27e-05
339	ADAMTSL4-AS1	2.01e-05
340	TGFBR2	1.94e-05
341	KIF5B	1.91e-05
342	ITK	1.88e-05
343	STAG2	1.87e-05
344	MA0609.2	1.86e-05
345	RPL32	1.84e-05
346	LDLRAD4	1.77e-05
347	GRB2	1.76e-05
348	HSPA8	1.75e-05
349	RPL9	1.72e-05
350	MA0605.2	1.7e-05
351	MA0841.1	1.68e-05
352	RPL29	1.66e-05
353	ZFAND3	1.66e-05
354	KLF12	1.66e-05
355	COPB1	1.57e-05
356	BRWD3	1.53e-05
357	TAF1D	1.53e-05
358	RPL12	1.46e-05
359	PTK2B	1.14e-05
360	RPS18	1.13e-05
361	BBX	1.13e-05
362	PAK2	1.04e-05
363	RAB10	9.09e-06
364	PGK1	8.6e-06
365	RPS6	7.8e-06
366	RBM17	7.23e-06
367	DGKH	6.94e-06
368	MA1144.1	6.81e-06
369	FOXP1	6.6e-06
370	HSPE1	6.53e-06
371	CFLAR	6.17e-06
372	RNF145	5.6e-06
373	2023-03-07	5.25e-06
374	SRGN	4.94e-06
375	KMT2A	4.89e-06
376	STK17A	3.31e-06
377	RGS16	3.04e-06
378	SMAD2	2.55e-06
379	ANKIB1	2.36e-06
380	ATP8B4	1.87e-06
381	ANO6	1.65e-06
382	ZFP36L1	6.67e-07
383	PFN1	6.37e-07
384	HP1BP3	4.53e-07
385	RPL15	4e-07
386	NSA2	2.87e-07
387	TMSB10	0
388	RPLP1	0
389	DUSP4	0
390	RERE	0
391	RPS24	0
392	AC007384.1	0
393	RPS11	0
394	RPS27A	0
395	SLC38A1	0
396	RPL8	0
397	RPS16	0
398	ENO1	0
399	RPL21	0
400	LCP2	0
401	RPL13A	0
402	MIR155HG	0
403	GNG2	0
404	CAB39	0
405	PKM	0
406	PSMA1	0
407	PRRC2C	0
408	TBL1X	0
409	TNFRSF18	0
410	ARAP2	0
411	NDFIP2	0
412	HUWE1	0
413	TNIK	0
414	TPI1	0
415	MA0099.3	0
416	RPL28	0
417	MA0655.1	0
418	RPL7A	0
419	HLA-A	0
420	OSBPL3	0
421	TNFRSF4	0
422	RPS5	0
423	TNFAIP8	0
424	TPM3	0
425	ADGRE5	0
426	PHLDA1	0
427	RAP1B	0
428	RPL22	0
429	NAP1L1	0
430	ID2	0
431	RUNX3	0
432	IQGAP1	0
433	MRPS6	0
434	BIRC6	0
435	VDR	0
436	DUSP2	0
437	CD5	0
438	EIF1	0
439	LIMA1	0
440	DOCK8	0
441	LINC01588	0
442	ST3GAL1	0
443	UBA52	0
444	SNHG5	0
445	DUSP5	0
446	FAM49B	0
447	STK24	0
448	LDHA	0
449	CKLF	0
450	PRKCB	0
451	PTPN22	0
452	FLOT1	0
453	GNA15	0
454	SFPQ	0
455	CHSY1	0
456	SMAP2	0
457	GRAMD1B	0
458	ATP5F1E	0
459	MAMLD1	0
460	STAT3	0
461	ITPR1	0
462	TLE3	0
463	NUMB	0
464	STAG1	0
465	SETD5	0
466	STIM2	0
467	CORO1B	0
468	CDC42SE2	0
469	RPL14	0
470	CDC37	0
471	JUND	0
472	DDIT4	0
473	GNB1	0
474	BRAF	0
475	ANKRD28	0
476	SETBP1	0
477	GPR174	0
478	CTLA4	0
479	CHD4	0
480	ARNTL2	0
481	AHR	0
482	SON	0
483	RHOH	0
484	PUM2	0
485	ACTR2	0
486	EZH2	0
487	CD3D	0
488	RAC2	0
489	ITPR2	0
490	POU2F1	0
491	CD99	0
492	BTBD11	0
493	PRPF40A	0
494	ZMYM2	0
495	DUSP10	0
496	CEMIP2	0
497	ASPM	0
498	SETX	0
499	EEF1B2	0
500	ATF7IP	0
501	PPP6R3	0
502	SPRED2	0
503	CAPZA1	0
504	MA0656.1	0
505	CFL1	0
506	ZDHHC14	0
507	BRD4	0
508	UBE2H	0
509	AAK1	0
510	GRK3	0
511	TACC1	0
512	RPS28	0
513	HNRNPD	0
514	FBXW11	0
515	NFE2L2	0
516	BCL2A1	0
517	CASC4	0
518	LPP	0
519	DYRK1A	0
520	MBP	0
521	LMNA	0
522	ELK3	0
523	SMAD3	0
524	ZNF267	0
525	ATP11B	0
526	MALT1	0
527	MDFIC	0
528	RGCC	0
529	ABI2	0
530	ZFR	0
531	HS2ST1	0
532	RPL38	0
533	KDM6A	0
534	CD7	0
535	SLC27A2	0
536	KDM5A	0
537	FRMD4B	0
538	TPX2	0
539	ARPC5L	0
540	CELF1	0
541	MTDH	0
542	CCNI	0
543	KCNN4	0
544	YES1	0
545	PTGIR	0
546	GNAQ	0
547	SMG6	0
548	SLC39A8	0
549	PPP1R12A	0
550	ARID1A	0
551	GPR65	0
552	SELENOH	0
553	PPIA	0
554	CALR	0
555	LMNB1	0
556	RNF24	0
557	HNRNPA3	0
558	CSGALNACT2	0
559	GPATCH2L	0
560	CSNK1G3	0
561	IL2RB	0
562	FMNL3	0
563	LRCH1	0
564	UBXN4	0
565	NUP153	0
566	PSMD1	0
567	PGAM1	0
568	MAP3K14	0
569	HNRNPM	0
570	MIER1	0
571	NPM1	0
572	NDFIP1	0
573	HNRNPU	0
574	CBL	0
575	SMS	0
576	CD53	0
577	EVI5	0
578	SETD2	0
579	RCOR1	0
580	MED13L	0
581	PAFAH1B1	0
582	HINT1	0
583	IL16	0
584	PRKDC	0
585	NSD2	0
586	PPP1CB	0
587	ANKLE2	0
588	KRAS	0
589	KDM2A	0
590	VWA8	0
591	DNAJB6	0
592	STT3B	0
593	AUH	0
594	ATP13A3	0
595	PSMA7	0
596	SPEN	0
597	SP100	0
598	CEP350	0
599	CDYL2	0
600	CSNK1G1	0
601	TAGLN2	0
602	RHOA	0
603	ARFGEF1	0
604	KCMF1	0
605	GATAD2B	0
606	SRSF10	0
607	ZNF148	0
608	ATP1B3	0
609	ANP32B	0
610	DNAJA1	0
611	STARD4	0
612	ADARB1	0
613	HAVCR2	0
614	RBM39	0
615	LRRC8C	0
616	PTP4A2	0
617	TCERG1	0
618	HNRNPUL1	0
619	P4HA1	0
620	WDR26	0
621	PPP2R5E	0
622	RSF1	0
623	LCLAT1	0
624	HSPD1	0
625	FAM133B	0
626	CDKAL1	0
627	CLEC16A	0
628	IL18R1	0
629	ARPC5	0
630	CHD1	0
631	AC018816.1	0
632	CCNL1	0
633	TM9SF3	0
634	BCL2L1	0
635	THRAP3	0
636	SH2D2A	0
637	SLMAP	0
638	ST13	0
639	ACSL4	0
640	LRIG1	0
641	AP2B1	0
642	GFI1	0
643	DHX15	0
644	SP140L	0
645	SPATS2	0
646	MIR4435-2HG	0
647	ARIH1	0
648	NDUFB8	0
649	DNMT3A	0
650	AP3B1	0
651	TMPO	0
652	GBP2	0
653	STAP1	0
654	DNM1L	0
655	NFIL3	0
656	JUNB	0
657	RASSF2	0
658	SLC35F3	0
659	MTF2	0
660	IL2RG	0
661	MED13	0
662	VAPA	0
663	GATA3	0
664	LAPTM5	0
665	SGMS1	0
666	SSBP3	0
667	XPO6	0
668	HIF1A-AS3	0
669	GOLPH3	0
670	CDV3	0
671	UBE2R2	0
672	EIF2S2	0
673	KHDRBS1	0
674	PUM1	0
675	DNAJB14	0
676	MYO1E	0
677	AC144521.1	0
678	GPI	0
679	CCDC88C	0
680	THOC2	0
681	STK26	0
682	FRYL	0
683	PPP1R14B	0
684	SURF4	0
685	POC1B	0
686	RFX2	0
687	SGO2	0
688	MTHFD2	0
689	SMAP1	0
690	CAPZB	0
691	PHF21A	0
692	AL136962.1	0
693	MAP4K3	0
694	BTAF1	0
695	OTUD4	0
696	SMC5	0
697	LINC01684	0
698	STAM	0
699	LARP4B	0
700	SRP14	0
701	FMNL1	0
702	SPAG1	0
703	NFE2L3	0
704	BCOR	0
705	ANP32E	0
706	TENT2	0
707	DENR	0
708	RBM25	0
709	TXN	0
710	COX7A2	0
711	PKN2	0
712	CTNNA1	0
713	UQCRB	0
714	SACM1L	0
715	TUBB	0
716	TGFB1	0
717	VPS13A	0
718	HSPB1	0
719	EWSR1	0
720	KIF13B	0
721	ETV3	0
722	TNKS	0
723	ZDHHC20	0
724	MYL12A	0
725	RAC1	0
726	MYCBP2	0
727	OLA1	0
728	IL1RAP	0
729	KIF3A	0
730	XPR1	0
731	MAP3K20	0
732	CERS5	0
733	KPNB1	0
734	NUFIP2	0
735	CNOT1	0
736	DOCK3	0
737	MCTP2	-2.07e-07
738	PTPN11	-5.36e-07
739	PRKD3	-9.27e-07
740	SRPK1	-1.14e-06
741	TOP2A	-1.17e-06
742	FURIN	-1.36e-06
743	CD109	-1.48e-06
744	CAMK2D	-1.78e-06
745	TRIP12	-3.71e-06
746	RPS2	-3.8e-06
747	RPL30	-3.96e-06
748	ZFAND6	-4.32e-06
749	MA1134.1	-4.49e-06
750	ZNF292	-5.41e-06
751	PEAK1	-5.88e-06
752	VMP1	-6.06e-06
753	MYL6	-6.5e-06
754	DIAPH1	-6.93e-06
755	RPL18	-7.38e-06
756	SERBP1	-7.6e-06
757	RPS17	-8.43e-06
758	KCNQ5	-8.48e-06
759	ARHGAP26	-8.53e-06
760	NSD3	-9.57e-06
761	FOXN3	-9.59e-06
762	VEZT	-9.73e-06
763	RPS29	-1.03e-05
764	ASAP1	-1.08e-05
765	BCL6	-1.09e-05
766	BZW1	-1.17e-05
767	ATRX	-1.18e-05
768	ITGA2	-1.23e-05
769	SH3KBP1	-1.4e-05
770	RPS13	-1.42e-05
771	NUP58	-1.59e-05
772	TAB2	-1.7e-05
773	GSK3B	-1.7e-05
774	NFATC3	-1.8e-05
775	RABGEF1	-1.81e-05
776	LPXN	-1.84e-05
777	LUZP1	-1.9e-05
778	FBXW7	-1.93e-05
779	IKZF1	-1.93e-05
780	TRPM7	-1.97e-05
781	RPS4X	-2.01e-05
782	KDM5B	-2.01e-05
783	TTC7A	-2.03e-05
784	RPL23A	-2.12e-05
785	TRA2B	-2.13e-05
786	MA1142.1	-2.26e-05
787	SYNJ2	-2.3e-05
788	RAB8B	-2.3e-05
789	RPL37A	-2.36e-05
790	SLC38A2	-2.41e-05
791	PSMD14	-2.46e-05
792	MAN1A1	-2.53e-05
793	PKIA	-2.54e-05
794	CDK17	-2.68e-05
795	RASA1	-2.69e-05
796	GPBP1	-2.72e-05
797	CHCHD2	-2.77e-05
798	TMEM71	-2.9e-05
799	RPS27	-2.92e-05
800	NFATC1	-3.03e-05
801	ASCC3	-3.06e-05
802	CREM	-3.17e-05
803	GK	-3.18e-05
804	UBR5	-3.24e-05
805	MA0835.2	-3.28e-05
806	RPLP2	-3.29e-05
807	RPL35	-3.34e-05
808	SRRM2	-3.47e-05
809	TSPAN5	-3.47e-05
810	RFX3	-3.55e-05
811	XRCC5	-3.58e-05
812	STRBP	-3.8e-05
813	NOP58	-3.84e-05
814	RPL13	-3.94e-05
815	STRIP2	-3.96e-05
816	RPL37	-3.97e-05
817	ETS1	-4.01e-05
818	RPL24	-4.02e-05
819	PHTF2	-4.09e-05
820	HNRNPK	-4.2e-05
821	MA0488.1	-4.22e-05
822	UBE2D2	-4.27e-05
823	RNF19A	-4.28e-05
824	NEDD9	-4.34e-05
825	VPS13B	-4.38e-05
826	HBS1L	-4.46e-05
827	MA0492.1	-4.55e-05
828	ABI1	-4.68e-05
829	RFTN1	-4.71e-05
830	MA0089.2	-4.79e-05
831	CARD8	-4.8e-05
832	ELL2	-4.88e-05
833	SLC9A7	-4.91e-05
834	SAMD8	-4.96e-05
835	GAPDH	-5.2e-05
836	PRKCA	-5.3e-05
837	HIST1H1C	-5.31e-05
838	LDLR	-5.35e-05
839	CLEC2D	-5.37e-05
840	ATP5MG	-5.42e-05
841	INTS6	-5.43e-05
842	PCM1	-5.54e-05
843	RPL41	-5.59e-05
844	VIM	-5.65e-05
845	MA1128.1	-5.8e-05
846	TMA7	-5.92e-05
847	HSPA1A	-6.08e-05
848	CHD2	-6.09e-05
849	UBE2W	-6.1e-05
850	ST8SIA4	-6.14e-05
851	MEAK7	-6.2e-05
852	DENND4A	-6.54e-05
853	YBX1	-6.65e-05
854	SRSF11	-6.66e-05
855	GUK1	-6.7e-05
856	EEF1D	-6.86e-05
857	LRRC8B	-6.91e-05
858	HNRNPC	-6.95e-05
859	ARHGDIB	-7.1e-05
860	ERBIN	-7.15e-05
861	MA1136.1	-7.34e-05
862	BHLHE40	-7.34e-05
863	ASXL1	-7.39e-05
864	STK17B	-7.54e-05
865	BAZ1A	-7.61e-05
866	GPATCH8	-7.64e-05
867	ZNF827	-7.67e-05
868	RPS3	-7.68e-05
869	CD58	-7.75e-05
870	MA0834.1	-7.75e-05
871	SSH2	-7.88e-05
872	IL4R	-7.94e-05
873	PAXBP1	-7.95e-05
874	ARID4B	-7.98e-05
875	MPZL3	-7.99e-05
876	MA1141.1	-8.01e-05
877	RPL35A	-8.14e-05
878	NPEPPS	-8.28e-05
879	MA1130.1	-8.33e-05
880	STAT4	-8.45e-05
881	IL21R	-8.73e-05
882	CLDND1	-8.82e-05
883	USP34	-8.87e-05
884	HIF1A	-8.9e-05
885	SMG1	-8.91e-05
886	MA1133.1	-9.02e-05
887	RYBP	-9.16e-05
888	MNAT1	-9.19e-05
889	MA1139.1	-9.35e-05
890	ARHGEF3	-9.36e-05
891	RPL7	-9.45e-05
892	MA1137.1	-9.45e-05
893	MA0491.2	-9.59e-05
894	RPL23	-9.91e-05
895	HDAC7	-0.000100499
896	CDC42	-0.00010316
897	FAM3C	-0.000103224
898	GNAI2	-0.000104444
899	MBD2	-0.000104483
900	EIF3H	-0.000106452
901	AKAP13	-0.000107557
902	SKAP1	-0.000109694
903	PCNX1	-0.000114106
904	CENPE	-0.000115734
905	CNOT4	-0.000115896
906	RPS20	-0.00011594
907	EZR	-0.000119784
908	PTPRJ	-0.000121553
909	RPS9	-0.000122168
910	MT2A	-0.000124626
911	STRN3	-0.000125682
912	CD82	-0.000126881
913	NFKBIZ	-0.000127544
914	SAMSN1	-0.000129145
915	MACF1	-0.000129375
916	PFKFB3	-0.000129392
917	ATP8A1	-0.000130099
918	ANKRD12	-0.000131267
919	RPS3A	-0.000132751
920	UBE2D3	-0.000132815
921	ROCK1	-0.000134441
922	AHRR	-0.000134449
923	KIF2A	-0.00013566
924	MA0476.1	-0.000136887
925	ITGB2	-0.000140156
926	WNK1	-0.000143409
927	MA0478.1	-0.000143629
928	RPL27	-0.000147462
929	HSPH1	-0.000147598
930	MA1129.1	-0.000150828
931	MAML2	-0.000153047
932	EIF4E	-0.000154052
933	ARID2	-0.000157731
934	SFXN1	-0.000158364
935	ARPC2	-0.000158386
936	SLC25A6	-0.000158671
937	PHF20L1	-0.000164909
938	EEF1A1	-0.000167471
939	SUSD6	-0.000167884
940	NME7	-0.000170416
941	VGLL4	-0.000170928
942	CCDC18	-0.000171636
943	AOAH	-0.000172447
944	AC090125.1	-0.000175776
945	DDHD1	-0.000176251
946	FAF1	-0.000177598
947	MA1634.1	-0.000178964
948	ADAM19	-0.000182471
949	ZFC3H1	-0.000183288
950	MA0462.2	-0.000184185
951	SP3	-0.000184645
952	UHRF1BP1L	-0.000187914
953	GBE1	-0.000189291
954	AGFG1	-0.000192977
955	SERTAD2	-0.000195191
956	RPS15A	-0.00019523
957	MA0490.2	-0.000203733
958	MAST4	-0.000203909
959	RDX	-0.000206877
960	UBB	-0.000211423
961	BPTF	-0.000211929
962	KANSL1	-0.000213422
963	RPL26	-0.000213735
964	PTBP3	-0.000213914
965	TMOD3	-0.000216027
966	ETV6	-0.000216946
967	DHRS3	-0.000220796
968	PHACTR2	-0.000221953
969	DNAJC1	-0.000224932
970	AEBP2	-0.000235279
971	RPLP0	-0.000235643
972	LRBA	-0.000239411
973	AGO2	-0.000242977
974	CORO1A	-0.000247694
975	PVT1	-0.000250721
976	RPS23	-0.000260444
977	CNTRL	-0.000281385
978	SUPT3H	-0.000281529
979	MA1135.1	-0.000284398
980	FOXO1	-0.000285714
981	EEF2	-0.000287436
982	GOLGB1	-0.000293095
983	DOCK10	-0.000300088
984	CD2	-0.00033143
985	RPS14	-0.000351711
986	STIM1	-0.000362755
987	BCL2L11	-0.000405154
988	VPS54	-0.000418063
989	XIST	-0.000420723
990	MICAL2	-0.000459483
991	CHD7	-0.000463751
992	AKT3	-0.000471511
993	PDE7B	-0.00047281
994	PALM2-AKAP2	-0.000507803
995	ADAM10	-0.000509713
996	RPS12	-0.000522842
997	ZNF609	-0.00060479
998	MA1145.1	-0.000621015
999	DLEU2	-0.000907394
1000	APOLD1	-0.0010728
